# Supplementary material for: The Cellular and Molecular Landscape of Synchronous Pediatric Sialoblastoma and Hepatoblastoma
Source: Front Oncol. 2022 Jul 4;12:893206. doi: 10.3389/fonc.2022.893206 (PMC9289541; doi:10.3389/fonc.2022.893206)
Supplement: Supplementary file 2 [file Table_1.xlsx]

## Sheet: Sheet1
Supplementary Table 1. Basic information for single-cell RNA datasets of samples
SampleID	SBL_PT	SBL_AT	HB_PT	HB_AT
Species	Human	Human	Human	Human
Chromium Single Cell 3’ Reagent Kit (v2 or v3)	v2	v2	v2	v2
Estimated Number of Cells by CellRanger	21060	8418	14717	7462
Mean Reads per Cell	14857	42968	29951	84830
Median Genes per Cell	1075	1800	959	1280
Valid Barcodes	0.965	0.959	0.972	0.965
Cells after QC filtering	14938	7169	14196	7254
Number of tumor cells	14200	5911	1485	1600
Number of non tumor cells	738	1258	12711	5654
