# Supplementary material for: The Cellular and Molecular Landscape of Synchronous Pediatric Sialoblastoma and Hepatoblastoma
Source: Front Oncol. 2022 Jul 4;12:893206. doi: 10.3389/fonc.2022.893206 (PMC9289541; doi:10.3389/fonc.2022.893206)
Supplement: Supplementary file 3 [file Table_2.xlsx]

## Sheet: Sheet1
Supplementary Table 2. Basic information for whole exome sequencing datasets of samples
Sample	Peripheral Blood	SBL_PT	SBL_AT	HB_PT	HB_AT
PERCENT_DUPLICATION	0.151795	0.15608	0.265628	0.140182	0.278593
MEAN_INSERT_SIZE	193.945	190.807	211.347	190.528	206.43
STANDARD_DEVIATION	45.3575	44.7739	46.6962	44.5672	44.4703
MEAN COVERAGE	107.8388X	95.1778X	99.0923X	87.6651X	116.4447X
STD COVERAGE	136.4142X	125.1558X	117.0802X	111.3836X	137.6901X
PERCENTAGE >20X	0.9237	0.9148	0.9319	0.9017	0.9343
PERCENTAGE >30X	0.89	87.11%	0.8947	0.852	0.9064
PERCENTAGE >50X	0.7848	73.57%	0.7742	0.7004	0.818
