# Supplementary material for: The Cellular and Molecular Landscape of Synchronous Pediatric Sialoblastoma and Hepatoblastoma
Source: Front Oncol. 2022 Jul 4;12:893206. doi: 10.3389/fonc.2022.893206 (PMC9289541; doi:10.3389/fonc.2022.893206)
Supplement: Supplementary file 6 [file Table_5.xlsx]

## Sheet: P1|up
Supplementary Table 5. Differentially expressed genes between SBL tumor subpopulations.
feature	log2Mean	log2Mean_other	log2FC	percentage	percentage_other	percentage_fold_change	auroc	mwu_U	mwu_pval	mwu_qval
TUBA1B	7.175	2.351	4.824	93.665	40.009	2.341	0.907	27004722	0	0
H2AFZ	7.198	3.525	3.673	95.031	58.732	1.618	0.893	2.66057e+07	0	0
HMGN2	7.46	5.249	2.21	96.46	81.471	1.184	0.837	2.4934e+07	0	0
HMGB1	7.325	4.904	2.421	96.087	76.812	1.251	0.832	2.47862e+07	0	0
PTMA	10.193	9.369	0.824	100	99.995	1	0.83	2.47203e+07	0	0
HMGB2	5.509	1.642	3.868	79.255	29.571	2.68	0.83	24712346	0	0
PCLAF	4.024	0.364	3.661	63.789	6.437	9.909	0.795	2.36723e+07	0	0
CENPF	3.253	0.083	3.17	51.988	1.503	34.598	0.754	22458887	0	0
TOP2A	3.258	0.105	3.153	52.112	1.946	26.781	0.753	2.24439e+07	0	0
CKS1B	4.463	1.731	2.732	71.118	31.279	2.274	0.753	22418009	0	0
HIST1H4C	5.169	1.944	3.225	70.248	34.393	2.043	0.752	22396155	0	0
STMN1	5.743	3.141	2.603	83.23	51.44	1.618	0.752	2.23939e+07	0	0
UBE2C	3.349	0.174	3.175	51.304	3.146	16.309	0.745	22190397	0	0
PTTG1	3.629	0.709	2.92	57.019	13.205	4.318	0.741	22079876	0	0
H2AFV	4.099	1.447	2.653	67.826	26.204	2.588	0.741	22059334	0	0
UBE2S	3.615	0.905	2.711	58.634	16.702	3.511	0.732	2.18118e+07	0	0
CKS2	3.332	0.583	2.748	53.478	10.999	4.862	0.729	2.17074e+07	0	0
CENPW	2.907	0.377	2.531	50.683	7.059	7.18	0.724	2.15629e+07	0	0
TUBB	5.936	3.976	1.96	85.342	64.105	1.331	0.723	21536109	0	0
DEK	4.607	2.391	2.216	74.596	41.863	1.782	0.714	2.12679e+07	0	0
SNRPG	5.005	2.953	2.052	79.006	50.986	1.55	0.712	2.11992e+07	0	0
BIRC5	2.491	0.069	2.422	42.919	1.303	32.948	0.709	2.11237e+07	0	0
RANBP1	4.531	2.413	2.119	72.422	42.446	1.706	0.708	21091082	0	0
NUCKS1	5.274	3.459	1.815	81.242	58.662	1.385	0.702	2.09094e+07	0	0
LSM4	4.285	2.232	2.053	69.627	39.484	1.763	0.7	20842172	0	0
SMC4	2.866	0.634	2.232	49.193	11.832	4.158	0.697	20749306	0	0
YBX1	7.768	6.899	0.868	99.255	95.806	1.036	0.688	2.04948e+07	0	0
RAN	5.707	4.206	1.501	85.59	68.564	1.248	0.686	2.04239e+07	0	0
LGALS1	7.155	5.389	1.766	91.863	75.736	1.213	0.681	2.02807e+07	0	0
MKI67	2.055	0.036	2.02	36.273	0.654	55.462	0.678	2.02039e+07	0	0
DYNLL1	5.831	4.388	1.443	85.776	70.553	1.216	0.677	20179673	0	0
H2AFX	2.518	0.528	1.99	43.789	10.043	4.36	0.677	20171892	0	0
MZT2B	6.456	5.19	1.266	93.851	81.239	1.155	0.675	20117701	0	0
NUSAP1	1.992	0.054	1.938	35.093	1.027	34.172	0.671	1.99824e+07	0	0
SLC25A5	6.301	5.09	1.211	90.559	79.082	1.145	0.67	19971099	0	0
ANAPC11	5.172	3.719	1.454	80.807	62.494	1.293	0.668	19899127	0	0
TUBA1C	3.451	1.648	1.803	56.832	29.647	1.917	0.662	1.97204e+07	0	0
SIVA1	3.941	2.333	1.608	64.969	41.522	1.565	0.659	19626286	0	0
JPT1	4.68	3.251	1.429	72.422	55.089	1.315	0.654	1.94945e+07	0	0
CCDC34	2.733	1.039	1.695	48.261	19.15	2.52	0.654	1.94865e+07	0	0
CDKN3	1.768	0.054	1.714	31.553	1.005	31.385	0.653	1.94506e+07	0	0
TPX2	1.744	0.042	1.702	31.304	0.784	39.942	0.653	19442957	0	0
SNRPD1	4.361	2.922	1.439	70.807	50.716	1.396	0.651	1.93773e+07	0	0
ARL6IP1	3.462	1.817	1.645	55.031	32.744	1.681	0.649	1.93246e+07	0	0
ATP5MC1	4.783	3.375	1.408	75.901	57.029	1.331	0.648	19305197	0	0
HNRNPA2B1	4.302	2.866	1.436	68.944	49.554	1.391	0.648	1.92989e+07	0	0
NCL	5.272	3.915	1.357	80.124	64.018	1.252	0.647	1.92748e+07	0	0
DTYMK	2.059	0.462	1.597	37.143	8.821	4.211	0.646	19233428	0	0
HNRNPDL	4.845	3.447	1.398	77.329	58.121	1.33	0.645	19209041	0	0
HSPE1	4.774	3.414	1.36	75.528	57.651	1.31	0.645	1.92063e+07	0	0
TUBB4B	3.179	1.565	1.614	52.236	28.036	1.863	0.645	19200296	0	0
PFN1	7.2	6.377	0.823	96.832	90.784	1.067	0.644	1.91918e+07	0	0
HIST1H1A	1.851	0.068	1.783	29.938	1.249	23.978	0.644	19189831	0	0
TYMS	1.747	0.158	1.59	31.553	2.962	10.653	0.644	1.91737e+07	0	0
MIF	5.634	4.476	1.158	85.404	71.991	1.186	0.644	1.91703e+07	0	0
TK1	1.679	0.1	1.579	29.689	1.854	16.014	0.64	1.90526e+07	0	0
LSM5	4.496	3.186	1.31	73.168	54.797	1.335	0.638	19002972	0	0
MRPL51	4.868	3.666	1.203	77.95	62.072	1.256	0.637	18965567	0	0
ERH	4.594	3.335	1.26	74.037	56.808	1.303	0.635	1.89063e+07	0	0
HMGN3	5.572	4.483	1.088	84.534	72.266	1.17	0.634	1.88952e+07	0	0
HMGN1	6.826	6.114	0.712	95.714	90.541	1.057	0.634	18893083	0	0
DUT	3.474	2.061	1.413	57.453	36.917	1.556	0.634	18886647	0	0
MAD2L1	1.593	0.153	1.44	29.565	2.935	10.073	0.634	18880916	0	0
NME1	3.784	2.359	1.424	62.547	41.106	1.522	0.633	18861910	0	0
CKAP2	1.868	0.387	1.48	33.478	7.243	4.622	0.633	18859741	0	0
CDK1	1.548	0.064	1.483	27.764	1.222	22.728	0.633	18858294	0	0
HIST1H1D	2.132	0.565	1.567	36.149	10.07	3.59	0.633	1.88565e+07	0	0
CCNB1	1.62	0.107	1.513	28.385	2.049	13.856	0.633	1.88464e+07	0	0
ANP32B	4.466	3.204	1.262	72.857	55.035	1.324	0.632	18835508	0	0
CRLF1	2.669	1.14	1.529	45.59	19.848	2.297	0.631	1.88076e+07	0	0
CALM2	5.368	4.279	1.089	79.317	67.813	1.17	0.63	18755226	0	0
ASPM	1.447	0.024	1.424	26.335	0.443	59.418	0.629	1.87505e+07	0	0
COX8A	6.509	5.766	0.743	93.354	87.325	1.069	0.629	18724656	0	0
CENPX	3.051	1.661	1.39	51.863	29.982	1.73	0.628	1.87104e+07	0	0
SNRPF	5.189	4.154	1.035	80.745	68.315	1.182	0.628	1.86957e+07	0	0
SRSF3	4.328	3.096	1.232	70.186	52.894	1.327	0.627	1.86889e+07	0	0
LY6E	5.653	4.409	1.245	84.348	68.661	1.228	0.627	1.86662e+07	0	0
SET	4.82	3.561	1.259	75.714	58.964	1.284	0.626	18638978	0	0
NMU	1.459	0.066	1.393	26.273	1.276	20.597	0.626	18631739	0	0
LSM3	3.948	2.713	1.235	66.273	47.754	1.388	0.623	1.85567e+07	0	0
MT2A	5.121	3.586	1.534	70.621	52.305	1.35	0.622	18536544	0	0
UBE2T	1.454	0.132	1.322	26.77	2.551	10.493	0.622	1.85229e+07	0	0
CYCS	3.174	1.853	1.321	53.851	32.977	1.633	0.621	1.8511e+07	0	0
CHCHD2	7.154	6.639	0.515	97.516	94.595	1.031	0.621	18492902	0	0
VKORC1	2.888	1.599	1.289	50.435	29.204	1.727	0.62	18463357	0	0
SRM	2.801	1.447	1.354	48.199	25.647	1.879	0.619	18450830	0	0
DNMT1	1.984	0.659	1.325	35.59	12.107	2.94	0.619	18443368	0	0
HNRNPD	3.339	2.066	1.272	57.64	36.912	1.562	0.619	1.84406e+07	0	0
ATP5MC3	6.066	5.28	0.786	89.317	82.071	1.088	0.619	18433529	0	0
HINT1	7.804	7.426	0.378	99.627	98.6	1.01	0.618	1.84183e+07	0	0
PSMA7	4.407	3.259	1.149	70.932	55.159	1.286	0.618	18414588	0	0
CDC20	1.371	0.048	1.322	24.348	0.94	25.888	0.617	18391081	0	0
TMPO	1.694	0.417	1.276	31.118	7.827	3.976	0.617	1.83892e+07	0	0
HMGB3	1.843	0.567	1.277	33.478	10.756	3.112	0.617	1.8378e+07	0	0
CENPN	1.442	0.194	1.248	27.019	3.67	7.362	0.617	1.83735e+07	0	0
EIF5A	2.949	1.636	1.313	50.311	29.085	1.73	0.617	1.83718e+07	0	0
PPP1R14B	4.334	3.095	1.239	69.752	51.716	1.349	0.616	18353787	0	0
CFL1	6.393	5.587	0.805	91.615	83.86	1.092	0.615	18331081	0	0
DHFR	1.502	0.233	1.268	27.329	4.329	6.312	0.615	18329627	0	0
AURKB	1.273	0.027	1.246	23.54	0.513	45.844	0.615	18324637	0	0
MND1	1.325	0.094	1.231	24.72	1.762	14.029	0.615	18313785	0	0
IGFBP2	3.214	1.873	1.341	53.665	31.744	1.691	0.615	1.83053e+07	0	0
NUDT1	2.148	0.909	1.239	38.758	17.064	2.271	0.615	1.83046e+07	0	0
ZWINT	1.364	0.152	1.212	25.714	2.919	8.81	0.614	18301336	0	0
CBX3	3.616	2.437	1.179	61.491	43.192	1.424	0.613	1.82685e+07	0	0
ENO1	4.784	3.711	1.073	73.851	60.662	1.217	0.613	18260150	0	0
RPA3	2.164	0.933	1.23	39.006	17.437	2.237	0.613	1.82566e+07	0	0
HP1BP3	3.088	1.854	1.234	53.54	33.279	1.609	0.613	18250904	0	0
BANF1	4.144	3.069	1.075	68.447	53.062	1.29	0.612	18241846	0	0
EEF1B2	8.405	8.063	0.342	99.876	99.751	1.001	0.612	1.82288e+07	0	0
PDCD5	3.754	2.573	1.181	63.478	45.079	1.408	0.612	1.82237e+07	0	0
TPI1	4.749	3.784	0.965	73.975	62.413	1.185	0.612	1.822e+07	0	0
UQCC2	3.132	1.886	1.246	54.534	33.382	1.634	0.611	1.82082e+07	0	0
SMC2	1.463	0.269	1.194	27.143	5.07	5.354	0.611	18193237	0	0
HNRNPA3	3.815	2.711	1.105	63.416	47.295	1.341	0.611	18190730	0	0
SKA2	1.77	0.577	1.194	32.609	10.826	3.012	0.611	18188058	0	0
HSP90AA1	5.798	4.945	0.853	85.217	76.736	1.111	0.61	1.81726e+07	0	0
RNASEH2C	2.507	1.304	1.203	44.783	23.885	1.875	0.609	18154665	0	0
NDUFAF8	3.635	2.47	1.165	61.242	43.208	1.417	0.609	1.81446e+07	0	0
TMEM106C	1.971	0.785	1.187	35.404	14.815	2.39	0.609	18143364	0	0
NAA38	4.104	3.007	1.097	68.571	51.981	1.319	0.608	1.81124e+07	0	0
CCNB2	1.242	0.06	1.182	22.609	1.13	20.014	0.608	18098035	0	0
COX17	2.61	1.438	1.173	46.273	26.209	1.766	0.607	1.8088e+07	0	0
SNRPB	3.383	2.289	1.094	57.516	40.717	1.413	0.607	1.80762e+07	0	0
PA2G4	3.477	2.364	1.113	59.006	41.684	1.416	0.606	18051222	0	0
UQCRQ	6.136	5.433	0.702	89.876	83.147	1.081	0.606	1.8045e+07	2.8026e-45	1.24716e-43
HNRNPR	2.641	1.488	1.153	46.957	27.112	1.732	0.606	18043105	0	0
NASP	2.473	1.321	1.152	43.727	24.182	1.808	0.606	1.80371e+07	0	0
KIF20B	1.259	0.149	1.11	23.478	2.821	8.321	0.603	17975109	0	0
CENPM	1.234	0.135	1.099	23.23	2.551	9.105	0.603	17973431	0	0
HSPA8	3.96	2.87	1.089	64.224	48.662	1.32	0.603	1.79711e+07	0	0
BOLA3	2.534	1.402	1.132	45.404	25.62	1.772	0.603	17967828	0	0
TMA7	7.625	7.255	0.369	98.882	97.751	1.012	0.603	1.79663e+07	4.86251e-43	2.10517e-41
LDHB	4.712	3.698	1.015	75.466	61.332	1.23	0.603	17961690	2.8026e-45	1.24716e-43
RBX1	3.658	2.602	1.056	61.739	45.695	1.351	0.603	17960690	0	0
CENPA	1.123	0.014	1.11	20.807	0.254	81.906	0.603	17954609	0	0
PRKDC	2.069	0.938	1.131	37.267	17.232	2.163	0.602	17944420	0	0
HELLS	1.417	0.311	1.106	25.963	5.746	4.519	0.601	1.79073e+07	0	0
NDUFB2	4.382	3.356	1.026	71.988	56.851	1.266	0.601	17899804	1.96182e-44	8.58996e-43
HSPD1	3.79	2.735	1.055	62.795	47.197	1.33	0.6	1.78821e+07	0	0
PBK	1.074	0.017	1.056	20.373	0.319	63.884	0.6	1.7879e+07	0	0
FGFR1	2.941	1.829	1.112	50.248	32.042	1.568	0.599	1.78474e+07	0	0
IFITM3	5.086	3.972	1.114	75.59	60.851	1.242	0.599	17846562	4.29078e-42	1.80896e-40
GTSE1	1.082	0.014	1.068	20.062	0.259	77.327	0.599	1.78427e+07	0	0
MZT2A	4.729	3.827	0.902	76.584	64.186	1.193	0.598	1.78185e+07	8.18639e-41	3.34896e-39
HMMR	1.071	0.013	1.058	19.752	0.249	79.44	0.598	1.77989e+07	0	0
HNRNPAB	1.972	0.894	1.078	35.59	16.421	2.167	0.597	17794562	0	0
CBX1	2.139	1.077	1.062	38.82	19.848	1.956	0.597	1.77938e+07	0	0
HNRNPA1	7.789	7.362	0.427	99.317	97.314	1.021	0.597	1.77905e+07	1.88419e-38	7.24736e-37
PTMS	4.63	3.876	0.754	71.677	64.202	1.116	0.597	17783847	5.99721e-40	2.39256e-38
ATP5IF1	4.76	3.869	0.891	76.77	64.64	1.188	0.597	17778124	1.11155e-39	4.40719e-38
GAPDH	10.026	9.752	0.274	100	99.984	1	0.597	17772900	5.26252e-38	1.99243e-36
PHF19	1.209	0.196	1.013	22.795	3.719	6.13	0.596	17738030	0	0
H2AFY	2.657	1.62	1.037	46.957	29.361	1.599	0.595	1.7722e+07	0	0
C21orf58	1.143	0.147	0.997	21.491	2.778	7.735	0.594	17683945	0	0
KPNA2	1.193	0.164	1.029	21.739	3.178	6.84	0.594	17681602	0	0
TIMM8B	3.444	2.439	1.005	58.758	42.944	1.368	0.593	1.76771e+07	9.36067e-43	4.02551e-41
GINS2	1.296	0.289	1.007	24.037	5.405	4.447	0.593	17670667	0	0
CENPE	1.05	0.023	1.027	19.068	0.427	44.656	0.593	1.76699e+07	0	0
CENPU	1.086	0.096	0.99	20.435	1.784	11.456	0.593	17668397	0	0
CDCA3	1.025	0.024	1.001	19.068	0.459	41.504	0.593	17665650	0	0
BCL7C	2.421	1.405	1.017	43.354	25.68	1.688	0.593	17652518	0	0
ANP32E	1.423	0.433	0.99	26.46	8.178	3.235	0.592	17638821	0	0
THBS2	2.426	1.347	1.078	41.304	23.215	1.779	0.592	17626272	0	0
MZT1	1.586	0.607	0.979	29.441	11.572	2.544	0.592	1.76217e+07	0	0
CCND2	2.477	1.442	1.035	43.043	25.734	1.673	0.591	1.76166e+07	0	0
TMSB15A	1.196	0.215	0.981	22.298	4.021	5.545	0.591	17615462	0	0
ITGB1BP1	1.993	0.99	1.003	35.839	18.258	1.963	0.591	1.76125e+07	0	0
NES	1.536	0.5	1.036	27.143	9.054	2.998	0.591	17611878	0	0
POLR2L	5.81	4.989	0.821	87.64	77.385	1.133	0.591	17598006	4.58328e-34	1.57471e-32
KPNB1	2.421	1.422	0.998	43.292	25.885	1.672	0.591	1.75937e+07	0	0
HNRNPH1	2.852	1.825	1.027	48.199	32.025	1.505	0.59	17587912	0	0
CALR	3.341	2.359	0.983	56.522	41.155	1.373	0.59	1.75849e+07	6.43392e-41	2.63763e-39
MIS18BP1	1.477	0.503	0.974	27.329	9.302	2.938	0.59	1.7569e+07	0	0
TXNL4A	2.638	1.641	0.997	46.522	29.523	1.576	0.589	1.75591e+07	0	0
CENPK	1.044	0.097	0.947	19.689	1.805	10.906	0.589	17552625	0	0
TROAP	0.972	0.028	0.944	18.323	0.541	33.899	0.589	1.75435e+07	0	0
TXNDC17	3.51	2.563	0.947	59.503	44.695	1.331	0.589	17541425	3.46633e-38	1.32015e-36
RAD21	1.785	0.825	0.96	32.795	15.394	2.13	0.589	17534926	0	0
ORC6	1.032	0.096	0.936	19.441	1.784	10.899	0.588	17520432	0	0
RRM2	0.976	0.03	0.946	18.137	0.573	31.655	0.588	1.75097e+07	0	0
NDUFA6	2.896	1.959	0.936	50.559	35.182	1.437	0.588	1.75022e+07	8.24384e-42	3.43802e-40
NDUFA4	6.987	6.536	0.451	95.776	92.865	1.031	0.587	1.74994e+07	1.90398e-31	6.06666e-30
GLRX5	2.118	1.161	0.957	38.509	21.329	1.806	0.587	1.74921e+07	0	0
PRDX2	4.635	3.953	0.682	72.112	64.991	1.11	0.587	17470685	5.04367e-32	1.63129e-30
PGAM1	2.581	1.647	0.934	45.59	29.847	1.527	0.586	1.74608e+07	1.4013e-44	6.16571e-43
AP2S1	4.195	3.326	0.869	69.752	56.943	1.225	0.586	1.74577e+07	8.39622e-33	2.78083e-31
MINOS1	3.244	2.355	0.89	55.714	41.782	1.333	0.586	17453736	5.69019e-37	2.08091e-35
PFDN2	2.863	1.932	0.931	50.311	34.636	1.453	0.585	1.74377e+07	3.48542e-40	1.41387e-38
CBX5	1.507	0.598	0.909	28.323	11.248	2.518	0.585	1.7437e+07	0	0
SLIRP	3.68	2.83	0.85	61.801	49.349	1.252	0.585	17436054	5.86012e-34	2.00626e-32
ADAMTS18	2.217	1.239	0.978	39.13	21.88	1.788	0.585	1.74293e+07	0	0
CRNDE	3.669	2.779	0.89	62.236	48.489	1.284	0.585	1.74239e+07	7.37789e-34	2.50809e-32
LSM7	4.367	3.559	0.808	71.429	60.029	1.19	0.585	1.7421e+07	1.90349e-31	6.06666e-30
SRSF2	3.647	2.798	0.849	60.87	48.538	1.254	0.585	1.74184e+07	9.73552e-34	3.28642e-32
NDUFS8	3.316	2.42	0.896	57.143	42.83	1.334	0.584	17409989	2.38676e-35	8.39452e-34
UQCRH	7.824	7.56	0.264	99.379	99.222	1.002	0.584	17404909	2.56559e-29	7.62139e-28
MNS1	1.151	0.248	0.903	21.491	4.605	4.667	0.584	1.74007e+07	0	0
GGCT	2.8	1.885	0.915	49.379	33.928	1.455	0.584	1.7398e+07	1.86182e-39	7.35171e-38
SNRPD3	2.936	2.035	0.9	51.304	36.582	1.402	0.584	17389143	1.22485e-37	4.59235e-36
LSM2	3.21	2.314	0.896	55.963	41.311	1.355	0.584	17381295	3.58849e-35	1.25754e-33
LMNB2	1.059	0.182	0.877	20.186	3.454	5.845	0.583	17379196	0	0
CSRP2	1.633	0.722	0.911	29.689	13.297	2.233	0.583	1.73712e+07	0	0
SGO1	0.887	0.019	0.868	16.832	0.346	48.658	0.582	1.73466e+07	0	0
AURKA	0.911	0.027	0.884	16.957	0.524	32.342	0.582	1.73425e+07	0	0
DDX21	2.634	1.721	0.913	46.149	30.766	1.5	0.582	17328297	1.44371e-39	5.71243e-38
HIST1H1E	1.602	0.655	0.947	27.826	11.562	2.407	0.581	17314901	0	0
HSP90B1	3.099	2.198	0.901	52.236	38.474	1.358	0.581	17308632	1.79018e-34	6.1726e-33
BEX3	5.023	4.278	0.745	79.193	69.337	1.142	0.581	1.7307e+07	6.66444e-28	1.89241e-26
DLGAP5	0.869	0.011	0.858	16.273	0.216	75.268	0.58	1.72848e+07	0	0
LSM6	2.794	1.909	0.885	49.068	33.998	1.443	0.58	17283776	4.53558e-36	1.63087e-34
FABP5	2.284	1.271	1.012	36.398	21.475	1.695	0.58	17278514	0	0
CDK2AP2	1.907	1.042	0.866	34.845	19.291	1.806	0.58	17269093	0	0
H1FX	3.784	2.921	0.863	62.36	49.414	1.262	0.58	1.72673e+07	8.61339e-30	2.60683e-28
C19orf48	3.598	2.761	0.837	60.559	47.711	1.269	0.579	17251643	7.69225e-30	2.33537e-28
ITGB1	2.658	1.783	0.875	46.46	31.901	1.456	0.579	17245868	2.60011e-36	9.40179e-35
PKMYT1	0.916	0.091	0.825	17.516	1.724	10.158	0.579	1.72435e+07	0	0
AURKAIP1	3.919	3.123	0.796	65.714	53.857	1.22	0.579	17241695	2.6788e-28	7.67433e-27
PARK7	4.548	3.864	0.684	73.54	64.602	1.138	0.579	17241033	7.06276e-27	1.93439e-25
PPP1CA	2.573	1.748	0.825	45.466	31.966	1.422	0.579	17240661	3.58774e-36	1.29246e-34
BCL2L12	1.191	0.361	0.83	22.547	6.951	3.244	0.579	1.72359e+07	0	0
POLR2E	2.596	1.75	0.847	46.522	31.944	1.456	0.578	17228282	9.11156e-36	3.24006e-34
SRP9	3.72	2.923	0.797	62.733	50.711	1.237	0.578	1.72283e+07	1.32196e-28	3.8327e-27
RAD51AP1	0.902	0.068	0.834	16.957	1.276	13.293	0.578	1.72283e+07	0	0
POLR2F	3.621	2.811	0.811	61.491	49.105	1.252	0.578	17223127	7.77133e-29	2.2633e-27
CXCL14	1.684	0.697	0.987	26.584	10.929	2.432	0.578	1.72216e+07	0	0
PKM	3.024	2.176	0.848	52.236	38.279	1.365	0.578	17202521	9.86742e-32	3.17022e-30
DEPDC1	0.827	0.011	0.816	15.714	0.211	74.546	0.578	1.72025e+07	0	0
TIMM13	4.837	4.156	0.681	77.019	68.196	1.129	0.577	1.72013e+07	9.73675e-26	2.58251e-24
SERF2	8.157	7.926	0.231	99.814	99.541	1.003	0.577	17198942	5.77407e-25	1.4826e-23
CALM1	3.563	2.696	0.867	60.124	46.273	1.299	0.577	17198447	6.26052e-29	1.83715e-27
ODC1	1.883	1.034	0.849	34.161	19.021	1.796	0.577	1.71948e+07	0	0
CDT1	1.028	0.203	0.825	19.255	3.746	5.14	0.577	17191624	0	0
HNRNPU	2.903	2.035	0.868	50.932	36.079	1.412	0.577	17191015	2.15643e-32	7.04544e-31
NDUFB3	2.987	2.149	0.837	52.609	38.517	1.366	0.577	17187147	3.13844e-31	9.9182e-30
ILF3	2.215	1.366	0.849	40.124	24.918	1.61	0.577	17178418	5.39257e-40	2.1558e-38
SERPINH1	1.647	0.812	0.835	30.062	15.026	2.001	0.576	17168645	0	0
LDHA	3.666	2.848	0.818	59.627	48.241	1.236	0.576	1.71653e+07	1.01874e-27	2.87166e-26
NPM3	2.977	2.146	0.832	51.863	38.014	1.364	0.576	17161733	8.57299e-31	2.66135e-29
COX5A	4.949	4.279	0.671	78.758	69.953	1.126	0.576	1.71593e+07	9.3994e-25	2.39121e-23
TOMM40	1.544	0.726	0.819	28.385	13.686	2.074	0.576	1.71536e+07	0	0
CMC2	1.387	0.578	0.809	26.087	10.826	2.41	0.576	1.71451e+07	0	0
BUB3	1.713	0.905	0.808	31.304	17.145	1.826	0.575	17135498	0	0
PTGES3	3.442	2.666	0.775	58.571	46.76	1.253	0.575	17134773	2.306e-27	6.42518e-26
TXN	7.215	6.803	0.412	98.075	95.098	1.031	0.575	1.71316e+07	1.26528e-23	3.09256e-22
SNRNP25	1.789	0.973	0.816	32.857	18.058	1.819	0.575	17126324	0	0
ITGB3BP	1.369	0.571	0.799	25.528	10.87	2.349	0.575	17118699	0	0
PPIA	8.432	8.243	0.189	99.938	99.827	1.001	0.574	17104205	4.37046e-23	1.04184e-21
ACTB	7.926	7.573	0.353	98.758	97.135	1.017	0.574	1.70993e+07	5.43627e-23	1.28954e-21
ATAD2	0.99	0.208	0.782	18.758	3.908	4.8	0.574	1.7098e+07	0	0
ASF1B	0.809	0.031	0.778	15.342	0.584	26.281	0.574	17091145	0	0
ITGAE	2.066	1.259	0.807	37.95	23.215	1.635	0.574	17089894	6.65511e-39	2.60128e-37
NDUFS6	3.804	3.056	0.748	63.665	52.538	1.212	0.574	1.70869e+07	3.98166e-25	1.02783e-23
PRELID1	2.848	2.047	0.801	50.062	36.749	1.362	0.574	1.70858e+07	2.08625e-29	6.24549e-28
CDCA8	0.802	0.02	0.782	15.093	0.389	38.783	0.574	1.70838e+07	0	0
PSIP1	1.223	0.438	0.785	22.795	8.21	2.776	0.573	1.70698e+07	0	0
SFPQ	2.054	1.26	0.794	37.081	23.139	1.603	0.573	1.70546e+07	7.15121e-38	2.70221e-36
USP1	1.495	0.713	0.782	27.64	13.361	2.069	0.572	17051276	0	0
PPP1R14C	1.716	0.914	0.802	31.118	16.648	1.869	0.572	17048406	0	0
GSTP1	6.698	6.334	0.363	92.795	90.557	1.025	0.572	17040260	7.06316e-22	1.59886e-20
TRMT112	4.97	4.364	0.606	78.447	70.883	1.107	0.572	1.70377e+07	2.72036e-22	6.27569e-21
MRPL12	2.608	1.835	0.773	45.901	33.063	1.388	0.571	17016297	2.38933e-29	7.13069e-28
HADH	1.681	0.919	0.762	31.18	17.259	1.807	0.571	17011608	9.80909e-45	4.33001e-43
RBM8A	3.404	2.685	0.719	58.137	47.127	1.234	0.571	17005745	2.0198e-24	5.07815e-23
PPM1G	1.953	1.187	0.766	35.776	22.026	1.624	0.571	1.70031e+07	2.05364e-37	7.63652e-36
TMEM160	2.301	1.528	0.773	41.429	27.966	1.481	0.571	17001053	5.80413e-32	1.87098e-30
CENPH	0.999	0.254	0.745	19.006	4.897	3.881	0.571	17000347	0	0
PIMREG	0.749	0.011	0.739	14.348	0.205	69.855	0.571	16999589	0	0
NAP1L1	6.775	6.352	0.423	95.404	92.141	1.035	0.571	1.69934e+07	5.37946e-21	1.17635e-19
SSNA1	2.872	2.113	0.759	50.621	38.003	1.332	0.57	1.69831e+07	2.00072e-26	5.41063e-25
CEP55	0.743	0.011	0.731	14.224	0.216	65.788	0.57	1.69791e+07	0	0
SAPCD2	1.039	0.294	0.744	19.565	5.459	3.584	0.57	1.69747e+07	0	0
PHPT1	3.92	3.182	0.737	65.59	54.278	1.208	0.57	1.69666e+07	2.30061e-22	5.33283e-21
SRRM1	3.224	2.464	0.759	55.839	43.338	1.288	0.569	1.69548e+07	3.58241e-24	8.93706e-23
NDUFS5	6.992	6.678	0.315	96.335	94.514	1.019	0.569	1.69418e+07	4.77669e-20	1.00145e-18
NBL1	2.008	1.247	0.761	36.273	22.485	1.613	0.569	16940574	7.81554e-35	2.70934e-33
POMP	3.742	3.056	0.687	62.981	52.765	1.194	0.569	1.69355e+07	5.72371e-22	1.30637e-20
LMNB1	0.785	0.077	0.709	15.155	1.454	10.423	0.568	1.69303e+07	0	0
DIAPH3	0.748	0.026	0.722	14.161	0.481	29.438	0.568	16929558	0	0
CDCA5	0.744	0.032	0.712	14.286	0.616	23.184	0.568	16928432	0	0
RRM1	1.098	0.38	0.719	20.87	7.313	2.854	0.568	16927661	0	0
CCNA2	0.729	0.02	0.709	13.975	0.389	35.91	0.568	16917580	0	0
MRPL11	2.975	2.243	0.732	52.112	40.079	1.3	0.568	1.69155e+07	3.31036e-24	8.26904e-23
TFDP1	1.355	0.622	0.732	25.093	11.675	2.149	0.568	1.69111e+07	0	0
GTF3A	2.54	1.779	0.76	45.404	32.02	1.418	0.568	1.69111e+07	3.81446e-27	1.05069e-25
CACYBP	1.626	0.893	0.734	29.938	16.648	1.798	0.568	16904497	1.08236e-41	4.49448e-40
PXMP2	1.987	1.234	0.753	36.273	22.415	1.618	0.567	1.6902e+07	1.16211e-33	3.90926e-32
ENY2	3.246	2.516	0.73	56.211	44.425	1.265	0.567	16889196	1.60221e-22	3.73301e-21
PRC1	0.729	0.034	0.695	14.037	0.654	21.463	0.567	16886915	0	0
MYBL2	0.744	0.021	0.723	13.727	0.378	36.28	0.567	16880593	0	0
PHB	2.861	2.141	0.72	50.497	38.387	1.315	0.566	1.68619e+07	1.59562e-23	3.88521e-22
COL4A2	1.097	0.38	0.717	20.248	7.113	2.847	0.566	16860822	0	0
PSME2	2.184	1.463	0.72	39.006	26.772	1.457	0.566	16859872	6.97914e-29	2.03873e-27
ANAPC15	2.01	1.293	0.718	36.522	23.847	1.531	0.566	16859294	4.32828e-31	1.35673e-29
CTNNB1	3.999	3.257	0.742	62.857	52.808	1.19	0.566	1.68589e+07	1.82723e-20	3.88568e-19
PCNA	1.066	0.352	0.714	19.752	6.778	2.914	0.566	16858455	0	0
MORC4	1.226	0.503	0.723	22.547	9.194	2.452	0.566	1.68584e+07	0	0
DCTPP1	1.778	1.063	0.715	32.422	19.826	1.635	0.566	1.68542e+07	4.08868e-35	1.42764e-33
PGP	0.958	0.249	0.709	17.826	4.697	3.795	0.566	1.68532e+07	0	0
SGO2	0.721	0.037	0.684	13.851	0.703	19.712	0.566	1.68511e+07	0	0
GMNN	0.988	0.29	0.697	18.634	5.513	3.38	0.566	16849588	0	0
SRSF7	2.584	1.863	0.721	45.652	33.35	1.369	0.566	1.68486e+07	4.83476e-25	1.24472e-23
DDX39A	1.141	0.452	0.689	21.553	8.778	2.455	0.565	16836500	0	0
CAMTA1	3.571	2.873	0.698	61.118	50.057	1.221	0.565	1.68282e+07	2.93875e-20	6.1948e-19
MT1E	3.12	2.322	0.797	48.571	37.02	1.312	0.565	1.6827e+07	3.3865e-23	8.12296e-22
CMSS1	1.775	1.074	0.701	32.547	19.848	1.64	0.565	16819784	6.47304e-34	2.21218e-32
SOD1	4.72	4.138	0.582	74.72	67.348	1.109	0.565	16817125	2.02715e-18	3.98192e-17
PSMB6	2.736	2.054	0.682	47.64	36.766	1.296	0.565	1.68155e+07	4.83457e-23	1.15106e-21
POLR2J	3.127	2.439	0.687	54.534	43.381	1.257	0.564	16811148	3.76408e-21	8.31585e-20
SNRPE	5.373	4.879	0.493	83.354	77.823	1.071	0.564	1.68105e+07	6.41035e-18	1.21113e-16
NEDD8	4.656	4.081	0.575	75.093	67.553	1.112	0.564	1.68086e+07	2.93856e-18	5.6684e-17
PLK1	0.702	0.023	0.679	13.292	0.449	29.628	0.564	1.68077e+07	0	0
PIN1	2.182	1.491	0.691	40	27.571	1.451	0.564	1.68069e+07	6.35072e-27	1.74185e-25
LSM8	2.694	1.993	0.701	47.826	35.906	1.332	0.564	16803623	4.89427e-23	1.16384e-21
PARP1	1.516	0.815	0.701	27.826	15.059	1.848	0.564	1.67977e+07	1.60377e-40	6.51942e-39
NHP2	2.8	2.106	0.694	49.193	37.706	1.305	0.564	16796166	2.65681e-22	6.13639e-21
HINT2	2.381	1.675	0.706	42.919	30.598	1.403	0.564	1.67925e+07	6.37769e-25	1.63325e-23
HIST1H1B	0.753	0.043	0.71	13.54	0.811	16.701	0.564	1.67921e+07	0	0
SUPT16H	1.416	0.725	0.691	26.273	13.507	1.945	0.564	16790427	1.20512e-43	5.24086e-42
POLR2H	1.942	1.254	0.688	35.59	23.264	1.53	0.563	1.67824e+07	2.46686e-29	7.33939e-28
SSRP1	1.594	0.915	0.679	29.441	17.123	1.719	0.563	1.67799e+07	2.89055e-36	1.04325e-34
YWHAB	3.014	2.341	0.673	52.36	41.436	1.264	0.563	16774481	7.50033e-21	1.6309e-19
ATP5PF	5.024	4.522	0.502	79.255	73.277	1.082	0.563	16768194	2.49302e-17	4.56714e-16
SMC1A	1.133	0.459	0.674	21.118	8.567	2.465	0.563	16759451	0	0
NDUFAB1	3.121	2.459	0.662	53.913	43.441	1.241	0.563	16755730	4.90991e-20	1.02603e-18
NNAT	1.501	0.808	0.693	27.019	14.486	1.865	0.562	16753700	6.32608e-40	2.51856e-38
FOXM1	0.657	0.018	0.64	12.795	0.324	39.453	0.562	16749107	0	0
PLP2	4.571	3.98	0.592	72.981	65.013	1.123	0.562	16740104	3.2194e-17	5.85894e-16
POLE3	1.639	0.976	0.663	30.497	18.275	1.669	0.562	1.67366e+07	4.05945e-33	1.35145e-31
TOP1	2.36	1.665	0.695	42.298	29.944	1.413	0.562	1.67336e+07	8.42343e-24	2.06931e-22
PLAT	1.911	1.214	0.697	34.161	21.583	1.583	0.562	1.67319e+07	2.64018e-29	7.83092e-28
CLDN10	2.233	1.536	0.697	39.752	27.447	1.448	0.562	16728584	5.68803e-25	1.46245e-23
KIF11	0.669	0.035	0.634	12.981	0.67	19.368	0.561	1.6725e+07	0	0
PPIH	1.418	0.775	0.643	26.894	14.783	1.819	0.561	16712337	9.81971e-38	3.69608e-36
HNRNPH3	1.886	1.232	0.655	34.658	22.837	1.518	0.561	1.67063e+07	1.60994e-27	4.50527e-26
DNPH1	2.523	1.841	0.682	45.28	33.187	1.364	0.561	16705971	8.18784e-22	1.84911e-20
LAGE3	2.374	1.706	0.668	42.298	30.912	1.368	0.561	1.66997e+07	1.34962e-22	3.1626e-21
CDK4	2.577	1.925	0.651	45.342	34.82	1.302	0.561	16699491	3.81461e-21	8.41787e-20
GGH	0.941	0.309	0.633	18.012	5.983	3.01	0.561	16696753	0	0
C16orf74	1.857	1.181	0.676	33.416	21.296	1.569	0.56	1.66954e+07	1.65004e-28	4.77672e-27
CCT5	1.563	0.91	0.653	28.696	16.988	1.689	0.56	16695171	1.71116e-33	5.73624e-32
MRPL57	3.526	2.876	0.65	60.435	50.089	1.207	0.56	16694703	9.0094e-18	1.6906e-16
GYPC	1.493	0.826	0.668	27.329	14.951	1.828	0.56	16691015	1.51101e-36	5.50493e-35
RFC1	1.876	1.205	0.67	33.665	22.015	1.529	0.56	1.66904e+07	9.27871e-28	2.61934e-26
GANAB	1.971	1.309	0.662	35.714	23.955	1.491	0.56	1.66887e+07	3.53435e-26	9.53139e-25
NT5DC2	1.235	0.594	0.641	23.168	11.205	2.068	0.56	1.6685e+07	2.8026e-45	1.24716e-43
POLD2	1.905	1.249	0.656	34.907	23.107	1.511	0.56	1.66836e+07	1.14721e-26	3.11993e-25
FAM96A	1.477	0.819	0.658	26.957	15.253	1.767	0.56	16681738	9.51315e-36	3.37664e-34
PRR11	0.65	0.02	0.63	12.36	0.378	32.668	0.56	16676987	0	0
KIF2C	0.625	0.014	0.611	12.236	0.259	47.162	0.56	1.66756e+07	0	0
CKAP5	0.863	0.237	0.626	16.46	4.465	3.687	0.56	16671444	0	0
PSMB2	2.2	1.554	0.646	39.752	28.415	1.399	0.56	16667481	5.49096e-23	1.29933e-21
MARCKS	3.213	2.517	0.696	55.031	43.425	1.267	0.559	1.66629e+07	3.15822e-18	6.07392e-17
CCT2	2.372	1.712	0.66	42.422	30.993	1.369	0.559	16660094	1.18778e-21	2.66684e-20
CCDC18	0.76	0.137	0.622	14.472	2.557	5.661	0.559	1.66595e+07	0	0
MTCH2	1.583	0.95	0.633	29.627	17.788	1.666	0.559	16654156	5.34625e-31	1.6704e-29
ITGB5	1.417	0.771	0.646	25.963	14.253	1.822	0.559	16653393	1.76647e-36	6.4235e-35
SMC3	1.528	0.884	0.643	28.075	16.405	1.711	0.559	16652334	7.86489e-33	2.60933e-31
KIFC1	0.628	0.019	0.609	12.174	0.368	33.122	0.559	16650794	0	0
UBALD2	1.991	1.323	0.668	35.217	23.907	1.473	0.559	16650451	3.33922e-25	8.64304e-24
SSBP3	1.15	0.522	0.628	21.677	9.778	2.217	0.559	16650109	0	0
ATP2B1	1.513	0.871	0.643	27.888	16.064	1.736	0.559	16648955	3.35894e-33	1.12017e-31
BRCA1	0.679	0.061	0.618	12.919	1.14	11.328	0.559	1.66449e+07	0	0
MCUB	1.144	0.521	0.623	21.615	9.81	2.203	0.559	16643782	0	0
NMB	1.375	0.732	0.644	25.155	13.551	1.856	0.559	16641026	2.07935e-37	7.70636e-36
NDUFB6	1.932	1.302	0.631	35.404	24.047	1.472	0.559	16639849	8.04845e-25	2.05294e-23
HSPB11	1.688	1.056	0.632	31.056	19.729	1.574	0.559	1.66397e+07	2.137e-28	6.15872e-27
ITGA6	1.907	1.255	0.651	34.224	22.728	1.506	0.559	1.66362e+07	1.16511e-25	3.07336e-24
DCP2	1.608	0.966	0.642	29.627	17.81	1.664	0.558	16635095	2.4201e-30	7.45292e-29
NCAPD2	0.78	0.173	0.607	15.031	3.308	4.544	0.558	16634605	0	0
HIST2H2AC	0.99	0.349	0.642	18.137	6.378	2.844	0.558	16632486	0	0
SRI	2.194	1.558	0.635	39.379	28.371	1.388	0.558	1.66312e+07	3.73878e-22	8.58408e-21
ISOC2	1.971	1.329	0.643	36.087	24.355	1.482	0.558	1.66291e+07	2.58539e-24	6.47487e-23
TMEM97	0.982	0.361	0.621	18.447	6.87	2.685	0.558	1.66279e+07	0	0
CYC1	2.873	2.24	0.633	50.435	39.895	1.264	0.558	16626160	2.89892e-18	5.59752e-17
SPC25	0.618	0.009	0.609	11.801	0.173	68.23	0.558	1.66247e+07	0	0
NUF2	0.614	0.014	0.6	11.863	0.259	45.726	0.558	16620905	0	0
RBBP8	1.331	0.704	0.627	24.534	12.94	1.896	0.558	1.66119e+07	1.60329e-37	5.97645e-36
ANLN	0.616	0.017	0.599	11.863	0.319	37.201	0.558	1.66118e+07	0	0
MRPL52	2.93	2.302	0.629	51.739	41.122	1.258	0.558	16611677	1.00047e-17	1.87009e-16
ATAD5	0.727	0.117	0.611	13.727	2.157	6.365	0.558	16610659	0	0
WDR34	1.188	0.573	0.615	22.174	11.005	2.015	0.558	16609259	1.80487e-42	7.67631e-41
KNSTRN	0.747	0.142	0.605	14.224	2.719	5.232	0.558	16606620	0	0
GCSH	1.954	1.329	0.625	35.59	24.501	1.453	0.557	1.66047e+07	1.28012e-23	3.12489e-22
MRPL20	3.565	2.96	0.605	60.932	51.408	1.185	0.557	16601803	5.37519e-16	9.10435e-15
CNIH4	1.832	1.215	0.617	33.789	22.561	1.498	0.557	1.65976e+07	9.60749e-25	2.44093e-23
DDX46	2.584	1.933	0.651	46.087	34.587	1.332	0.557	16596821	4.9767e-19	1.00729e-17
MSRB2	1.588	0.954	0.634	28.882	17.448	1.655	0.557	1.65964e+07	1.4907e-29	4.48347e-28
UQCR10	4.984	4.427	0.557	79.317	71.677	1.107	0.557	16594774	1.38804e-14	2.17194e-13
SEM1	5.184	4.649	0.535	81.739	74.645	1.095	0.557	1.65932e+07	1.76263e-14	2.74251e-13
CDCA4	0.933	0.33	0.603	17.64	6.481	2.722	0.557	1.65925e+07	0	0
NUDT5	1.581	0.962	0.619	29.255	17.864	1.638	0.557	16591795	6.53076e-29	1.91064e-27
ARHGAP11A	0.628	0.039	0.59	12.112	0.73	16.599	0.557	16586949	0	0
GOLIM4	1.192	0.558	0.634	21.491	10.183	2.11	0.557	1.65859e+07	6.5861e-44	2.87126e-42
COMMD4	1.597	0.991	0.606	29.565	18.675	1.583	0.557	1.65853e+07	7.51658e-28	2.125e-26
GNG5	4.565	4.027	0.538	74.161	66.737	1.111	0.557	1.6585e+07	1.2901e-14	2.02196e-13
C1QBP	3.171	2.555	0.616	54.596	44.792	1.219	0.557	1.6583e+07	1.49208e-16	2.61676e-15
ENTPD2	2.717	2.036	0.68	46.646	34.722	1.343	0.557	1.6578e+07	1.34907e-18	2.69382e-17
CSTF3	1.534	0.918	0.616	28.323	16.956	1.67	0.556	16574151	1.9421e-29	5.82299e-28
RACGAP1	0.64	0.065	0.575	12.547	1.265	9.92	0.556	1.65726e+07	0	0
COX7B	5.037	4.521	0.516	79.068	72.472	1.091	0.556	1.65719e+07	3.25152e-14	4.97493e-13
NOP58	1.302	0.697	0.605	24.286	12.945	1.876	0.556	16570446	7.59805e-36	2.70684e-34
OAZ1	6.445	6.112	0.332	93.54	90.8	1.03	0.556	16567860	6.511e-14	9.79135e-13
NSD2	0.8	0.209	0.591	15.217	3.967	3.836	0.556	16566203	0	0
MEA1	2.228	1.611	0.617	40.186	29.398	1.367	0.556	16564810	3.49249e-20	7.33803e-19
MRPL17	1.47	0.865	0.606	27.453	16.15	1.7	0.556	1.6564e+07	3.66622e-30	1.12355e-28
RMI2	0.849	0.258	0.592	16.087	4.865	3.307	0.556	1.65606e+07	0	0
MCM3	0.82	0.227	0.593	15.466	4.357	3.55	0.556	16555502	0	0
SPARC	1.193	0.591	0.603	22.112	10.967	2.016	0.556	1.6555e+07	4.78839e-40	1.92623e-38
SNRPA1	1.317	0.724	0.593	24.658	13.68	1.802	0.556	1.65546e+07	8.11691e-34	2.74964e-32
SPARCL1	1.691	1.049	0.642	30.311	18.199	1.666	0.556	1.65546e+07	2.65497e-27	7.37623e-26
KHDRBS1	2.609	1.988	0.621	46.087	35.566	1.296	0.556	16553813	6.53561e-18	1.23359e-16
SUN2	1.079	0.484	0.595	20.248	9.189	2.204	0.556	16552285	1.4013e-45	6.30584e-44
HAUS1	1.14	0.548	0.593	21.429	10.421	2.056	0.556	16552040	1.46422e-41	6.06708e-40
AP2B1	1.414	0.811	0.603	26.211	15.124	1.733	0.556	16550994	3.1921e-31	1.00662e-29
METTL26	2.975	2.362	0.613	52.174	41.852	1.247	0.556	1.65467e+07	2.14145e-16	3.70514e-15
CENPS	0.798	0.228	0.57	15.466	4.405	3.511	0.555	1.65393e+07	0	0
PSMB3	2.5	1.903	0.598	44.037	34.301	1.284	0.555	16538163	5.73838e-18	1.08736e-16
MIS18A	0.812	0.247	0.565	15.839	4.756	3.33	0.555	16536533	0	0
MXD3	0.6	0.04	0.561	11.801	0.757	15.595	0.555	16536230	0	0
RHEB	2.61	1.992	0.618	46.335	35.533	1.304	0.555	16533988	1.58853e-17	2.93802e-16
CENPV	1.353	0.755	0.598	25.031	14.07	1.779	0.555	16533405	2.59159e-32	8.45286e-31
MRPS26	2.524	1.91	0.613	45.59	34.517	1.321	0.555	1.65323e+07	9.25394e-18	1.73312e-16
SPCS1	3.488	2.897	0.59	59.752	50.435	1.185	0.555	16530711	6.39291e-15	1.01765e-13
PSMG3	1.416	0.823	0.593	26.211	15.41	1.701	0.555	1.65273e+07	5.34924e-30	1.62916e-28
ITGA2	2.513	1.883	0.631	43.665	32.971	1.324	0.555	1.65265e+07	4.19919e-18	8.00416e-17
HNRNPM	1.961	1.364	0.596	35.466	25.15	1.41	0.555	16525972	2.59119e-21	5.75758e-20
SYNE2	1.916	1.302	0.614	34.658	23.528	1.473	0.555	1.6525e+07	3.39248e-22	7.79827e-21
FKBP3	1.758	1.165	0.593	32.236	21.604	1.492	0.555	1.65203e+07	2.11022e-23	5.11246e-22
PDAP1	2.662	2.082	0.581	47.081	37.403	1.259	0.554	1.65075e+07	1.37245e-16	2.41134e-15
GNAS	4.02	3.445	0.575	66.149	57.608	1.148	0.554	16505820	6.68182e-14	1.00326e-12
C7orf50	2.106	1.512	0.594	38.261	27.68	1.382	0.554	1.65039e+07	1.4767e-19	3.03013e-18
RCN2	2.64	2.034	0.606	46.77	36.214	1.291	0.554	16502650	9.29752e-17	1.65157e-15
DNAJC9	1.014	0.441	0.573	19.13	8.383	2.282	0.554	16501470	0	0
POP7	1.574	0.99	0.584	29.255	18.448	1.586	0.554	1.65002e+07	1.65945e-25	4.35358e-24
SAC3D1	0.905	0.35	0.555	17.578	6.692	2.627	0.554	1.64983e+07	0	0
FAM96B	3.014	2.426	0.588	52.857	43.036	1.228	0.554	1.64968e+07	2.52753e-15	4.14649e-14
NDUFC2	3.519	2.982	0.537	59.193	51.565	1.148	0.554	16496024	2.94102e-14	4.52495e-13
EMC9	0.861	0.309	0.552	16.646	5.962	2.792	0.553	16482458	0	0
ATP5MF	4.922	4.458	0.463	77.081	71.477	1.078	0.553	1.64794e+07	7.04652e-13	9.83812e-12
DHTKD1	0.779	0.223	0.556	14.907	4.216	3.536	0.553	16477697	0	0
TUBG1	0.751	0.194	0.558	14.348	3.751	3.825	0.553	1.64763e+07	0	0
PSMA4	2.37	1.802	0.567	41.925	32.701	1.282	0.553	1.64759e+07	3.31547e-17	6.02242e-16
CNIH2	0.596	0.027	0.569	11.118	0.492	22.604	0.553	16474883	0	0
KNL1	0.569	0.02	0.549	10.994	0.368	29.911	0.553	1.64745e+07	0	0
MORF4L2	2.098	1.529	0.569	38.137	28.026	1.361	0.553	1.64685e+07	1.1943e-18	2.38972e-17
HNRNPC	4.764	4.256	0.508	77.019	69.915	1.102	0.553	16467849	9.37132e-13	1.299e-11
CD320	1.108	0.552	0.556	20.994	10.475	2.004	0.553	1.64678e+07	1.41947e-37	5.31172e-36
SUB1	4.96	4.533	0.427	77.95	73.007	1.068	0.553	1.64657e+07	1.20542e-12	1.65308e-11
TUBB6	1.153	0.597	0.555	21.925	11.34	1.933	0.553	1.64646e+07	3.51669e-35	1.23461e-33
CCDC167	1.381	0.813	0.568	25.714	15.205	1.691	0.553	16464350	3.63738e-28	1.03743e-26
DUSP6	3.141	2.519	0.622	52.919	42.646	1.241	0.553	16463899	8.11499e-15	1.28647e-13
NFIC	1.948	1.374	0.574	35.714	25.231	1.415	0.553	1.6461e+07	9.97404e-20	2.051e-18
LBR	0.925	0.362	0.563	17.329	6.8	2.549	0.553	1.64602e+07	0	0
7-Sep	2.163	1.581	0.583	38.882	28.696	1.355	0.553	1.64587e+07	3.57612e-18	6.85713e-17
TPM3	1.748	1.174	0.573	31.988	21.702	1.474	0.553	16457793	1.03549e-21	2.33033e-20
RNPS1	2.407	1.834	0.573	43.168	33.306	1.296	0.552	16456951	1.19555e-16	2.11207e-15
NOP10	3.77	3.19	0.58	64.099	54.846	1.169	0.552	16454095	2.60898e-13	3.75106e-12
MPC2	2.463	1.877	0.586	44.161	33.793	1.307	0.552	1.64532e+07	1.9559e-16	3.39627e-15
NGFR	1.216	0.646	0.57	22.236	11.853	1.876	0.552	16451417	1.70083e-33	5.71153e-32
BRCA2	0.61	0.058	0.552	11.553	1.086	10.634	0.552	1.64505e+07	0	0
DAZAP1	1.285	0.725	0.56	24.037	13.659	1.76	0.552	1.64497e+07	5.32659e-30	1.62482e-28
ELOC	2.689	2.116	0.573	47.702	37.949	1.257	0.552	1.64445e+07	2.53191e-15	4.15014e-14
SYNCRIP	1.6	1.032	0.568	29.379	19.183	1.532	0.552	16443727	2.97722e-23	7.15905e-22
CKLF	1.171	0.617	0.554	21.863	11.789	1.855	0.552	1.64419e+07	2.66282e-33	8.89556e-32
COX6A1	6.178	5.786	0.392	90.807	86.471	1.05	0.552	16441449	4.0097e-12	5.23131e-11
MRPL41	3.554	2.993	0.561	60.311	51.592	1.169	0.552	16436785	2.54079e-13	3.65847e-12
RGS10	3.188	2.589	0.599	54.41	44.371	1.226	0.552	16432117	4.84521e-14	7.32051e-13
ALYREF	0.835	0.292	0.543	15.839	5.508	2.876	0.551	1.64253e+07	0	0
CALM3	1.923	1.369	0.554	35.093	25.253	1.39	0.551	16424089	6.76757e-19	1.36404e-17
NCAPG	0.55	0.014	0.536	10.497	0.265	39.633	0.551	16416914	0	0
NDUFA2	4.073	3.582	0.491	67.64	60.737	1.114	0.551	16414020	2.34009e-12	3.12697e-11
GTF2A2	2.159	1.601	0.558	39.13	29.242	1.338	0.551	16406088	6.82845e-17	1.22538e-15
SAP30	0.841	0.301	0.54	15.839	5.648	2.804	0.551	1.64058e+07	0	0
DYNLT1	3.842	3.296	0.546	64.472	56.143	1.148	0.551	16405143	1.70584e-12	2.30821e-11
MAZ	1.297	0.753	0.544	24.286	14.107	1.721	0.551	1.64031e+07	1.12949e-27	3.17458e-26
ACYP1	1.554	1.004	0.55	28.323	18.696	1.515	0.551	1.64017e+07	1.55355e-22	3.62728e-21
MRPS6	2.274	1.706	0.569	40.932	30.863	1.326	0.551	1.64015e+07	2.839e-16	4.85547e-15
HSBP1	3.838	3.301	0.537	64.72	56.467	1.146	0.551	1.64015e+07	2.02633e-12	2.71996e-11
MRPS15	2.451	1.897	0.554	43.727	34.29	1.275	0.55	16396986	2.81882e-15	4.60869e-14
PLGRKT	1.123	0.589	0.534	21.242	11.145	1.906	0.55	1.63966e+07	7.1959e-33	2.39149e-31
NDC80	0.525	0.009	0.516	10.248	0.162	63.202	0.55	16394874	0	0
EIF1AX	2.78	2.206	0.574	49.565	39.36	1.259	0.55	1.63925e+07	3.77408e-14	5.76077e-13
KHSRP	1.229	0.692	0.536	23.168	13.032	1.778	0.55	1.63906e+07	6.27027e-29	1.83722e-27
NEK2	0.531	0.007	0.524	10.186	0.13	78.524	0.55	16390530	0	0
CKAP2L	0.524	0.005	0.519	10.124	0.097	104.06	0.55	1.63865e+07	0	0
CLSPN	0.566	0.026	0.54	10.497	0.481	21.821	0.55	16384638	0	0
C20orf27	1.664	1.121	0.543	30.87	20.891	1.478	0.55	1.63835e+07	2.21962e-20	4.70974e-19
ECI1	1.667	1.121	0.547	30.497	20.583	1.482	0.55	16383413	1.37188e-20	2.95314e-19
HSPH1	1.023	0.483	0.54	18.944	8.978	2.11	0.55	1.63802e+07	3.72447e-38	1.41567e-36
KIF14	0.53	0.012	0.518	10.186	0.222	45.965	0.55	16377129	0	0
GSPT1	1.424	0.883	0.54	26.398	16.329	1.617	0.55	1.63761e+07	5.06499e-24	1.25385e-22
EMD	1.567	1.026	0.541	29.006	19.075	1.521	0.55	1.63752e+07	1.7565e-21	3.9255e-20
ECT2	0.554	0.035	0.518	10.621	0.676	15.72	0.55	16374131	0	0
CCT6A	2.458	1.906	0.552	43.665	34.193	1.277	0.55	16373741	7.08278e-15	1.12522e-13
CISD3	1.441	0.903	0.539	26.77	16.675	1.605	0.549	1.63662e+07	2.30482e-23	5.56992e-22
KIF23	0.519	0.014	0.505	10.124	0.265	38.226	0.549	1.6361e+07	0	0
GPSM2	0.617	0.108	0.508	11.925	2.092	5.701	0.549	1.63567e+07	0	0
UBE2I	2.881	2.357	0.525	50.497	41.873	1.206	0.549	16354322	3.78176e-13	5.37322e-12
TACC3	0.528	0.025	0.503	10.248	0.47	21.794	0.549	1.63492e+07	0	0
SDF2L1	1.287	0.756	0.531	23.851	14.021	1.701	0.549	1.63484e+07	5.56948e-26	1.49155e-24
SRSF10	2.332	1.792	0.54	41.739	32.29	1.293	0.549	1.63461e+07	7.70464e-15	1.22242e-13
TPRKB	1.94	1.408	0.532	35.59	25.847	1.377	0.549	16341678	7.81039e-17	1.39382e-15
SRSF9	2.999	2.478	0.521	51.988	43.554	1.194	0.549	16340498	1.04536e-12	1.44487e-11
TNC	0.881	0.344	0.537	15.963	6.243	2.557	0.549	1.63381e+07	0	0
PAFAH1B3	2.676	2.139	0.537	47.453	38.301	1.239	0.548	16337598	1.97689e-13	2.86791e-12
ENTPD6	1.397	0.879	0.518	26.025	16.486	1.579	0.548	1.63367e+07	9.88205e-23	2.32698e-21
PDIA4	1.409	0.89	0.52	26.273	16.572	1.585	0.548	1.63358e+07	1.31756e-22	3.09122e-21
XPO1	1.28	0.76	0.52	24.037	14.075	1.708	0.548	16334860	1.9319e-25	5.05462e-24
TIMM10	1.909	1.383	0.525	34.969	25.528	1.37	0.548	16333265	8.50025e-17	1.51273e-15
KIF20A	0.507	0.008	0.499	9.814	0.151	64.844	0.548	16332176	0	0
RFC3	0.645	0.146	0.499	12.484	2.843	4.391	0.548	16330708	0	0
MTDH	3.154	2.641	0.513	54.161	46.311	1.17	0.548	16329579	3.17268e-12	4.17596e-11
IMMP1L	1.38	0.862	0.518	25.714	16.199	1.587	0.548	16325151	1.10016e-22	2.58431e-21
AKR7A2	1.785	1.27	0.515	32.919	23.583	1.396	0.548	1.63241e+07	1.79167e-17	3.30108e-16
RANGAP1	1.014	0.506	0.508	19.193	9.599	1.999	0.548	1.63234e+07	1.07673e-33	3.62837e-32
DFFA	1.542	1.019	0.523	28.696	18.831	1.524	0.548	1.63233e+07	2.67202e-20	5.65105e-19
PSRC1	0.58	0.081	0.499	11.18	1.611	6.941	0.548	16322761	0	0
YWHAE	4.517	4.052	0.465	73.292	66.921	1.095	0.548	16322235	7.57762e-11	8.95997e-10
C12orf75	1.534	1.016	0.518	28.199	18.794	1.5	0.548	1.63211e+07	2.68139e-20	5.66466e-19
FANCI	0.572	0.08	0.492	11.118	1.546	7.192	0.548	16317945	0	0
MRPL18	1.832	1.315	0.517	33.727	24.339	1.386	0.548	1.63108e+07	7.89687e-17	1.40795e-15
TPGS2	2.06	1.536	0.524	37.578	28.193	1.333	0.547	1.63076e+07	2.69365e-15	4.41152e-14
EPB41L2	0.962	0.449	0.513	17.826	8.281	2.153	0.547	16307530	4.47722e-37	1.64355e-35
SMARCA5	1.381	0.862	0.519	25.342	15.886	1.595	0.547	1.63022e+07	2.45924e-22	5.69371e-21
NUDT21	1.331	0.83	0.501	25.155	15.605	1.612	0.547	1.62985e+07	1.64157e-22	3.81893e-21
DLEU2	0.675	0.183	0.492	12.919	3.427	3.77	0.547	1.62982e+07	0	0
SEC61B	4.891	4.432	0.459	78.137	71.774	1.089	0.547	1.62981e+07	2.08128e-10	2.36119e-09
CSE1L	0.892	0.397	0.495	16.957	7.61	2.228	0.547	16292009	7.03229e-39	2.74316e-37
CHI3L1	1.827	1.256	0.571	30.186	20.583	1.467	0.547	1.6292e+07	2.42544e-18	4.71154e-17
POC1A	0.509	0.041	0.468	10.186	0.8	12.734	0.547	16290168	0	0
PRMT1	2.134	1.62	0.514	38.447	29.469	1.305	0.547	1.62899e+07	1.41202e-14	2.20767e-13
VRK1	0.71	0.223	0.486	13.665	4.259	3.208	0.547	16288911	0	0
SLC25A39	2.117	1.599	0.518	38.199	29.134	1.311	0.547	1.62881e+07	1.22002e-14	1.91992e-13
MRPL37	2.151	1.641	0.51	39.068	30.025	1.301	0.547	16286409	2.36156e-14	3.6538e-13
HMGN5	0.783	0.298	0.485	15.093	5.686	2.654	0.547	16286381	0	0
EIF4E	1.623	1.12	0.503	30.124	20.934	1.439	0.547	1.62842e+07	5.72807e-18	1.08648e-16
KDELR2	1.703	1.204	0.499	31.491	22.41	1.405	0.547	1.62837e+07	3.67987e-17	6.6718e-16
DDT	4.417	4.035	0.383	71.553	66.959	1.069	0.547	1.62817e+07	2.52846e-10	2.84015e-09
TPR	2.317	1.781	0.536	41.429	31.906	1.298	0.547	16280718	9.35039e-14	1.38669e-12
TTF2	0.66	0.177	0.483	12.671	3.335	3.799	0.546	1.62763e+07	0	0
HDGF	1.657	1.15	0.507	30.559	21.204	1.441	0.546	1.62757e+07	1.31816e-17	2.44735e-16
MEST	2.212	1.695	0.517	39.068	30.171	1.295	0.546	1.62734e+07	4.44992e-14	6.7391e-13
PI15	0.802	0.301	0.501	14.845	5.567	2.666	0.546	16272067	0	0
COL14A1	0.864	0.361	0.502	15.901	6.562	2.423	0.546	16272000	1.46015e-42	6.22387e-41
MRPL55	2.145	1.641	0.504	38.82	30.042	1.292	0.546	16267269	5.27945e-14	7.96414e-13
SLBP	1.194	0.697	0.497	22.05	13.28	1.66	0.546	16264479	2.48718e-24	6.23701e-23
WBP11	1.433	0.928	0.505	26.398	17.188	1.536	0.546	1.62628e+07	4.88743e-20	1.02244e-18
C1orf21	1.44	0.937	0.503	26.708	17.253	1.548	0.546	16262303	5.93027e-20	1.23392e-18
RABL6	1.209	0.713	0.496	22.547	13.134	1.717	0.546	16257176	3.20969e-24	8.02796e-23
MAGOHB	0.818	0.344	0.474	15.776	6.562	2.404	0.546	16256607	1.04775e-41	4.36014e-40
KIF5B	2.104	1.591	0.513	38.137	28.885	1.32	0.546	16256496	4.06255e-14	6.17668e-13
TOMM5	1.542	1.047	0.494	28.385	19.469	1.458	0.546	16253322	3.87998e-18	7.41768e-17
YEATS4	1.074	0.592	0.482	20.311	11.21	1.812	0.546	1.62515e+07	3.63385e-27	1.0038e-25
PIF1	0.489	0.008	0.48	9.255	0.157	59.042	0.545	1.6248e+07	0	0
UBE2M	1.254	0.76	0.494	23.292	14.097	1.652	0.545	1.62479e+07	1.06189e-22	2.49745e-21
PSMD1	0.926	0.445	0.48	17.578	8.394	2.094	0.545	1.62476e+07	7.22378e-34	2.46003e-32
MARVELD1	0.968	0.481	0.487	18.075	9.016	2.005	0.545	16245541	6.01439e-32	1.93553e-30
RAB34	2.168	1.683	0.485	39.13	30.739	1.273	0.545	16245480	1.9324e-13	2.80547e-12
PHIP	1.793	1.291	0.502	32.547	23.534	1.383	0.545	1.62443e+07	8.92139e-16	1.49404e-14
DKC1	1.273	0.783	0.49	23.54	14.734	1.598	0.545	1.62442e+07	6.8624e-22	1.55706e-20
MCM7	1.033	0.558	0.475	19.689	10.664	1.846	0.545	16243497	6.16952e-28	1.75445e-26
TAF10	2.173	1.651	0.522	39.193	29.609	1.324	0.545	1.62428e+07	1.16795e-13	1.71498e-12
CSTA	1.451	0.943	0.508	26.149	16.842	1.553	0.545	1.62426e+07	8.93759e-20	1.83983e-18
CHCHD1	2.023	1.514	0.509	37.019	27.669	1.338	0.545	1.62425e+07	3.23277e-14	4.95017e-13
RHNO1	1.104	0.625	0.479	20.87	11.913	1.752	0.545	16241475	1.38528e-25	3.64917e-24
ACTG2	1.937	1.399	0.537	32.484	23.204	1.4	0.545	1.62337e+07	1.09266e-15	1.81724e-14
DBF4	0.608	0.141	0.467	11.677	2.638	4.427	0.545	1.62322e+07	0	0
FBLN2	0.703	0.227	0.476	13.23	4.211	3.142	0.545	16229976	0	0
CALU	1.123	0.649	0.474	21.242	12.34	1.721	0.545	16229883	1.63503e-24	4.12151e-23
CDCA7	1.593	1.099	0.494	28.634	20.058	1.428	0.545	1.62296e+07	3.17652e-17	5.78637e-16
SNRPA	2.184	1.687	0.497	39.503	30.685	1.287	0.545	16229400	3.66332e-13	5.21261e-12
PSMD14	1.145	0.666	0.479	21.491	12.583	1.708	0.545	1.62292e+07	3.95654e-24	9.84496e-23
SLC12A2	1.671	1.166	0.505	30	20.756	1.445	0.545	1.6226e+07	1.02294e-16	1.81377e-15
SSB	2.022	1.533	0.49	36.273	27.923	1.299	0.545	16225894	7.46959e-14	1.1172e-12
POLR2K	2.029	1.544	0.485	36.957	28.442	1.299	0.545	16224828	1.1165e-13	1.64318e-12
PRIM1	0.648	0.185	0.463	12.484	3.519	3.548	0.545	16224629	0	0
LYAR	0.848	0.374	0.474	16.025	7.064	2.268	0.545	1.62227e+07	1.44937e-37	5.41312e-36
BLOC1S1	3.013	2.518	0.495	52.671	44.452	1.185	0.545	1.62226e+07	7.39957e-11	8.77092e-10
VBP1	1.292	0.817	0.475	24.099	15.491	1.556	0.545	1.62221e+07	1.76402e-20	3.75941e-19
EIF2S2	2.796	2.289	0.507	49.317	40.63	1.214	0.544	1.62184e+07	3.15578e-11	3.86889e-10
UBL5	4.867	4.403	0.464	77.95	71.175	1.095	0.544	16215096	2.17857e-09	2.25555e-08
SELENOH	4.173	3.702	0.471	69.379	62.424	1.111	0.544	1.62144e+07	1.29016e-09	1.35981e-08
SVIP	1.477	0.996	0.481	27.019	18.491	1.461	0.544	16211622	8.81368e-18	1.65548e-16
SNRPC	1.888	1.41	0.478	34.658	26.069	1.329	0.544	16210403	3.85817e-14	5.88448e-13
NUBP2	1.731	1.257	0.474	32.112	23.458	1.369	0.544	1.62099e+07	4.20762e-15	6.79306e-14
PRPS2	1.421	0.937	0.485	25.714	17.426	1.476	0.544	16207526	1.88406e-18	3.70839e-17
PSMC3	1.573	1.104	0.47	29.068	20.723	1.403	0.544	16207407	2.37382e-16	4.09617e-15
ALDH7A1	1.625	1.151	0.474	29.814	21.388	1.394	0.544	16203732	6.36114e-16	1.07273e-14
PTBP1	1.478	1.004	0.474	27.453	18.821	1.459	0.544	1.62003e+07	2.76762e-17	5.0606e-16
CDC25B	0.537	0.088	0.45	10.497	1.735	6.05	0.544	1.61999e+07	0	0
BARD1	0.716	0.256	0.46	13.602	4.805	2.831	0.544	1.61965e+07	0	0
BAZ1B	0.897	0.432	0.465	16.894	8.07	2.094	0.544	1.61956e+07	1.5652e-32	5.13987e-31
HNRNPUL1	1.546	1.073	0.472	28.696	19.939	1.439	0.544	1.61943e+07	1.82317e-16	3.18297e-15
PRADC1	0.814	0.358	0.456	15.59	6.767	2.304	0.544	16194060	2.44447e-37	9.02492e-36
NDUFC1	3.574	3.101	0.473	61.056	53.603	1.139	0.544	1.61931e+07	9.42686e-10	1.01068e-08
UROS	1.241	0.771	0.47	23.043	14.502	1.589	0.544	16190670	1.41595e-20	3.04122e-19
SPC24	0.46	0.012	0.448	8.944	0.227	39.399	0.544	1.61906e+07	0	0
NRM	0.695	0.238	0.456	13.292	4.616	2.88	0.544	16189833	0	0
ATP5ME	5.552	5.183	0.369	84.783	80.455	1.054	0.543	1.61885e+07	5.98468e-09	5.92303e-08
CEP57	1.435	0.962	0.473	26.46	17.794	1.487	0.543	16186769	1.2276e-17	2.2814e-16
TPM4	2.868	2.372	0.496	49.193	41.041	1.199	0.543	16184383	1.09489e-10	1.27588e-09
EZH2	0.649	0.194	0.455	12.36	3.675	3.363	0.543	1.61837e+07	0	0
B4GALT1	1.362	0.867	0.495	23.913	15.291	1.564	0.543	16178031	1.98625e-19	4.06708e-18
TP53	1.418	0.94	0.478	25.714	17.329	1.484	0.543	1.61779e+07	9.17507e-18	1.72001e-16
MRPS16	2.357	1.855	0.502	42.733	33.42	1.279	0.543	1.61759e+07	1.11819e-11	1.40934e-10
U2SURP	1.855	1.379	0.475	33.665	25.226	1.335	0.543	1.61724e+07	1.05973e-13	1.5644e-12
CCDC124	1.625	1.163	0.461	30.186	21.664	1.393	0.543	1.61723e+07	4.15101e-15	6.70727e-14
SUMO2	6.601	6.36	0.241	94.224	92.227	1.022	0.543	1.61703e+07	1.08802e-08	1.04261e-07
ANP32A	1.737	1.275	0.462	31.801	23.55	1.35	0.543	1.61693e+07	2.96729e-14	4.55811e-13
TRA2B	2.326	1.857	0.469	41.615	33.431	1.245	0.543	1.61665e+07	1.52576e-11	1.90685e-10
PTP4A2	1.556	1.089	0.467	28.634	20.064	1.427	0.543	16162520	1.09829e-15	1.82504e-14
HNRNPA1P48	1.133	0.687	0.447	21.677	12.945	1.675	0.543	1.61622e+07	1.76737e-21	3.94523e-20
SUMO3	2.539	2.066	0.474	45.404	37.149	1.222	0.543	1.61608e+07	7.54332e-11	8.92487e-10
XRCC5	2.265	1.794	0.471	40.621	32.393	1.254	0.543	1.61606e+07	1.20716e-11	1.52048e-10
MAGOH	1.47	1.012	0.458	27.453	18.956	1.448	0.542	1.61569e+07	3.50479e-16	5.973e-15
EBNA1BP2	1.633	1.171	0.462	29.938	21.691	1.38	0.542	1.61554e+07	9.50997e-15	1.50268e-13
SAE1	0.847	0.414	0.432	16.46	8.027	2.051	0.542	16148805	1.41229e-30	4.37017e-29
AHCY	2.449	1.996	0.453	43.416	35.847	1.211	0.542	1.61474e+07	7.50928e-11	8.89005e-10
DDX18	2.049	1.587	0.462	37.019	28.847	1.283	0.542	1.61474e+07	3.30555e-12	4.33607e-11
NDUFAF3	2.047	1.58	0.467	37.391	28.852	1.296	0.542	16145954	3.57287e-12	4.68037e-11
TEX30	0.723	0.284	0.438	13.851	5.438	2.547	0.542	1.61455e+07	1.578e-41	6.52454e-40
SF3B2	1.725	1.266	0.458	31.677	23.323	1.358	0.542	16143164	8.06501e-14	1.20346e-12
TAF15	1.183	0.734	0.45	22.174	13.724	1.616	0.542	1.61408e+07	5.9676e-20	1.24035e-18
PLOD1	1.163	0.707	0.456	21.553	13.118	1.643	0.542	1.61401e+07	1.2977e-20	2.79971e-19
PSMB5	3.518	3.062	0.455	60	52.792	1.137	0.542	16139175	4.04797e-09	4.08654e-08
MRPL36	2.509	2.026	0.483	44.969	36.409	1.235	0.542	1.61384e+07	1.27591e-10	1.47701e-09
LSM12	1.267	0.812	0.454	23.478	14.956	1.57	0.542	1.61353e+07	1.4482e-18	2.87688e-17
PHGDH	1.931	1.47	0.462	35.093	26.809	1.309	0.542	16132954	1.72839e-12	2.33545e-11
11-Sep	0.969	0.524	0.445	18.199	9.859	1.846	0.542	16131621	2.35502e-25	6.12844e-24
NENF	4.158	3.722	0.436	68.882	62.391	1.104	0.542	16131574	1.27758e-08	1.21521e-07
TFAM	1.369	0.919	0.449	25.528	17.113	1.492	0.542	16131425	9.3097e-17	1.65221e-15
ANO1	0.951	0.515	0.436	18.075	9.745	1.855	0.542	1.61312e+07	1.4262e-25	3.75184e-24
KMT5A	0.829	0.382	0.447	15.404	7.119	2.164	0.541	1.61285e+07	1.16503e-32	3.8454e-31
TCTEX1D2	1.381	0.936	0.445	25.776	17.545	1.469	0.541	1.6128e+07	2.16412e-16	3.741e-15
RPN2	1.498	1.054	0.444	27.888	19.637	1.42	0.541	16126284	4.03509e-15	6.53089e-14
DHX9	1.099	0.657	0.442	20.559	12.259	1.677	0.541	16124183	3.35073e-21	7.43669e-20
G2E3	0.639	0.208	0.43	12.236	3.962	3.088	0.541	16122752	0	0
KRT17	7.57	7.196	0.373	94.161	91.049	1.034	0.541	1.61211e+07	3.85995e-08	3.51068e-07
DRAP1	3.019	2.573	0.446	52.484	45.306	1.158	0.541	16119114	2.22193e-09	2.29798e-08
PUM3	1.23	0.777	0.453	22.609	14.291	1.582	0.541	16117700	1.02504e-18	2.05529e-17
COA1	1.421	0.977	0.444	26.273	18.269	1.438	0.541	16116222	1.13722e-15	1.8881e-14
FGD5-AS1	0.896	0.461	0.436	16.894	8.616	1.961	0.541	16113240	2.03905e-27	5.69782e-26
TCOF1	0.712	0.287	0.425	13.665	5.411	2.526	0.541	1.61127e+07	1.05968e-39	4.21016e-38
EMC8	0.95	0.518	0.432	18.012	9.897	1.82	0.541	16108952	1.867e-24	4.70012e-23
SMIM4	1.583	1.15	0.434	29.689	21.464	1.383	0.541	16108026	7.19838e-14	1.07747e-12
GSTO1	2.313	1.863	0.45	41.242	33.495	1.231	0.541	1.61071e+07	1.28456e-10	1.48613e-09
ADI1	2.103	1.649	0.454	38.323	30.069	1.275	0.541	1.61063e+07	3.04833e-11	3.74429e-10
MRPL23	2.424	1.969	0.455	43.602	35.593	1.225	0.541	1.61051e+07	2.9474e-10	3.29348e-09
POLR3K	0.796	0.372	0.424	15.28	7.064	2.163	0.541	16104025	1.17178e-31	3.75222e-30
FSCN1	1.185	0.753	0.433	22.174	14.232	1.558	0.541	1.61032e+07	2.1384e-18	4.17919e-17
LRRCC1	0.769	0.347	0.423	14.72	6.437	2.287	0.541	1.61025e+07	5.40365e-34	1.85327e-32
APPL1	1.912	1.458	0.453	34.658	26.577	1.304	0.541	1.61017e+07	5.24816e-12	6.76932e-11
DCTN3	2.355	1.911	0.444	42.174	34.739	1.214	0.541	1.61006e+07	2.51512e-10	2.8268e-09
SS18L2	1.595	1.157	0.438	29.379	21.55	1.363	0.541	1.61004e+07	1.08397e-13	1.59774e-12
KTN1	3.662	3.215	0.446	62.05	55.089	1.126	0.54	16099654	1.59211e-08	1.50402e-07
KIF18A	0.444	0.022	0.422	8.509	0.416	20.446	0.54	16097825	0	0
HRAS	2.06	1.599	0.461	37.329	28.939	1.29	0.54	1.60974e+07	2.42104e-11	2.99666e-10
KIF22	1.101	0.668	0.433	20.559	12.605	1.631	0.54	1.6097e+07	5.90744e-20	1.23049e-18
CAPZA1	1.708	1.262	0.445	30.994	23.08	1.343	0.54	1.60969e+07	5.04291e-13	7.11795e-12
HTRA1	1.286	0.851	0.435	23.913	15.772	1.516	0.54	1.60961e+07	7.15668e-17	1.2819e-15
ZNF326	1.23	0.794	0.436	22.919	14.815	1.547	0.54	1.6096e+07	1.18012e-17	2.19738e-16
NUDCD2	1.425	0.992	0.433	26.584	18.567	1.432	0.54	16094801	5.20886e-15	8.33979e-14
AES	2.664	2.186	0.477	47.64	38.949	1.223	0.54	16093571	1.18731e-09	1.25759e-08
EMC6	2.151	1.7	0.451	39.193	31.074	1.261	0.54	16091299	8.36638e-11	9.8504e-10
RDX	1.187	0.756	0.431	22.112	14.21	1.556	0.54	16088844	5.05349e-18	9.61359e-17
MRC2	0.779	0.356	0.424	14.783	6.719	2.2	0.54	16088414	3.38184e-32	1.10118e-30
RRP7A	0.968	0.547	0.421	18.447	10.426	1.769	0.54	1.60877e+07	9.78364e-23	2.30662e-21
IMPA2	1.172	0.74	0.432	21.863	13.767	1.588	0.54	16086691	2.24758e-18	4.37927e-17
PSMB1	3.293	2.876	0.417	56.335	50.1	1.124	0.54	1.60865e+07	1.23827e-08	1.18015e-07
BRI3BP	0.624	0.196	0.428	11.677	3.627	3.22	0.54	16086249	0	0
SUZ12	1.103	0.672	0.431	20.683	12.453	1.661	0.54	1.60861e+07	8.90634e-20	1.83535e-18
UBE2V2	1.448	1.019	0.429	26.957	19.123	1.41	0.54	16084793	1.69959e-14	2.6487e-13
PRPF40A	1.774	1.337	0.436	32.422	24.653	1.315	0.54	1.60846e+07	2.85643e-12	3.7855e-11
CHCHD3	1.143	0.719	0.425	21.491	13.594	1.581	0.54	16083505	1.78954e-18	3.52954e-17
VCAN	2.102	1.633	0.469	37.081	28.458	1.303	0.54	16083312	3.24232e-11	3.96743e-10
CNTRL	0.616	0.198	0.417	11.739	3.697	3.175	0.54	16082904	0	0
TAF9	2.018	1.585	0.433	36.335	28.896	1.257	0.54	1.60827e+07	3.96363e-11	4.79835e-10
GTF3C6	2.069	1.626	0.443	37.516	29.571	1.269	0.54	16080821	6.07235e-11	7.24667e-10
TMEM123	2.38	1.937	0.443	42.609	34.825	1.224	0.54	16078532	5.49554e-10	6.00528e-09
RBM25	2.255	1.805	0.45	40.621	32.441	1.252	0.54	1.60764e+07	2.51019e-10	2.8229e-09
RFC2	0.768	0.354	0.414	14.783	6.946	2.128	0.54	1.60764e+07	8.0144e-31	2.49195e-29
ZDHHC12	1.644	1.215	0.429	30.062	22.561	1.332	0.54	16076214	7.91203e-13	1.10067e-11
TP53AIP1	1.994	1.546	0.448	35.776	27.858	1.284	0.54	16072071	3.49777e-11	4.26111e-10
COPS3	1.008	0.594	0.414	19.255	11.302	1.704	0.54	16071567	7.62739e-21	1.6548e-19
XRCC6	1.708	1.279	0.429	31.304	23.658	1.323	0.54	16070435	2.47588e-12	3.29701e-11
APMAP	1.656	1.22	0.436	30.062	22.064	1.363	0.54	16070342	6.92619e-13	9.67712e-12
SLC7A5	0.708	0.28	0.428	13.106	5.248	2.497	0.539	1.60685e+07	4.31121e-38	1.63547e-36
ECI2	1.086	0.669	0.417	20.559	12.653	1.625	0.539	16065982	5.72434e-19	1.15619e-17
FANCD2	0.483	0.065	0.418	9.068	1.227	7.391	0.539	16061304	0	0
MELK	0.416	0.019	0.397	8.199	0.368	22.307	0.539	1.60592e+07	0	0
KIF15	0.414	0.01	0.403	8.012	0.189	42.354	0.539	1.60576e+07	0	0
TMEM14B	2.476	2.045	0.432	44.224	36.841	1.2	0.539	1.60573e+07	2.03158e-09	2.10902e-08
TKT	3.046	2.576	0.47	52.236	44.317	1.179	0.539	16055638	1.20365e-08	1.14999e-07
PSMD11	1.061	0.642	0.419	19.876	12.14	1.637	0.539	1.60555e+07	2.88547e-19	5.8896e-18
FUS	2.256	1.808	0.448	40.807	32.593	1.252	0.539	16054165	5.70438e-10	6.22998e-09
PCBP1	3.113	2.678	0.435	54.224	46.981	1.154	0.539	1.60529e+07	2.02154e-08	1.89027e-07
CISD1	1.908	1.483	0.425	34.783	27.128	1.282	0.539	16052556	4.86976e-11	5.84401e-10
S100A10	5.957	5.461	0.497	86.211	79.034	1.091	0.539	1.60514e+07	1.93814e-07	1.62782e-06
LRRC75A	1.52	1.077	0.443	27.019	19.161	1.41	0.539	1.60492e+07	1.03309e-13	1.52741e-12
NUDT15	0.841	0.439	0.402	16.211	8.389	1.932	0.539	16049210	2.14922e-25	5.60045e-24
HSD17B10	2.009	1.578	0.431	36.77	28.847	1.275	0.539	16049147	1.36454e-10	1.57395e-09
TOMM22	2.868	2.456	0.412	50.062	43.565	1.149	0.539	16048704	1.25141e-08	1.19208e-07
MRPL47	1.33	0.914	0.415	24.72	17.221	1.436	0.539	1.60486e+07	9.09336e-15	1.43803e-13
ARF6	1.931	1.487	0.444	35.342	26.95	1.311	0.539	16048487	5.32125e-11	6.36605e-10
ACTN1	1.861	1.427	0.434	33.913	25.853	1.312	0.539	1.60484e+07	2.77059e-11	3.414e-10
MRTO4	1.197	0.786	0.411	22.484	14.842	1.515	0.539	16048429	2.05321e-16	3.55883e-15
CCDC88A	1.008	0.59	0.418	18.758	10.918	1.718	0.539	1.60457e+07	1.47929e-20	3.17373e-19
DIAPH1	0.73	0.329	0.401	14.037	6.189	2.268	0.539	16045240	3.89424e-32	1.26164e-30
SPATS2	1.496	1.075	0.42	27.826	19.799	1.405	0.539	16042609	2.86517e-13	4.11634e-12
GNAI2	1.164	0.748	0.416	21.615	14.048	1.539	0.539	16041116	6.72004e-17	1.20704e-15
FLNA	1.696	1.265	0.431	30.621	22.901	1.337	0.539	16040462	4.97082e-12	6.43308e-11
SSBP1	3.156	2.745	0.411	54.534	48.035	1.135	0.538	16038118	3.53289e-08	3.23608e-07
HPRT1	1.062	0.658	0.404	20.186	12.475	1.618	0.538	16035428	2.7685e-18	5.35105e-17
FIBP	1.529	1.12	0.409	28.509	20.983	1.359	0.538	1.60352e+07	1.2307e-12	1.68535e-11
DPM2	1.576	1.159	0.417	29.255	21.593	1.355	0.538	16034270	2.22568e-12	2.97822e-11
CDV3	1.283	0.863	0.42	23.727	15.896	1.493	0.538	16031568	3.35925e-15	5.4599e-14
YY1	1.881	1.455	0.425	34.161	26.577	1.285	0.538	1.60313e+07	7.99839e-11	9.4517e-10
CKAP4	1.208	0.798	0.41	22.733	14.924	1.523	0.538	1.60309e+07	6.81987e-16	1.14808e-14
MCM4	0.564	0.161	0.403	10.683	3.038	3.517	0.538	16030620	0	0
RNF26	0.745	0.343	0.402	14.224	6.681	2.129	0.538	16029287	1.57043e-29	4.71594e-28
MRPL27	1.865	1.447	0.418	34.41	26.75	1.286	0.538	1.60275e+07	1.02098e-10	1.19407e-09
NAP1L4	1.639	1.219	0.42	29.938	22.458	1.333	0.538	16027068	6.1233e-12	7.87707e-11
PRDX3	1.806	1.386	0.42	33.478	25.501	1.313	0.538	1.60263e+07	5.29875e-11	6.34306e-10
HMG20B	1.775	1.367	0.408	32.484	25.35	1.281	0.538	16025912	4.70309e-11	5.65102e-10
RBBP4	1.943	1.528	0.416	35.404	28.069	1.261	0.538	1.60256e+07	2.15363e-10	2.43897e-09
MPHOSPH6	1.34	0.926	0.414	24.783	17.161	1.444	0.538	1.60239e+07	3.0979e-14	4.7474e-13
BUB1B	0.413	0.019	0.394	7.95	0.368	21.631	0.538	16022282	0	0
SHCBP1	0.402	0.013	0.389	7.826	0.243	32.176	0.538	16022057	0	0
EIF3A	2.805	2.358	0.447	49.379	41.614	1.187	0.538	16021652	1.90201e-08	1.78194e-07
ENDOG	0.63	0.238	0.392	12.112	4.475	2.706	0.538	16019625	5.18881e-40	2.07865e-38
UBE2N	1.704	1.289	0.415	31.366	23.912	1.312	0.538	16019185	2.46256e-11	3.0461e-10
SNF8	1.585	1.17	0.414	29.255	21.502	1.361	0.538	1.60179e+07	4.23325e-12	5.50066e-11
PNRC2	2.056	1.64	0.416	37.205	29.815	1.248	0.538	1.60164e+07	6.67612e-10	7.23396e-09
PDIA6	2.123	1.713	0.41	38.137	31.015	1.23	0.538	1.60157e+07	1.11091e-09	1.18446e-08
COX7A2	6.172	5.927	0.246	90.621	88.195	1.028	0.538	1.60142e+07	5.14924e-07	4.07486e-06
NOL7	1.862	1.447	0.415	34.037	26.534	1.283	0.538	16014200	1.48598e-10	1.70892e-09
NDUFB9	4.032	3.695	0.338	66.646	62.202	1.071	0.538	1.60137e+07	2.58276e-07	2.12968e-06
HNRNPUL2	0.863	0.466	0.396	16.398	8.854	1.852	0.538	16013706	5.22404e-23	1.24072e-21
SHC1	1.166	0.764	0.402	21.801	14.313	1.523	0.538	1.60121e+07	6.43098e-16	1.08356e-14
ARPC5L	1.715	1.302	0.414	31.429	23.799	1.321	0.538	16011240	3.17112e-11	3.88276e-10
HDDC2	2.355	1.939	0.416	42.36	35.063	1.208	0.538	1.60105e+07	5.26934e-09	5.23922e-08
SKA3	0.424	0.04	0.384	8.261	0.757	10.917	0.537	1.60101e+07	0	0
PSMG4	1.388	0.986	0.402	25.839	18.394	1.405	0.537	16009301	2.91213e-13	4.18069e-12
BDP1	1.53	1.114	0.416	28.137	20.242	1.39	0.537	1.60088e+07	2.09205e-12	2.80524e-11
HIST1H2BH	0.545	0.159	0.386	10.497	2.973	3.531	0.537	1.60052e+07	0	0
NUTF2	2.103	1.679	0.424	38.199	30.506	1.252	0.537	1.60049e+07	1.33205e-09	1.40243e-08
RSRC1	1.044	0.643	0.401	19.565	11.918	1.642	0.537	1.60047e+07	5.2166e-18	9.9141e-17
IDH2	1.619	1.213	0.406	29.752	22.485	1.323	0.537	16004663	1.58646e-11	1.9776e-10
REEP4	0.643	0.266	0.378	12.671	5.194	2.439	0.537	16003190	1.32204e-34	4.56661e-33
CALD1	4.807	4.383	0.425	76.087	69.807	1.09	0.537	1.60031e+07	4.81978e-07	3.82984e-06
FAM111B	0.422	0.027	0.395	7.95	0.497	15.988	0.537	16002678	0	0
RCC2	1.081	0.689	0.393	20.497	12.859	1.594	0.537	15999927	7.02747e-17	1.25992e-15
DNAJC8	1.652	1.252	0.4	30.559	23.22	1.316	0.537	15999047	3.42786e-11	4.18176e-10
THOC7	2.209	1.783	0.425	40.248	32.312	1.246	0.537	15998285	3.2748e-09	3.34037e-08
RUVBL2	1.229	0.834	0.394	23.23	15.832	1.467	0.537	15996663	1.9436e-14	3.01681e-13
MANF	1.407	1.006	0.401	26.025	18.664	1.394	0.537	1.59964e+07	7.2484e-13	1.01054e-11
GPX7	1.08	0.684	0.396	20.248	12.816	1.58	0.537	1.59953e+07	8.26598e-17	1.4724e-15
SCLT1	0.558	0.173	0.385	10.683	3.243	3.294	0.537	15995116	0	0
CHEK1	0.555	0.173	0.382	10.683	3.254	3.283	0.537	1.59935e+07	0	0
ZNRD1	1.722	1.317	0.405	31.801	24.291	1.309	0.537	1.59915e+07	9.5249e-11	1.12008e-09
ELP5	1.287	0.89	0.397	24.037	16.772	1.433	0.537	15990646	9.8988e-14	1.46577e-12
HJURP	0.371	0.005	0.367	7.453	0.086	86.185	0.537	15990079	0	0
FBXO5	0.45	0.066	0.384	8.634	1.281	6.74	0.537	15988686	0	0
SRRM2	3.641	3.223	0.418	61.988	55.127	1.124	0.537	1.59857e+07	3.10798e-07	2.54073e-06
JPT2	0.895	0.512	0.383	17.143	9.799	1.749	0.537	15984897	2.79167e-20	5.89118e-19
HMGXB4	1	0.613	0.387	18.944	11.551	1.64	0.537	1.59845e+07	7.39684e-18	1.39206e-16
EIF4EBP1	2.694	2.255	0.439	47.267	39.582	1.194	0.537	1.59844e+07	3.63541e-08	3.32526e-07
TPM2	4.084	3.574	0.51	66.335	57.046	1.163	0.537	15984361	3.81787e-07	3.08062e-06
POLE4	1.898	1.492	0.407	34.596	27.253	1.269	0.537	1.59807e+07	7.28264e-10	7.8779e-09
KIF4A	0.387	0.008	0.378	7.453	0.151	49.248	0.536	15980401	0	0
1-Sep	1.175	0.782	0.393	21.925	14.632	1.498	0.536	15980034	7.08614e-15	1.12522e-13
TRIM28	1.002	0.617	0.385	19.006	11.589	1.64	0.536	15979555	1.15387e-17	2.15267e-16
AFG3L2	0.987	0.596	0.392	18.447	11.178	1.65	0.536	1.5979e+07	3.74431e-18	7.16541e-17
NETO2	0.677	0.296	0.382	12.919	5.578	2.316	0.536	15978454	2.30372e-31	7.31621e-30
RNF5	1.415	1.027	0.389	26.46	19.291	1.372	0.536	15978133	3.19445e-12	4.19889e-11
UBE2L3	2.073	1.678	0.395	37.578	30.669	1.225	0.536	1.5977e+07	3.52079e-09	3.57993e-08
TMEM54	2.182	1.773	0.409	39.068	31.917	1.224	0.536	1.59768e+07	5.60014e-09	5.55383e-08
ZNF511	1.362	0.976	0.386	25.466	18.269	1.394	0.536	15975542	1.25473e-12	1.71583e-11
FAM217B	1.205	0.812	0.393	22.422	14.983	1.497	0.536	1.59736e+07	1.8455e-14	2.86914e-13
PRDX4	1.569	1.178	0.391	29.068	21.918	1.326	0.536	1.59721e+07	3.96295e-11	4.79835e-10
CLSTN1	1.781	1.381	0.4	32.36	25.112	1.289	0.536	15970653	3.40709e-10	3.7896e-09
SASS6	0.511	0.133	0.378	9.752	2.492	3.914	0.536	15970488	0	0
COL9A3	1.749	1.347	0.402	31.677	24.518	1.292	0.536	15970052	2.4568e-10	2.76932e-09
RBBP7	1.26	0.871	0.388	23.416	16.35	1.432	0.536	15968799	1.69661e-13	2.46872e-12
PSMA5	1.556	1.165	0.391	28.82	21.723	1.327	0.536	15968567	3.95445e-11	4.79626e-10
SNX5	1.351	0.96	0.391	25.093	17.804	1.409	0.536	1.59671e+07	1.13015e-12	1.55428e-11
LAMTOR2	2.461	2.055	0.406	44.037	36.982	1.191	0.536	1.59641e+07	3.58343e-08	3.28082e-07
NPPC	1.707	1.295	0.412	29.255	21.529	1.359	0.536	15964050	4.27258e-11	5.14655e-10
HACD1	0.659	0.284	0.375	12.609	5.421	2.326	0.536	15961548	3.31231e-31	1.04165e-29
TUSC3	2.119	1.72	0.399	38.571	31.328	1.231	0.536	15960144	7.83046e-09	7.64014e-08
BABAM1	1.495	1.111	0.383	27.764	20.858	1.331	0.536	1.59597e+07	2.87025e-11	3.53455e-10
PXDN	0.985	0.604	0.381	18.571	11.162	1.664	0.536	1.59584e+07	1.55327e-17	2.87556e-16
STUB1	2.306	1.895	0.411	41.615	34.106	1.22	0.536	15956460	2.12799e-08	1.98499e-07
PRPF4B	1.814	1.416	0.398	32.857	25.696	1.279	0.536	15955884	8.05928e-10	8.69366e-09
FST	0.747	0.372	0.375	14.037	6.821	2.058	0.536	1.59553e+07	1.14291e-25	3.01895e-24
CDK5RAP2	0.636	0.266	0.369	12.236	5.075	2.411	0.536	1.59547e+07	1.6279e-32	5.33669e-31
CAPN6	0.514	0.139	0.375	9.752	2.6	3.751	0.536	15954589	0	0
TIMM17B	1.403	1.023	0.38	26.211	19.253	1.361	0.536	15951771	9.96953e-12	1.26646e-10
CDK16	0.917	0.546	0.371	17.578	10.389	1.692	0.536	1.59516e+07	2.4915e-18	4.82532e-17
CDH3	1.046	0.664	0.382	19.503	12.426	1.569	0.536	1.59515e+07	5.20579e-16	8.82516e-15
FBL	3.806	3.41	0.397	64.099	57.846	1.108	0.535	15948188	9.50148e-07	7.26303e-06
RAD51C	0.805	0.435	0.371	15.342	8.259	1.858	0.535	15947600	8.80889e-22	1.98704e-20
RBM17	1.84	1.454	0.386	33.54	26.658	1.258	0.535	15945947	1.84527e-09	1.92077e-08
GCAT	0.759	0.393	0.365	14.658	7.551	1.941	0.535	15945379	2.75907e-23	6.65105e-22
PIH1D1	1.461	1.08	0.381	27.267	20.296	1.343	0.535	1.59434e+07	3.62149e-11	4.40627e-10
OIP5	0.375	0.021	0.354	7.453	0.4	18.635	0.535	1.59429e+07	0	0
EIF2AK4	1.275	0.889	0.386	23.602	16.345	1.444	0.535	1.59408e+07	7.10988e-13	9.91941e-12
WTAP	1.501	1.113	0.389	27.453	20.269	1.354	0.535	1.59407e+07	4.03941e-11	4.88397e-10
LRR1	0.421	0.063	0.358	8.261	1.222	6.763	0.535	1.59404e+07	0	0
PSMA3	1.786	1.406	0.38	32.609	25.901	1.259	0.535	1.59373e+07	1.71794e-09	1.79307e-08
SMIM37	1.576	1.196	0.38	29.317	22.199	1.321	0.535	1.59369e+07	2.01945e-10	2.29509e-09
NOP56	1.262	0.884	0.379	23.602	16.507	1.43	0.535	1.59367e+07	1.05368e-12	1.45533e-11
SDHB	1.396	1.017	0.378	26.087	18.972	1.375	0.535	1.59363e+07	1.54494e-11	1.92708e-10
CAPZB	2.63	2.249	0.381	46.46	40.068	1.16	0.535	1.59335e+07	1.62911e-07	1.37906e-06
POLR2G	1.797	1.42	0.377	32.857	26.231	1.253	0.535	1.59326e+07	2.38052e-09	2.45805e-08
STIP1	0.759	0.396	0.363	14.596	7.621	1.915	0.535	15931622	1.39667e-22	3.26888e-21
HDGFL3	0.89	0.517	0.373	16.708	9.74	1.715	0.535	1.59287e+07	1.55301e-18	3.07875e-17
AK2	1.667	1.287	0.38	30.994	23.858	1.299	0.535	1.59278e+07	8.20276e-10	8.83857e-09
ECHS1	1.824	1.454	0.37	33.354	26.831	1.243	0.535	1.59272e+07	3.78932e-09	3.84286e-08
EIF5	2.418	2.039	0.379	42.981	36.603	1.174	0.535	1.59269e+07	9.44166e-08	8.21952e-07
CDC6	0.392	0.031	0.361	7.516	0.568	13.242	0.535	1.59268e+07	0	0
FAM120A	1.153	0.781	0.373	21.553	14.518	1.485	0.535	15926787	1.09237e-13	1.6089e-12
PABPN1	2.234	1.837	0.397	40.373	33.074	1.221	0.535	15926539	3.8897e-08	3.53607e-07
LRRC59	0.732	0.375	0.357	14.224	7.259	1.959	0.535	15925422	3.2596e-23	7.82832e-22
FGFR2	1.148	0.774	0.373	21.429	14.405	1.488	0.535	15924785	1.01726e-13	1.50516e-12
NDC1	0.473	0.123	0.35	9.317	2.389	3.9	0.535	15922554	0	0
ISCU	2.195	1.808	0.387	39.689	32.809	1.21	0.535	1.59223e+07	4.0454e-08	3.6621e-07
VSNL1	1.912	1.522	0.39	34.348	27.49	1.249	0.535	1.59219e+07	6.17433e-09	6.09198e-08
BUB1	0.361	0.009	0.352	7.081	0.178	39.697	0.535	15920957	0	0
CX3CL1	1.12	0.748	0.372	20.807	13.686	1.52	0.534	1.59199e+07	4.10884e-14	6.23723e-13
CTNNAL1	0.647	0.274	0.373	11.988	5.146	2.33	0.534	1.59196e+07	2.67906e-30	8.22417e-29
UHRF1	0.401	0.043	0.358	7.702	0.805	9.563	0.534	15919129	0	0
SIGMAR1	0.954	0.592	0.363	18.075	11.237	1.608	0.534	1.59188e+07	2.46735e-16	4.24616e-15
CAND1	1.124	0.753	0.37	20.994	14.129	1.486	0.534	15918276	9.14627e-14	1.35746e-12
RHOA	3.29	2.899	0.391	56.708	50.495	1.123	0.534	15916604	1.08353e-06	8.22194e-06
FAM111A	0.581	0.221	0.359	11.056	4.167	2.653	0.534	15915364	1.3938e-35	4.92008e-34
EXOSC8	0.922	0.563	0.359	17.578	10.686	1.645	0.534	1.59152e+07	7.35133e-17	1.31554e-15
CBFB	0.778	0.416	0.362	14.783	7.973	1.854	0.534	1.59151e+07	3.52944e-21	7.81536e-20
NDUFA12	2.227	1.851	0.376	39.876	33.495	1.19	0.534	15915052	6.05306e-08	5.37439e-07
UBB	5.12	4.845	0.275	78.758	75.688	1.041	0.534	1.5915e+07	4.1271e-06	2.87586e-05
COL1A2	0.721	0.352	0.369	13.416	6.562	2.045	0.534	1.59147e+07	1.06952e-24	2.71372e-23
TCP1	1.845	1.465	0.379	33.727	26.842	1.256	0.534	1.5914e+07	6.07447e-09	6.00266e-08
MPC1	1.183	0.815	0.369	22.236	15.215	1.461	0.534	15912443	6.53085e-13	9.13798e-12
TTK	0.359	0.01	0.35	7.019	0.184	38.192	0.534	1.5911e+07	0	0
PPIF	1.07	0.714	0.356	20.373	13.567	1.502	0.534	15910724	5.37312e-14	8.0991e-13
ETV5	0.894	0.533	0.361	16.894	10.032	1.684	0.534	15910220	1.52959e-17	2.83445e-16
IGFBP4	3.236	2.819	0.417	54.472	47.565	1.145	0.534	15907283	9.94878e-07	7.58094e-06
CCNF	0.424	0.066	0.357	8.075	1.265	6.384	0.534	1.59071e+07	0	0
RPA1	0.793	0.436	0.356	15.155	8.394	1.805	0.534	1.5906e+07	5.17375e-20	1.08e-18
CDC25C	0.356	0.008	0.348	6.957	0.157	44.38	0.534	15905835	0	0
ZNF106	1.231	0.863	0.368	22.919	15.983	1.434	0.534	15903878	2.7379e-12	3.63092e-11
MRPL24	1.349	0.983	0.366	25.342	18.356	1.381	0.534	15903768	3.62552e-11	4.40838e-10
NDUFB11	5.008	4.694	0.313	79.503	75.396	1.054	0.534	1.59031e+07	5.30777e-06	3.62275e-05
TOPBP1	0.607	0.254	0.353	11.615	4.805	2.417	0.534	15902833	4.83951e-31	1.51452e-29
DGUOK	2.502	2.113	0.389	44.969	37.917	1.186	0.534	1.59012e+07	2.60337e-07	2.14548e-06
TLN1	1.106	0.743	0.364	20.621	13.848	1.489	0.534	15898900	1.66144e-13	2.41937e-12
SSR3	2.878	2.476	0.403	50.745	43.722	1.161	0.534	1.58985e+07	7.54731e-07	5.84561e-06
NFYB	0.857	0.504	0.353	16.335	9.508	1.718	0.534	1.58983e+07	6.74528e-18	1.27192e-16
MAP2K6	1.141	0.778	0.363	20.994	14.237	1.475	0.534	1.58972e+07	3.37444e-13	4.81575e-12
NCAPD3	0.481	0.13	0.351	9.193	2.416	3.805	0.534	1.58967e+07	0	0
MTHFD2	0.6	0.247	0.352	11.429	4.675	2.444	0.534	1.58961e+07	2.33842e-31	7.41422e-30
RTKN2	0.4	0.059	0.341	7.888	1.151	6.852	0.534	1.58953e+07	0	0
FEN1	0.443	0.101	0.342	8.696	1.978	4.396	0.534	15893729	0	0
ATP5PD	4.23	3.911	0.319	69.938	65.396	1.069	0.534	15892748	4.97845e-06	3.41245e-05
SLC2A4RG	1.031	0.677	0.355	19.565	12.67	1.544	0.534	15892285	3.06992e-14	4.70827e-13
TCERG1	0.888	0.537	0.351	16.894	10.091	1.674	0.533	1.58901e+07	7.59234e-17	1.35616e-15
NDRG4	0.84	0.483	0.358	15.776	9.016	1.75	0.533	1.58895e+07	2.31197e-18	4.49565e-17
RIF1	0.92	0.565	0.356	17.329	10.535	1.645	0.533	15888991	2.87423e-16	4.91137e-15
NCAPG2	0.388	0.038	0.351	7.391	0.708	10.439	0.533	1.58882e+07	0	0
TMEM167A	1.899	1.517	0.382	34.658	27.561	1.258	0.533	1.58879e+07	1.98092e-08	1.85317e-07
CTNNBIP1	1.784	1.417	0.367	32.733	26.026	1.258	0.533	1.58866e+07	1.06074e-08	1.0195e-07
EMID1	0.959	0.609	0.35	18.199	11.28	1.613	0.533	1.58866e+07	2.27547e-15	3.7425e-14
CTCF	0.821	0.469	0.351	15.59	8.778	1.776	0.533	1.5885e+07	1.37608e-18	2.73926e-17
YWHAH	1.024	0.665	0.358	19.13	12.405	1.542	0.533	1.58843e+07	2.86023e-14	4.40416e-13
PNN	2.807	2.428	0.379	48.944	42.538	1.151	0.533	15884000	9.08097e-07	6.96088e-06
IFRD2	1	0.65	0.35	18.944	12.318	1.538	0.533	15882792	2.60185e-14	4.01271e-13
SLTM	1.677	1.307	0.37	30.683	23.928	1.282	0.533	15879284	4.92842e-09	4.91544e-08
LUZP1	1.518	1.15	0.368	27.826	21.069	1.321	0.533	1.58792e+07	8.83948e-10	9.50343e-09
TAF11	1.266	0.911	0.355	23.665	17.096	1.384	0.533	1.58785e+07	3.14125e-11	3.85352e-10
STIM2	0.761	0.406	0.355	14.224	7.573	1.878	0.533	15877249	1.33832e-20	2.88412e-19
SNHG15	1.365	1.011	0.354	25.28	18.831	1.342	0.533	1.58768e+07	1.72047e-10	1.96455e-09
UPF3B	0.916	0.571	0.345	17.391	10.794	1.611	0.533	15874101	1.47397e-15	2.443e-14
RNF8	0.88	0.53	0.35	16.584	9.978	1.662	0.533	1.58735e+07	1.68306e-16	2.94367e-15
FAM83D	1.034	0.684	0.35	19.441	12.837	1.514	0.533	1.58734e+07	1.20021e-13	1.75968e-12
EIF4G2	2.754	2.382	0.372	48.261	42.014	1.149	0.533	1.58732e+07	1.09971e-06	8.33697e-06
RPP30	0.918	0.572	0.346	17.453	10.94	1.595	0.533	15872862	2.25953e-15	3.71946e-14
SMARCC1	1.222	0.866	0.357	22.671	16.048	1.413	0.533	1.58722e+07	1.33877e-11	1.67968e-10
USP10	0.836	0.488	0.348	15.776	9.216	1.712	0.533	15869007	2.10293e-17	3.85984e-16
ANKRD11	1.685	1.309	0.376	30.497	23.431	1.302	0.533	1.58689e+07	5.55779e-09	5.5175e-08
FAM122B	0.555	0.22	0.335	10.807	4.243	2.547	0.533	1.58674e+07	3.57457e-32	1.16197e-30
CLMP	0.842	0.495	0.347	15.839	9.118	1.737	0.533	1.58667e+07	1.8769e-17	3.45153e-16
UQCRFS1	2.445	2.09	0.355	43.665	37.576	1.162	0.533	1.58659e+07	6.19201e-07	4.84055e-06
MRPL4	1.722	1.367	0.356	31.739	25.247	1.257	0.533	15864776	1.54913e-08	1.46628e-07
PARPBP	0.368	0.035	0.333	7.205	0.692	10.414	0.533	15863283	0	0
EIF3J	2.144	1.769	0.375	38.758	31.906	1.215	0.533	15863245	1.79795e-07	1.51271e-06
ERI3	1.237	0.893	0.345	23.292	16.891	1.379	0.533	1.58632e+07	5.0226e-11	6.01995e-10
RPGRIP1L	0.683	0.34	0.343	12.981	6.394	2.03	0.533	1.58631e+07	5.9157e-23	1.39812e-21
IARS2	1.076	0.724	0.352	20.124	13.513	1.489	0.533	1.58628e+07	6.81377e-13	9.52695e-12
RNF126	1.133	0.79	0.343	21.491	14.967	1.436	0.533	1.58616e+07	5.84251e-12	7.52589e-11
CRELD2	0.832	0.483	0.349	15.59	9.156	1.703	0.533	1.58615e+07	2.90901e-17	5.3141e-16
NAA20	1.337	0.989	0.348	25.031	18.534	1.351	0.532	1.58613e+07	2.57831e-10	2.89109e-09
NPW	0.772	0.421	0.351	14.224	7.546	1.885	0.532	1.58613e+07	4.87108e-20	1.02013e-18
DNAJA1	1.249	0.894	0.354	22.981	16.61	1.384	0.532	15860988	4.1287e-11	4.98569e-10
TMEM183A	1.395	1.044	0.351	25.901	19.485	1.329	0.532	1.58599e+07	5.89967e-10	6.42508e-09
MAPKAP1	0.885	0.537	0.347	16.584	9.908	1.674	0.532	15859493	3.71265e-16	6.31609e-15
SQLE	0.898	0.552	0.346	16.832	10.362	1.624	0.532	1.58592e+07	1.26377e-15	2.0964e-14
EXOSC6	0.691	0.345	0.345	12.981	6.47	2.006	0.532	15858316	1.51069e-22	3.53146e-21
BAX	1.782	1.432	0.35	32.422	26.382	1.229	0.532	15858062	3.13438e-08	2.88336e-07
LSM1	1.306	0.958	0.348	24.224	18.026	1.344	0.532	15857314	1.91928e-10	2.1851e-09
SPHK1	1.357	1.001	0.356	25.093	18.372	1.366	0.532	15856962	2.74198e-10	3.0675e-09
MTSS1	1.954	1.572	0.382	35.466	28.144	1.26	0.532	15856701	6.7321e-08	5.94648e-07
R3HDM1	0.633	0.293	0.34	11.988	5.443	2.202	0.532	1.58566e+07	8.44315e-26	2.24558e-24
TARDBP	1.171	0.826	0.345	21.988	15.54	1.415	0.532	1.58563e+07	1.54261e-11	1.92542e-10
IPO7	1.014	0.666	0.348	18.944	12.41	1.527	0.532	15856315	1.44734e-13	2.11558e-12
NDUFS7	2.465	2.103	0.362	44.099	37.814	1.166	0.532	15855323	8.57918e-07	6.58931e-06
EMC4	2.097	1.742	0.355	38.137	31.739	1.202	0.532	15854639	2.1801e-07	1.81759e-06
NOM1	0.638	0.297	0.34	12.05	5.546	2.173	0.532	1.58531e+07	2.98078e-25	7.736e-24
SERPINE2	0.61	0.267	0.343	11.429	4.978	2.296	0.532	15852376	1.6069e-27	4.5033e-26
MCM5	0.579	0.241	0.339	11.056	4.659	2.373	0.532	1.5852e+07	5.00452e-29	1.47305e-27
DUS1L	1.175	0.832	0.344	22.236	15.459	1.438	0.532	1.58518e+07	1.79606e-11	2.23743e-10
MEX3A	1.155	0.809	0.346	21.615	15.005	1.441	0.532	1.58516e+07	1.02071e-11	1.29494e-10
RALY	2.143	1.782	0.361	39.13	32.528	1.203	0.532	15850603	3.0399e-07	2.4914e-06
EXOSC3	0.759	0.426	0.333	14.658	8.205	1.787	0.532	15850487	2.06096e-18	4.04012e-17
UBE2K	1.21	0.859	0.351	22.547	15.94	1.414	0.532	15850458	3.29879e-11	4.03141e-10
MRPL3	1.505	1.155	0.351	27.888	21.334	1.307	0.532	15848809	3.33648e-09	3.40149e-08
FUBP1	1.028	0.686	0.342	19.379	12.837	1.51	0.532	1.58479e+07	5.01296e-13	7.08086e-12
TGS1	0.842	0.503	0.339	15.901	9.421	1.688	0.532	1.58477e+07	1.91398e-16	3.33247e-15
SRPK1	1.245	0.9	0.346	23.354	16.632	1.404	0.532	1.58476e+07	8.02767e-11	9.4805e-10
WEE1	1.217	0.866	0.351	22.671	15.761	1.438	0.532	1.58469e+07	3.26749e-11	3.99569e-10
C22orf39	1.261	0.919	0.342	23.54	17.286	1.362	0.532	1.58445e+07	1.69261e-10	1.93502e-09
SMARCA2	0.966	0.629	0.337	18.261	11.724	1.558	0.532	15841746	9.01689e-14	1.33968e-12
CEP78	0.532	0.198	0.334	10.124	3.735	2.711	0.532	1.58409e+07	6.5997e-34	2.25148e-32
PMF1	1.427	1.09	0.336	26.646	20.55	1.297	0.532	15838280	2.92423e-09	2.99543e-08
DESI2	0.804	0.466	0.338	15.155	8.805	1.721	0.532	15835659	5.98729e-17	1.07772e-15
ELAVL1	1.151	0.814	0.337	21.615	15.432	1.401	0.532	15834401	3.78039e-11	4.59381e-10
FAM104B	1.231	0.887	0.344	22.919	16.545	1.385	0.532	15833772	1.32978e-10	1.53478e-09
NME4	2.459	2.108	0.351	43.292	37.593	1.152	0.532	15832391	1.4788e-06	1.09908e-05
COTL1	0.694	0.359	0.335	13.043	6.789	1.921	0.531	1.58291e+07	1.50528e-20	3.2259e-19
MRPL14	2.477	2.13	0.348	44.099	38.203	1.154	0.531	15828660	1.81819e-06	1.33488e-05
RFC4	0.471	0.147	0.324	9.13	2.848	3.205	0.531	1.58285e+07	4.34346e-41	1.79205e-39
BCCIP	0.888	0.555	0.333	16.77	10.383	1.615	0.531	1.58284e+07	1.01272e-14	1.59759e-13
TRIP13	0.394	0.075	0.319	7.702	1.422	5.418	0.531	15826697	0	0
TMEM107	0.778	0.452	0.326	14.907	8.643	1.725	0.531	15825094	7.39566e-17	1.32225e-15
MED30	1.182	0.845	0.337	22.174	15.956	1.39	0.531	15824408	1.08592e-10	1.26618e-09
SUMO1	3.127	2.777	0.351	54.534	48.851	1.116	0.531	1.58242e+07	7.91003e-06	5.26127e-05
NR4A1	1.391	1.031	0.36	24.534	18.102	1.355	0.531	1.58238e+07	8.58228e-10	9.2372e-09
ANXA5	2.077	1.738	0.339	37.205	31.452	1.183	0.531	1.58234e+07	4.8534e-07	3.85339e-06
PLEKHJ1	1.755	1.413	0.341	32.422	26.118	1.241	0.531	1.58206e+07	9.48609e-08	8.25448e-07
WRNIP1	0.856	0.526	0.33	16.149	9.935	1.626	0.531	15820088	5.34075e-15	8.5368e-14
IPO5	0.909	0.578	0.331	17.081	10.962	1.558	0.531	1.58194e+07	6.55845e-14	9.85503e-13
SEPHS1	0.578	0.254	0.324	11.118	4.908	2.265	0.531	15819041	3.9499e-26	1.06224e-24
TENM2	0.607	0.275	0.332	11.366	5.124	2.218	0.531	15818945	3.17617e-25	8.23203e-24
CLPP	1.762	1.42	0.341	32.609	26.215	1.244	0.531	1.58183e+07	1.06543e-07	9.22528e-07
PRRC2A	0.993	0.661	0.332	18.634	12.464	1.495	0.531	15818074	1.31725e-12	1.79751e-11
OAT	1.743	1.4	0.343	31.988	25.609	1.249	0.531	1.58163e+07	8.90455e-08	7.77999e-07
TMEM258	5.115	4.82	0.294	80.435	76.515	1.051	0.531	1.58142e+07	3.36266e-05	0.00019911
NUDC	1.541	1.211	0.33	28.634	22.561	1.269	0.531	1.58131e+07	2.40421e-08	2.22651e-07
PYCR2	1.231	0.902	0.329	23.168	16.896	1.371	0.531	15812885	4.66123e-10	5.12842e-09
DDX1	1.203	0.869	0.334	22.36	16.286	1.373	0.531	1.58128e+07	2.55429e-10	2.86748e-09
CISD2	1.172	0.841	0.331	21.863	15.81	1.383	0.531	15811826	1.62759e-10	1.864e-09
CHAF1A	0.421	0.098	0.324	8.012	1.838	4.36	0.531	1.58112e+07	0	0
ACTL6A	0.745	0.426	0.319	14.41	8.248	1.747	0.531	1.58111e+07	5.08448e-17	9.19254e-16
TIMM50	0.997	0.671	0.325	18.944	12.729	1.488	0.531	15811060	3.02312e-12	3.99271e-11
FNDC3B	1.168	0.836	0.332	21.863	15.415	1.418	0.531	15810446	1.16914e-10	1.35908e-09
NUP50	0.73	0.41	0.32	13.975	7.783	1.796	0.531	15809680	9.30533e-18	1.74105e-16
NAA50	1.004	0.677	0.327	18.882	12.821	1.473	0.531	1.58076e+07	4.13516e-12	5.38408e-11
CWC15	2.225	1.865	0.36	40	33.566	1.192	0.531	15807063	1.28946e-06	9.66546e-06
HUWE1	0.919	0.591	0.328	17.267	11.14	1.55	0.531	15806414	2.1189e-13	3.06552e-12
BRD8	0.861	0.536	0.325	16.211	10.151	1.597	0.531	15804580	2.50189e-14	3.86472e-13
NDUFA11	4.715	4.373	0.342	75.466	70.429	1.072	0.531	1.58036e+07	3.69721e-05	0.000217783
TSEN34	1.564	1.236	0.328	28.882	23.096	1.251	0.531	15802008	4.56801e-08	4.1159e-07
CHD3	1.276	0.944	0.331	23.913	17.431	1.372	0.53	1.58017e+07	1.22435e-09	1.29468e-08
PAICS	1.485	1.155	0.33	27.516	21.323	1.29	0.53	15800831	1.89765e-08	1.77873e-07
FANCA	0.369	0.049	0.32	7.019	0.924	7.594	0.53	1.58002e+07	0	0
ADAM10	0.997	0.671	0.326	18.696	12.561	1.488	0.53	15799812	4.18965e-12	5.44767e-11
POP5	1.042	0.722	0.32	19.876	13.594	1.462	0.53	15799304	2.05968e-11	2.55758e-10
NFATC2IP	0.754	0.439	0.315	14.472	8.254	1.753	0.53	1.57991e+07	1.32612e-16	2.33207e-15
MTHFD1	0.53	0.212	0.319	10.124	4.048	2.501	0.53	1.57991e+07	2.4489e-29	7.29718e-28
HILPDA	0.959	0.639	0.32	18.075	11.875	1.522	0.53	15799063	1.36256e-12	1.85671e-11
VIM	2.97	2.589	0.381	47.391	41.5	1.142	0.53	1.57981e+07	6.34545e-06	4.28257e-05
PCM1	1.48	1.143	0.337	27.267	20.907	1.304	0.53	15797507	1.69325e-08	1.5941e-07
DNAJC19	2.429	2.072	0.357	43.789	37.279	1.175	0.53	1.57974e+07	3.4277e-06	2.41553e-05
NDUFA3	2.712	2.35	0.362	47.95	41.576	1.153	0.53	1.5797e+07	6.61222e-06	4.44243e-05
CEP85L	0.902	0.571	0.331	16.584	10.459	1.586	0.53	1.57961e+07	9.01956e-14	1.33968e-12
RWDD1	2.897	2.54	0.356	50.745	44.695	1.135	0.53	1.57949e+07	1.0093e-05	6.59068e-05
EEF1E1	1.105	0.783	0.322	20.807	14.772	1.409	0.53	15794533	1.13831e-10	1.32487e-09
ACOT7	0.64	0.335	0.305	12.609	6.502	1.939	0.53	15794152	7.46905e-20	1.55075e-18
PTS	1.194	0.867	0.327	22.236	16.253	1.368	0.53	1.57934e+07	5.78606e-10	6.30847e-09
FAAP20	2.822	2.466	0.356	50	43.598	1.147	0.53	15792460	9.44744e-06	6.19635e-05
IKBIP	0.686	0.374	0.312	13.168	7.075	1.861	0.53	1.57922e+07	1.70051e-18	3.35738e-17
ADRM1	1.744	1.418	0.326	32.174	26.172	1.229	0.53	1.57916e+07	2.37336e-07	1.96599e-06
UFD1	1.162	0.844	0.319	21.925	15.934	1.376	0.53	15790765	4.73963e-10	5.20874e-09
CDCA2	0.317	0.007	0.31	6.149	0.124	49.463	0.53	1.57902e+07	0	0
MRPL13	1.113	0.799	0.314	21.18	15.151	1.398	0.53	1.57853e+07	2.68183e-10	3.00368e-09
PTPN11	0.823	0.507	0.316	15.59	9.389	1.661	0.53	15785192	1.28042e-14	2.00841e-13
TMEM237	1.114	0.795	0.319	20.807	15.026	1.385	0.53	15784334	2.39077e-10	2.69962e-09
PDLIM5	1.207	0.885	0.322	22.484	16.523	1.361	0.53	15784099	1.11188e-09	1.18483e-08
APOLD1	0.513	0.201	0.311	9.876	3.908	2.527	0.53	1.57839e+07	2.76278e-29	8.18198e-28
SNU13	3.973	3.633	0.34	66.894	61.44	1.089	0.53	15782012	4.26746e-05	0.000248944
COPS6	1.59	1.264	0.325	29.379	23.458	1.252	0.53	15780495	1.11558e-07	9.64652e-07
TCF19	0.358	0.052	0.306	6.957	1	6.957	0.53	15780138	0	0
PABPC4	1.005	0.687	0.318	18.758	12.886	1.456	0.53	15778892	2.02833e-11	2.52028e-10
MLF2	2.898	2.579	0.319	50.683	45.635	1.111	0.53	15777383	1.63384e-05	0.000102795
USF2	0.968	0.656	0.313	18.385	12.243	1.502	0.53	1.57764e+07	8.85323e-12	1.12836e-10
MDH1	1.963	1.644	0.32	35.466	30.074	1.179	0.53	1.57759e+07	1.25787e-06	9.44333e-06
RUVBL1	0.735	0.428	0.307	14.161	8.194	1.728	0.53	15775844	5.85518e-16	9.89997e-15
MSI2	0.996	0.677	0.318	18.509	12.734	1.453	0.529	1.57703e+07	2.49575e-11	3.08518e-10
DMAC1	2.863	2.524	0.34	50.373	44.527	1.131	0.529	1.57696e+07	1.74242e-05	0.000108987
HIRIP3	0.519	0.221	0.298	10.186	4.259	2.392	0.529	1.57695e+07	1.60767e-26	4.35989e-25
DNAJC21	1.195	0.875	0.32	22.236	16.021	1.388	0.529	15769347	1.33636e-09	1.4062e-08
SFT2D1	2.09	1.763	0.328	37.95	32.036	1.185	0.529	1.57681e+07	2.54092e-06	1.82524e-05
SUGP2	0.701	0.391	0.31	13.292	7.389	1.799	0.529	15767952	4.93587e-17	8.93221e-16
PKN2	1.234	0.909	0.325	22.919	16.632	1.378	0.529	15767821	2.49355e-09	2.56926e-08
ST20	0.975	0.665	0.31	18.385	12.497	1.471	0.529	15766557	2.15443e-11	2.67351e-10
ZMYND8	0.897	0.585	0.311	16.894	10.945	1.544	0.529	15766529	1.47706e-12	2.00849e-11
HNRNPK	3.301	2.975	0.326	56.522	51.489	1.098	0.529	15766380	3.39652e-05	0.000200991
LAPTM4B	1.105	0.788	0.316	20.621	14.729	1.4	0.529	1.57664e+07	3.97018e-10	4.39313e-09
CHD4	1.25	0.931	0.319	23.23	17.237	1.348	0.529	1.57659e+07	4.395e-09	4.41765e-08
EIF4EBP2	0.948	0.635	0.313	17.826	11.994	1.486	0.529	15765288	1.03087e-11	1.30611e-10
XRCC2	0.335	0.026	0.309	6.335	0.476	13.319	0.529	1.57649e+07	0	0
NR2C2AP	0.964	0.655	0.309	18.199	12.437	1.463	0.529	1.5764e+07	2.21511e-11	2.74528e-10
GALNT11	1.043	0.732	0.311	19.627	13.697	1.433	0.529	15762148	1.43198e-10	1.64879e-09
CTBP1	1.143	0.827	0.316	21.304	15.399	1.383	0.529	1.57621e+07	9.7479e-10	1.04278e-08
HDAC3	0.911	0.608	0.303	17.516	11.616	1.508	0.529	1.57614e+07	6.77328e-12	8.68428e-11
COL18A1	0.899	0.59	0.309	16.894	11.097	1.522	0.529	15757544	3.24823e-12	4.26667e-11
LIG1	0.5	0.202	0.298	9.689	3.875	2.5	0.529	1.57567e+07	7.04007e-28	1.99613e-26
ABCE1	1.01	0.698	0.311	18.944	13.032	1.454	0.529	15755658	8.19423e-11	9.66538e-10
ARL2	1.589	1.28	0.309	29.565	23.826	1.241	0.529	15753835	3.06299e-07	2.50607e-06
HACD3	0.978	0.675	0.303	18.634	12.659	1.472	0.529	15753610	5.41356e-11	6.47247e-10
CDKN2C	0.421	0.128	0.293	8.261	2.481	3.33	0.529	15752261	2.23685e-39	8.81456e-38
CAPRIN1	1.547	1.235	0.312	28.696	22.815	1.258	0.529	15751255	2.16502e-07	1.80659e-06
TFAP2C	1.694	1.362	0.332	29.814	24.264	1.229	0.529	1.57508e+07	3.99713e-07	3.21184e-06
GAR1	0.94	0.639	0.301	17.95	12.08	1.486	0.529	15750705	2.60053e-11	3.20854e-10
GUK1	3.778	3.443	0.335	63.665	58.31	1.092	0.529	15750378	6.94409e-05	0.000390686
ARF1	2.642	2.312	0.33	47.019	41.236	1.14	0.529	1.57498e+07	1.86311e-05	0.000115786
MMAB	1.102	0.8	0.302	20.932	15.091	1.387	0.529	15747198	1.37382e-09	1.44326e-08
TSEN15	0.627	0.329	0.297	12.05	6.275	1.92	0.529	15747003	1.45602e-18	2.88944e-17
KXD1	1.797	1.479	0.318	33.23	27.28	1.218	0.529	15745717	1.34036e-06	1.00159e-05
YIF1B	0.82	0.521	0.3	15.652	9.924	1.577	0.529	1.57457e+07	5.75016e-13	8.08666e-12
SEC13	0.857	0.556	0.301	16.335	10.583	1.544	0.529	1.57454e+07	2.40307e-12	3.20448e-11
WNK1	1.142	0.831	0.311	21.242	15.394	1.38	0.529	15744944	2.04708e-09	2.12397e-08
GPATCH4	0.832	0.531	0.301	15.776	9.935	1.588	0.529	15742348	7.39452e-13	1.03016e-11
BCLAF1	1.599	1.283	0.316	29.317	23.485	1.248	0.528	15741906	3.88667e-07	3.13221e-06
MRPS23	0.93	0.631	0.298	17.764	12.07	1.472	0.528	1.57418e+07	3.99615e-11	4.83469e-10
COL3A1	0.648	0.344	0.303	12.112	6.378	1.899	0.528	1.57415e+07	4.06166e-18	7.74965e-17
STOML2	2.246	1.945	0.301	40.124	35.198	1.14	0.528	1.57415e+07	9.2278e-06	6.06466e-05
TRIOBP	1.095	0.788	0.306	20.497	14.778	1.387	0.528	1.57414e+07	1.27752e-09	1.3487e-08
MSH6	0.537	0.23	0.307	10	4.313	2.318	0.528	1.57413e+07	8.78906e-25	2.23889e-23
CEP70	0.556	0.262	0.293	10.745	5.043	2.131	0.528	15741290	7.49734e-22	1.69515e-20
NREP	0.722	0.416	0.306	13.478	7.746	1.74	0.528	1.57408e+07	1.5859e-15	2.62626e-14
COPRS	1.138	0.831	0.307	21.304	15.475	1.377	0.528	15740511	2.67457e-09	2.74958e-08
PAXX	1.906	1.588	0.318	34.783	28.928	1.202	0.528	1.57378e+07	2.6683e-06	1.90823e-05
DSCC1	0.398	0.111	0.287	7.826	2.146	3.647	0.528	1.57373e+07	9.99126e-43	4.28713e-41
CNTLN	0.598	0.299	0.299	11.304	5.605	2.017	0.528	15736034	7.52029e-20	1.55804e-18
EZR	1.553	1.235	0.317	28.323	22.539	1.257	0.528	1.57357e+07	3.15008e-07	2.57188e-06
ASPH	1.393	1.083	0.31	25.901	20.015	1.294	0.528	15734720	9.28172e-08	8.09123e-07
CCT3	2.998	2.632	0.366	52.857	46.003	1.149	0.528	15734048	4.35413e-05	0.000253387
LTBP1	0.907	0.599	0.308	16.77	11.183	1.5	0.528	1.57326e+07	1.49873e-11	1.8755e-10
TMX4	1.267	0.959	0.308	23.478	17.923	1.31	0.528	1.57314e+07	2.78724e-08	2.57383e-07
PIEZO1	0.691	0.402	0.289	13.354	7.643	1.747	0.528	1.57305e+07	2.38937e-15	3.92316e-14
COX5B	6.478	6.295	0.183	93.043	91.406	1.018	0.528	15730453	0.000178333	0.000931412
CCDC85B	2.084	1.764	0.32	37.453	31.75	1.18	0.528	1.57303e+07	6.34055e-06	4.28075e-05
PSMC3IP	0.409	0.124	0.286	8.012	2.405	3.331	0.528	1.57276e+07	2.50146e-38	9.54557e-37
IRX1	1.179	0.869	0.31	21.863	15.756	1.388	0.528	15726863	6.28784e-09	6.19764e-08
UQCRC1	1.75	1.444	0.306	32.112	26.674	1.204	0.528	15723583	2.06218e-06	1.50259e-05
TMEM141	2.135	1.809	0.325	38.944	32.836	1.186	0.528	1.57226e+07	9.64877e-06	6.31767e-05
SMARCB1	1.319	1.024	0.295	24.783	19.291	1.285	0.528	15722342	9.29618e-08	8.10018e-07
NCAPH	0.298	0.011	0.288	5.776	0.211	27.402	0.528	15722283	0	0
TSPYL1	1.044	0.742	0.302	19.317	13.718	1.408	0.528	1.57221e+07	9.48913e-10	1.01679e-08
LAMB1	0.528	0.235	0.293	10	4.394	2.276	0.528	1.5722e+07	2.06009e-23	4.99727e-22
WDR43	0.802	0.506	0.296	15.031	9.448	1.591	0.528	1.57191e+07	9.79871e-13	1.35727e-11
NRDC	1.187	0.881	0.306	21.988	16.183	1.359	0.528	15718410	1.25487e-08	1.19479e-07
CEBPB	2.997	2.673	0.325	51.615	46.079	1.12	0.528	1.57182e+07	6.03959e-05	0.000343299
UACA	0.832	0.531	0.301	15.466	9.854	1.57	0.528	1.57179e+07	2.64351e-12	3.51297e-11
NDUFAF2	1.355	1.053	0.302	25.155	19.469	1.292	0.528	15717890	1.21753e-07	1.04672e-06
GGCX	0.714	0.425	0.289	13.665	8.129	1.681	0.528	15717519	3.02338e-14	4.64057e-13
KIF2A	0.878	0.579	0.299	16.398	10.643	1.541	0.528	15717322	1.3638e-11	1.70997e-10
E2F1	0.33	0.039	0.29	6.273	0.741	8.472	0.528	15716620	0	0
PAQR4	0.578	0.293	0.284	11.118	5.529	2.011	0.528	15715080	3.49312e-19	7.11484e-18
MMS22L	0.435	0.151	0.285	8.385	2.848	2.944	0.528	1.5715e+07	1.21332e-32	3.99797e-31
TIMM17A	1.019	0.728	0.291	19.317	13.886	1.391	0.528	15714773	1.58124e-09	1.65486e-08
NFIX	1.716	1.408	0.308	31.18	25.696	1.213	0.528	1.57142e+07	1.98378e-06	1.44984e-05
MTHFD2L	1.366	1.063	0.302	25.155	19.631	1.281	0.528	1.5714e+07	1.51738e-07	1.29128e-06
SLC25A1	1.131	0.835	0.296	21.056	15.642	1.346	0.528	1.57137e+07	9.36601e-09	9.06508e-08
SLC39A10	0.82	0.526	0.294	15.404	9.816	1.569	0.528	15712991	3.26675e-12	4.28808e-11
ADGRB1	0.698	0.402	0.296	12.981	7.432	1.747	0.527	15712242	4.25797e-15	6.8686e-14
NDUFAF6	0.626	0.341	0.285	12.05	6.551	1.839	0.527	15711446	1.19838e-16	2.11359e-15
MAPK13	1.069	0.78	0.289	20.186	14.756	1.368	0.527	1.57109e+07	4.65266e-09	4.65725e-08
MLLT11	0.756	0.468	0.288	14.472	8.935	1.62	0.527	15710625	4.72848e-13	6.68391e-12
MRPL28	1.467	1.175	0.293	27.516	21.988	1.251	0.527	15710341	5.51351e-07	4.34178e-06
ITGA3	0.721	0.434	0.287	13.727	8.21	1.672	0.527	1.57094e+07	6.85954e-14	1.02834e-12
MRPS11	1.342	1.047	0.294	25.093	19.561	1.283	0.527	1.57091e+07	1.72881e-07	1.45962e-06
COA6	1.509	1.206	0.303	27.888	22.215	1.255	0.527	1.57087e+07	6.45105e-07	5.02677e-06
SMARCD1	0.968	0.678	0.29	18.261	12.702	1.438	0.527	15707848	5.36049e-10	5.86435e-09
RCC1	0.747	0.466	0.281	14.41	8.81	1.636	0.527	15706016	4.69503e-13	6.64149e-12
STARD7	1.164	0.872	0.291	21.739	16.318	1.332	0.527	1.57046e+07	2.36874e-08	2.19472e-07
SELENOW	3.939	3.638	0.301	65.901	61.208	1.077	0.527	15704440	0.000185614	0.000965261
IARS	0.62	0.339	0.281	11.925	6.427	1.856	0.527	1.57044e+07	1.2254e-16	2.15887e-15
DCAF7	0.944	0.657	0.287	17.95	12.426	1.445	0.527	15703451	4.60376e-10	5.06807e-09
NOLC1	0.809	0.522	0.287	15.342	9.789	1.567	0.527	15703101	5.55347e-12	7.15834e-11
DTL	0.303	0.022	0.281	5.839	0.405	14.402	0.527	15701692	0	0
CMC1	1.342	1.048	0.294	24.783	19.453	1.274	0.527	1.57011e+07	2.12902e-07	1.77885e-06
SMARCD2	1.122	0.836	0.287	21.242	15.664	1.356	0.527	15700685	1.64331e-08	1.5501e-07
TGM3	0.549	0.24	0.309	9.627	4.211	2.286	0.527	15700166	4.01241e-23	9.58857e-22
SURF4	0.972	0.682	0.29	18.261	12.875	1.418	0.527	1.56999e+07	9.60287e-10	1.02841e-08
HSPA4	0.741	0.454	0.287	13.975	8.535	1.637	0.527	15699650	3.31793e-13	4.73861e-12
SFT2D2	1.032	0.743	0.289	19.317	13.918	1.388	0.527	1.56983e+07	3.42926e-09	3.49054e-08
SLC25A11	1.244	0.957	0.287	23.416	18.08	1.295	0.527	1.56982e+07	1.04628e-07	9.06764e-07
PHF5A	0.833	0.553	0.28	16.025	10.653	1.504	0.527	1.56979e+07	3.91624e-11	4.7529e-10
G3BP1	1.158	0.869	0.289	21.801	16.286	1.339	0.527	15697493	3.07848e-08	2.83464e-07
BZW1	1.073	0.784	0.289	20.124	14.842	1.356	0.527	1.56973e+07	8.92714e-09	8.65332e-08
AKT1	0.64	0.355	0.286	12.112	6.708	1.806	0.527	15696796	7.90447e-16	1.32951e-14
ASF1A	0.754	0.472	0.282	14.41	9.059	1.591	0.527	15696794	1.51224e-12	2.052e-11
CARHSP1	1.622	1.323	0.299	29.441	24.123	1.22	0.527	15695703	1.98691e-06	1.45158e-05
HDAC2	1.911	1.616	0.295	34.783	29.517	1.178	0.527	1.56951e+07	9.40357e-06	6.16967e-05
IFI27L1	0.903	0.618	0.285	17.143	11.718	1.463	0.527	15695044	2.56785e-10	2.88104e-09
FAM162A	1.97	1.656	0.314	35.528	29.852	1.19	0.527	1.5694e+07	1.05162e-05	6.84845e-05
CLNS1A	2.309	1.999	0.311	41.677	36.09	1.155	0.527	15693441	3.31587e-05	0.000196519
CNOT9	0.638	0.354	0.285	12.05	6.675	1.805	0.527	1.5693e+07	9.26066e-16	1.54817e-14
MBD3	0.614	0.338	0.275	11.863	6.421	1.848	0.527	1.56929e+07	3.11041e-16	5.31025e-15
PAK2	1.198	0.905	0.293	22.236	16.696	1.332	0.527	1.56928e+07	5.04719e-08	4.52653e-07
CNOT1	0.739	0.461	0.277	14.224	8.729	1.629	0.527	15691930	9.34773e-13	1.29666e-11
HAUS6	0.475	0.207	0.267	9.379	3.957	2.37	0.527	1.56917e+07	7.83376e-24	1.92691e-22
OGFRL1	1.219	0.924	0.295	22.484	16.95	1.326	0.527	1.56901e+07	6.69789e-08	5.92168e-07
HIST1H1C	2.25	1.934	0.316	38.385	32.944	1.165	0.527	1.56883e+07	2.24118e-05	0.000137206
EIF4G1	1.11	0.822	0.288	20.683	15.329	1.349	0.527	15686789	2.1421e-08	1.99526e-07
MCM6	0.368	0.095	0.273	7.143	1.811	3.945	0.527	1.56852e+07	1.56945e-43	6.81031e-42
NLN	0.554	0.275	0.279	10.497	5.135	2.044	0.527	1.56852e+07	4.5702e-19	9.26954e-18
UCHL3	1.247	0.958	0.288	23.292	17.858	1.304	0.527	15684808	1.48508e-07	1.26435e-06
SSSCA1	1.055	0.775	0.28	19.938	14.567	1.369	0.527	1.56839e+07	1.22362e-08	1.16734e-07
SF1	2.107	1.79	0.317	38.323	32.252	1.188	0.527	15683448	2.23701e-05	0.000136995
ESCO2	0.279	0.005	0.274	5.404	0.097	55.541	0.527	1.56834e+07	0	0
QSER1	0.708	0.434	0.274	13.54	8.097	1.672	0.527	1.56829e+07	3.01216e-13	4.31467e-12
NFE2L1	0.763	0.479	0.284	14.286	9.054	1.578	0.526	15682399	3.61241e-12	4.72895e-11
CDC27	0.556	0.281	0.275	10.683	5.356	1.994	0.526	1.56821e+07	2.62122e-18	5.07146e-17
CS	1.014	0.732	0.282	19.193	13.713	1.4	0.526	15681940	5.74686e-09	5.69641e-08
LAMC1	0.783	0.498	0.285	14.596	9.421	1.549	0.526	15681364	8.73675e-12	1.11425e-10
FAM200B	2.809	2.494	0.315	49.503	44.014	1.125	0.526	15680408	0.000108849	0.000591254
CENPJ	0.333	0.058	0.275	6.398	1.108	5.774	0.526	15680300	0	0
CTDSPL	0.817	0.539	0.278	15.466	10.113	1.529	0.526	15679955	3.95843e-11	4.79808e-10
MELTF-AS1	0.555	0.277	0.278	10.559	5.286	1.997	0.526	15679896	2.0252e-18	3.98192e-17
PSMD7	1.473	1.185	0.288	27.205	21.869	1.244	0.526	1.56797e+07	1.35931e-06	1.01379e-05
TYW3	0.978	0.698	0.28	18.447	13.059	1.413	0.526	1.56788e+07	3.20087e-09	3.26841e-08
CCNQ	0.595	0.318	0.277	11.304	5.973	1.893	0.526	15678464	1.19468e-16	2.11207e-15
MRPS14	1.335	1.05	0.285	24.845	19.61	1.267	0.526	15678309	4.99444e-07	3.96048e-06
TCAF1	0.979	0.698	0.281	18.323	12.999	1.41	0.526	15677692	3.13031e-09	3.20144e-08
CA12	0.439	0.167	0.272	8.447	3.157	2.676	0.526	1.56774e+07	1.11706e-27	3.14421e-26
VPS29	1.604	1.32	0.283	29.814	24.458	1.219	0.526	1.56765e+07	3.88203e-06	2.71194e-05
MPHOSPH9	0.371	0.095	0.276	7.081	1.827	3.876	0.526	1.56761e+07	2.14819e-42	9.11629e-41
DGCR6L	1.628	1.34	0.288	30.062	24.88	1.208	0.526	1.56759e+07	4.49661e-06	3.10755e-05
PNKD	2.954	2.662	0.291	51.677	46.927	1.101	0.526	15675720	0.000150659	0.000798538
SAP18	3.454	3.13	0.324	59.317	53.857	1.101	0.526	15675178	0.000233759	0.00119031
PTGES2	0.973	0.697	0.276	18.447	13.199	1.398	0.526	15672055	5.03747e-09	5.01901e-08
C16orf91	0.749	0.474	0.275	14.224	8.989	1.582	0.526	15670455	6.53183e-12	8.38027e-11
MRPS7	1.506	1.228	0.278	27.888	22.901	1.218	0.526	1.56697e+07	2.72546e-06	1.94622e-05
RNF168	0.576	0.307	0.269	11.056	5.767	1.917	0.526	1.56696e+07	8.91475e-17	1.58504e-15
CDK11B	0.61	0.342	0.268	11.801	6.54	1.804	0.526	1.5669e+07	3.56162e-15	5.78396e-14
HTATSF1	0.832	0.554	0.278	15.59	10.291	1.515	0.526	15668880	1.01068e-10	1.18274e-09
MRPL16	1.033	0.758	0.275	19.503	14.345	1.36	0.526	1.56686e+07	1.86085e-08	1.74593e-07
DPY30	2.86	2.562	0.298	50.435	45.262	1.114	0.526	1.56681e+07	0.000154093	0.000814726
NUP210	0.354	0.089	0.265	6.894	1.67	4.128	0.526	1.56679e+07	1.68156e-44	7.38484e-43
SDHAF3	1.037	0.762	0.275	19.689	14.318	1.375	0.526	15667374	1.94196e-08	1.81762e-07
RAD23A	2.445	2.141	0.303	43.913	38.349	1.145	0.526	1.56671e+07	7.99119e-05	0.000445059
SH3GL3	0.728	0.444	0.285	13.354	8.167	1.635	0.526	1.56657e+07	1.11402e-12	1.53318e-11
CASP8AP2	0.6	0.325	0.275	11.304	6.086	1.857	0.526	15665629	6.12213e-16	1.03332e-14
TINCR	1.249	0.963	0.286	23.043	17.621	1.308	0.526	15665587	2.54914e-07	2.10528e-06
PFKL	0.854	0.578	0.276	16.087	10.978	1.465	0.526	15664597	3.87498e-10	4.29271e-09
COL7A1	0.932	0.657	0.275	17.516	12.367	1.416	0.526	1.56636e+07	2.7846e-09	2.85695e-08
PAK1IP1	0.578	0.306	0.272	10.994	5.816	1.89	0.526	1.56634e+07	1.90957e-16	3.32779e-15
UBA2	0.901	0.628	0.273	17.081	11.929	1.432	0.526	1.56633e+07	1.61964e-09	1.69321e-08
IQGAP3	0.284	0.009	0.275	5.342	0.173	30.883	0.526	1.56632e+07	0	0
C15orf61	1.608	1.321	0.286	29.627	24.318	1.218	0.526	1.56627e+07	5.47002e-06	3.72954e-05
MRPS12	2.214	1.929	0.285	39.752	34.782	1.143	0.526	1.5662e+07	5.50205e-05	0.000314876
FAM133B	1.565	1.283	0.282	29.13	23.723	1.228	0.526	1.56615e+07	4.66555e-06	3.2151e-05
LAMA1	0.557	0.288	0.269	10.621	5.394	1.969	0.526	1.56611e+07	2.37948e-17	4.36329e-16
MYH9	1.877	1.572	0.304	34.099	28.247	1.207	0.526	15660864	1.69558e-05	0.000106402
TMEM203	0.862	0.595	0.267	16.522	11.205	1.475	0.526	1.56596e+07	7.25664e-10	7.85858e-09
IMMT	0.841	0.574	0.267	16.149	10.848	1.489	0.526	15658187	4.52724e-10	4.98668e-09
SERBP1	4.404	4.134	0.269	71.801	67.883	1.058	0.526	1.56579e+07	0.000504282	0.00240305
ALDH18A1	0.706	0.435	0.271	13.416	8.275	1.621	0.526	1.56576e+07	2.51707e-12	3.34955e-11
PDIA3	1.458	1.178	0.28	27.019	21.675	1.247	0.526	1.56574e+07	2.48119e-06	1.78499e-05
GPI	1.164	0.886	0.278	21.677	16.453	1.317	0.526	1.56569e+07	1.61826e-07	1.37168e-06
ACAT2	0.751	0.486	0.265	14.472	9.335	1.55	0.526	1.56566e+07	3.16402e-11	3.87652e-10
ROMO1	3.051	2.748	0.303	53.106	47.906	1.109	0.526	15656206	0.000235395	0.00119737
ARPC2	3.555	3.265	0.29	59.689	55.397	1.077	0.526	1.56554e+07	0.000358102	0.00176618
CHCHD5	2.233	1.933	0.3	40.435	34.885	1.159	0.526	15654343	6.66743e-05	0.000376547
HAUS8	0.331	0.076	0.255	6.584	1.465	4.495	0.526	15653800	0	0
HSPA9	1.117	0.844	0.272	20.87	15.788	1.322	0.526	1.56535e+07	1.13194e-07	9.77943e-07
NDUFS3	1.829	1.551	0.278	33.602	28.474	1.18	0.526	1.56529e+07	2.15059e-05	0.000132038
SELENOK	1.954	1.65	0.303	35.714	29.82	1.198	0.525	15652583	2.92914e-05	0.000175594
ACTR2	1.013	0.739	0.273	19.006	13.794	1.378	0.525	1.56519e+07	2.24467e-08	2.08677e-07
HYOU1	0.528	0.261	0.267	10.062	4.935	2.039	0.525	1.56519e+07	3.0403e-18	5.85296e-17
ACSL4	0.484	0.221	0.263	9.317	4.194	2.221	0.525	1.56514e+07	9.28154e-21	2.01142e-19
PHKG1	0.831	0.543	0.287	14.72	9.556	1.54	0.525	15650969	6.89951e-11	8.20336e-10
COL1A1	0.588	0.307	0.281	10.683	5.616	1.902	0.525	15649974	2.14129e-16	3.70514e-15
ADAMTS9	0.834	0.564	0.27	15.59	10.329	1.509	0.525	1.56492e+07	3.13383e-10	3.49169e-09
IRF2BPL	0.802	0.527	0.275	14.845	9.735	1.525	0.525	15649055	1.07439e-10	1.2535e-09
COX6B1	6.231	6.04	0.191	91.801	89.692	1.024	0.525	1.56485e+07	0.000720833	0.0033171
WDR76	0.328	0.063	0.265	6.273	1.205	5.205	0.525	1.56483e+07	0	0
CRISPLD2	0.449	0.182	0.267	8.509	3.454	2.464	0.525	1.56471e+07	4.9518e-24	1.2274e-22
PDS5B	0.544	0.277	0.266	10.311	5.227	1.973	0.525	1.56464e+07	3.30646e-17	6.01171e-16
VMA21	0.834	0.566	0.268	15.714	10.556	1.489	0.525	15645688	5.39247e-10	5.89599e-09
SYCP2	0.603	0.333	0.27	11.242	6.146	1.829	0.525	15645362	4.27083e-15	6.8836e-14
CEP295	0.414	0.156	0.258	8.012	2.919	2.745	0.525	1.56453e+07	2.37604e-27	6.61081e-26
GOT2	0.699	0.439	0.26	13.478	8.313	1.621	0.525	1.5645e+07	6.27812e-12	8.07085e-11
CEP152	0.351	0.088	0.263	6.708	1.649	4.069	0.525	1.56446e+07	1.19671e-42	5.11222e-41
FAT1	0.882	0.613	0.269	16.522	11.399	1.449	0.525	1.56441e+07	2.02443e-09	2.10273e-08
GPN3	0.6	0.344	0.256	11.677	6.567	1.778	0.525	1.56432e+07	2.95684e-14	4.54567e-13
MYH10	0.504	0.241	0.263	9.627	4.578	2.103	0.525	1.56427e+07	5.78437e-19	1.16709e-17
TEDC2	0.325	0.071	0.254	6.398	1.357	4.716	0.525	15642063	0	0
MANBAL	1.604	1.333	0.271	29.752	24.788	1.2	0.525	15640403	1.15549e-05	7.48955e-05
GOT1	0.655	0.398	0.257	12.671	7.627	1.661	0.525	15639915	1.3347e-12	1.82004e-11
ARPC5	2.147	1.861	0.286	38.882	33.468	1.162	0.525	1.56398e+07	7.44427e-05	0.00041628
SPDL1	0.311	0.047	0.264	5.901	0.886	6.657	0.525	15639610	0	0
PDGFA	0.867	0.597	0.27	16.211	11.151	1.454	0.525	1.56396e+07	1.78016e-09	1.856e-08
MRPL42	1.407	1.136	0.271	26.273	21.183	1.24	0.525	15639230	3.50315e-06	2.466e-05
P3H4	0.675	0.416	0.259	12.981	7.902	1.643	0.525	1.56387e+07	3.18928e-12	4.19494e-11
FKBP10	0.695	0.44	0.255	13.478	8.378	1.609	0.525	1.56384e+07	1.1074e-11	1.39748e-10
ATP10D	0.51	0.25	0.26	9.752	4.697	2.076	0.525	15638000	2.30057e-18	4.47799e-17
MCAM	0.855	0.59	0.264	16.149	11.221	1.439	0.525	15637700	2.12374e-09	2.20114e-08
PSMD10	0.785	0.523	0.262	14.969	9.929	1.508	0.525	1.56358e+07	3.16497e-10	3.52436e-09
EIF4H	2.155	1.87	0.285	39.13	33.955	1.152	0.525	15635763	8.72742e-05	0.000482582
ETF1	1.105	0.835	0.27	20.621	15.659	1.317	0.525	1.56357e+07	2.00709e-07	1.68353e-06
PEBP1	4.427	4.18	0.247	71.304	67.856	1.051	0.525	1.56345e+07	0.000745286	0.00342147
MRPS34	2.381	2.093	0.288	42.919	37.641	1.14	0.525	15634476	0.00014524	0.00077236
OSTC	3.214	2.904	0.31	55.901	50.597	1.105	0.525	1.56344e+07	0.000414346	0.00201476
RAD23B	1.188	0.918	0.269	22.174	16.967	1.307	0.525	1.56339e+07	5.18186e-07	4.09732e-06
EBP	1.209	0.947	0.261	22.857	17.94	1.274	0.525	15633340	9.18079e-07	7.03181e-06
PFDN6	1.311	1.038	0.273	24.224	19.372	1.25	0.525	1.56331e+07	1.91538e-06	1.40357e-05
NABP2	0.812	0.552	0.26	15.528	10.572	1.469	0.525	1.56325e+07	1.0726e-09	1.14551e-08
NAA10	2.237	1.954	0.283	40.186	35.09	1.145	0.525	1.56312e+07	0.000113025	0.000611489
CBY1	1.149	0.881	0.268	21.491	16.523	1.301	0.525	15631053	4.29381e-07	3.43594e-06
SRA1	0.87	0.608	0.262	16.522	11.567	1.428	0.525	1.5631e+07	4.69907e-09	4.70126e-08
DNAJC2	1.107	0.837	0.27	20.621	15.513	1.329	0.525	1.56304e+07	2.22063e-07	1.84979e-06
SLC16A1	0.498	0.242	0.255	9.565	4.584	2.087	0.525	1.56304e+07	2.13524e-18	4.17919e-17
PSAT1	0.44	0.188	0.253	8.571	3.6	2.381	0.525	1.56299e+07	2.64774e-22	6.12278e-21
CIT	0.27	0.021	0.249	5.342	0.395	13.538	0.525	15629509	0	0
TIMELESS	0.312	0.057	0.255	6.025	1.076	5.601	0.525	1.56289e+07	0	0
CENPC	0.659	0.402	0.257	12.547	7.497	1.674	0.525	1.56285e+07	2.00499e-12	2.6941e-11
MOB1A	0.944	0.682	0.262	17.702	12.929	1.369	0.525	1.56284e+07	2.50326e-08	2.31491e-07
EPB41L3	0.456	0.202	0.253	8.82	3.848	2.292	0.525	15627975	4.89193e-21	1.07339e-19
CD81	1.388	1.115	0.273	25.59	20.496	1.249	0.525	15627508	3.77658e-06	2.64306e-05
GPS1	0.894	0.634	0.259	17.019	12.048	1.413	0.525	1.56258e+07	1.08628e-08	1.04146e-07
ODF2	0.463	0.206	0.257	8.882	3.978	2.233	0.525	15625531	2.21056e-20	4.69568e-19
RB1	0.878	0.614	0.264	16.398	11.405	1.438	0.525	1.56253e+07	5.00725e-09	4.99148e-08
AC016205.1	0.281	0.025	0.255	5.404	0.492	10.986	0.525	15625079	0	0
ATP2A2	1.052	0.789	0.263	19.752	14.745	1.34	0.525	1.56248e+07	1.52861e-07	1.29989e-06
ATF7IP2	0.469	0.217	0.252	9.068	4.13	2.196	0.525	1.56239e+07	1.08576e-19	2.23031e-18
SETD2	0.798	0.533	0.264	14.845	9.837	1.509	0.525	15623247	5.30449e-10	5.80967e-09
IPO9	0.555	0.302	0.252	10.683	5.751	1.858	0.524	15622970	4.3221e-15	6.96042e-14
EI24	2.366	2.085	0.281	42.298	37.409	1.131	0.524	15622964	0.000178566	0.000932379
CCDC74A	0.506	0.26	0.246	10	5.081	1.968	0.524	15622913	1.1986e-16	2.11359e-15
PTGR1	1.102	0.838	0.264	20.497	15.799	1.297	0.524	15622635	3.55002e-07	2.87411e-06
ARPP19	1.492	1.225	0.267	27.578	22.728	1.213	0.524	15622586	9.91125e-06	6.47635e-05
TCEA1	2.401	2.094	0.307	43.106	37.382	1.153	0.524	15622292	0.00018186	0.000947592
LZTS1	0.633	0.377	0.256	12.05	7.097	1.698	0.524	15622126	8.95107e-13	1.24343e-11
NDUFAF4	0.832	0.573	0.259	15.714	10.799	1.455	0.524	1.5622e+07	2.54953e-09	2.62554e-08
SRP72	1.584	1.313	0.272	29.006	24.08	1.205	0.524	1.56216e+07	1.55619e-05	9.82296e-05
PGK1	1.461	1.192	0.269	26.584	21.939	1.212	0.524	15620542	7.9622e-06	5.29415e-05
CFAP20	0.938	0.684	0.254	17.888	13.102	1.365	0.524	1.56187e+07	4.52943e-08	4.08304e-07
SLF1	0.406	0.144	0.262	7.578	2.719	2.787	0.524	15618237	3.7078e-27	1.02277e-25
LINC02001	1.079	0.818	0.261	20.186	15.426	1.309	0.524	1.56182e+07	3.22998e-07	2.63154e-06
RAD1	0.571	0.321	0.251	11.056	6.194	1.785	0.524	1.56176e+07	4.66706e-14	7.05688e-13
G3BP2	0.854	0.596	0.258	16.149	11.27	1.433	0.524	1.56169e+07	6.22502e-09	6.13886e-08
SMCHD1	0.614	0.358	0.255	11.615	6.735	1.725	0.524	15616751	3.86561e-13	5.48428e-12
NUP107	0.518	0.268	0.251	10	5.135	1.947	0.524	15615048	3.37635e-16	5.75919e-15
GNB2	2.36	2.073	0.287	42.422	37.16	1.142	0.524	15612985	0.000213468	0.00109653
EIF5B	2.377	2.092	0.285	42.236	37.22	1.135	0.524	1.56121e+07	0.00021845	0.00111914
STAG1	0.682	0.431	0.251	13.043	8.146	1.601	0.524	1.56109e+07	3.42831e-11	4.18176e-10
TEDC1	0.309	0.072	0.237	6.211	1.378	4.506	0.524	15610374	5.60519e-45	2.4803e-43
NDUFB8	3.095	2.839	0.256	53.354	49.424	1.08	0.524	1.561e+07	0.000596967	0.00279845
UBP1	0.51	0.263	0.247	9.876	5.021	1.967	0.524	15609883	2.81301e-16	4.81956e-15
UPF1	0.68	0.426	0.253	12.919	8.124	1.59	0.524	15609567	3.47054e-11	4.2306e-10
UBE2G2	0.825	0.57	0.255	15.528	10.729	1.447	0.524	1.56078e+07	4.59909e-09	4.60601e-08
CNPY3	0.879	0.63	0.249	16.832	11.972	1.406	0.524	1.56073e+07	2.27924e-08	2.11789e-07
CSKMT	1.403	1.136	0.266	25.839	20.831	1.24	0.524	15607186	7.88442e-06	5.24785e-05
EFHD2	0.846	0.586	0.26	15.714	10.94	1.436	0.524	1.5607e+07	6.40398e-09	6.3089e-08
PSMC1	1.257	1.003	0.255	23.54	18.837	1.25	0.524	15606271	3.46822e-06	2.4423e-05
UBA6	0.855	0.598	0.258	15.901	11.129	1.429	0.524	1.56041e+07	9.45024e-09	9.13744e-08
PBRM1	0.941	0.688	0.253	17.702	12.826	1.38	0.524	15603051	6.77122e-08	5.97557e-07
ZBTB8OS	0.856	0.605	0.251	16.211	11.491	1.411	0.524	1.56026e+07	1.58824e-08	1.50183e-07
CTDSPL2	0.61	0.366	0.244	11.739	6.859	1.711	0.524	1.56023e+07	1.68235e-12	2.27802e-11
CTNNA1	1.192	0.935	0.257	22.112	17.469	1.266	0.524	1.56021e+07	2.00149e-06	1.46168e-05
GINS3	0.379	0.134	0.245	7.391	2.643	2.796	0.524	15602095	1.07669e-26	2.93227e-25
NCAPH2	0.496	0.257	0.238	9.814	5.021	1.954	0.524	1.56015e+07	6.00728e-16	1.01483e-14
MCMBP	0.484	0.235	0.249	9.255	4.497	2.058	0.524	1.56013e+07	2.08516e-17	3.83086e-16
AP3D1	0.88	0.627	0.253	16.584	11.772	1.409	0.524	15600705	2.43503e-08	2.2529e-07
FAAP24	0.396	0.157	0.239	7.826	3.059	2.558	0.524	15600227	1.25268e-23	3.06566e-22
SEC11A	2.759	2.502	0.256	48.447	44.279	1.094	0.524	1.56001e+07	0.000516606	0.00245814
ABRACL	2.317	2.027	0.29	41.304	36.03	1.146	0.524	15600005	0.00024403	0.00123772
COA4	2.169	1.888	0.281	39.255	34.004	1.154	0.524	1.55995e+07	0.000191437	0.000992073
FAM136A	1.201	0.946	0.256	22.422	17.68	1.268	0.524	1.55994e+07	2.4561e-06	1.76892e-05
SEC61G	4.32	3.992	0.328	70.932	65.553	1.082	0.524	15599273	0.00126538	0.0055204
CLPTM1L	0.685	0.439	0.246	13.106	8.205	1.597	0.524	1.55992e+07	8.12846e-11	9.59367e-10
AHCYL1	0.998	0.744	0.254	18.758	13.961	1.344	0.524	1.55987e+07	2.23132e-07	1.85629e-06
GTPBP4	0.644	0.398	0.247	12.298	7.486	1.643	0.524	15598541	1.38407e-11	1.73427e-10
VCP	1.137	0.884	0.253	21.491	16.55	1.298	0.524	15598296	1.37864e-06	1.02741e-05
NUP37	0.634	0.392	0.242	12.36	7.621	1.622	0.524	15598222	1.99836e-11	2.48464e-10
TGFBR3	0.802	0.547	0.255	14.969	10.21	1.466	0.524	15597876	3.54773e-09	3.60353e-08
CHAMP1	0.479	0.235	0.244	9.193	4.405	2.087	0.524	1.55976e+07	1.59036e-17	2.9386e-16
TSTA3	1.374	1.116	0.258	25.776	20.739	1.243	0.524	1.55974e+07	1.01267e-05	6.61045e-05
TNPO2	0.582	0.34	0.243	11.242	6.47	1.738	0.524	1.55973e+07	6.25603e-13	8.7789e-12
SNRNP40	0.677	0.433	0.244	13.106	8.416	1.557	0.524	1.55968e+07	1.44632e-10	1.66431e-09
HSD17B1	0.794	0.544	0.25	15.031	10.075	1.492	0.524	15596135	3.2346e-09	3.3011e-08
ATP5PB	3.392	3.099	0.293	58.323	53.348	1.093	0.524	1.5596e+07	0.000922496	0.00415113
DNM1L	0.644	0.393	0.252	12.112	7.41	1.634	0.524	15594916	1.39629e-11	1.74845e-10
PGM1	0.954	0.708	0.246	18.137	13.383	1.355	0.524	15594214	1.62412e-07	1.37544e-06
HIGD1A	1.755	1.497	0.258	32.174	27.48	1.171	0.523	1.55932e+07	7.37019e-05	0.000412735
KNOP1	1.505	1.237	0.268	27.888	22.642	1.232	0.523	15593049	2.19671e-05	0.000134655
GADD45GIP1	3.072	2.822	0.25	53.292	49.505	1.076	0.523	1.55922e+07	0.000817733	0.0037266
TNFRSF12A	1.541	1.271	0.27	27.205	22.215	1.225	0.523	15591650	1.98258e-05	0.000122698
PPP1R14A	1.563	1.3	0.263	28.447	23.399	1.216	0.523	1.55914e+07	2.86223e-05	0.000171957
CRK	0.882	0.636	0.246	16.77	12.032	1.394	0.523	15590639	5.05953e-08	4.53549e-07
TMEM208	1.473	1.218	0.255	27.453	22.701	1.209	0.523	15590302	2.38022e-05	0.000145213
SRP19	1.075	0.826	0.25	20.186	15.486	1.304	0.523	1.55903e+07	9.32677e-07	7.13795e-06
SFXN5	0.316	0.073	0.242	6.087	1.405	4.331	0.523	1.55901e+07	3.19776e-42	1.35407e-40
IMPAD1	0.755	0.508	0.246	14.348	9.691	1.48	0.523	15589379	2.41201e-09	2.48874e-08
PPCDC	0.638	0.397	0.24	12.36	7.681	1.609	0.523	15588223	4.38686e-11	5.27434e-10
EWSR1	1.137	0.89	0.247	21.429	16.74	1.28	0.523	15588084	2.14986e-06	1.56235e-05
VDAC3	1.589	1.336	0.254	29.565	24.745	1.195	0.523	15588073	4.46791e-05	0.000259774
PKP4	0.939	0.69	0.25	17.64	12.907	1.367	0.523	15587983	1.35968e-07	1.1622e-06
RELL1	0.374	0.125	0.25	6.957	2.276	3.057	0.523	1.55875e+07	5.95661e-29	1.75063e-27
TMEM18	1.522	1.263	0.259	28.137	23.253	1.21	0.523	15587218	3.05318e-05	0.000182519
DSG2	1.28	1.031	0.249	23.851	19.177	1.244	0.523	1.5587e+07	7.32467e-06	4.88877e-05
FUNDC2	1.481	1.23	0.251	27.516	22.831	1.205	0.523	1.55869e+07	2.70857e-05	0.000163488
PLK4	0.257	0.019	0.238	5.031	0.373	13.49	0.523	15586828	0	0
MICALL1	0.497	0.262	0.235	9.689	4.978	1.946	0.523	15585625	1.98652e-15	3.28124e-14
RBM26	1.13	0.88	0.25	21.242	16.269	1.306	0.523	15585612	1.80941e-06	1.32894e-05
CDC45	0.257	0.017	0.24	4.969	0.324	15.322	0.523	1.55848e+07	0	0
SNAP29	0.904	0.66	0.244	17.205	12.383	1.389	0.523	1.55846e+07	9.51893e-08	8.27932e-07
ITPR3	0.572	0.33	0.242	10.932	6.275	1.742	0.523	1.55837e+07	8.35601e-13	1.1616e-11
FDPS	1.535	1.288	0.247	28.571	23.858	1.198	0.523	15583478	3.97142e-05	0.000232841
OXCT1	0.561	0.325	0.236	10.87	6.173	1.761	0.523	15582168	6.48327e-13	9.08457e-12
RER1	1.7	1.442	0.258	31.491	26.658	1.181	0.523	1.5582e+07	8.12246e-05	0.000451588
TMPO-AS1	0.301	0.067	0.234	5.901	1.265	4.665	0.523	15581298	1.26117e-44	5.56315e-43
CACNB4	1.011	0.763	0.248	18.82	14.232	1.322	0.523	1.55813e+07	5.33893e-07	4.21461e-06
SLC39A3	0.786	0.544	0.242	15.031	10.356	1.451	0.523	1.55798e+07	1.06981e-08	1.02669e-07
TMEM14C	2.567	2.314	0.253	45.528	41.284	1.103	0.523	15579779	0.000597507	0.00280031
SPOCK1	0.461	0.213	0.248	8.571	3.962	2.163	0.523	1.55783e+07	3.53513e-18	6.78527e-17
MCUR1	0.955	0.711	0.244	18.012	13.334	1.351	0.523	1.55773e+07	3.05029e-07	2.49782e-06
PDZD11	1.208	0.963	0.245	22.733	18.086	1.257	0.523	15577175	6.08007e-06	4.12075e-05
RYK	1.008	0.762	0.245	18.882	14.215	1.328	0.523	15577152	6.18921e-07	4.84032e-06
SLIT3	0.566	0.323	0.242	10.683	6.059	1.763	0.523	15576713	6.26969e-13	8.79169e-12
ERLEC1	1.194	0.94	0.254	21.925	17.399	1.26	0.523	15576413	4.44763e-06	3.07701e-05
UQCC3	1.971	1.708	0.263	35.901	31.052	1.156	0.523	15576125	0.000205503	0.00105984
FRMD4A	0.825	0.578	0.248	15.28	10.697	1.428	0.523	1.55756e+07	2.05327e-08	1.919e-07
FAM98B	0.548	0.311	0.237	10.497	5.875	1.787	0.523	15575238	3.41092e-13	4.86063e-12
LGR4	0.774	0.531	0.244	14.534	9.924	1.465	0.523	1.5575e+07	7.23973e-09	7.09244e-08
TRIB3	0.647	0.409	0.239	12.36	7.821	1.58	0.523	1.55737e+07	1.49952e-10	1.72142e-09
ADK	0.816	0.576	0.24	15.528	10.972	1.415	0.523	15573646	3.17346e-08	2.91653e-07
AHI1	0.708	0.468	0.24	13.416	8.778	1.528	0.523	1.55732e+07	1.17268e-09	1.24346e-08
ACLY	0.584	0.351	0.233	11.304	6.686	1.691	0.523	15573052	7.24346e-12	9.26865e-11
UCHL5	0.522	0.292	0.23	10.186	5.546	1.837	0.523	15572282	1.07526e-13	1.5861e-12
GTF2I	2.919	2.647	0.272	50.87	46.203	1.101	0.523	15571632	0.000974705	0.00436875
ACER3	0.635	0.396	0.239	12.05	7.502	1.606	0.523	15570692	8.32974e-11	9.81323e-10
KIF18B	0.235	0.006	0.229	4.658	0.108	43.092	0.523	1.55705e+07	0	0
MRPL58	0.831	0.592	0.238	15.839	11.253	1.407	0.523	15570460	5.14769e-08	4.61238e-07
NDE1	0.575	0.34	0.235	11.056	6.475	1.707	0.523	1.55701e+07	4.46584e-12	5.79898e-11
GLDC	0.442	0.202	0.24	8.323	3.746	2.222	0.523	1.557e+07	1.32886e-18	2.65621e-17
HAGH	0.689	0.457	0.232	13.354	8.751	1.526	0.523	1.55694e+07	1.36428e-09	1.43401e-08
DNAJC10	0.646	0.403	0.244	12.05	7.524	1.602	0.523	1.55692e+07	9.64465e-11	1.13278e-09
DHX29	1.134	0.891	0.244	21.366	16.556	1.291	0.523	15568950	3.69835e-06	2.59395e-05
GON7	0.643	0.406	0.237	12.298	7.778	1.581	0.523	15568784	1.82428e-10	2.08063e-09
PLEK2	0.758	0.518	0.24	14.348	9.762	1.47	0.523	15568218	7.9586e-09	7.76124e-08
KIAA1143	0.925	0.684	0.241	17.391	12.853	1.353	0.523	1.55681e+07	2.87117e-07	2.35712e-06
ALDH4A1	0.496	0.266	0.23	9.689	5.151	1.881	0.523	1.55669e+07	2.51543e-14	3.88253e-13
AK6	0.981	0.742	0.24	18.509	14.042	1.318	0.523	15566172	8.12399e-07	6.25712e-06
ZNF90	0.42	0.183	0.237	7.95	3.411	2.331	0.523	1.55661e+07	7.50039e-20	1.55559e-18
ATG3	1.017	0.775	0.242	19.068	14.529	1.312	0.523	15565505	1.18654e-06	8.94958e-06
MRPL22	1.314	1.071	0.243	24.472	20.15	1.214	0.523	15565026	2.02209e-05	0.000124942
COX20	1.786	1.533	0.253	32.36	27.923	1.159	0.523	1.55644e+07	0.000156137	0.000823957
SPAG5	0.243	0.015	0.228	4.783	0.276	17.35	0.523	1.55641e+07	0	0
CEBPZ	1.065	0.823	0.242	19.938	15.259	1.307	0.523	1.55637e+07	2.06088e-06	1.50221e-05
ETFB	2.79	2.536	0.254	48.447	44.284	1.094	0.522	15563259	0.000998411	0.00446464
COLGALT1	0.448	0.206	0.242	8.385	3.908	2.146	0.522	1.55632e+07	1.09885e-17	2.05201e-16
ORC3	0.479	0.245	0.235	9.193	4.702	1.955	0.522	15562487	3.16302e-15	5.15834e-14
CYB5B	1.13	0.893	0.237	21.366	16.907	1.264	0.522	1.55621e+07	5.47596e-06	3.73227e-05
GJA1	0.88	0.642	0.238	16.46	11.745	1.401	0.522	1.55614e+07	1.32958e-07	1.13848e-06
MYCBP	0.548	0.32	0.228	10.683	6.14	1.74	0.522	15561074	2.70829e-12	3.59659e-11
PSMD2	0.729	0.497	0.233	14.037	9.578	1.466	0.522	15560173	8.91563e-09	8.65085e-08
STK24	0.792	0.558	0.233	15.155	10.648	1.423	0.522	15560032	3.97971e-08	3.6094e-07
NFIA	2.31	2.046	0.264	41.18	36.36	1.133	0.522	15560009	0.000555167	0.00262224
FAM204A	1.458	1.211	0.247	26.894	22.253	1.209	0.522	1.55594e+07	4.72076e-05	0.000273487
WLS	0.908	0.668	0.24	16.957	12.589	1.347	0.522	15558860	3.25858e-07	2.65373e-06
NXT1	0.943	0.702	0.241	17.64	13.221	1.334	0.522	15558174	5.78988e-07	4.54749e-06
PROK2	0.509	0.278	0.231	9.752	5.254	1.856	0.522	15558006	8.81941e-14	1.31298e-12
RRBP1	1.031	0.787	0.244	19.068	14.572	1.309	0.522	15557805	1.612e-06	1.19211e-05
TSPAN13	1.105	0.867	0.238	20.807	16.302	1.276	0.522	15557755	4.60317e-06	3.17438e-05
ID3	1.272	1.019	0.252	21.925	17.269	1.27	0.522	1.55576e+07	7.63702e-06	5.08845e-05
HMBS	0.525	0.294	0.232	10.124	5.675	1.784	0.522	15557557	5.80037e-13	8.15133e-12
TIMM8A	0.696	0.466	0.23	13.354	8.751	1.526	0.522	15557552	2.63152e-09	2.70709e-08
NUP155	0.373	0.133	0.24	6.957	2.503	2.78	0.522	1.55573e+07	7.52968e-25	1.9257e-23
NDUFA4L2	1.313	1.024	0.288	20.683	16.232	1.274	0.522	1.55572e+07	4.50538e-06	3.1125e-05
SRPRB	0.756	0.522	0.235	14.41	9.832	1.466	0.522	1.5557e+07	1.54523e-08	1.46331e-07
WBP4	1.246	1.007	0.239	23.478	18.723	1.254	0.522	1.55569e+07	1.49499e-05	9.47647e-05
TM7SF3	0.752	0.523	0.229	14.534	10.054	1.446	0.522	1.55568e+07	2.11553e-08	1.97528e-07
MAD2L2	1.133	0.903	0.23	21.553	17.096	1.261	0.522	15555961	7.33551e-06	4.89431e-05
CDC123	0.868	0.638	0.23	16.646	12.264	1.357	0.522	1.55558e+07	2.73665e-07	2.25147e-06
C1orf35	1.045	0.81	0.235	19.752	15.313	1.29	0.522	15555575	2.79714e-06	1.99446e-05
MCM10	0.243	0.015	0.228	4.72	0.27	17.467	0.522	1.55554e+07	0	0
UBL4A	0.631	0.407	0.224	12.36	7.87	1.571	0.522	1.55553e+07	5.07659e-10	5.56954e-09
MCM2	0.322	0.098	0.224	6.335	1.876	3.378	0.522	15554959	5.76025e-31	1.79685e-29
SLC2A8	0.576	0.352	0.224	11.242	6.735	1.669	0.522	1.55547e+07	2.91944e-11	3.59054e-10
SMS	2.545	2.275	0.271	45.28	40.446	1.119	0.522	15554443	0.000890274	0.00402583
UBTF	0.709	0.475	0.234	13.416	8.94	1.501	0.522	1.55536e+07	4.47729e-09	4.48898e-08
CDK12	0.989	0.747	0.242	18.323	13.815	1.326	0.522	15553499	1.10587e-06	8.37707e-06
NNT	0.47	0.242	0.229	9.068	4.616	1.965	0.522	1.55529e+07	4.61438e-15	7.41257e-14
NTRK2	1.058	0.816	0.242	19.379	14.918	1.299	0.522	1.55526e+07	2.43284e-06	1.75348e-05
SYNGR1	1.942	1.693	0.249	35.404	30.75	1.151	0.522	15552217	0.00032545	0.00161462
RSRC2	2.064	1.808	0.257	37.391	32.614	1.146	0.522	1.55512e+07	0.000429701	0.00208156
ESRP1	0.818	0.593	0.225	15.776	11.221	1.406	0.522	1.55506e+07	1.20236e-07	1.03459e-06
CENPQ	0.361	0.136	0.224	7.081	2.665	2.657	0.522	15549946	3.55298e-23	8.50118e-22
CWC27	0.815	0.58	0.234	15.342	10.94	1.402	0.522	15549732	8.96833e-08	7.8251e-07
CCDC25	1.435	1.2	0.235	26.46	22.188	1.193	0.522	1.55493e+07	5.97615e-05	0.000340093
PJA2	1.247	1.004	0.243	23.23	18.496	1.256	0.522	15549247	1.70724e-05	0.000107029
PHF6	0.539	0.312	0.227	10.373	5.929	1.749	0.522	1.55491e+07	3.00041e-12	3.96543e-11
ZSCAN16-AS1	1.137	0.903	0.233	21.242	16.988	1.25	0.522	15548873	8.63869e-06	5.70662e-05
RFC5	0.372	0.147	0.225	7.267	2.876	2.527	0.522	1.55481e+07	1.03787e-21	2.33297e-20
CCAR1	1.048	0.812	0.236	19.565	15.145	1.292	0.522	1.55473e+07	3.35617e-06	2.36944e-05
SSX2IP	0.492	0.269	0.223	9.503	5.032	1.888	0.522	1.55472e+07	7.49826e-14	1.12062e-12
GAMT	1.649	1.408	0.241	30.248	25.793	1.173	0.522	1.55463e+07	0.000155837	0.000822597
ABHD17A	0.921	0.685	0.236	17.267	12.794	1.35	0.522	15546053	6.55137e-07	5.10082e-06
PRDX1	3.868	3.677	0.191	62.857	60.694	1.036	0.522	1.55448e+07	0.00263479	0.0105266
SOX11	0.844	0.609	0.235	15.714	11.253	1.396	0.522	15543544	1.68027e-07	1.4205e-06
CIP2A	0.246	0.025	0.22	4.845	0.486	9.959	0.522	1.55419e+07	0	0
AGFG1	0.57	0.341	0.229	10.807	6.405	1.687	0.522	1.55417e+07	2.5721e-11	3.1755e-10
PDS5A	0.844	0.615	0.229	16.025	11.545	1.388	0.522	15541484	2.49278e-07	2.06226e-06
ZC3H15	2.45	2.195	0.254	43.54	39.041	1.115	0.522	1.55406e+07	0.00101728	0.00454165
PBDC1	0.768	0.538	0.23	14.596	10.243	1.425	0.522	1.55406e+07	5.83274e-08	5.18529e-07
SKA1	0.224	0.003	0.221	4.41	0.065	67.99	0.522	1.55404e+07	0	0
PPP5C	0.525	0.301	0.225	10.186	5.865	1.737	0.522	15540129	4.49989e-12	5.83927e-11
DDA1	0.949	0.723	0.226	18.137	13.659	1.328	0.522	1.55397e+07	1.6414e-06	1.21164e-05
IQGAP1	1.902	1.656	0.246	34.658	30.134	1.15	0.522	1.55395e+07	0.000387699	0.00189954
FAM3C	0.872	0.643	0.229	16.522	12.167	1.358	0.522	15539427	4.88833e-07	3.87952e-06
DDAH1	0.477	0.251	0.225	9.13	4.789	1.907	0.522	15539014	4.18316e-14	6.34506e-13
PDPN	0.568	0.344	0.224	10.932	6.627	1.65	0.522	1.55384e+07	6.14415e-11	7.32782e-10
E2F7	0.234	0.008	0.226	4.472	0.141	31.822	0.522	1.55382e+07	0	0
BSG	3.375	3.157	0.218	56.646	53.511	1.059	0.522	15538126	0.00236463	0.00956404
MRPS25	1.451	1.214	0.237	26.894	22.377	1.202	0.522	1.55381e+07	8.44156e-05	0.000467848
NECTIN1	1.018	0.785	0.233	19.006	14.648	1.298	0.522	1.55379e+07	3.40039e-06	2.39716e-05
POLD3	0.394	0.169	0.224	7.578	3.232	2.344	0.522	1.55379e+07	3.1761e-19	6.47596e-18
ISOC1	0.706	0.484	0.222	13.665	9.264	1.475	0.522	15537740	1.71383e-08	1.61268e-07
BLM	0.246	0.024	0.222	4.783	0.454	10.534	0.522	1.55376e+07	0	0
TRAF3IP3	0.383	0.16	0.223	7.391	3.054	2.42	0.522	15537582	4.19606e-20	8.80672e-19
PSMD13	0.95	0.723	0.227	18.012	13.767	1.308	0.522	1.55364e+07	1.9788e-06	1.44675e-05
DZIP1	0.399	0.173	0.227	7.578	3.243	2.337	0.522	1.55356e+07	4.67564e-19	9.47345e-18
DYNLL2	0.538	0.314	0.224	10.311	5.978	1.725	0.522	15535160	9.83076e-12	1.25047e-10
HSP90AB1	6.516	6.333	0.183	93.043	91.211	1.02	0.522	15534060	0.0041217	0.0155837
C16orf95	0.286	0.075	0.211	5.776	1.459	3.958	0.522	15533976	1.70226e-35	5.99798e-34
CARMIL1	0.576	0.351	0.225	10.87	6.524	1.666	0.521	1.55336e+07	6.35947e-11	7.57059e-10
SLC25A33	0.677	0.451	0.226	12.857	8.497	1.513	0.521	1.55331e+07	6.10123e-09	6.02294e-08
NMT2	0.683	0.463	0.221	13.168	8.8	1.496	0.521	15532987	1.03773e-08	9.97885e-08
TOP2B	0.991	0.76	0.231	18.571	14.151	1.312	0.521	15532856	2.95682e-06	2.10134e-05
LSM14A	1.239	1.009	0.23	23.23	18.837	1.233	0.521	1.55328e+07	3.11744e-05	0.000185901
CNBP	3.088	2.831	0.257	53.851	49.495	1.088	0.521	1.55325e+07	0.00220937	0.00900587
STAG2	1.158	0.93	0.228	21.677	17.28	1.254	0.521	1.55325e+07	1.6549e-05	0.000103917
USB1	0.618	0.395	0.223	11.863	7.6	1.561	0.521	1.55321e+07	1.07259e-09	1.14551e-08
KDM1A	0.735	0.508	0.227	13.913	9.605	1.449	0.521	15531457	3.82267e-08	3.48333e-07
CDC42	3.184	2.922	0.262	54.099	49.792	1.087	0.521	15531313	0.00228196	0.00926654
MAP4	0.97	0.741	0.229	18.323	13.794	1.328	0.521	15531168	2.47928e-06	1.78429e-05
PSME3	0.602	0.385	0.217	11.739	7.389	1.589	0.521	1.55304e+07	7.51419e-10	8.12382e-09
CENPL	0.281	0.061	0.22	5.466	1.189	4.597	0.521	15530236	5.91054e-41	2.42822e-39
YWHAQ	3.37	3.107	0.263	57.453	53.132	1.081	0.521	1.55301e+07	0.0026516	0.0105894
FANCG	0.344	0.125	0.219	6.708	2.438	2.752	0.521	15529292	1.59116e-23	3.87925e-22
THAP12	0.622	0.397	0.225	11.801	7.508	1.572	0.521	1.55287e+07	1.07694e-09	1.14952e-08
ATPAF1	0.647	0.425	0.222	12.36	8.059	1.534	0.521	15528538	3.44562e-09	3.50535e-08
WDR61	1.005	0.781	0.224	19.13	14.745	1.297	0.521	1.55284e+07	5.02562e-06	3.44357e-05
RBPJ	1.098	0.87	0.228	20.497	16.329	1.255	0.521	15528416	1.18798e-05	7.67954e-05
URI1	1.168	0.931	0.236	21.491	17.026	1.262	0.521	15527589	1.71769e-05	0.000107615
NTHL1	0.782	0.556	0.226	14.783	10.567	1.399	0.521	15527188	1.57713e-07	1.33918e-06
GATD1	0.58	0.357	0.223	11.056	6.794	1.627	0.521	1.55272e+07	2.05701e-10	2.33503e-09
DTD1	1.171	0.943	0.227	21.863	17.804	1.228	0.521	15526945	2.42419e-05	0.000147708
ZNF726	0.286	0.064	0.222	5.466	1.211	4.514	0.521	1.55265e+07	5.17172e-40	2.07611e-38
HIKESHI	1.22	0.993	0.227	22.919	18.691	1.226	0.521	15525210	3.64208e-05	0.000214601
CSNK1G2	0.671	0.448	0.223	12.733	8.448	1.507	0.521	15524799	8.69122e-09	8.45009e-08
NTMT1	0.847	0.623	0.224	16.087	11.875	1.355	0.521	15524780	6.71481e-07	5.22386e-06
DAP	0.882	0.659	0.223	16.77	12.513	1.34	0.521	15523301	1.24287e-06	9.34525e-06
DSN1	0.295	0.085	0.21	5.901	1.659	3.556	0.521	1.55231e+07	3.02481e-31	9.57478e-30
CHTF18	0.271	0.063	0.208	5.466	1.227	4.455	0.521	15522661	3.44215e-39	1.34816e-37
NDUFB1	3.821	3.561	0.26	63.727	59.678	1.068	0.521	1.55219e+07	0.00364083	0.0139958
HYLS1	0.277	0.066	0.21	5.528	1.308	4.226	0.521	1.55208e+07	3.38938e-37	1.24896e-35
LMAN1	1.624	1.39	0.234	29.752	25.458	1.169	0.521	1.55206e+07	0.000261676	0.00132062
IMP4	1.081	0.859	0.222	20.435	16.205	1.261	0.521	15520168	1.45273e-05	9.23328e-05
DHX15	0.826	0.6	0.226	15.528	11.443	1.357	0.521	15520063	5.36878e-07	4.23471e-06
RAB30-AS1	0.652	0.436	0.217	12.484	8.178	1.527	0.521	1.55194e+07	7.19492e-09	7.0557e-08
IER3IP1	1.717	1.487	0.23	31.677	27.512	1.151	0.521	15519197	0.000392327	0.00191978
NME2	0.894	0.672	0.223	16.832	12.334	1.365	0.521	15518690	1.30333e-06	9.7618e-06
POLR2A	1.017	0.791	0.227	18.944	14.826	1.278	0.521	1.55185e+07	7.29821e-06	4.87279e-05
ATP5MG	7.022	6.857	0.165	97.64	95.838	1.019	0.521	15518138	0.00516436	0.0190013
SRSF4	1.178	0.95	0.228	21.925	17.729	1.237	0.521	1.55178e+07	3.09057e-05	0.000184469
PPP4C	1.492	1.268	0.224	27.702	23.62	1.173	0.521	1.55172e+07	0.000190772	0.000988889
LOXL1	0.463	0.245	0.217	8.944	4.756	1.88	0.521	1.55168e+07	2.37264e-13	3.42401e-12
ILKAP	0.618	0.405	0.212	12.05	7.805	1.544	0.521	15516698	4.04865e-09	4.08654e-08
PDE1C	0.36	0.145	0.215	6.894	2.681	2.572	0.521	1.55161e+07	5.19535e-21	1.13738e-19
FH	0.629	0.415	0.214	12.174	7.94	1.533	0.521	1.55157e+07	5.59088e-09	5.5475e-08
AHSA1	0.76	0.541	0.219	14.472	10.329	1.401	0.521	1.5515e+07	2.05236e-07	1.71852e-06
SZRD1	0.892	0.672	0.22	16.894	12.74	1.326	0.521	15514368	2.08333e-06	1.51514e-05
PRPF8	0.78	0.56	0.219	14.783	10.578	1.398	0.521	15513471	2.93175e-07	2.40481e-06
DCAF16	0.513	0.301	0.213	9.938	5.724	1.736	0.521	1.55133e+07	1.9592e-11	2.43752e-10
NFU1	1.035	0.815	0.22	19.565	15.361	1.274	0.521	1.55115e+07	1.24405e-05	8.00179e-05
SKP2	0.376	0.165	0.211	7.329	3.146	2.33	0.521	1.55114e+07	2.97165e-18	5.72651e-17
YIF1A	1.348	1.124	0.224	25.342	20.923	1.211	0.521	15511240	0.000111266	0.000602816
SMC5	0.878	0.659	0.219	16.584	12.199	1.359	0.521	1.55112e+07	1.54907e-06	1.14822e-05
BUD31	2.73	2.495	0.235	48.199	44.284	1.088	0.521	1.55112e+07	0.00240234	0.00969826
DCXR	2.262	2.016	0.246	40.807	36.144	1.129	0.521	15511008	0.00135166	0.00585315
TMEM165	1.09	0.866	0.223	20.435	16.232	1.259	0.521	1.5511e+07	1.96007e-05	0.000121421
HOMER3	1.027	0.806	0.222	19.317	15.156	1.275	0.521	1.55109e+07	1.13423e-05	7.35421e-05
SLC27A5	1.088	0.859	0.228	20	15.94	1.255	0.521	1.55096e+07	1.76566e-05	0.000110263
DDX23	0.556	0.341	0.215	10.621	6.481	1.639	0.521	15508172	2.96285e-10	3.30883e-09
PSMD12	0.785	0.563	0.222	14.72	10.632	1.385	0.521	1.55079e+07	3.93244e-07	3.16382e-06
RAD18	0.399	0.184	0.215	7.64	3.503	2.181	0.521	15507678	1.38621e-16	2.4333e-15
MOCS2	1.017	0.794	0.223	19.068	14.951	1.275	0.521	1.55077e+07	1.12317e-05	7.28984e-05
MYO19	0.492	0.28	0.212	9.503	5.356	1.774	0.521	1.55076e+07	7.44672e-12	9.52243e-11
BORCS8	0.643	0.433	0.21	12.484	8.291	1.506	0.521	15507446	1.65615e-08	1.5607e-07
CENPB	0.482	0.266	0.216	9.193	5.081	1.809	0.521	1.55071e+07	2.4261e-12	3.23296e-11
DESI1	0.948	0.727	0.221	17.764	13.507	1.315	0.521	15506879	4.80213e-06	3.2998e-05
ARHGAP11B	0.221	0.015	0.206	4.41	0.286	15.394	0.521	15506819	0	0
SLC25A10	0.388	0.179	0.208	7.64	3.53	2.165	0.521	1.55066e+07	1.94861e-16	3.3897e-15
ASAP2	0.482	0.266	0.216	9.13	4.994	1.828	0.521	15506440	1.7587e-12	2.37308e-11
WDR18	0.82	0.606	0.214	15.776	11.664	1.353	0.521	15506348	1.15823e-06	8.75315e-06
MRPS5	1.12	0.898	0.222	20.994	16.772	1.252	0.521	1.55061e+07	2.91115e-05	0.000174624
FAM234A	0.824	0.611	0.213	15.776	11.632	1.356	0.521	1.55057e+07	1.15728e-06	8.74938e-06
ZWILCH	0.315	0.105	0.21	6.149	2.032	3.026	0.521	15505428	2.12338e-25	5.54058e-24
TOR3A	0.502	0.289	0.213	9.689	5.594	1.732	0.521	1.55052e+07	2.16712e-11	2.68754e-10
THAP5	0.567	0.35	0.217	10.683	6.551	1.631	0.521	1.55051e+07	4.39046e-10	4.84154e-09
TRIAP1	1.197	0.975	0.222	22.422	18.323	1.224	0.521	1.5505e+07	5.59841e-05	0.000320011
DEPDC1B	0.218	0.009	0.208	4.286	0.178	24.027	0.521	15504912	0	0
YTHDF3-AS1	0.444	0.228	0.216	8.447	4.357	1.939	0.521	15504282	8.08508e-14	1.20552e-12
ATP23	0.458	0.24	0.217	8.696	4.6	1.89	0.521	1.55042e+07	3.10352e-13	4.43895e-12
C2orf40	1.206	0.983	0.223	22.484	18.107	1.242	0.521	1.55042e+07	5.33227e-05	0.000306158
ZNF738	0.549	0.34	0.209	10.621	6.454	1.646	0.521	1.5504e+07	3.65036e-10	4.05318e-09
ZNF695	0.249	0.042	0.207	4.907	0.8	6.134	0.52	15503850	0	0
NIPA2	0.522	0.312	0.21	10.124	6.005	1.686	0.52	1.55034e+07	9.98727e-11	1.16946e-09
RTF1	2.373	2.11	0.264	42.795	37.782	1.133	0.52	1.55029e+07	0.00179584	0.00753007
C8orf33	0.867	0.652	0.215	16.522	12.448	1.327	0.52	15502594	2.57703e-06	1.84843e-05
MESD	1.093	0.875	0.218	20.497	16.437	1.247	0.52	1.55023e+07	2.80049e-05	0.00016851
SCAF11	1.716	1.485	0.232	31.491	27.058	1.164	0.52	15501389	0.000533738	0.00252844
YTHDC2	0.708	0.489	0.22	13.23	9.151	1.446	0.52	15501241	8.58503e-08	7.51103e-07
FANCB	0.25	0.037	0.212	4.783	0.697	6.859	0.52	1.55011e+07	0	0
HMCES	0.656	0.447	0.209	12.733	8.637	1.474	0.52	1.5501e+07	4.04441e-08	3.6621e-07
PIGS	0.596	0.385	0.211	11.491	7.389	1.555	0.52	1.55009e+07	4.17014e-09	4.20477e-08
RAD51D	0.344	0.134	0.21	6.646	2.557	2.6	0.52	15500836	6.66174e-21	1.45346e-19
SPA17	0.394	0.186	0.208	7.64	3.54	2.158	0.52	15499445	4.66905e-16	7.93614e-15
LYPLA1	1.329	1.11	0.22	24.907	20.664	1.205	0.52	1.54987e+07	0.000141792	0.00075548
HACD2	0.547	0.337	0.21	10.497	6.383	1.644	0.52	15497927	4.42409e-10	4.87584e-09
SMC6	0.473	0.266	0.207	9.13	5.021	1.818	0.52	1.54973e+07	4.14142e-12	5.38859e-11
SRRT	0.544	0.341	0.202	10.683	6.578	1.624	0.52	1.54966e+07	8.13578e-10	8.77129e-09
FDX1	1.009	0.794	0.215	18.882	14.999	1.259	0.52	1.54963e+07	1.65445e-05	0.000103917
EML4	1.097	0.873	0.224	20.248	16.059	1.261	0.52	15496038	2.8583e-05	0.000171774
LARS	1.44	1.212	0.229	26.46	22.064	1.199	0.52	1.5496e+07	0.000219971	0.00112604
EMG1	0.818	0.607	0.211	15.652	11.589	1.351	0.52	15495212	1.68237e-06	1.23941e-05
TRIM37	0.414	0.201	0.213	7.826	3.773	2.074	0.52	1.54936e+07	5.14879e-15	8.25046e-14
AL133215.2	0.234	0.026	0.207	4.534	0.503	9.02	0.52	1.54934e+07	0	0
MRPL19	0.868	0.654	0.214	16.398	12.324	1.331	0.52	15492803	3.38356e-06	2.38704e-05
MDFIC	0.452	0.245	0.207	8.696	4.638	1.875	0.52	1.54928e+07	1.00482e-12	1.38983e-11
CHD1	0.805	0.597	0.208	15.342	11.01	1.393	0.52	1.54927e+07	1.11561e-06	8.44759e-06
PPP1CC	1.618	1.398	0.22	30	25.869	1.16	0.52	1.54926e+07	0.000523767	0.00248695
CHSY1	0.698	0.488	0.21	13.292	9.27	1.434	0.52	1.54925e+07	1.52884e-07	1.29989e-06
GRPEL1	0.708	0.497	0.211	13.54	9.551	1.418	0.52	15492224	2.22579e-07	1.85329e-06
EIF3B	0.878	0.667	0.212	16.646	12.502	1.331	0.52	1.54916e+07	4.07066e-06	2.83756e-05
LMNA	3.048	2.842	0.206	51.739	48.754	1.061	0.52	15491294	0.00405521	0.0153654
ENAH	1.478	1.25	0.228	27.267	22.95	1.188	0.52	15490821	0.000305958	0.00152701
AP000251.1	0.269	0.063	0.205	5.217	1.2	4.348	0.52	1.54906e+07	1.90612e-36	6.91828e-35
CEP57L1	0.326	0.118	0.207	6.273	2.259	2.777	0.52	15490565	2.19546e-22	5.10133e-21
THOP1	0.553	0.341	0.212	10.559	6.61	1.597	0.52	1.54904e+07	1.26963e-09	1.34109e-08
DHX30	0.905	0.697	0.208	17.267	13.134	1.315	0.52	15490263	6.6938e-06	4.49411e-05
THRAP3	1.5	1.275	0.225	27.764	23.545	1.179	0.52	1.549e+07	0.000354044	0.00174825
SEC22C	0.686	0.481	0.205	13.292	9.21	1.443	0.52	15489835	1.61386e-07	1.36855e-06
XRCC3	0.305	0.106	0.199	6.087	2.07	2.94	0.52	1.54898e+07	6.3194e-24	1.55838e-22
DCTD	0.942	0.731	0.211	17.888	13.832	1.293	0.52	1.54892e+07	1.08255e-05	7.03802e-05
UTP11	0.906	0.697	0.209	17.143	13.172	1.301	0.52	1.54892e+07	7.06823e-06	4.72742e-05
MRPS18C	1.259	1.044	0.215	23.665	19.55	1.21	0.52	1.54885e+07	0.000132118	0.000707683
ZNF521	0.792	0.58	0.212	14.969	10.94	1.368	0.52	15488335	1.22178e-06	9.19026e-06
SNRNP70	1.567	1.347	0.22	29.068	24.804	1.172	0.52	1.54882e+07	0.000475266	0.00227998
YWHAG	0.994	0.779	0.215	18.634	14.599	1.276	0.52	1.54881e+07	1.75023e-05	0.000109405
NOP16	0.569	0.362	0.207	10.932	6.913	1.581	0.52	15487831	3.13367e-09	3.20317e-08
ZNF207	1.685	1.458	0.226	30.932	26.777	1.155	0.52	1.54878e+07	0.000676148	0.00313163
AL118516.1	0.86	0.646	0.213	16.149	12.032	1.342	0.52	1.54873e+07	3.32766e-06	2.35017e-05
DHRS11	0.635	0.428	0.207	12.112	8.027	1.509	0.52	15486910	3.084e-08	2.83837e-07
BUD23	1.079	0.866	0.213	20.435	16.334	1.251	0.52	1.54868e+07	4.26239e-05	0.000248723
ATAD3A	0.392	0.191	0.202	7.702	3.708	2.077	0.52	15486293	6.62632e-15	1.05393e-13
RRP36	0.429	0.229	0.2	8.385	4.335	1.934	0.52	15485996	3.76426e-13	5.35229e-12
AL441992.1	0.352	0.151	0.201	6.894	2.886	2.389	0.52	1.5486e+07	3.60521e-18	6.90605e-17
RBM3	3.49	3.213	0.277	58.82	54.062	1.088	0.52	1.5486e+07	0.00531014	0.0194745
MAP4K4	0.753	0.55	0.204	14.472	10.324	1.402	0.52	1.54855e+07	7.47444e-07	5.79614e-06
NPM1	6.382	6.17	0.212	93.168	90.476	1.03	0.52	1.54853e+07	0.00803627	0.028055
LAMA4	0.371	0.166	0.205	7.081	3.059	2.315	0.52	1.54852e+07	2.68345e-17	4.91134e-16
NARS	1.188	0.972	0.216	22.112	18.096	1.222	0.52	1.54849e+07	8.97934e-05	0.000494812
PAPOLA	2.039	1.803	0.236	37.143	32.62	1.139	0.52	15484731	0.00154532	0.00659561
CAMK2B	0.729	0.51	0.219	13.23	9.237	1.432	0.52	1.54846e+07	2.12537e-07	1.77657e-06
REEP3	0.814	0.606	0.208	15.466	11.383	1.359	0.52	1.54845e+07	2.14775e-06	1.5614e-05
TSPAN4	0.59	0.387	0.203	11.429	7.454	1.533	0.52	15484491	1.20058e-08	1.14762e-07
C1orf56	1.376	1.144	0.233	23.789	19.81	1.201	0.52	1.54845e+07	0.000158142	0.000833622
PSMG1	0.641	0.436	0.205	12.36	8.367	1.477	0.52	1.54836e+07	6.34903e-08	5.62613e-07
BORA	0.228	0.029	0.199	4.534	0.568	7.989	0.52	1.54836e+07	0	0
DEF8	0.68	0.472	0.209	12.919	8.962	1.442	0.52	1.54833e+07	1.55366e-07	1.31982e-06
ARHGEF39	0.234	0.034	0.2	4.596	0.627	7.331	0.52	1.54832e+07	0	0
PPP2R5D	0.348	0.153	0.195	6.957	2.962	2.349	0.52	15483096	1.20314e-17	2.23809e-16
CTSZ	1.052	0.841	0.211	19.752	15.696	1.258	0.52	1.54829e+07	3.58305e-05	0.000211382
EXOSC9	0.361	0.157	0.204	7.019	3.059	2.294	0.52	15482879	3.36784e-17	6.11181e-16
PLEKHO1	0.535	0.323	0.212	10.062	6.151	1.636	0.52	1.54822e+07	6.24071e-10	6.77358e-09
PSMD8	2.441	2.21	0.231	43.665	39.636	1.102	0.52	1.5482e+07	0.00291447	0.0115059
SNAP25	0.301	0.096	0.205	5.776	1.811	3.19	0.52	1.5482e+07	5.68546e-26	1.52051e-24
UBAP2L	0.666	0.461	0.205	12.733	8.724	1.46	0.52	15481893	1.19227e-07	1.02637e-06
SESN3	1.032	0.818	0.213	19.193	15.188	1.264	0.52	1.54818e+07	2.90439e-05	0.000174381
ERRFI1	1.414	1.191	0.222	25.714	21.561	1.193	0.52	15481521	0.000274163	0.00137788
SAP30L	0.448	0.237	0.211	8.447	4.513	1.872	0.52	1.54815e+07	1.36907e-12	1.86428e-11
NUP62	0.572	0.377	0.195	11.304	7.243	1.561	0.52	15481398	9.48551e-09	9.16696e-08
CEP135	0.297	0.101	0.196	5.901	1.93	3.058	0.52	1.5481e+07	1.24816e-24	3.16283e-23
WDR54	0.697	0.491	0.206	13.354	9.394	1.422	0.52	15480908	3.07464e-07	2.51454e-06
CHORDC1	0.559	0.351	0.208	10.621	6.67	1.592	0.52	15480829	2.67567e-09	2.74958e-08
CCM2	0.539	0.334	0.205	10.373	6.448	1.609	0.52	15480296	1.58377e-09	1.65661e-08
GEMIN6	0.654	0.45	0.203	12.547	8.54	1.469	0.52	1.54801e+07	9.93378e-08	8.62074e-07
LSM10	1.14	0.925	0.215	21.242	17.286	1.229	0.52	1.54798e+07	7.67156e-05	0.000427998
FBLN1	1.363	1.157	0.206	25.342	20.604	1.23	0.52	1.54797e+07	0.000226995	0.00115923
G6PC3	0.51	0.309	0.201	9.938	6.01	1.653	0.52	15478942	5.21204e-10	5.71489e-09
NIP7	0.572	0.371	0.201	11.118	7.167	1.551	0.52	15478901	9.19158e-09	8.90518e-08
TMEM138	0.665	0.458	0.206	12.671	8.724	1.452	0.52	15478872	1.37307e-07	1.17303e-06
PPME1	0.654	0.45	0.204	12.547	8.54	1.469	0.52	1.54788e+07	1.06205e-07	9.20018e-07
C1QTNF12	0.991	0.778	0.214	18.261	14.324	1.275	0.52	15478138	2.06937e-05	0.000127578
LDLRAP1	0.529	0.329	0.2	10.311	6.373	1.618	0.52	1.54781e+07	1.50158e-09	1.57491e-08
EIF4E3	0.558	0.356	0.202	10.745	6.783	1.584	0.52	15477967	4.17959e-09	4.21209e-08
LMO4	3.129	2.86	0.269	53.416	48.154	1.109	0.52	1.54775e+07	0.00491256	0.0182346
TTLL12	0.529	0.324	0.205	10.124	6.2	1.633	0.52	15477205	9.99126e-10	1.06822e-08
PNKP	0.654	0.448	0.205	12.547	8.632	1.454	0.52	15477153	1.30282e-07	1.11657e-06
PDE6D	0.438	0.236	0.202	8.509	4.589	1.854	0.52	15476802	2.95644e-12	3.91237e-11
ICE1	0.534	0.334	0.2	10.248	6.216	1.649	0.52	15476380	1.12853e-09	1.19994e-08
SLC4A7	0.379	0.174	0.205	7.205	3.27	2.203	0.52	15476220	5.50239e-16	9.31163e-15
UBXN4	2.342	2.105	0.237	41.801	37.474	1.115	0.52	1.54759e+07	0.00277158	0.0110184
MRPS36	2.096	1.871	0.225	38.075	33.82	1.126	0.52	1.54759e+07	0.00203924	0.00840642
CCDC12	1.241	1.029	0.212	23.23	19.28	1.205	0.52	1.54757e+07	0.000168801	0.000886667
PTPMT1	0.828	0.622	0.206	15.776	11.843	1.332	0.52	15475381	4.43941e-06	3.07242e-05
POLR2I	3.466	3.229	0.237	59.565	55.592	1.071	0.52	1.54749e+07	0.00648096	0.0232518
CCP110	0.52	0.314	0.205	9.876	5.956	1.658	0.52	1.54746e+07	5.9406e-10	6.46237e-09
BOD1	0.879	0.675	0.204	16.77	12.691	1.321	0.52	1.54746e+07	8.60879e-06	5.69246e-05
DNAJC15	1.967	1.739	0.227	35.963	31.55	1.14	0.519	15473777	0.00168507	0.00712945
NOP14	0.552	0.348	0.204	10.435	6.465	1.614	0.519	1.54733e+07	2.59098e-09	2.6668e-08
APIP	0.774	0.572	0.202	14.783	10.859	1.361	0.519	1.54715e+07	2.23302e-06	1.61609e-05
EEA1	0.689	0.484	0.205	12.981	8.983	1.445	0.519	15471213	2.85633e-07	2.34594e-06
ARG2	0.546	0.345	0.201	10.435	6.508	1.603	0.519	1.54704e+07	3.42742e-09	3.49051e-08
FSTL1	0.575	0.37	0.205	10.87	7.07	1.537	0.519	15469397	1.26781e-08	1.20652e-07
CEP89	0.652	0.453	0.199	12.547	8.605	1.458	0.519	1.54693e+07	1.847e-07	1.5533e-06
ICMT	0.415	0.215	0.2	8.012	4.135	1.938	0.519	1.54691e+07	5.3076e-13	7.48062e-12
YES1	0.724	0.516	0.208	13.54	9.686	1.398	0.519	15468252	7.64315e-07	5.91273e-06
FARSB	0.548	0.352	0.196	10.683	6.783	1.575	0.519	15467863	7.59374e-09	7.42418e-08
ACSL3	1.022	0.816	0.206	19.193	15.021	1.278	0.519	15467633	4.17592e-05	0.000244046
C4orf46	0.29	0.094	0.196	5.714	1.859	3.073	0.519	1.54672e+07	2.41008e-24	6.05154e-23
IGSF3	0.621	0.417	0.204	11.677	7.837	1.49	0.519	15466671	6.29721e-08	5.58278e-07
PCNT	0.325	0.128	0.197	6.273	2.4	2.614	0.519	1.54662e+07	7.75393e-20	1.60472e-18
POLR3H	0.546	0.35	0.196	10.621	6.713	1.582	0.519	15466043	7.23682e-09	7.09244e-08
UBL7-AS1	0.398	0.198	0.2	7.578	3.708	2.044	0.519	1.54657e+07	5.08258e-14	7.67315e-13
RBM38	0.645	0.443	0.202	12.174	8.264	1.473	0.519	1.54657e+07	1.33055e-07	1.13881e-06
WDR5	0.437	0.241	0.196	8.509	4.665	1.824	0.519	1.54652e+07	1.08255e-11	1.36799e-10
RNF165	0.485	0.282	0.203	9.193	5.351	1.718	0.519	1.54646e+07	1.70996e-10	1.95371e-09
RAB5IF	1.138	0.934	0.204	21.366	17.583	1.215	0.519	15463421	0.0001338	0.000715861
CNTNAP2	0.415	0.22	0.195	8.012	4.151	1.93	0.519	1.5462e+07	1.10498e-12	1.52292e-11
AKR1B1	0.758	0.555	0.203	14.348	10.616	1.352	0.519	15461133	2.66567e-06	1.90706e-05
ARL6IP4	4.216	3.999	0.217	69.689	66.542	1.047	0.519	1.54606e+07	0.00969299	0.0329279
NUP93	0.33	0.134	0.196	6.398	2.584	2.476	0.519	1.54604e+07	2.17722e-18	4.25076e-17
PRNP	1.495	1.284	0.212	27.64	23.491	1.177	0.519	15458900	0.00070168	0.00323436
VPS35	1.684	1.47	0.214	31.366	26.944	1.164	0.519	1.54584e+07	0.00126758	0.0055275
KLHL42	0.49	0.296	0.194	9.441	5.605	1.684	0.519	1.54584e+07	6.11848e-10	6.64838e-09
RABEP1	0.642	0.443	0.199	12.174	8.297	1.467	0.519	1.54582e+07	2.02468e-07	1.69755e-06
CTDNEP1	1.728	1.512	0.216	31.615	27.571	1.147	0.519	1.54581e+07	0.00138699	0.00598735
CFAP97	1.331	1.118	0.213	24.348	20.496	1.188	0.519	15458121	0.000366261	0.00180366
ADAR	0.941	0.736	0.205	17.578	13.74	1.279	0.519	15457979	2.87404e-05	0.000172612
ENSA	3.335	3.055	0.279	57.888	52.705	1.098	0.519	15457945	0.00762365	0.0268182
HR	0.532	0.341	0.192	10.373	6.508	1.594	0.519	15457925	7.30093e-09	7.14515e-08
KATNBL1	0.937	0.737	0.201	17.702	13.842	1.279	0.519	15457062	3.13725e-05	0.000186794
9-Sep	1.62	1.414	0.206	29.876	26.009	1.149	0.519	15456686	0.00113302	0.00501048
TALDO1	2.591	2.384	0.207	45.59	42.306	1.078	0.519	15456094	0.00514671	0.0189399
COL17A1	0.485	0.292	0.193	9.255	5.411	1.71	0.519	1.54556e+07	3.98852e-10	4.4109e-09
DDX24	1.325	1.118	0.207	24.534	20.631	1.189	0.519	15455553	0.000403336	0.00196568
AMD1	0.955	0.754	0.2	17.95	14.205	1.264	0.519	1.54554e+07	3.99193e-05	0.000233931
PHLDA2	1.636	1.412	0.224	28.447	24.572	1.158	0.519	1.54554e+07	0.000918776	0.00413631
MBOAT7	0.883	0.685	0.197	16.832	12.994	1.295	0.519	15455261	2.02992e-05	0.000125386
GTF2A1	0.415	0.227	0.188	8.137	4.319	1.884	0.519	15454260	5.22082e-12	6.73855e-11
TUSC1	0.728	0.527	0.202	13.665	9.897	1.381	0.519	1.5454e+07	1.76443e-06	1.29739e-05
SMIM19	1.88	1.672	0.208	34.348	30.512	1.126	0.519	1.5454e+07	0.00215317	0.00881026
SLC38A1	1.37	1.164	0.206	25.28	21.426	1.18	0.519	1.54533e+07	0.000513549	0.0024451
ECE1	0.443	0.252	0.191	8.571	4.751	1.804	0.519	1.54533e+07	4.09728e-11	4.95084e-10
MGME1	0.833	0.638	0.196	15.901	12.134	1.31	0.519	1.54531e+07	1.23804e-05	7.96579e-05
E2F8	0.224	0.031	0.193	4.348	0.589	7.38	0.519	1.54524e+07	0	0
FAR1	0.388	0.197	0.191	7.578	3.805	1.991	0.519	15452390	3.40334e-13	4.8534e-12
GRAMD4	0.404	0.208	0.196	7.702	3.935	1.957	0.519	1.54524e+07	7.49745e-13	1.04375e-11
ARPC4	1.661	1.445	0.215	30.497	26.496	1.151	0.519	15452312	0.00133421	0.00578798
PQLC1	0.727	0.531	0.195	13.851	10.037	1.38	0.519	1.54522e+07	2.20716e-06	1.59977e-05
TMEM251	0.875	0.677	0.198	16.522	12.697	1.301	0.519	1.54517e+07	1.89908e-05	0.00011787
SNRNP27	1.063	0.864	0.2	19.938	16.275	1.225	0.519	1.54516e+07	0.000113693	0.000614929
GSS	0.92	0.728	0.192	17.702	13.853	1.278	0.519	1.54515e+07	3.77618e-05	0.000222096
GMPS	0.65	0.457	0.193	12.484	8.708	1.434	0.519	15451210	4.97045e-07	3.94308e-06
UBN1	0.728	0.531	0.197	13.789	9.913	1.391	0.519	1.54508e+07	2.07227e-06	1.5088e-05
RTTN	0.349	0.153	0.197	6.646	2.903	2.29	0.519	15450771	2.82911e-16	4.84284e-15
ETFA	0.849	0.655	0.194	16.211	12.421	1.305	0.519	1.54505e+07	1.65388e-05	0.000103917
BOC	0.402	0.209	0.194	7.764	4.027	1.928	0.519	1.54504e+07	1.51546e-12	2.05491e-11
NOTCH1	0.81	0.612	0.198	15.217	11.356	1.34	0.519	1.54498e+07	7.90078e-06	5.25693e-05
DHX33	0.44	0.25	0.19	8.571	4.805	1.784	0.519	1.54494e+07	6.79895e-11	8.08878e-10
ARID1A	1.084	0.884	0.2	20.248	16.507	1.227	0.519	15449158	0.000133649	0.000715251
HSPA1A	2.622	2.396	0.226	43.913	40.09	1.095	0.519	15448404	0.00513752	0.0189133
CCSAP	0.253	0.062	0.191	4.907	1.173	4.183	0.519	15448089	1.12908e-32	3.7331e-31
ATXN2L	0.667	0.47	0.197	12.671	9.005	1.407	0.519	1.5448e+07	8.3011e-07	6.39099e-06
MAT2A	1.172	0.974	0.198	21.739	18.091	1.202	0.519	15448046	0.000237459	0.00120692
CLUH	0.558	0.37	0.188	10.807	7	1.544	0.519	1.54479e+07	3.76088e-08	3.43189e-07
CPSF6	0.791	0.593	0.198	14.969	11.351	1.319	0.519	1.54478e+07	8.34509e-06	5.5373e-05
AL355338.1	1.208	1	0.209	22.36	18.296	1.222	0.519	1.54475e+07	0.000259096	0.00130897
USP22	1.09	0.89	0.2	20.497	16.54	1.239	0.519	15447154	0.000143971	0.000766244
SAR1A	1	0.799	0.201	18.509	14.929	1.24	0.519	15446738	7.3836e-05	0.000413228
GINS4	0.235	0.049	0.186	4.658	0.935	4.982	0.519	1.54467e+07	2.14866e-38	8.23183e-37
SMPD4	0.417	0.223	0.194	8.012	4.308	1.86	0.519	1.54467e+07	9.07898e-12	1.15637e-10
MRGBP	0.491	0.298	0.194	9.379	5.638	1.664	0.519	1.5446e+07	1.54586e-09	1.62047e-08
INPP5F	0.409	0.218	0.191	7.888	4.157	1.898	0.519	1.54455e+07	4.73038e-12	6.12602e-11
SENP6	0.855	0.654	0.201	15.963	12.264	1.302	0.519	15445385	1.77248e-05	0.000110617
MCM8	0.25	0.057	0.193	4.783	1.07	4.469	0.519	1.54451e+07	1.20118e-34	4.15655e-33
DCPS	0.538	0.357	0.18	10.683	6.843	1.561	0.519	15445002	3.24537e-08	2.97979e-07
KALRN	0.384	0.188	0.196	7.267	3.578	2.031	0.519	1.54446e+07	1.58194e-13	2.30707e-12
TMA16	1.26	1.061	0.2	23.54	19.696	1.195	0.519	15444424	0.000414554	0.00201526
SLFN13	0.263	0.072	0.191	5.093	1.389	3.666	0.518	15444331	1.96321e-28	5.6663e-27
TMEM132A	0.827	0.633	0.194	15.714	11.956	1.314	0.518	15443885	1.51899e-05	9.61015e-05
KDELC2	0.376	0.189	0.187	7.329	3.605	2.033	0.518	15443817	2.08916e-13	3.02623e-12
PHAX	0.754	0.561	0.193	14.348	10.626	1.35	0.518	15443792	5.36944e-06	3.66355e-05
AC026401.3	0.261	0.073	0.188	5.093	1.389	3.666	0.518	15443685	2.26835e-28	6.52752e-27
EIF2AK2	0.617	0.421	0.196	11.615	7.913	1.468	0.518	15443390	2.31953e-07	1.92388e-06
AARD	0.471	0.279	0.192	9.006	5.286	1.704	0.518	1.54433e+07	6.1554e-10	6.68474e-09
TIMM23	0.496	0.31	0.186	9.689	5.956	1.627	0.518	15443279	4.50349e-09	4.5126e-08
HIST1H3G	0.194	0.005	0.189	3.789	0.097	38.943	0.518	1.54431e+07	0	0
ALG3	0.619	0.429	0.19	11.925	8.227	1.45	0.518	1.54423e+07	3.90429e-07	3.1451e-06
FERMT1	1.155	0.953	0.202	21.366	17.507	1.22	0.518	15442228	0.000230325	0.00117437
CREM	0.616	0.42	0.197	11.615	7.989	1.454	0.518	15441961	2.77107e-07	2.27882e-06
EIF2AK1	0.994	0.795	0.199	18.571	14.869	1.249	0.518	1.54419e+07	8.33196e-05	0.000462171
GEN1	0.24	0.051	0.19	4.658	0.973	4.788	0.518	15441688	9.32439e-37	3.40349e-35
B4GALT2	0.46	0.268	0.192	8.758	5.043	1.737	0.518	15441342	3.06829e-10	3.42065e-09
AHCTF1	0.373	0.185	0.188	7.205	3.481	2.07	0.518	15440782	1.19853e-13	1.75854e-12
STRN3	0.695	0.498	0.198	12.981	9.308	1.395	0.518	15440644	1.64767e-06	1.2157e-05
CBR1	1.151	0.957	0.194	21.615	17.983	1.202	0.518	1.54399e+07	0.000283111	0.00141953
JMJD8	0.621	0.432	0.189	11.925	8.189	1.456	0.518	15439723	4.20344e-07	3.36921e-06
MRPL21	2.204	1.976	0.228	39.938	35.544	1.124	0.518	1.54395e+07	0.00439339	0.0165139
ADARB1	0.572	0.373	0.199	10.621	6.967	1.524	0.518	1.5439e+07	5.66246e-08	5.04552e-07
GEMIN2	0.383	0.198	0.186	7.516	3.843	1.956	0.518	15438799	1.48477e-12	2.01755e-11
NLE1	0.455	0.271	0.184	8.882	5.178	1.715	0.518	15438774	5.91368e-10	6.43671e-09
ZNF428	2.135	1.917	0.219	38.882	34.663	1.122	0.518	1.54386e+07	0.00416253	0.0157257
RFWD3	0.306	0.123	0.183	6.025	2.346	2.568	0.518	1.54382e+07	1.61701e-18	3.20234e-17
DDIT4	3.029	2.826	0.203	49.876	46.646	1.069	0.518	15438183	0.00817867	0.0285109
SMYD2	0.783	0.589	0.195	14.783	11.172	1.323	0.518	15438107	1.04172e-05	6.78858e-05
TES	1.169	0.974	0.195	21.988	18.204	1.208	0.518	1.54377e+07	0.000321516	0.00159757
ESYT1	0.618	0.431	0.187	11.925	8.216	1.452	0.518	1.54366e+07	5.05295e-07	4.00523e-06
PCSK7	0.601	0.405	0.196	11.304	7.675	1.473	0.518	15436617	2.22975e-07	1.85578e-06
RAB8A	0.703	0.512	0.191	13.478	9.881	1.364	0.518	1.54366e+07	3.55176e-06	2.49931e-05
NCLN	0.526	0.337	0.189	10.124	6.497	1.558	0.518	15435471	2.6188e-08	2.41945e-07
CEP350	0.649	0.455	0.193	12.174	8.464	1.438	0.518	1.54352e+07	7.59365e-07	5.87914e-06
CLTC	0.948	0.755	0.193	17.888	14.156	1.264	0.518	15434949	7.36834e-05	0.000412735
TP63	1.096	0.9	0.196	20.621	16.804	1.227	0.518	1.54347e+07	0.000221297	0.00113223
KAZN	0.722	0.532	0.191	13.665	9.929	1.376	0.518	15434246	4.14581e-06	2.88786e-05
SURF2	1.226	1.03	0.197	23.043	19.318	1.193	0.518	1.54342e+07	0.000479044	0.00229696
CAP1	1.18	0.991	0.19	22.236	18.604	1.195	0.518	1.5434e+07	0.000395227	0.00193152
LRPPRC	0.765	0.575	0.19	14.534	10.821	1.343	0.518	15433720	9.34097e-06	6.13277e-05
TXNDC9	0.66	0.475	0.185	12.795	9.129	1.402	0.518	15432917	1.88809e-06	1.38515e-05
EIF2S1	0.715	0.525	0.19	13.602	10.005	1.36	0.518	1.54327e+07	4.6946e-06	3.23166e-05
C9orf40	0.269	0.09	0.179	5.342	1.703	3.137	0.518	1.54322e+07	2.26854e-23	5.48913e-22
HPF1	0.646	0.461	0.185	12.484	8.843	1.412	0.518	15431573	1.43226e-06	1.06531e-05
NRGN	0.221	0.032	0.189	4.224	0.611	6.915	0.518	1.54311e+07	0	0
TIMM44	1.028	0.83	0.198	19.13	15.648	1.223	0.518	1.54309e+07	0.000158488	0.00083522
DDX6	0.84	0.648	0.192	15.776	12.151	1.298	0.518	1.54309e+07	2.71311e-05	0.000163711
BRD4	1.151	0.951	0.199	21.304	17.615	1.209	0.518	15430808	0.000319631	0.00158943
OSGEP	0.531	0.346	0.185	10.311	6.697	1.54	0.518	1.54305e+07	5.29924e-08	4.73937e-07
RNPEP	0.777	0.59	0.187	14.969	11.307	1.324	0.518	1.54304e+07	1.54007e-05	9.73712e-05
ZFR	1.012	0.82	0.192	19.068	15.215	1.253	0.518	1.54303e+07	0.000136991	0.000732124
CCDC82	0.55	0.356	0.194	10.311	6.724	1.533	0.518	15430066	5.72211e-08	5.09397e-07
RPE	0.482	0.3	0.182	9.441	5.8	1.628	0.518	15429850	6.91188e-09	6.79193e-08
CIAPIN1	0.522	0.338	0.183	10.186	6.589	1.546	0.518	15429797	4.41259e-08	3.97958e-07
DAPL1	0.663	0.471	0.193	12.298	8.616	1.427	0.518	1.54297e+07	1.18477e-06	8.93973e-06
BRCC3	0.441	0.249	0.192	8.323	4.729	1.76	0.518	1.54296e+07	2.22002e-10	2.51122e-09
CCDC59	1.423	1.23	0.193	26.522	22.739	1.166	0.518	15429206	0.00114897	0.00506747
TIMM21	0.452	0.261	0.192	8.571	5	1.714	0.518	1.54287e+07	6.42464e-10	6.96538e-09
TMEM131	0.752	0.563	0.189	14.224	10.535	1.35	0.518	1.54281e+07	9.09925e-06	5.98832e-05
XRCC1	0.482	0.304	0.178	9.503	5.843	1.626	0.518	1.54277e+07	8.92141e-09	8.65211e-08
MTFR2	0.181	0.004	0.177	3.665	0.076	48.428	0.518	1.54277e+07	0	0
LUC7L	0.626	0.441	0.184	12.05	8.394	1.435	0.518	15427559	9.83467e-07	7.4972e-06
MTRR	0.455	0.274	0.181	8.82	5.173	1.705	0.518	15427474	1.28202e-09	1.35197e-08
RECQL	0.431	0.241	0.19	8.137	4.546	1.79	0.518	15427093	1.28695e-10	1.48801e-09
C12orf45	1.185	0.991	0.194	22.05	18.242	1.209	0.518	1.54271e+07	0.00042516	0.00206111
PDXDC1	0.496	0.307	0.189	9.379	5.789	1.62	0.518	1.54269e+07	8.05388e-09	7.8502e-08
ARRDC1-AS1	0.34	0.158	0.182	6.646	3.054	2.176	0.518	1.54262e+07	1.85814e-14	2.88648e-13
UNG	0.628	0.434	0.194	11.801	8.405	1.404	0.518	15425761	1.05555e-06	8.02108e-06
PCMT1	0.913	0.725	0.188	17.329	13.864	1.25	0.518	15425212	8.52162e-05	0.000471878
ARMC1	0.66	0.477	0.183	12.733	9.102	1.399	0.518	15425023	2.57541e-06	1.84796e-05
BCL2L13	0.603	0.416	0.187	11.491	7.929	1.449	0.518	15424943	5.82597e-07	4.57292e-06
ZCCHC17	1.095	0.904	0.191	20.435	16.891	1.21	0.518	15423972	0.000301152	0.00150607
JAG2	0.407	0.22	0.187	7.702	4.135	1.863	0.518	1.54237e+07	2.64064e-11	3.25595e-10
CEP83	0.379	0.194	0.185	7.205	3.605	1.998	0.518	15423683	1.40986e-12	1.91846e-11
EPS8	0.601	0.41	0.19	11.304	7.719	1.465	0.518	15423172	4.67025e-07	3.72328e-06
EEF1AKMT4	0.431	0.244	0.188	8.199	4.632	1.77	0.518	1.5423e+07	2.49148e-10	2.8035e-09
CEP63	0.564	0.38	0.184	10.745	7.108	1.512	0.518	15422660	1.78369e-07	1.50201e-06
ELP6	0.613	0.433	0.18	11.988	8.389	1.429	0.518	1.54227e+07	1.21896e-06	9.17564e-06
MPDU1	0.734	0.55	0.184	14.161	10.589	1.337	0.518	1.54225e+07	1.17021e-05	7.57985e-05
ZBED1	0.603	0.419	0.184	11.553	7.962	1.451	0.518	15422172	7.00437e-07	5.44255e-06
TOMM70	0.739	0.559	0.181	14.161	10.41	1.36	0.518	15422173	1.03535e-05	6.75164e-05
MTF2	0.835	0.644	0.191	15.714	12.134	1.295	0.518	15422121	3.61335e-05	0.000213039
EEF1AKMT2	0.571	0.391	0.18	11.18	7.61	1.469	0.518	1.54218e+07	4.23465e-07	3.39282e-06
KPNA1	0.366	0.187	0.178	7.143	3.551	2.011	0.518	1.54217e+07	1.20463e-12	1.65308e-11
DDX42	0.921	0.729	0.191	17.267	13.599	1.27	0.518	1.54213e+07	8.50825e-05	0.000471273
ABCF1	0.925	0.737	0.188	17.453	13.68	1.276	0.518	15421228	8.90394e-05	0.000491077
PDCD7	1.078	0.884	0.194	20.124	16.264	1.237	0.518	1.5421e+07	0.000265141	0.00133636
RPN1	0.741	0.555	0.186	14.099	10.524	1.34	0.518	1.54208e+07	1.18355e-05	7.65857e-05
ACIN1	0.83	0.643	0.187	15.652	11.978	1.307	0.518	15420233	3.5052e-05	0.000207168
PTPN1	0.53	0.34	0.189	9.938	6.416	1.549	0.518	15419085	5.62158e-08	5.01141e-07
PDPR	0.552	0.37	0.183	10.621	7.081	1.5	0.518	15418858	2.05395e-07	1.71911e-06
INO80	0.431	0.247	0.184	8.199	4.643	1.766	0.518	1.54185e+07	3.66798e-10	4.07041e-09
PLAC9	0.809	0.623	0.186	14.969	11.362	1.318	0.518	15418426	2.45808e-05	0.000149443
TRMT10C	0.895	0.708	0.187	16.894	13.388	1.262	0.518	15418032	8.39354e-05	0.00046532
POLE	0.375	0.189	0.186	7.081	3.551	1.994	0.518	1.54177e+07	1.72612e-12	2.334e-11
STK25	1.082	0.895	0.187	20.373	16.88	1.207	0.518	1.54172e+07	0.000357686	0.00176458
VKORC1L1	0.463	0.282	0.181	8.882	5.335	1.665	0.518	15416860	4.31955e-09	4.34861e-08
MAN1A2	1.277	1.078	0.198	23.478	19.729	1.19	0.518	15416757	0.000802998	0.00366377
NUP98	0.422	0.242	0.18	8.137	4.594	1.771	0.518	1.54163e+07	3.58544e-10	3.98339e-09
OPA1	0.469	0.288	0.181	9.006	5.465	1.648	0.518	15416246	6.54991e-09	6.44609e-08
RMI1	0.273	0.087	0.186	5.155	1.643	3.137	0.518	1.54161e+07	8.07611e-23	1.90638e-21
TM9SF3	1.211	1.017	0.193	22.547	18.826	1.198	0.518	15415918	0.000653933	0.00303601
SLC43A3	0.335	0.153	0.183	6.522	3.032	2.151	0.518	1.54158e+07	4.55656e-14	6.89519e-13
GART	0.559	0.377	0.182	10.683	7.146	1.495	0.518	1.54157e+07	2.70713e-07	2.22813e-06
AL359513.1	0.575	0.393	0.182	10.994	7.448	1.476	0.518	15415382	4.52899e-07	3.61814e-06
RCCD1	0.449	0.271	0.178	8.758	5.227	1.676	0.518	15414947	3.53685e-09	3.59437e-08
PYGB	1.419	1.227	0.192	26.522	22.523	1.178	0.518	15414748	0.00150411	0.00644396
CYREN	0.594	0.414	0.179	11.491	7.946	1.446	0.517	15414568	9.81481e-07	7.48975e-06
CELSR2	0.731	0.545	0.186	13.727	10.183	1.348	0.517	15414551	1.12905e-05	7.32309e-05
PMS1	0.518	0.341	0.177	10	6.394	1.564	0.517	15414453	7.11706e-08	6.26645e-07
ASXL1	0.605	0.42	0.184	11.429	7.881	1.45	0.517	15414314	9.0784e-07	6.96088e-06
SMIM10L1	1.063	0.875	0.188	19.876	16.286	1.22	0.517	15413811	0.00032137	0.00159726
CPSF2	0.425	0.252	0.173	8.323	4.751	1.752	0.517	15413572	8.04102e-10	8.67882e-09
GLO1	1.508	1.32	0.189	27.95	24.523	1.14	0.517	15413565	0.00212973	0.00872726
MASTL	0.226	0.049	0.178	4.41	0.913	4.828	0.517	1.5413e+07	3.93859e-35	1.37772e-33
RALA	1.416	1.226	0.19	25.963	22.669	1.145	0.517	15412330	0.00160764	0.00684045
VARS	0.41	0.232	0.178	7.95	4.443	1.789	0.517	15412284	2.63605e-10	2.95412e-09
ZC3H13	1.307	1.111	0.196	24.286	20.426	1.189	0.517	15412278	0.00104422	0.00464904
RSU1	0.702	0.523	0.179	13.478	9.891	1.363	0.517	15411999	9.67894e-06	6.33528e-05
RNF220	0.599	0.42	0.179	11.553	8.01	1.442	0.517	15411906	1.21662e-06	9.16215e-06
CARM1	0.548	0.367	0.181	10.497	7	1.5	0.517	1.54118e+07	2.58311e-07	2.12968e-06
WDR4	0.309	0.137	0.172	6.149	2.643	2.326	0.517	1.54117e+07	1.86022e-15	3.07789e-14
ANAPC10	0.705	0.526	0.178	13.602	10.054	1.353	0.517	1.54117e+07	1.12685e-05	7.31128e-05
ACSS2	0.617	0.441	0.176	11.988	8.427	1.423	0.517	15411137	2.15531e-06	1.56572e-05
ANAPC7	0.579	0.399	0.18	11.118	7.637	1.456	0.517	1.54105e+07	7.63273e-07	5.90703e-06
SLC7A1	0.386	0.208	0.178	7.453	3.962	1.881	0.517	1.54104e+07	3.40332e-11	4.15652e-10
CRIM1	0.789	0.603	0.186	14.658	11.259	1.302	0.517	15410043	3.04452e-05	0.000182058
MBNL1	0.972	0.788	0.184	18.323	14.642	1.251	0.517	1.54092e+07	0.000196256	0.00101541
TDG	1.053	0.867	0.187	19.627	16.188	1.212	0.517	1.54091e+07	0.000350969	0.00173366
TBC1D1	0.363	0.184	0.179	6.957	3.47	2.005	0.517	15408966	2.33932e-12	3.12697e-11
PTPRA	0.903	0.72	0.183	16.894	13.302	1.27	0.517	15407994	0.000110043	0.000597029
DGKZ	0.671	0.489	0.182	12.733	9.254	1.376	0.517	1.54078e+07	6.18697e-06	4.18292e-05
JTB	3.106	2.887	0.219	54.099	50.268	1.076	0.517	1.54074e+07	0.0141344	0.0456237
ASCC3	0.583	0.399	0.184	10.87	7.356	1.478	0.517	15407216	5.89733e-07	4.62517e-06
MPRIP	0.585	0.407	0.178	11.242	7.713	1.458	0.517	1.54071e+07	1.01182e-06	7.70399e-06
KCNAB3	0.214	0.039	0.174	4.224	0.773	5.464	0.517	15406916	8.79991e-39	3.40516e-37
ME2	0.455	0.276	0.179	8.696	5.211	1.669	0.517	15406896	5.76908e-09	5.71257e-08
ZMYND19	0.417	0.234	0.184	7.888	4.459	1.769	0.517	15406878	4.19156e-10	4.63014e-09
RPUSD3	0.815	0.635	0.181	15.59	12.053	1.293	0.517	15406682	5.76451e-05	0.000328921
DHRS4	0.678	0.501	0.177	13.043	9.524	1.37	0.517	1.54067e+07	8.47713e-06	5.61526e-05
METTL4	0.358	0.18	0.178	6.894	3.438	2.006	0.517	15406420	2.39414e-12	3.19478e-11
SMTN	0.657	0.478	0.179	12.547	9.097	1.379	0.517	1.54059e+07	5.70495e-06	3.8774e-05
SF3A3	0.58	0.397	0.183	10.994	7.605	1.446	0.517	15405522	9.19702e-07	7.04144e-06
TEAD1	0.423	0.244	0.179	8.075	4.621	1.747	0.517	1.54051e+07	9.05186e-10	9.72093e-09
ATP1B3	0.741	0.562	0.178	14.099	10.664	1.322	0.517	15404827	2.38724e-05	0.000145595
SERTAD4	0.735	0.557	0.178	14.037	10.475	1.34	0.517	15404779	2.0825e-05	0.000128306
C1orf131	0.637	0.456	0.181	12.05	8.61	1.399	0.517	15404195	3.60564e-06	2.53353e-05
ARHGAP19	0.231	0.058	0.173	4.534	1.097	4.132	0.517	1.54042e+07	7.72762e-30	2.34243e-28
SHMT2	1.075	0.893	0.183	20.124	16.718	1.204	0.517	15403904	0.000477613	0.00229067
GCFC2	0.514	0.338	0.176	9.876	6.4	1.543	0.517	15403895	1.28578e-07	1.10245e-06
BPTF	1.58	1.386	0.195	28.696	25.161	1.14	0.517	15403043	0.00287001	0.0113513
ACADM	1.133	0.95	0.183	21.118	17.745	1.19	0.517	15402878	0.000664502	0.00308212
NRP1	0.587	0.404	0.183	10.994	7.594	1.448	0.517	15402277	1.06181e-06	8.06547e-06
NDUFA8	1.622	1.435	0.188	29.876	26.442	1.13	0.517	1.54008e+07	0.00353738	0.0136497
SEH1L	0.487	0.307	0.181	9.255	5.865	1.578	0.517	15400783	4.74941e-08	4.27337e-07
ITGAV	0.566	0.392	0.174	10.932	7.486	1.46	0.517	1.54007e+07	9.83501e-07	7.4972e-06
RBM15B	0.577	0.397	0.18	10.932	7.567	1.445	0.517	15400097	1.13066e-06	8.5548e-06
KIF9	0.956	0.777	0.179	18.137	14.572	1.245	0.517	1.54e+07	0.000246818	0.00125021
PARP2	0.313	0.142	0.171	6.149	2.735	2.248	0.517	15399350	1.94918e-14	3.02303e-13
ABCB8	0.253	0.083	0.17	5.031	1.632	3.082	0.517	15398752	1.23523e-21	2.77016e-20
IFT27	0.618	0.448	0.17	12.05	8.54	1.411	0.517	1.53985e+07	4.30033e-06	2.98365e-05
STAU1	1.621	1.429	0.192	29.565	26.112	1.132	0.517	15397750	0.00359185	0.0138238
FAM216A	0.294	0.117	0.177	5.59	2.205	2.535	0.517	1.53968e+07	5.73341e-17	1.03464e-15
GALNT6	0.605	0.429	0.176	11.491	8.059	1.426	0.517	15396161	2.66229e-06	1.90534e-05
RAP2B	0.843	0.66	0.183	15.59	12.189	1.279	0.517	1.5396e+07	8.81406e-05	0.000486955
SF3B3	0.645	0.474	0.171	12.484	8.983	1.39	0.517	1.53959e+07	7.72747e-06	5.14694e-05
AP002360.1	0.942	0.761	0.181	17.64	14.297	1.234	0.517	15395849	0.000246208	0.00124745
USP14	0.559	0.385	0.175	10.807	7.367	1.467	0.517	15395787	1.0501e-06	7.98598e-06
ARHGDIA	1.532	1.346	0.186	28.509	24.966	1.142	0.517	15395112	0.00324943	0.0126473
SLF2	0.692	0.515	0.177	13.106	9.691	1.352	0.517	15394945	1.56279e-05	9.86139e-05
SLC25A24	0.688	0.514	0.175	13.168	9.697	1.358	0.517	1.53945e+07	1.60538e-05	0.000101137
MANEAL	0.302	0.128	0.174	5.776	2.389	2.418	0.517	1.53941e+07	8.95359e-16	1.49814e-14
COL4A1	0.291	0.119	0.172	5.652	2.281	2.478	0.517	15394005	2.30186e-16	3.97554e-15
TUSC2	1.204	1.021	0.183	22.36	18.994	1.177	0.517	1.53937e+07	0.00113723	0.00502603
ALDH16A1	0.372	0.202	0.17	7.329	3.967	1.847	0.517	1.53936e+07	1.39134e-10	1.60391e-09
ENTR1	0.431	0.255	0.176	8.199	4.832	1.697	0.517	1.53932e+07	4.39887e-09	4.41923e-08
FKBP9	0.643	0.466	0.177	12.112	8.724	1.388	0.517	15392997	6.598e-06	4.43442e-05
TTC37	0.801	0.625	0.176	15.093	11.524	1.31	0.517	15392365	6.73545e-05	0.000379722
TICRR	0.173	0.004	0.169	3.416	0.065	52.668	0.517	1.53923e+07	0	0
SPCS3	0.709	0.535	0.174	13.478	10.07	1.338	0.517	15391446	2.45765e-05	0.000149443
ETV4	1.031	0.853	0.177	19.441	15.961	1.218	0.517	15390926	0.00052382	0.00248695
ARCN1	0.597	0.423	0.174	11.366	7.956	1.429	0.517	15390820	2.97857e-06	2.11524e-05
COIL	0.922	0.744	0.178	17.329	13.967	1.241	0.517	1.53908e+07	0.000247844	0.00125508
GLG1	0.954	0.775	0.179	17.826	14.442	1.234	0.517	1.53907e+07	0.000302552	0.00151229
IFITM1	0.452	0.278	0.175	8.571	5.211	1.645	0.517	15390460	1.68295e-08	1.58517e-07
IGF1R	0.889	0.712	0.177	16.77	13.34	1.257	0.517	15390403	0.000189812	0.00098444
PNO1	0.418	0.25	0.169	8.199	4.848	1.691	0.517	1.53901e+07	5.75943e-09	5.70595e-08
SELENOT	1.275	1.1	0.175	23.975	20.664	1.16	0.517	1.53899e+07	0.00177329	0.00744683
XRN2	1.588	1.392	0.195	29.317	25.496	1.15	0.517	1.53895e+07	0.00388377	0.0148088
SLC6A8	0.398	0.223	0.175	7.516	4.162	1.806	0.517	1.53892e+07	4.81002e-10	5.28009e-09
BRIP1	0.191	0.021	0.17	3.727	0.395	9.445	0.517	1.53891e+07	0	0
NQO1	0.306	0.136	0.171	5.963	2.632	2.265	0.517	15388861	2.32605e-14	3.60174e-13
AGRN	0.749	0.574	0.175	14.224	10.799	1.317	0.517	15388626	4.71473e-05	0.00027322
METTL8	0.496	0.325	0.172	9.503	6.135	1.549	0.517	1.53886e+07	1.75706e-07	1.48153e-06
ACP1	2.213	2.025	0.188	39.814	36.528	1.09	0.517	15388546	0.0103547	0.0348446
PSMC5	1.66	1.474	0.186	30.745	27.253	1.128	0.517	15387362	0.00496144	0.0183949
SPATA33	0.511	0.336	0.175	9.752	6.437	1.515	0.517	15387172	3.41332e-07	2.76924e-06
SAMD1	0.541	0.369	0.172	10.248	6.843	1.498	0.517	1.53871e+07	7.0779e-07	5.49306e-06
PPP2CA	0.997	0.827	0.17	19.193	15.702	1.222	0.517	15387016	0.000532159	0.00252282
NEIL3	0.177	0.009	0.168	3.478	0.162	21.45	0.517	15386720	0	0
RAB21	0.649	0.471	0.178	12.174	8.891	1.369	0.517	1.53859e+07	1.04588e-05	6.81338e-05
TMEM242	0.856	0.682	0.175	16.273	12.87	1.264	0.517	1.53859e+07	0.000173178	0.000907093
RNASEH2B	0.864	0.688	0.176	16.398	13.059	1.256	0.517	15385786	0.000190184	0.000986105
SNTB2	0.332	0.158	0.175	6.335	3.038	2.086	0.517	1.53857e+07	1.08315e-12	1.49389e-11
TRAP1	0.875	0.703	0.172	16.708	13.388	1.248	0.517	1.53856e+07	0.000223004	0.00114036
TBC1D4	1.048	0.87	0.178	19.565	16.172	1.21	0.517	1.53855e+07	0.000642461	0.00298922
C11orf24	0.418	0.244	0.174	7.95	4.643	1.712	0.517	15385366	4.02436e-09	4.0684e-08
MAP2K2	1.571	1.377	0.193	28.944	25.128	1.152	0.517	1.53853e+07	0.00400273	0.0151947
ACOX1	0.551	0.379	0.172	10.497	7.173	1.463	0.517	15385032	1.31493e-06	9.8411e-06
RPA2	0.688	0.519	0.169	13.354	10.032	1.331	0.517	15385008	3.01667e-05	0.000180561
MTAP	0.632	0.461	0.171	12.112	8.762	1.382	0.517	1.53849e+07	9.6125e-06	6.29819e-05
SUV39H2	0.299	0.131	0.168	5.839	2.535	2.303	0.516	15384390	1.4528e-14	2.26959e-13
HLTF	0.378	0.213	0.165	7.391	4.048	1.826	0.516	1.53843e+07	4.33416e-10	4.78219e-09
CCNG2	0.722	0.544	0.177	13.54	10.335	1.31	0.516	15384013	3.92373e-05	0.000230284
TUT4	1.189	1.002	0.187	21.925	18.253	1.201	0.516	1.53838e+07	0.00120329	0.00528173
RIDA	0.607	0.438	0.169	11.677	8.302	1.406	0.516	15383676	6.18204e-06	4.18105e-05
THOC6	0.755	0.586	0.169	14.534	11.237	1.293	0.516	1.53828e+07	7.64818e-05	0.000426817
LARP1B	0.507	0.339	0.168	9.752	6.405	1.522	0.516	1.53821e+07	4.25198e-07	3.40529e-06
DCTN1	0.578	0.405	0.173	10.994	7.735	1.421	0.516	15382104	3.296e-06	2.32867e-05
BCS1L	0.437	0.271	0.166	8.571	5.275	1.625	0.516	15381705	3.50418e-08	3.21131e-07
SLC9A3R1	0.942	0.768	0.174	17.888	14.475	1.236	0.516	1.53815e+07	0.000396619	0.00193734
MLEC	1.316	1.143	0.172	24.286	20.599	1.179	0.516	1.5381e+07	0.00212777	0.00872297
HAT1	0.629	0.459	0.17	12.112	8.864	1.366	0.516	1.5381e+07	1.24613e-05	8.01252e-05
LONP1	0.411	0.246	0.165	8.012	4.697	1.706	0.516	15380922	6.65333e-09	6.54453e-08
TLK1	0.903	0.728	0.175	16.832	13.464	1.25	0.516	1.53807e+07	0.000266792	0.00134258
EPHB2	0.212	0.04	0.172	4.037	0.762	5.297	0.516	15380641	6.89043e-36	2.45928e-34
UBAC1	0.824	0.654	0.17	15.714	12.367	1.271	0.516	1.53798e+07	0.00016156	0.000850481
STAMBP	1.048	0.874	0.174	19.689	16.34	1.205	0.516	1.53797e+07	0.000783807	0.00358299
APLP2	1.944	1.758	0.186	35.466	31.76	1.117	0.516	15379095	0.00868098	0.0299109
PPA2	1.061	0.889	0.172	20.062	16.767	1.197	0.516	1.5379e+07	0.000902214	0.00407505
CPSF3	0.396	0.235	0.161	7.826	4.529	1.728	0.516	1.53785e+07	4.44696e-09	4.46291e-08
USP33	0.553	0.385	0.168	10.559	7.221	1.462	0.516	1.53784e+07	1.95475e-06	1.43018e-05
CHD1L	0.359	0.196	0.164	7.019	3.746	1.874	0.516	1.53769e+07	1.90135e-10	2.16596e-09
ABCF2	0.414	0.244	0.171	7.95	4.719	1.685	0.516	15376701	9.40858e-09	9.10172e-08
SURF6	0.614	0.445	0.169	11.801	8.551	1.38	0.516	1.53766e+07	1.08422e-05	7.04649e-05
CTXN1	0.828	0.648	0.18	15.217	11.94	1.274	0.516	1.53766e+07	0.000142137	0.000757112
PEMT	0.802	0.636	0.165	15.466	12.145	1.273	0.516	1.53766e+07	0.000159141	0.000838433
MRPL35	0.579	0.421	0.158	11.491	8.113	1.416	0.516	1.53764e+07	6.84539e-06	4.58472e-05
H2AFY2	0.786	0.617	0.17	15.031	11.832	1.27	0.516	1.5376e+07	0.000135847	0.000726409
ZNF714	0.267	0.1	0.167	5.155	1.908	2.702	0.516	1.53756e+07	1.16141e-17	2.16464e-16
MALSU1	0.828	0.66	0.169	15.839	12.518	1.265	0.516	15374889	0.000203064	0.00104783
EPHB3	0.662	0.494	0.167	12.671	9.372	1.352	0.516	1.53746e+07	2.58603e-05	0.000156509
TTC19	0.799	0.629	0.17	15.155	11.826	1.281	0.516	15374332	0.00014368	0.000765118
YLPM1	0.561	0.396	0.165	10.807	7.508	1.44	0.516	15374087	3.56534e-06	2.50794e-05
U2AF2	0.619	0.445	0.174	11.677	8.535	1.368	0.516	15374072	1.17539e-05	7.61085e-05
CANX	1.157	0.984	0.173	21.677	18.302	1.184	0.516	1.53738e+07	0.00152073	0.0065036
MCC	1.081	0.911	0.171	20.311	16.983	1.196	0.516	1.53737e+07	0.00109132	0.00483668
ZNF638	0.845	0.669	0.176	15.652	12.421	1.26	0.516	1.53735e+07	0.000200786	0.00103714
P4HA1	0.496	0.33	0.167	9.379	6.081	1.542	0.516	1.5373e+07	3.74391e-07	3.026e-06
TLNRD1	0.35	0.188	0.162	6.832	3.578	1.909	0.516	15372939	1.12524e-10	1.31044e-09
KMT2A	1.075	0.901	0.174	20	16.615	1.204	0.516	1.53728e+07	0.00100605	0.00449463
NDUFA7	1.147	0.978	0.169	21.801	18.485	1.179	0.516	15372836	0.00162191	0.00689661
IRAK1	0.42	0.253	0.166	8.075	4.854	1.664	0.516	15372540	1.90698e-08	1.78574e-07
C3orf14	1.082	0.91	0.172	20.311	16.907	1.201	0.516	15372363	0.00110466	0.00489331
CDK2	0.313	0.153	0.16	6.211	2.978	2.086	0.516	15372271	2.71368e-12	3.60126e-11
DMC1	0.227	0.064	0.163	4.472	1.254	3.566	0.516	1.53722e+07	3.59494e-24	8.95674e-23
PSMC4	0.74	0.572	0.169	14.099	10.956	1.287	0.516	15371444	9.33344e-05	0.000512861
PDCD11	0.449	0.284	0.165	8.634	5.373	1.607	0.516	15371426	8.54404e-08	7.47856e-07
GAS2L3	0.217	0.053	0.164	4.224	1.011	4.179	0.516	15371304	2.48159e-28	7.1305e-27
GNL3	1.072	0.896	0.176	19.876	16.659	1.193	0.516	1.53711e+07	0.00105741	0.00469802
AP1M1	0.361	0.196	0.165	7.019	3.811	1.842	0.516	15371066	4.15995e-10	4.59785e-09
BRIX1	0.686	0.519	0.167	13.106	9.886	1.326	0.516	15370738	4.53207e-05	0.000263266
MNAT1	1.032	0.859	0.172	19.379	16.064	1.206	0.516	1.53706e+07	0.000903873	0.00408064
POLA2	0.232	0.074	0.159	4.658	1.449	3.216	0.516	1.53702e+07	1.77834e-21	3.96513e-20
MELTF	0.384	0.215	0.169	7.329	4.135	1.773	0.516	1.53699e+07	1.86345e-09	1.93865e-08
FAM207A	1.914	1.715	0.2	35.093	30.988	1.132	0.516	1.53698e+07	0.0094925	0.0323207
TAF6	0.441	0.283	0.158	8.758	5.519	1.587	0.516	15369771	1.33798e-07	1.14466e-06
KIAA0586	0.304	0.144	0.16	5.963	2.74	2.176	0.516	15369447	5.46424e-13	7.69577e-12
TMEM259	0.882	0.714	0.168	16.708	13.399	1.247	0.516	15369305	0.000359416	0.00177221
POLR2D	0.363	0.201	0.162	7.081	3.87	1.83	0.516	15369212	6.395e-10	6.93713e-09
SRPX	0.278	0.112	0.166	5.342	2.146	2.489	0.516	1.53692e+07	9.69097e-16	1.61871e-14
SDHA	0.581	0.417	0.164	11.242	8.048	1.397	0.516	1.53691e+07	8.59435e-06	5.68706e-05
UPF3A	1.68	1.499	0.181	31.056	27.485	1.13	0.516	1.5369e+07	0.00699235	0.0248372
CARD19	1.512	1.336	0.175	27.95	24.696	1.132	0.516	1.53683e+07	0.00514518	0.0189379
NDUFV3	1.359	1.181	0.179	25.031	21.799	1.148	0.516	1.53681e+07	0.00340336	0.01318
EMC1	0.361	0.2	0.162	7.019	3.805	1.844	0.516	15367859	5.31177e-10	5.81434e-09
LARP1	1.012	0.841	0.171	19.006	15.648	1.215	0.516	1.53675e+07	0.000860038	0.00390006
CABIN1	0.396	0.235	0.161	7.702	4.486	1.717	0.516	15367295	8.43597e-09	8.21019e-08
PYCR1	0.555	0.391	0.164	10.683	7.475	1.429	0.516	1.5367e+07	4.69873e-06	3.2322e-05
WDHD1	0.221	0.055	0.166	4.224	1.043	4.049	0.516	1.53669e+07	3.00966e-27	8.32573e-26
CMTM3	0.891	0.723	0.168	16.77	13.605	1.233	0.516	15366707	0.000419661	0.00203701
E2F3	0.353	0.192	0.161	6.832	3.621	1.887	0.516	1.53664e+07	2.46016e-10	2.77148e-09
[truncated: 2,432 more rows]

## Sheet: P2|up
feature	log2Mean	log2Mean_other	log2FC	percentage	percentage_other	percentage_fold_change	auroc	mwu_U	mwu_pval	mwu_qval
IFITM3	6.578	3.463	3.114	90.808	55.191	1.645	0.802	50340181	0	0
TPM2	6.031	3.04	2.991	86.846	50.883	1.707	0.795	4.99061e+07	0	0
TAGLN	5.072	1.049	4.023	65.795	17.656	3.726	0.777	4.87806e+07	0	0
KRT14	8.399	5.564	2.835	95.598	74.503	1.283	0.768	4.81938e+07	0	0
MYL9	3.673	0.722	2.95	56.862	13.133	4.33	0.739	46346942	0	0
MT2A	6.053	3.152	2.901	78.172	47.972	1.63	0.728	4.57066e+07	0	0
ACTA2	3.569	0.553	3.016	52.408	9.779	5.359	0.727	45593295	0	0
LGALS1	7.342	5.1	2.242	95.08	72.737	1.307	0.723	45358909	0	0
MYLK	3.487	0.725	2.762	54.324	12.764	4.256	0.723	4.53457e+07	0	0
DST	3.901	1.374	2.527	62.558	23.872	2.621	0.714	44810415	0	0
ACTG2	3.494	0.955	2.539	55.671	16.407	3.393	0.708	44445175	0	0
MT1E	4.398	1.908	2.49	65.329	31.436	2.078	0.703	44137971	0	0
LY6E	5.841	4.191	1.65	86.095	66.072	1.303	0.677	42480971	0	0
ACTG1	9.272	8.737	0.534	99.663	99.717	0.999	0.677	42456747	0	0
VIM	4.305	2.219	2.086	65.64	36.347	1.806	0.676	42425767	0	0
ACTB	8.193	7.46	0.733	98.705	96.923	1.018	0.673	42203441	0	0
MYL6	8.334	7.739	0.595	99.534	98.381	1.012	0.672	42141912	0	0
FHL2	3.622	1.76	1.863	59.684	31.3	1.907	0.671	42123395	0	0
PDLIM1	3.999	2.204	1.794	63.749	38.156	1.671	0.666	4.17991e+07	0	0
CALD1	5.634	4.127	1.506	85.215	66.767	1.276	0.666	4.17929e+07	0	0
GAPDH	10.137	9.687	0.45	100	99.982	1	0.664	4.1641e+07	0	0
KRT17	8.257	6.981	1.275	98.213	89.655	1.095	0.652	40914418	0	0
ENTPD2	3.467	1.764	1.703	57.095	30.586	1.867	0.65	40785037	0	0
NNAT	2.222	0.541	1.681	38.788	9.951	3.898	0.648	4.06892e+07	0	0
CNN2	3.623	2.099	1.525	60.979	37.375	1.632	0.645	4.0507e+07	0	0
TINAGL1	3.332	1.806	1.526	56.266	32.088	1.753	0.64	4.01657e+07	0	0
KRT15	4.954	3.215	1.739	72.372	48.231	1.501	0.638	4.00346e+07	0	0
FGFR1	3.093	1.638	1.455	52.538	28.974	1.813	0.63	3.95493e+07	0	0
CIRBP	6.883	6.156	0.727	92.077	87.938	1.047	0.626	39310699	0	0
NFIB	5.209	4.061	1.148	81.098	66.256	1.224	0.626	3.93053e+07	0	0
BLCAP	2.753	1.391	1.362	48.11	25.429	1.892	0.625	3.91923e+07	0	0
FBXO32	2.98	1.596	1.384	50.621	28.297	1.789	0.624	39159311	0	0
NPPC	2.549	1.038	1.511	41.196	17.62	2.338	0.624	39135373	0	0
BCAM	2.441	1.071	1.37	42.491	19.737	2.153	0.623	39122034	0	0
CRLF1	2.396	0.993	1.403	40.911	17.392	2.352	0.621	3.89864e+07	0	0
PPP1R14A	2.393	1.066	1.327	41.947	19.49	2.152	0.619	3.88629e+07	0	0
CSRP1	2.438	1.132	1.306	42.258	20.949	2.017	0.618	3.87773e+07	0	0
MAP2K6	1.831	0.564	1.268	33.066	10.431	3.17	0.615	3.86018e+07	0	0
ZYX	2.038	0.834	1.205	36.587	15.589	2.347	0.61	3.82876e+07	0	0
NGFR	1.68	0.457	1.223	30.062	8.554	3.514	0.61	38285493	0	0
JUNB	4.55	3.311	1.239	66.183	51.837	1.277	0.609	3.82044e+07	0	0
FLNA	2.269	1.069	1.201	40.342	19.521	2.067	0.609	38186807	0	0
FTL	9.009	8.67	0.338	100	99.815	1.002	0.608	3.81829e+07	0	0
NPC2	5.461	4.535	0.926	82.522	71.647	1.152	0.608	3.81711e+07	0	0
C12orf57	5.595	4.798	0.797	84.671	75.968	1.115	0.606	3.80217e+07	0	0
ITGB1	2.788	1.631	1.157	48.731	29.343	1.661	0.606	38007551	0	0
SOD1	4.966	3.999	0.968	78.483	65.432	1.199	0.605	37950233	0	0
HMGN3	5.345	4.387	0.958	83.402	70.835	1.177	0.604	37918187	0	0
CAVIN1	1.956	0.82	1.136	35.422	15.312	2.313	0.604	37902907	0	0
PFN1	6.906	6.333	0.574	94.666	90.461	1.046	0.604	37893668	0	0
PRNP	2.203	1.086	1.117	39.28	20.149	1.949	0.602	37799482	0	0
CD63	4.823	3.895	0.928	74.34	63.001	1.18	0.602	3.77879e+07	0	0
DLK2	1.273	0.184	1.089	23.459	3.551	6.606	0.6	3.7679e+07	0	0
MIA	3.103	1.954	1.149	50	33.128	1.509	0.6	37645398	0	0
DKK3	1.562	0.514	1.048	28.819	9.742	2.958	0.597	37470749	0	0
C16orf74	2.104	1.028	1.076	37.312	18.69	1.996	0.597	37435391	0	0
CHI3L1	2.271	1.071	1.2	36.328	17.792	2.042	0.596	37417030	0	0
EGR1	3.553	2.439	1.114	55.386	39.886	1.389	0.595	37361992	0	0
MEG3	1.702	0.623	1.079	29.881	11.318	2.64	0.595	3.7352e+07	0	0
FOS	6.659	5.805	0.853	87.519	80.546	1.087	0.595	3.73257e+07	0	0
RHBDL1	1.825	0.786	1.038	32.91	14.413	2.283	0.594	37282670	0	0
ACTN1	2.28	1.268	1.013	40.419	23.189	1.743	0.592	3.71495e+07	0	0
RHOB	3.687	2.688	0.999	60.254	44.852	1.343	0.589	3.69333e+07	0	0
SERTAD4-AS1	1.766	0.791	0.975	31.875	14.573	2.187	0.589	3.69327e+07	0	0
SPRY1	2.252	1.283	0.969	39.953	23.417	1.706	0.588	3.69161e+07	0	0
PPIA	8.451	8.212	0.239	99.974	99.803	1.002	0.588	3.68962e+07	0	0
SKP1	5.198	4.423	0.775	79.726	69.955	1.14	0.588	3.68878e+07	0	0
SELENOM	2.164	1.198	0.966	37.727	21.638	1.744	0.587	3.68072e+07	0	0
MYL12A	4.164	3.309	0.855	67.685	55.548	1.218	0.585	3.67252e+07	0	0
HMGB1	5.7	4.954	0.746	85.759	76.595	1.12	0.585	36690645	0	0
TGFB1I1	1.44	0.523	0.917	26.437	9.97	2.652	0.584	3.6679e+07	0	0
THBS2	2.231	1.244	0.986	37.442	21.626	1.731	0.584	36671043	0	0
RSL24D1	4.425	3.615	0.81	71.699	60.244	1.19	0.584	36661479	0	0
LIMA1	2.199	1.276	0.923	39.306	23.269	1.689	0.584	36645311	0	0
IGFBP4	3.597	2.675	0.922	59.632	45.381	1.314	0.584	36626293	0	0
CCND2	2.275	1.347	0.928	39.902	24.081	1.657	0.583	3.65679e+07	0	0
ITGA6	2.04	1.134	0.907	36.484	20.598	1.771	0.582	36504643	0	0
PRDX5	4.601	3.8	0.802	73.9	62.521	1.182	0.582	3.64964e+07	0	0
CYR61	1.471	0.535	0.936	25.634	9.668	2.651	0.581	36490237	0	0
TMEM98	2.62	1.76	0.86	45.987	31.922	1.441	0.581	36458675	0	0
SOSTDC1	1.705	0.806	0.899	30.813	14.752	2.089	0.581	3.64489e+07	0	0
MFGE8	3.392	2.524	0.868	57.095	43.8	1.304	0.581	3.64305e+07	0	0
LAMB3	1.095	0.239	0.856	20.533	4.554	4.509	0.58	36410065	0	0
BEX3	4.968	4.188	0.78	79.026	68.01	1.162	0.579	3.63554e+07	0	0
GSN	2.785	1.932	0.853	48.162	34.384	1.401	0.579	36310839	0	0
GYPC	1.571	0.715	0.857	28.56	12.942	2.207	0.578	36242156	0	0
GAS6	1.721	0.884	0.837	31.434	16.383	1.919	0.577	3.61781e+07	0	0
JUN	6.34	5.738	0.602	85.759	81.359	1.054	0.576	36155600	0	0
MT1F	1.256	0.449	0.808	23.408	8.388	2.791	0.575	3.61076e+07	0	0
C1QTNF12	1.458	0.637	0.821	26.67	11.779	2.264	0.575	3.60878e+07	0	0
SNHG18	2.338	1.514	0.824	41.74	27.472	1.519	0.575	3.60864e+07	0	0
C2orf40	1.662	0.844	0.818	30.295	15.644	1.937	0.575	3.60752e+07	0	0
TPM4	3.084	2.252	0.832	52.563	39.11	1.344	0.574	3.60452e+07	0	0
S100B	0.97	0.128	0.842	17.141	2.412	7.105	0.574	3.60306e+07	0	0
NPM1	6.6	6.089	0.511	94.718	89.735	1.056	0.574	3.60236e+07	0	0
NDUFA11	4.928	4.275	0.654	77.784	69.18	1.124	0.574	3.6022e+07	0	0
IER3	3.59	2.754	0.836	59.373	46.163	1.286	0.574	3.60148e+07	0	0
CTNNAL1	0.939	0.153	0.786	17.53	2.88	6.086	0.573	35978459	0	0
MT1X	4.801	3.901	0.899	65.303	56.28	1.16	0.573	35974001	0	0
SNRPD2	7.008	6.63	0.377	96.789	94.24	1.027	0.573	3.59686e+07	1.4013e-45	7.70714e-44
RAB34	2.345	1.573	0.772	42.103	28.869	1.458	0.572	3.59142e+07	0	0
ARPC5	2.505	1.736	0.768	43.915	31.522	1.393	0.572	35906657	0	0
NINJ1	2.657	1.874	0.783	46.453	33.454	1.389	0.571	35854546	0	0
CDH3	1.315	0.548	0.767	24.443	10.271	2.38	0.571	3.58452e+07	0	0
COMMD6	7.307	7.058	0.249	96.919	96.449	1.005	0.571	3.58373e+07	4.80645e-43	2.53579e-41
SHC1	1.417	0.649	0.768	26.152	12.241	2.136	0.571	3.58345e+07	0	0
PALLD	2.024	1.256	0.768	36.561	22.943	1.594	0.57	3.5764e+07	0	0
SNRPN	2.055	1.299	0.756	37.157	23.86	1.557	0.569	3.57333e+07	0	0
HSP90AB1	6.68	6.269	0.411	93.837	90.769	1.034	0.569	35709060	9.97893e-41	4.95329e-39
SERPINH1	1.485	0.735	0.75	27.188	13.625	1.995	0.569	35694520	0	0
SPARC	1.235	0.497	0.738	22.916	9.231	2.482	0.568	3.56691e+07	0	0
MARVELD1	1.113	0.379	0.734	20.715	7.133	2.904	0.568	35658673	0	0
RGS12	1.611	0.872	0.739	29.544	16.229	1.82	0.568	3.56174e+07	0	0
COL4A2	1.023	0.298	0.725	18.98	5.594	3.393	0.567	35594264	0	0
PRPS2	1.567	0.835	0.732	28.534	15.607	1.828	0.567	35569701	0	0
TIMP3	1.073	0.348	0.726	19.757	6.48	3.049	0.567	3.55561e+07	0	0
EEF1B2	8.272	8.047	0.226	99.974	99.711	1.003	0.567	3.55548e+07	5.61704e-38	2.64535e-36
ESD	3.865	3.187	0.678	64.63	54.274	1.191	0.566	35533298	7.02849e-41	3.49776e-39
TNC	0.976	0.247	0.728	17.633	4.499	3.92	0.566	35507183	0	0
TGFBR3	1.138	0.431	0.707	21.207	8.068	2.628	0.566	3.55038e+07	0	0
TRMT112	4.934	4.288	0.646	78.949	69.715	1.132	0.566	35498183	7.74601e-38	3.62149e-36
CCNI	5.6	5.183	0.417	83.221	79.55	1.046	0.566	35489003	4.08048e-37	1.85826e-35
IER2	4.389	3.67	0.719	65.847	57.105	1.153	0.565	3.54457e+07	1.07344e-38	5.10518e-37
LDHA	3.502	2.773	0.729	58.778	46.864	1.254	0.565	35435201	4.15863e-41	2.10207e-39
ST13	5.495	5.018	0.477	84.205	78.922	1.067	0.564	3.54205e+07	5.85394e-36	2.55732e-34
AES	2.777	2.093	0.683	48.705	37.492	1.299	0.564	3.54008e+07	8.40779e-45	4.58225e-43
HNRNPA1	7.56	7.357	0.203	97.488	97.471	1	0.564	3.53968e+07	2.75548e-35	1.17452e-33
SNAI2	0.923	0.252	0.671	17.607	4.825	3.649	0.564	3.53883e+07	0	0
RBBP8	1.321	0.619	0.702	24.055	11.447	2.101	0.564	35376350	0	0
DDIT4	3.449	2.698	0.751	56.706	44.575	1.272	0.563	35333069	5.94483e-40	2.91342e-38
ZFP36L2	1.993	1.282	0.711	35.085	22.918	1.531	0.563	3.53165e+07	0	0
IL33	0.803	0.136	0.668	15.044	2.572	5.848	0.562	35294878	0	0
TIMP1	1.529	0.813	0.717	26.774	14.542	1.841	0.562	3.52708e+07	0	0
THBS1	2.005	1.32	0.685	35.629	23.565	1.512	0.561	35205356	0	0
RAMP1	1.375	0.721	0.654	25.608	13.472	1.901	0.561	35192563	0	0
OSR1	0.823	0.175	0.648	15.432	3.336	4.627	0.561	35182999	0	0
COL17A1	0.828	0.184	0.645	15.355	3.428	4.479	0.56	35122472	0	0
PYGB	1.768	1.117	0.651	32.211	20.617	1.562	0.56	3.51123e+07	0	0
DSTN	5.307	4.897	0.409	80.994	77.045	1.051	0.559	35092635	1.03551e-30	3.81577e-29
COL14A1	0.926	0.277	0.649	16.805	5.053	3.326	0.559	3.50704e+07	0	0
TCEAL9	2.656	2.011	0.645	46.97	35.947	1.307	0.559	35066556	8.2568e-39	3.95609e-37
C1orf21	1.495	0.854	0.641	27.499	15.755	1.745	0.559	35053357	0	0
PLP2	4.527	3.908	0.619	73.071	63.887	1.144	0.558	35042807	8.26036e-31	3.06729e-29
SRSF3	3.713	3.071	0.642	62.714	52.274	1.2	0.558	35020787	3.26702e-32	1.27183e-30
STAC2	0.693	0.077	0.616	13.05	1.471	8.873	0.558	3.50153e+07	0	0
NMB	1.294	0.662	0.633	23.666	12.296	1.925	0.558	3.50028e+07	0	0
VAMP5	1.53	0.903	0.627	28.017	16.9	1.658	0.558	34997350	0	0
CAV1	1.044	0.418	0.625	19.291	7.822	2.466	0.558	3.49958e+07	0	0
DUSP1	3.081	2.395	0.686	50.388	39.682	1.27	0.558	3.49882e+07	1.7367e-35	7.43545e-34
DRAP1	3.113	2.488	0.625	54.376	43.861	1.24	0.558	34986868	6.90733e-34	2.80787e-32
PPP1R14C	1.493	0.855	0.638	27.007	15.619	1.729	0.557	3.49843e+07	0	0
SNCG	0.851	0.231	0.62	15.769	4.363	3.614	0.557	34972636	0	0
ERRFI1	1.722	1.087	0.635	31.02	19.724	1.573	0.557	34941731	0	0
COL1A1	0.843	0.208	0.635	15.122	3.859	3.919	0.557	3.49341e+07	0	0
SUMO2	6.594	6.328	0.266	93.786	92.055	1.019	0.556	3.49179e+07	9.12361e-28	3.00116e-26
FBLN2	0.757	0.148	0.609	14.034	2.769	5.068	0.556	34916998	0	0
MRPS6	2.241	1.635	0.606	39.798	29.737	1.338	0.556	3.48789e+07	3.96281e-39	1.92256e-37
CFL1	5.995	5.57	0.424	88.193	83.599	1.055	0.555	34854196	6.4228e-27	2.03977e-25
SSR3	3.004	2.39	0.614	52.771	42.267	1.248	0.555	3.48503e+07	5.11111e-32	1.97381e-30
ARID5B	3.087	2.487	0.6	51.942	42.79	1.214	0.555	3.48408e+07	9.17059e-32	3.4995e-30
ADAMTS18	1.823	1.197	0.626	32.03	21.177	1.513	0.555	34840033	0	0
SUB1	4.954	4.475	0.479	78.431	72.208	1.086	0.555	3.48171e+07	9.19615e-27	2.89671e-25
IFNGR2	2.572	1.965	0.607	45.495	35.048	1.298	0.555	3.48044e+07	3.14654e-34	1.29822e-32
SNHG19	4.333	3.729	0.604	70.533	61.204	1.152	0.554	3.47712e+07	6.44968e-27	2.04494e-25
CYP4X1	0.87	0.299	0.571	16.468	5.797	2.841	0.554	34760893	0	0
G0S2	0.85	0.267	0.583	15.717	5.046	3.115	0.554	34749745	0	0
FST	0.873	0.29	0.583	16.08	5.336	3.014	0.554	3.47495e+07	0	0
TNS4	1.162	0.596	0.566	21.906	11.281	1.942	0.553	34717403	0	0
RBMX	3.347	2.784	0.562	56.862	48.034	1.184	0.553	34711298	3.63032e-28	1.21406e-26
EIF3E	7.229	6.98	0.249	96.763	95.544	1.013	0.553	3.47098e+07	8.87869e-25	2.62943e-23
LAPTM4A	3.106	2.556	0.55	52.46	44.28	1.185	0.553	34700694	5.42923e-29	1.86204e-27
TMEM14A	1.629	1.052	0.577	30.01	19.583	1.532	0.553	3.46982e+07	0	0
PFDN5	8.081	7.931	0.15	99.793	99.557	1.002	0.553	34696462	1.36622e-24	4.01527e-23
NTRK2	1.305	0.723	0.582	23.744	13.262	1.79	0.553	3.46838e+07	0	0
MORF4L1	2.79	2.211	0.579	49.068	39.325	1.248	0.553	3.46822e+07	3.35707e-30	1.21389e-28
SAA1	1.029	0.384	0.646	16.96	6.603	2.568	0.552	3.46687e+07	0	0
ENO1	4.247	3.69	0.557	68.229	60.17	1.134	0.552	3.46667e+07	1.60159e-25	4.8472e-24
COMP	0.783	0.194	0.589	13.931	3.576	3.896	0.552	34644789	0	0
ATP2B1	1.38	0.813	0.567	25.272	15.047	1.68	0.552	3.46316e+07	0	0
SPHK1	1.488	0.921	0.567	27.317	16.912	1.615	0.552	3.46132e+07	0	0
ADAMTS9	1.041	0.477	0.564	19.057	8.776	2.172	0.551	3.46067e+07	0	0
SMIM26	4.54	4.066	0.475	73.2	66.632	1.099	0.55	3.45211e+07	6.21771e-23	1.72002e-21
CNN1	0.622	0.068	0.554	11.289	1.311	8.612	0.55	3.45196e+07	0	0
CACNB4	1.218	0.68	0.539	22.683	12.678	1.789	0.55	3.45176e+07	0	0
PYCR2	1.361	0.826	0.536	25.427	15.49	1.642	0.55	34508328	0	0
CLSTN1	1.862	1.306	0.556	33.972	23.725	1.432	0.55	3.45013e+07	4.1782e-36	1.84194e-34
LDHB	4.244	3.669	0.575	69.938	60.687	1.152	0.55	3.44931e+07	5.40826e-23	1.50256e-21
TSPAN4	0.822	0.303	0.518	15.743	5.877	2.679	0.55	34490043	0	0
GSTO1	2.342	1.793	0.548	41.766	32.297	1.293	0.55	3.44888e+07	6.91706e-30	2.47336e-28
B2M	5.38	4.871	0.508	79.078	72.589	1.089	0.549	34479587	4.71689e-22	1.25799e-20
ANKH	0.805	0.292	0.514	15.484	5.643	2.744	0.549	3.44725e+07	0	0
DDX5	3.212	2.683	0.529	54.79	46.421	1.18	0.549	34459391	1.16084e-24	3.41688e-23
PDGFC	1.224	0.697	0.527	22.89	13.127	1.744	0.549	3.44594e+07	0	0
NT5C	2.468	1.938	0.53	44.148	35.042	1.26	0.549	34442703	7.86634e-28	2.592e-26
FAM83D	1.134	0.612	0.521	21.284	11.484	1.853	0.549	3.44411e+07	0	0
DUSP23	2.213	1.677	0.536	39.384	30.137	1.307	0.549	34426981	5.96235e-30	2.14389e-28
MAP1LC3A	2.088	1.551	0.538	37.804	28.18	1.342	0.549	34421690	5.23136e-31	1.9576e-29
FOSB	2.506	1.942	0.564	42.128	32.944	1.279	0.548	3.442e+07	2.28781e-28	7.70947e-27
SMARCD3	1.056	0.539	0.517	19.808	10.068	1.967	0.548	3.44127e+07	0	0
CRIM1	1.04	0.518	0.522	19.316	9.681	1.995	0.548	3.44116e+07	0	0
C9orf3	1.457	0.934	0.523	26.722	17.33	1.542	0.548	3.44031e+07	4.33422e-42	2.23768e-40
NES	1.016	0.48	0.536	18.229	8.665	2.104	0.548	34392045	0	0
CTGF	0.652	0.1	0.552	11.315	1.889	5.989	0.547	34351396	0	0
ATF4	3.714	3.21	0.504	62.351	54.336	1.148	0.547	3.43424e+07	1.12833e-21	2.96018e-20
NTF4	0.873	0.378	0.496	16.675	7.188	2.32	0.547	3.43424e+07	0	0
SPRY2	0.973	0.467	0.507	18.177	8.794	2.067	0.547	3.43419e+07	0	0
KDSR	1.404	0.897	0.508	25.971	16.869	1.54	0.547	34331721	4.62905e-41	2.33374e-39
COL3A1	0.779	0.271	0.508	14.423	5.034	2.865	0.547	34325927	0	0
EEF1D	8.119	7.98	0.139	99.715	99.52	1.002	0.547	34323112	1.03809e-19	2.4869e-18
TP53AIP1	2.003	1.481	0.522	35.914	26.728	1.344	0.547	34321717	4.12534e-30	1.48612e-28
NUDT14	1.732	1.228	0.504	31.642	22.771	1.39	0.547	3.43176e+07	2.81954e-33	1.12951e-31
EPB41L4A-AS1	4.085	3.571	0.514	67.582	59.518	1.135	0.547	3.4301e+07	1.46938e-20	3.6943e-19
COX7A2L	3.656	3.162	0.494	62.481	54.502	1.146	0.547	3.42981e+07	4.64436e-21	1.19571e-19
LITAF	3.307	2.795	0.511	56.758	48.366	1.174	0.546	34291677	7.29378e-22	1.93456e-20
TUBB	4.565	4.03	0.534	72.657	64.176	1.132	0.546	34288229	5.077e-20	1.23621e-18
CBR1	1.376	0.877	0.498	25.583	16.536	1.547	0.546	3.42847e+07	2.15378e-40	1.0609e-38
BEX2	1.892	1.389	0.503	34.127	25.38	1.345	0.546	34269994	3.9849e-30	1.43821e-28
COL16A1	0.822	0.341	0.482	15.743	6.517	2.416	0.546	3.42686e+07	0	0
ENTPD6	1.321	0.825	0.496	24.676	15.484	1.594	0.546	3.42676e+07	9.00334e-42	4.63589e-40
FXYD5	2.05	1.531	0.519	36.587	27.392	1.336	0.546	3.42663e+07	1.27708e-28	4.34907e-27
MRFAP1	3.318	2.81	0.508	57.561	49	1.175	0.546	3.42639e+07	2.28773e-21	5.94532e-20
ABCA5	1.09	0.598	0.493	20.404	11.176	1.826	0.546	3.42636e+07	0	0
HSPA1A	2.845	2.311	0.534	46.97	38.833	1.21	0.546	34257438	1.45529e-23	4.15068e-22
C1QTNF4	1.121	0.627	0.494	20.922	11.767	1.778	0.546	3.42569e+07	0	0
PHPT1	3.656	3.143	0.513	61.911	53.585	1.155	0.546	3.42343e+07	2.54878e-20	6.35023e-19
FBL	3.85	3.344	0.505	64.992	56.767	1.145	0.545	34206199	1.33071e-19	3.16826e-18
LRPAP1	2.014	1.528	0.486	36.432	28.082	1.297	0.545	3.4204e+07	3.7027e-27	1.18566e-25
SRI	2.01	1.514	0.496	36.38	27.559	1.32	0.545	34202393	2.20086e-27	7.08274e-26
BTF3	8.891	8.777	0.113	100	99.988	1	0.545	3.4187e+07	4.51244e-18	9.88999e-17
RABAC1	3.48	2.996	0.484	59.503	51.646	1.152	0.545	3.41826e+07	6.60477e-20	1.60215e-18
NDUFA2	3.995	3.532	0.463	67.038	59.924	1.119	0.545	34175671	6.00194e-19	1.37802e-17
PDPN	0.736	0.273	0.463	14.19	5.256	2.7	0.545	34174883	0	0
GAMT	1.824	1.333	0.491	33.325	24.445	1.363	0.545	34171391	7.13593e-29	2.44304e-27
SMTN	0.872	0.402	0.47	16.572	7.662	2.163	0.544	3.4168e+07	0	0
LPAR6	2.682	2.183	0.499	46.763	38.31	1.221	0.544	3.41668e+07	2.46452e-22	6.65559e-21
ERH	3.837	3.34	0.497	64.63	56.656	1.141	0.544	34156049	5.52101e-19	1.27214e-17
STOM	1.058	0.587	0.471	19.912	11.145	1.787	0.544	34151639	0	0
ZFYVE21	1.393	0.92	0.474	26.049	17.355	1.501	0.544	3.41512e+07	8.34137e-36	3.62756e-34
CD99	3.169	2.67	0.499	55.256	46.631	1.185	0.544	3.41493e+07	3.2816e-20	8.10286e-19
MYADM	0.847	0.37	0.477	15.769	7.047	2.238	0.544	3.41486e+07	0	0
CXCL14	1.238	0.666	0.572	19.187	10.518	1.824	0.544	3.41357e+07	0	0
ID4	1.594	1.109	0.485	28.612	19.804	1.445	0.544	34123157	4.5666e-32	1.77061e-30
HSPD1	3.228	2.722	0.507	55.515	46.766	1.187	0.544	34113335	1.05384e-19	2.52151e-18
SLC27A1	0.851	0.396	0.455	16.313	7.619	2.141	0.544	34109739	0	0
MATN2	0.582	0.123	0.459	11.031	2.369	4.655	0.543	34100683	0	0
ITM2C	0.778	0.32	0.457	14.811	6.154	2.407	0.543	34100213	0	0
TPRG1	0.521	0.061	0.46	9.839	1.175	8.371	0.543	3.4098e+07	0	0
COL9A3	1.767	1.288	0.479	32.004	23.448	1.365	0.543	34095529	3.38707e-28	1.13741e-26
ITGA3	0.822	0.37	0.452	15.717	6.973	2.254	0.543	34089510	0	0
SAT2	3.109	2.62	0.489	54.091	45.806	1.181	0.543	34085494	1.63049e-19	3.86297e-18
SCPEP1	2.547	2.06	0.488	44.666	36.279	1.231	0.543	3.40827e+07	1.08599e-21	2.85686e-20
MAFB	1.415	0.936	0.479	25.583	17.103	1.496	0.543	3.40813e+07	1.62783e-34	6.75951e-33
POLR2L	5.377	4.978	0.399	82.47	77.192	1.068	0.543	3.40792e+07	5.4646e-17	1.14442e-15
CCND3	1.226	0.761	0.465	22.734	14.481	1.57	0.543	3.40721e+07	1.21852e-38	5.78092e-37
LUZP1	1.561	1.089	0.472	28.586	19.952	1.433	0.543	3.4069e+07	9.25056e-31	3.42839e-29
APP	1.682	1.213	0.469	30.58	22.155	1.38	0.543	3.40518e+07	2.16564e-28	7.31055e-27
CLMP	0.891	0.435	0.455	16.649	7.994	2.083	0.543	34045963	0	0
MGST3	3.196	2.716	0.48	55.153	46.988	1.174	0.542	34021648	1.71683e-18	3.88631e-17
HTRA1	1.253	0.798	0.455	23.252	14.801	1.571	0.542	3.40125e+07	2.19298e-36	9.76258e-35
S100A13	2.389	1.909	0.48	42.491	33.608	1.264	0.542	34008495	2.06024e-21	5.36858e-20
SPATS2	1.48	1.021	0.459	27.11	18.857	1.438	0.542	3.40057e+07	1.24488e-30	4.56985e-29
EPB41L2	0.854	0.403	0.451	15.847	7.428	2.133	0.542	33996653	0	0
UBB	5.201	4.787	0.414	80.58	74.829	1.077	0.542	33995084	4.2832e-16	8.55267e-15
ANO1	0.908	0.465	0.444	17.064	8.831	1.932	0.542	3.39865e+07	0	0
IL17RD	1.064	0.616	0.448	19.705	11.564	1.704	0.541	33977296	1.66614e-42	8.67152e-41
CAV2	1.324	0.877	0.447	24.728	16.229	1.524	0.541	3.39755e+07	3.5137e-33	1.40178e-31
ATP5PF	4.907	4.48	0.426	78.949	72.521	1.089	0.541	3.39626e+07	8.52674e-16	1.68346e-14
CCDC85B	2.159	1.702	0.457	38.866	30.623	1.269	0.541	33957534	8.73715e-22	2.31104e-20
PDLIM5	1.271	0.826	0.445	23.563	15.441	1.526	0.541	33954077	6.16717e-34	2.51228e-32
COL18A1	0.967	0.531	0.436	18.229	9.976	1.827	0.541	3.3951e+07	0	0
BLVRB	1.931	1.481	0.45	35.137	27.042	1.299	0.541	33947806	2.75906e-23	7.7887e-22
PIK3R1	2.296	1.821	0.476	40.471	31.879	1.27	0.541	33943692	4.60391e-21	1.18687e-19
SYPL1	2.075	1.628	0.447	37.468	29.645	1.264	0.541	33934576	7.28275e-22	1.93429e-20
ALDH7A1	1.542	1.105	0.438	28.431	20.549	1.384	0.54	3.3915e+07	4.04954e-27	1.29458e-25
FBLN5	0.586	0.162	0.424	11.212	3.151	3.558	0.54	3.39124e+07	0	0
ALKBH7	4.449	4.032	0.416	72.683	66.349	1.095	0.54	33907035	2.04593e-15	3.90364e-14
MIF	4.896	4.491	0.405	77.758	71.949	1.081	0.54	3.39e+07	3.92158e-15	7.38029e-14
PTMA	9.506	9.418	0.088	99.974	100	1	0.54	33891917	8.81378e-15	1.62236e-13
TMEM237	1.164	0.739	0.425	22.009	13.939	1.579	0.54	33889992	8.19195e-35	3.42377e-33
NAP1L1	6.594	6.337	0.257	94.148	91.987	1.023	0.54	33886188	9.99437e-15	1.82921e-13
H3F3B	8.336	8.189	0.146	99.845	99.532	1.003	0.54	3.38861e+07	1.01615e-14	1.85803e-13
NAA38	3.45	3.01	0.44	59.114	51.929	1.138	0.54	33882175	3.60225e-16	7.25296e-15
LPP	1.448	1.017	0.431	26.618	18.93	1.406	0.54	33856710	1.78447e-27	5.76193e-26
WDR83OS	4.44	4.046	0.395	72.76	66.872	1.088	0.539	33843324	1.04889e-14	1.91609e-13
FNDC3B	1.208	0.78	0.428	22.242	14.432	1.541	0.539	33842120	8.01023e-33	3.15009e-31
PDLIM7	0.701	0.29	0.411	13.439	5.631	2.386	0.539	33838294	0	0
ANXA3	0.973	0.552	0.421	18.203	10.407	1.749	0.539	33833530	2.36385e-41	1.20432e-39
FRMD4B	1.204	0.775	0.429	22.113	14.222	1.555	0.539	3.38333e+07	6.45645e-33	2.54944e-31
CNBP	3.188	2.772	0.416	55.256	48.557	1.138	0.539	33825502	6.62324e-16	1.31437e-14
TP63	1.254	0.835	0.419	23.33	15.632	1.492	0.539	33824923	1.2418e-30	4.56723e-29
IL6ST	1.188	0.774	0.414	22.268	14.438	1.542	0.539	33808601	5.75812e-32	2.21481e-30
PPP1R15A	1.826	1.383	0.443	32.082	24.722	1.298	0.539	33798121	4.3325e-22	1.16028e-20
CLDN10	1.944	1.508	0.436	34.775	26.925	1.292	0.539	33797488	6.69862e-21	1.70413e-19
ACTR3	1.334	0.923	0.411	24.883	17.343	1.435	0.538	3.37792e+07	1.59984e-27	5.18312e-26
CD151	3.155	2.74	0.416	53.729	47.184	1.139	0.538	3.37742e+07	1.75245e-15	3.37368e-14
RBPMS	0.857	0.454	0.403	16.287	8.641	1.885	0.538	3.37723e+07	2.8026e-45	1.54143e-43
MARCKS	2.933	2.487	0.446	50.57	42.876	1.179	0.538	3.37648e+07	5.79594e-16	1.15375e-14
CARD19	1.683	1.271	0.411	30.658	23.601	1.299	0.538	33764475	3.35692e-22	9.01512e-21
CCT4	2.654	2.238	0.416	46.763	39.83	1.174	0.538	33763648	1.61662e-16	3.31022e-15
JAG2	0.56	0.158	0.402	10.513	2.972	3.537	0.538	3.37427e+07	0	0
COL6A1	0.789	0.384	0.405	14.682	7.12	2.062	0.538	33738987	0	0
WLS	1.012	0.61	0.402	18.954	11.508	1.647	0.538	3.37317e+07	1.37933e-35	5.94499e-34
TGM3	0.618	0.181	0.437	10.668	3.213	3.321	0.537	3.37278e+07	0	0
ACSL4	0.558	0.167	0.391	10.642	3.169	3.358	0.537	33717820	0	0
ACER3	0.739	0.338	0.401	13.827	6.45	2.144	0.537	33716345	0	0
AARD	0.611	0.22	0.392	11.626	4.148	2.803	0.537	33715017	0	0
TGFBI	0.525	0.129	0.395	9.917	2.492	3.979	0.537	33713404	0	0
EIF1B	2.278	1.868	0.41	40.808	33.614	1.214	0.537	33706206	3.3481e-17	7.11205e-16
EFEMP2	0.936	0.542	0.394	17.711	10.327	1.715	0.537	3.37062e+07	8.94136e-38	4.17026e-36
IFITM1	0.609	0.216	0.393	11.497	4.049	2.839	0.537	33706069	0	0
DUSP6	2.919	2.486	0.433	49.068	42.138	1.164	0.537	3.37058e+07	2.1249e-15	4.05031e-14
MANBAL	1.675	1.278	0.397	30.943	23.817	1.299	0.537	33699233	5.8316e-21	1.4934e-19
CSRP2	1.123	0.717	0.406	20.378	13.238	1.539	0.537	33690243	3.5656e-31	1.34469e-29
SMIM3	1.861	1.449	0.412	33.687	26.18	1.287	0.537	3.36888e+07	1.45828e-19	3.46773e-18
NREP	0.76	0.364	0.396	14.112	6.8	2.075	0.537	33680190	0	0
UBC	5.581	5.235	0.345	82.444	78.245	1.054	0.537	33675404	1.07548e-12	1.70917e-11
RBM3	3.567	3.156	0.411	59.839	53.16	1.126	0.537	3.36753e+07	9.46176e-14	1.61536e-12
LAMA3	0.604	0.219	0.385	11.497	4.179	2.751	0.537	33674423	0	0
NCOA7	1.75	1.342	0.408	31.564	24.069	1.311	0.536	3.3665e+07	3.21053e-20	7.93752e-19
TMEM139	0.862	0.473	0.389	16.183	8.991	1.8	0.536	3.36607e+07	2.06333e-40	1.01895e-38
TGIF1	2.035	1.635	0.4	36.328	29.59	1.228	0.536	3.36601e+07	7.79775e-18	1.6994e-16
RACK1	9.363	9.264	0.1	99.974	99.994	1	0.536	33653683	2.20756e-12	3.4348e-11
ZFAND1	1.683	1.29	0.393	31.124	23.841	1.305	0.536	3.36449e+07	4.90801e-20	1.19657e-18
GADD45B	1.453	1.035	0.418	25.453	18.783	1.355	0.536	3.36442e+07	1.58905e-23	4.52552e-22
PHB2	4.185	3.797	0.388	69.472	63.358	1.097	0.536	33644081	8.52228e-13	1.36562e-11
SOX15	1.741	1.346	0.395	31.434	24.469	1.285	0.536	33638159	1.23894e-19	2.95342e-18
PPP1R16A	1.673	1.275	0.398	30.554	23.245	1.314	0.536	33633459	3.60858e-20	8.88751e-19
HACD1	0.621	0.241	0.38	11.781	4.622	2.549	0.536	33631483	0	0
HSPE1	3.854	3.445	0.41	64.448	57.807	1.115	0.536	33621638	7.39555e-13	1.19001e-11
IFI27L2	2.192	1.802	0.39	39.41	32.488	1.213	0.536	3.36079e+07	3.24194e-16	6.55483e-15
C1R	0.573	0.197	0.376	10.875	3.822	2.846	0.536	33605412	0	0
A2M	0.534	0.146	0.387	9.839	2.769	3.553	0.535	3.36031e+07	0	0
HMGN2	5.714	5.358	0.356	86.665	81.722	1.06	0.535	33601851	6.03593e-12	9.10529e-11
IGFBP2	2.318	1.9	0.418	39.177	32.15	1.219	0.535	33596047	3.80449e-16	7.63627e-15
CARD16	0.719	0.342	0.377	13.568	6.542	2.074	0.535	3.35947e+07	0	0
SLC25A3	5.567	5.27	0.298	84.645	80.916	1.046	0.535	33586042	8.29614e-12	1.23604e-10
CYBRD1	0.564	0.199	0.366	10.849	3.809	2.848	0.535	33580704	0	0
BOC	0.519	0.154	0.364	9.995	2.979	3.355	0.535	33579188	0	0
CALR	2.765	2.359	0.405	47.903	41.073	1.166	0.535	3.3578e+07	4.44151e-14	7.77527e-13
GMPR	0.798	0.428	0.37	15.148	8.179	1.852	0.535	3.35775e+07	1.58459e-40	7.84534e-39
PPP1CC	1.722	1.342	0.38	31.719	24.888	1.274	0.535	33577360	1.72183e-18	3.89307e-17
H1FX	3.327	2.91	0.418	56.111	49.105	1.143	0.535	3.35554e+07	7.62797e-13	1.22638e-11
CLU	1.49	1.141	0.349	26.385	18.764	1.406	0.535	33554078	1.09204e-21	2.86887e-20
AC009414.2	0.725	0.364	0.362	13.879	6.967	1.992	0.535	3.35449e+07	2.10195e-44	1.13645e-42
APMAP	1.562	1.182	0.38	28.172	21.404	1.316	0.535	3.35429e+07	8.66967e-20	2.08731e-18
CNTNAP3B	0.815	0.453	0.362	15.536	8.567	1.814	0.534	33541533	6.05604e-38	2.83825e-36
SSPN	0.968	0.601	0.367	18.255	11.281	1.618	0.534	33539325	6.71101e-31	2.49678e-29
HYI	1.233	0.867	0.366	23.175	16.296	1.422	0.534	3.35352e+07	1.20256e-23	3.44003e-22
UGP2	1.668	1.288	0.379	30.632	23.712	1.292	0.534	3.35285e+07	2.767e-18	6.19097e-17
PGF	0.585	0.227	0.357	11.186	4.333	2.582	0.534	3.35245e+07	0	0
TRA2B	2.201	1.822	0.379	39.358	32.833	1.199	0.534	3.35194e+07	5.25425e-15	9.83085e-14
RND3	1.234	0.861	0.373	22.553	15.866	1.422	0.534	33512755	1.1413e-23	3.26962e-22
CLK1	1.451	1.08	0.371	26.748	20.063	1.333	0.534	3.35119e+07	3.99648e-20	9.79291e-19
EMP3	0.556	0.195	0.361	10.513	3.729	2.819	0.534	3.35117e+07	0	0
MOK	1.232	0.868	0.365	23.123	16.284	1.42	0.534	3.35112e+07	3.5369e-23	9.9554e-22
SRP14	6.246	6.01	0.236	90.678	88.202	1.028	0.534	3.3508e+07	4.82414e-11	6.72558e-10
COL7A1	0.97	0.61	0.361	18.281	11.471	1.594	0.534	3.35e+07	1.5289e-29	5.37733e-28
SIVA1	2.775	2.387	0.388	48.861	42.101	1.161	0.534	3.34924e+07	5.60902e-13	9.13962e-12
LTB4R	0.705	0.352	0.353	13.49	6.776	1.991	0.534	33490758	2.39622e-43	1.27112e-41
TMEM59L	0.573	0.219	0.354	10.953	4.271	2.564	0.534	33488489	0	0
TADA3	1.439	1.08	0.359	27.084	20.321	1.333	0.534	3.34836e+07	1.8519e-19	4.35546e-18
PCBP2	4.948	4.673	0.275	78.198	74.675	1.047	0.533	3.34758e+07	6.96735e-11	9.58209e-10
IGF1R	1.012	0.659	0.353	18.98	12.339	1.538	0.533	3.34492e+07	8.22838e-27	2.60462e-25
PRMT1	1.957	1.591	0.366	35.448	28.937	1.225	0.533	3.34442e+07	4.21615e-15	7.91922e-14
RSL1D1	4.849	4.528	0.321	77.706	73.032	1.064	0.533	3.3438e+07	1.42991e-10	1.91205e-09
PNRC1	3.965	3.585	0.38	65.355	59.438	1.1	0.533	33437321	5.46547e-11	7.59229e-10
CD200	0.969	0.617	0.352	18.099	11.533	1.569	0.533	3.34313e+07	9.70857e-28	3.18273e-26
PLEKHA4	0.558	0.222	0.336	10.823	4.234	2.556	0.533	33429502	0	0
FHL3	0.73	0.392	0.337	14.164	7.625	1.858	0.533	33428153	1.27839e-37	5.93374e-36
SGF29	0.938	0.594	0.344	17.815	11.305	1.576	0.533	33425407	5.10952e-28	1.70103e-26
BEX4	2.462	2.099	0.363	43.993	37.627	1.169	0.533	3.34235e+07	6.68147e-13	1.08051e-11
JUND	2.596	2.225	0.371	45.028	38.753	1.162	0.532	33412140	1.34157e-12	2.12505e-11
TKT	2.904	2.545	0.359	49.379	43.898	1.125	0.532	3.34101e+07	6.47647e-12	9.75462e-11
TENM2	0.581	0.235	0.346	10.849	4.382	2.476	0.532	3.34055e+07	0	0
SERTAD1	0.913	0.563	0.35	16.96	10.579	1.603	0.532	33402253	7.50176e-29	2.56374e-27
ITGB1BP1	1.354	1.002	0.352	24.987	18.401	1.358	0.532	3.34015e+07	2.33128e-19	5.46294e-18
FAT1	0.919	0.567	0.352	16.934	10.591	1.599	0.532	33393897	1.28534e-28	4.36946e-27
MOSPD1	0.748	0.411	0.336	14.293	7.884	1.813	0.532	3.33935e+07	1.30935e-35	5.65597e-34
ADIRF	1.533	1.171	0.361	27.473	20.832	1.319	0.532	33391042	1.20733e-17	2.61643e-16
CD74	1.66	1.305	0.355	29.648	23.435	1.265	0.532	3.33854e+07	2.6063e-16	5.30295e-15
TRIP6	1.718	1.361	0.357	31.797	24.998	1.272	0.532	3.33851e+07	1.28501e-15	2.4937e-14
HNRNPC	4.547	4.237	0.31	74.158	69.61	1.065	0.532	33361856	5.60687e-10	7.10854e-09
SLC39A1	1.18	0.845	0.335	22.191	16.099	1.378	0.531	33346688	2.89762e-20	7.19152e-19
HCFC1R1	1.429	1.088	0.341	26.385	20.174	1.308	0.531	33342640	2.75335e-17	5.88102e-16
IFITM2	0.465	0.13	0.335	8.804	2.597	3.39	0.531	33342517	0	0
SIGIRR	1.496	1.154	0.342	27.758	21.417	1.296	0.531	33339973	1.44337e-16	2.96805e-15
FLOT1	1.956	1.615	0.342	35.448	29.473	1.203	0.531	3.33377e+07	1.27431e-13	2.1546e-12
SSBP3	0.843	0.508	0.334	15.795	9.527	1.658	0.531	3.33365e+07	2.36431e-29	8.25542e-28
ADH5	1.367	1.032	0.335	25.583	19.337	1.323	0.531	33333048	1.2768e-17	2.75461e-16
PEBP1	4.481	4.133	0.348	72.553	67.081	1.082	0.531	3.33263e+07	9.89664e-10	1.22575e-08
TMEM216	1.013	0.686	0.327	19.342	13.072	1.48	0.531	3.33241e+07	5.58612e-23	1.54975e-21
CCNL1	2.311	1.956	0.354	40.73	34.679	1.174	0.531	3.33205e+07	2.81614e-12	4.35014e-11
LSM7	3.882	3.563	0.319	64.863	60.01	1.081	0.531	3.33204e+07	6.40914e-10	8.09909e-09
TES	1.258	0.925	0.332	23.537	17.312	1.36	0.531	3.33174e+07	1.00891e-18	2.30272e-17
PLK2	0.784	0.456	0.328	14.811	8.597	1.723	0.531	3.33135e+07	5.1405e-31	1.92734e-29
CASP1	0.692	0.371	0.321	13.231	7.09	1.866	0.531	3.32984e+07	2.44143e-35	1.04296e-33
ANKRD10	1.018	0.695	0.324	19.265	13.219	1.457	0.531	33292907	3.57847e-22	9.59677e-21
TUSC3	2.028	1.686	0.342	36.976	30.703	1.204	0.53	33288998	1.02025e-12	1.62274e-11
SYF2	2.865	2.526	0.339	50.285	44.489	1.13	0.53	33281224	1.44725e-10	1.93391e-09
FAAH	0.502	0.189	0.313	9.736	3.693	2.637	0.53	33277280	0	0
VCAN	1.948	1.604	0.344	33.868	28.026	1.208	0.53	3.32744e+07	3.11429e-13	5.1617e-12
SLC2A3	0.508	0.186	0.322	9.555	3.551	2.691	0.53	33267434	0	0
COL1A2	0.648	0.318	0.33	11.911	5.97	1.995	0.53	3.3266e+07	4.61144e-39	2.22709e-37
SOCS1	0.609	0.29	0.32	11.471	5.514	2.08	0.53	3.32568e+07	4.97559e-41	2.50192e-39
HNRNPK	3.268	2.938	0.329	56.344	50.834	1.108	0.53	33255740	7.95207e-10	9.93186e-09
HHIP-AS1	0.612	0.292	0.32	11.445	5.459	2.097	0.53	3.32529e+07	3.84937e-41	1.95085e-39
CTSV	0.731	0.406	0.325	13.542	7.625	1.776	0.53	3.32513e+07	4.58617e-32	1.77463e-30
CEBPB	2.985	2.631	0.354	51.45	45.35	1.134	0.53	33250196	3.46446e-10	4.48661e-09
SGK1	0.846	0.526	0.32	15.847	9.896	1.601	0.53	33250097	2.46222e-26	7.63131e-25
OSTC	3.201	2.864	0.337	55.697	49.911	1.116	0.53	3.32482e+07	8.12742e-10	1.01377e-08
CCS	1.196	0.879	0.317	22.501	16.623	1.354	0.53	33245383	5.11612e-18	1.11877e-16
SEC11A	2.789	2.459	0.33	49.223	43.517	1.131	0.53	33243790	2.63957e-10	3.45777e-09
IFI16	1.336	1.009	0.326	24.65	18.58	1.327	0.53	3.32423e+07	1.27339e-16	2.63253e-15
LSM2	2.656	2.321	0.335	47.307	41.338	1.144	0.53	3.32364e+07	1.86324e-10	2.47608e-09
ESF1	1.347	1.026	0.321	24.961	18.98	1.315	0.529	33227970	3.62446e-16	7.29008e-15
FERMT1	1.23	0.907	0.324	22.657	16.666	1.359	0.529	33226305	1.23297e-17	2.666e-16
PSAP	3.184	2.867	0.317	54.738	49.498	1.106	0.529	3.32263e+07	1.17587e-09	1.44158e-08
SRSF7	2.187	1.857	0.33	38.969	33.233	1.173	0.529	3.32255e+07	1.6646e-11	2.42763e-10
GPX4	6.566	6.427	0.139	93.009	92.209	1.009	0.529	33224315	1.21209e-08	1.3552e-07
CTSF	1.09	0.777	0.314	20.533	14.653	1.401	0.529	3.32168e+07	3.8583e-19	8.97589e-18
PHLDB1	0.405	0.102	0.303	7.846	1.988	3.947	0.529	3.32165e+07	0	0
IKBIP	0.65	0.339	0.311	12.273	6.443	1.905	0.529	33212257	5.15905e-35	2.17028e-33
CHD9	2.096	1.757	0.339	37.778	31.479	1.2	0.529	33209101	1.22717e-11	1.7992e-10
C11orf58	3.393	3.083	0.31	58.415	53.283	1.096	0.529	3.31997e+07	3.4116e-09	4.0021e-08
CD40	0.546	0.246	0.3	10.564	4.788	2.206	0.529	3.31962e+07	5.80138e-43	3.04404e-41
GRINA	1.514	1.197	0.318	28.12	22.168	1.269	0.529	3.31957e+07	3.74007e-14	6.59516e-13
VAMP2	3.185	2.857	0.328	55.205	49.609	1.113	0.529	3.31895e+07	2.5533e-09	3.03956e-08
STMN3	0.606	0.307	0.299	11.73	5.976	1.963	0.529	3.31892e+07	3.18637e-36	1.41114e-34
EFEMP1	0.341	0.039	0.302	6.551	0.788	8.316	0.529	33189168	0	0
CAPZB	2.549	2.216	0.332	45.443	39.424	1.153	0.529	33188662	3.28165e-10	4.26702e-09
SRSF10	2.095	1.773	0.322	37.494	31.99	1.172	0.529	3.31862e+07	2.5741e-11	3.68992e-10
MOXD1	0.411	0.112	0.299	7.872	2.129	3.697	0.529	33176360	0	0
NDUFS4	3.072	2.746	0.326	53.599	48.064	1.115	0.529	33175712	2.6398e-09	3.13649e-08
RBM8A	3.002	2.681	0.321	52.512	46.938	1.119	0.529	33175299	2.20611e-09	2.63927e-08
SEMA5A	0.541	0.232	0.309	10.073	4.351	2.315	0.529	3.31751e+07	4.2039e-45	2.29813e-43
PLOD1	0.995	0.684	0.311	18.358	12.708	1.445	0.529	3.31741e+07	2.35928e-20	5.90095e-19
PAWR	1.33	1.018	0.312	24.676	18.746	1.316	0.529	33173083	1.91373e-15	3.66226e-14
MEGF6	0.453	0.157	0.295	8.778	3.059	2.87	0.529	33172054	0	0
GEM	0.389	0.091	0.298	7.457	1.735	4.297	0.529	33171387	0	0
PAIP2	2.452	2.129	0.323	43.889	38.212	1.149	0.529	3.31676e+07	3.68498e-10	4.75306e-09
PTPN14	0.743	0.442	0.301	14.06	8.296	1.695	0.529	3.31657e+07	1.23944e-27	4.04264e-26
LAMC1	0.765	0.463	0.302	14.423	8.745	1.649	0.528	3.31589e+07	2.05318e-26	6.38404e-25
PDGFA	0.86	0.561	0.298	16.287	10.431	1.561	0.528	33154987	5.23223e-23	1.45785e-21
TNFRSF1A	1.347	1.041	0.305	25.194	19.515	1.291	0.528	3.31489e+07	1.06457e-14	1.94289e-13
SEMA3B	0.462	0.156	0.306	8.597	2.985	2.88	0.528	33148303	0	0
SLC31A2	0.712	0.416	0.296	13.568	7.896	1.718	0.528	3.31476e+07	3.51282e-28	1.17759e-26
IL17RE	0.738	0.443	0.295	14.086	8.481	1.661	0.528	3.31413e+07	1.46374e-26	4.58076e-25
NRG1	0.374	0.07	0.304	6.914	1.292	5.349	0.528	3.31411e+07	0	0
TMEM173	0.714	0.423	0.291	13.827	8.241	1.678	0.528	33136326	5.25098e-27	1.67589e-25
ANXA11	0.978	0.681	0.297	18.514	12.967	1.428	0.528	3.31329e+07	3.04294e-19	7.09614e-18
MMP14	0.956	0.657	0.299	17.97	12.395	1.45	0.528	3.31317e+07	7.48272e-20	1.80831e-18
SPINT2	5.427	5.102	0.325	82.522	77.679	1.062	0.528	33131117	5.44772e-08	5.69827e-07
PNRC2	1.929	1.613	0.317	35.06	29.3	1.197	0.528	33130651	3.09573e-11	4.38558e-10
RALY	2.059	1.752	0.307	37.494	32.002	1.172	0.528	3.31257e+07	1.15263e-10	1.56074e-09
SPOCK1	0.474	0.175	0.299	8.83	3.262	2.707	0.528	3.31251e+07	0	0
KDELR1	2.519	2.202	0.317	45.028	39.325	1.145	0.528	33124811	1.2802e-09	1.5665e-08
ZFAS1	7.551	7.424	0.127	98.731	98.166	1.006	0.528	3.31144e+07	8.42818e-08	8.56525e-07
IL1RAP	0.491	0.199	0.292	9.347	3.828	2.442	0.528	3.31143e+07	0	0
NPM3	2.475	2.15	0.325	43.863	37.996	1.154	0.528	3.3108e+07	1.31143e-09	1.60369e-08
CDCA7L	0.888	0.598	0.29	16.857	11.238	1.5	0.528	3.31076e+07	8.81977e-21	2.23786e-19
CAPN6	0.407	0.113	0.294	7.613	2.117	3.596	0.527	3.31017e+07	0	0
LAMTOR4	4.276	3.925	0.351	71.207	65.069	1.094	0.527	3.31013e+07	5.87385e-08	6.11749e-07
PPT1	0.773	0.489	0.285	14.863	9.373	1.586	0.527	3.30932e+07	1.89636e-23	5.39275e-22
HAPLN3	0.688	0.402	0.286	13.206	7.779	1.698	0.527	3.30911e+07	6.21943e-27	1.97843e-25
MED30	1.104	0.817	0.287	20.896	15.398	1.357	0.527	3.30809e+07	4.00685e-16	8.02575e-15
EIF1	8.365	8.298	0.067	99.819	99.822	1	0.527	3.30797e+07	1.51543e-07	1.49141e-06
ARL6IP1	2.193	1.891	0.303	39.151	33.43	1.171	0.527	3.3076e+07	6.51996e-10	8.22299e-09
MDFI	0.955	0.669	0.286	18.099	12.776	1.417	0.527	33075856	2.36918e-18	5.31318e-17
COL9A2	0.427	0.145	0.282	8.234	2.856	2.884	0.527	3.30731e+07	0	0
ETV4	1.102	0.812	0.29	20.611	15.201	1.356	0.527	33071693	4.00286e-16	8.02575e-15
LAMA1	0.542	0.255	0.288	10.176	4.776	2.131	0.527	33070338	6.0365e-38	2.83598e-36
PI15	0.578	0.285	0.293	10.668	5.274	2.023	0.527	33070183	2.96701e-35	1.26189e-33
RCN2	2.336	2.022	0.315	41.611	35.978	1.157	0.527	33070182	1.67447e-09	2.02837e-08
KALRN	0.435	0.149	0.286	8.208	2.843	2.887	0.527	33064027	0	0
PLAT	1.513	1.212	0.301	26.851	21.577	1.244	0.527	33060231	1.34857e-12	2.13438e-11
AAK1	1.021	0.734	0.287	19.083	13.785	1.384	0.527	33059226	4.54212e-17	9.56421e-16
F3	0.465	0.175	0.29	8.7	3.385	2.57	0.527	3.30586e+07	0	0
JPT1	3.61	3.308	0.302	60.513	55.517	1.09	0.527	3.30552e+07	6.56538e-08	6.76833e-07
PYURF	3.473	3.135	0.339	60.073	53.936	1.114	0.527	33055123	5.75624e-08	6.00147e-07
USP31	0.454	0.172	0.282	8.622	3.293	2.619	0.527	3.30517e+07	0	0
WIF1	0.406	0.118	0.288	7.457	2.123	3.512	0.527	3.30475e+07	0	0
LUC7L3	3.121	2.776	0.345	54.454	48.077	1.133	0.526	3.30386e+07	3.9169e-08	4.16015e-07
TRIB2	0.557	0.275	0.281	10.539	5.323	1.98	0.526	3.30341e+07	9.08352e-34	3.67701e-32
PARK7	4.165	3.86	0.305	69.42	64.342	1.079	0.526	33032789	1.82688e-07	1.78338e-06
PTCH1	0.767	0.483	0.284	14.241	8.961	1.589	0.526	33030697	1.04564e-22	2.86793e-21
CD164L2	0.568	0.3	0.268	11.108	5.816	1.91	0.526	3.30278e+07	2.59068e-31	9.8085e-30
PTK2B	0.352	0.085	0.267	6.914	1.668	4.145	0.526	33021492	0	0
C6orf48	5.369	5.104	0.265	83.791	80.066	1.047	0.526	3.30192e+07	3.73061e-07	3.5363e-06
SF3A2	1.108	0.831	0.277	21.129	15.687	1.347	0.526	3.30172e+07	7.22665e-15	1.33915e-13
MYH9	1.836	1.54	0.296	32.988	27.7	1.191	0.526	3.30065e+07	3.12462e-10	4.07381e-09
GBP1	0.528	0.249	0.279	9.788	4.585	2.135	0.526	33001246	2.46591e-36	1.09458e-34
RHOA	3.159	2.876	0.284	54.79	50.089	1.094	0.526	33000637	9.79009e-08	9.88089e-07
ZFP57	0.641	0.372	0.269	12.351	7.2	1.715	0.526	3.29975e+07	7.84913e-26	2.39808e-24
SNRPE	5.153	4.863	0.29	81.978	77.383	1.059	0.526	3.29965e+07	5.16704e-07	4.83978e-06
AC093673.1	0.458	0.189	0.269	8.778	3.619	2.426	0.526	3.29937e+07	7.48293e-43	3.91565e-41
PLEK2	0.754	0.485	0.269	14.319	9.133	1.568	0.526	3.29839e+07	2.94165e-21	7.60379e-20
GDI2	2.763	2.481	0.282	48.498	43.793	1.107	0.525	32975910	6.322e-08	6.5244e-07
FBXO17	0.761	0.501	0.26	14.707	9.478	1.552	0.525	3.29666e+07	2.94893e-20	7.30947e-19
FGFR2	1.022	0.753	0.269	19.265	13.945	1.381	0.525	3.29632e+07	3.22371e-15	6.10261e-14
SERPINB5	1.071	0.802	0.268	20.3	15.102	1.344	0.525	32962146	2.17746e-14	3.89302e-13
LAMB1	0.479	0.207	0.272	8.907	3.877	2.297	0.525	32960384	2.31341e-39	1.12518e-37
SSR2	5.204	4.94	0.264	81.926	78.017	1.05	0.525	3.29543e+07	1.02038e-06	9.1342e-06
MCL1	2.037	1.754	0.282	35.862	31.085	1.154	0.525	3.29511e+07	4.55786e-09	5.2794e-08
CCNB1IP1	2.395	2.106	0.289	42.75	37.553	1.138	0.525	32951003	3.04307e-08	3.26256e-07
THSD4	0.424	0.161	0.263	8.079	3.096	2.61	0.525	3.29422e+07	2.8026e-45	1.54143e-43
ZSCAN16-AS1	1.137	0.871	0.265	21.44	16.352	1.311	0.525	32933480	3.39236e-13	5.59855e-12
ACTN4	2.402	2.125	0.277	42.595	37.768	1.128	0.525	3.29334e+07	4.46931e-08	4.71316e-07
TP73	0.301	0.048	0.253	5.904	0.948	6.229	0.525	32932994	0	0
PMP22	0.433	0.176	0.257	8.415	3.514	2.395	0.525	32929109	6.96361e-41	3.47443e-39
RAB32	0.473	0.207	0.266	8.907	4.006	2.223	0.525	32928832	3.75515e-37	1.72229e-35
ZNF428	2.16	1.881	0.279	39.073	34.033	1.148	0.525	32928155	1.94873e-08	2.12468e-07
SP110	0.675	0.416	0.259	12.791	7.748	1.651	0.525	3.29281e+07	1.41204e-22	3.85643e-21
GMPR2	1.255	0.989	0.267	23.589	18.493	1.276	0.525	3.29272e+07	4.64915e-12	7.0741e-11
NFAT5	1.129	0.864	0.265	21.258	16.106	1.32	0.525	3.29256e+07	3.31041e-13	5.46799e-12
PFDN4	2.654	2.371	0.284	46.815	41.843	1.119	0.525	3.29243e+07	1.20636e-07	1.20132e-06
NCOR2	0.937	0.673	0.264	17.582	12.678	1.387	0.525	3.29241e+07	1.21863e-15	2.36996e-14
MYL6B	3.27	2.959	0.311	56.758	51.228	1.108	0.525	32922862	4.43493e-07	4.18135e-06
AMOTL2	0.458	0.202	0.255	8.83	3.908	2.259	0.525	3.29197e+07	2.19901e-37	1.01097e-35
DPYSL2	0.591	0.33	0.261	11.186	6.32	1.77	0.525	32918110	4.18521e-26	1.29093e-24
YTHDF2	1.562	1.3	0.262	28.819	24.1	1.196	0.525	3.2917e+07	4.22674e-10	5.41566e-09
LAMTOR1	3.313	3.039	0.273	57.38	52.674	1.089	0.525	32916745	5.57685e-07	5.19959e-06
ARHGEF16	0.584	0.329	0.255	11.238	6.376	1.763	0.524	32910880	1.04381e-25	3.17402e-24
BGN	0.317	0.061	0.256	6.059	1.182	5.128	0.524	32908251	0	0
EFCAB1	0.326	0.074	0.252	6.318	1.434	4.406	0.524	32907853	0	0
APEX1	3.32	3.021	0.299	57.328	52.132	1.1	0.524	3.29057e+07	6.43959e-07	5.94938e-06
ETV5	0.771	0.512	0.259	14.526	9.644	1.506	0.524	3.29056e+07	1.04968e-18	2.39295e-17
SERPINF1	0.386	0.13	0.256	7.405	2.554	2.9	0.524	3.29048e+07	0	0
CRTAP	0.71	0.455	0.254	13.594	8.721	1.559	0.524	32900847	4.72637e-20	1.15521e-18
NTF3	0.295	0.04	0.255	5.619	0.769	7.304	0.524	3.28992e+07	0	0
EMID1	0.849	0.586	0.263	15.795	10.893	1.45	0.524	32898143	6.14013e-17	1.28034e-15
DNAJC8	1.496	1.234	0.262	27.654	22.894	1.208	0.524	3.28971e+07	3.44253e-10	4.46419e-09
WWTR1	1.274	1.007	0.267	23.641	18.469	1.28	0.524	32896828	1.18531e-11	1.74047e-10
SOCS3	0.636	0.377	0.259	11.833	6.997	1.691	0.524	32891748	2.01946e-23	5.72595e-22
ACVR2A	0.62	0.364	0.256	11.678	6.807	1.716	0.524	32889306	7.96064e-24	2.29421e-22
PHIP	1.552	1.279	0.273	28.534	23.238	1.228	0.524	32889084	5.60117e-10	7.10598e-09
ITGB5	1.034	0.772	0.262	19.057	14.272	1.335	0.524	32886399	9.08069e-14	1.55442e-12
N4BP2L2	3.183	2.894	0.289	54.972	49.843	1.103	0.524	3.28839e+07	7.39068e-07	6.73145e-06
MRPL33	3.318	3.002	0.316	57.872	52.028	1.112	0.524	32877844	1.02665e-06	9.1818e-06
PROK2	0.502	0.248	0.254	9.477	4.696	2.018	0.524	3.28772e+07	4.26862e-31	1.60356e-29
PRDX2	4.248	3.95	0.298	69.653	64.589	1.078	0.524	3.2877e+07	2.32188e-06	1.97416e-05
CDC26	1.795	1.525	0.27	32.833	27.959	1.174	0.524	3.28745e+07	7.91398e-09	8.99948e-08
ACADM	1.172	0.916	0.256	22.009	17.066	1.29	0.524	3.28722e+07	5.90841e-12	8.9199e-11
SLC39A10	0.755	0.501	0.254	14.138	9.342	1.513	0.524	32871382	2.12694e-18	4.78662e-17
SORBS2	1.343	1.084	0.259	24.754	19.94	1.241	0.524	3.28688e+07	9.30969e-11	1.26592e-09
PKM	2.469	2.19	0.279	43.501	38.421	1.132	0.524	32864656	1.95863e-07	1.90813e-06
KAZN	0.75	0.499	0.251	14.138	9.299	1.52	0.524	32864201	2.74442e-18	6.14756e-17
ORAI3	0.874	0.622	0.252	16.442	11.668	1.409	0.524	32863628	1.77328e-15	3.41039e-14
RBPJ	1.094	0.839	0.254	20.482	15.755	1.3	0.524	3.28629e+07	1.66096e-12	2.61168e-11
GBP2	0.688	0.434	0.254	12.817	8.013	1.6	0.524	3.28621e+07	2.1266e-20	5.3328e-19
IRX4	0.733	0.489	0.244	14.138	9.287	1.522	0.524	32861837	2.99967e-18	6.70377e-17
ATRX	1.799	1.526	0.273	32.755	27.522	1.19	0.524	32860959	9.27774e-09	1.04518e-07
CAP1	1.211	0.957	0.254	22.812	17.964	1.27	0.524	32860306	2.12189e-11	3.05914e-10
ATP5PO	5.045	4.763	0.282	80.632	76.115	1.059	0.524	32858617	4.28136e-06	3.49403e-05
AIP	1.133	0.88	0.253	21.31	16.555	1.287	0.524	3.28567e+07	5.33904e-12	8.09196e-11
SRSF5	3.323	3.039	0.285	57.224	52.206	1.096	0.524	3.28564e+07	1.46193e-06	1.28078e-05
PQBP1	2.053	1.786	0.267	37.286	32.359	1.152	0.524	3.28551e+07	5.47567e-08	5.72441e-07
IRF2BPL	0.753	0.5	0.253	13.982	9.231	1.515	0.524	32854988	3.32599e-18	7.39028e-17
MED28	1.798	1.536	0.262	32.936	28.156	1.17	0.524	32853571	1.36466e-08	1.51874e-07
MSRB3	0.385	0.147	0.238	7.561	2.849	2.653	0.523	32851391	2.31214e-43	1.22992e-41
RHOD	0.849	0.603	0.246	16.209	11.342	1.429	0.523	32850205	1.58672e-15	3.06074e-14
NDUFC1	3.36	3.086	0.274	57.949	53.308	1.087	0.523	32848150	1.82529e-06	1.57905e-05
RBM39	4.106	3.797	0.308	68.695	63.345	1.084	0.523	3.28477e+07	3.45594e-06	2.84687e-05
KCTD14	0.458	0.21	0.247	8.7	4.025	2.162	0.523	32847610	1.08344e-33	4.36745e-32
PADI2	0.668	0.42	0.247	12.558	7.853	1.599	0.523	3.28454e+07	2.53922e-20	6.33459e-19
SBSPON	0.504	0.261	0.243	9.736	5.09	1.913	0.523	3.28437e+07	3.63419e-28	1.21406e-26
BSG	3.403	3.12	0.283	57.716	52.822	1.093	0.523	3.28414e+07	1.96283e-06	1.68971e-05
PDE1C	0.367	0.113	0.253	6.784	2.123	3.195	0.523	3.28412e+07	0	0
TSEN34	1.466	1.214	0.252	27.473	22.629	1.214	0.523	32839474	1.33596e-09	1.6306e-08
IMPDH2	3.763	3.471	0.292	62.817	57.745	1.088	0.523	3.28378e+07	2.97697e-06	2.47876e-05
RUSC1	0.809	0.567	0.241	15.588	10.918	1.428	0.523	32835494	1.02317e-15	2.00368e-14
DCP2	1.223	0.968	0.255	22.475	17.872	1.258	0.523	32835362	3.99459e-11	5.59506e-10
DDB2	0.951	0.705	0.246	18.022	13.422	1.343	0.523	3.28335e+07	1.61647e-13	2.71413e-12
NME4	2.355	2.084	0.271	42.051	37.098	1.134	0.523	3.28322e+07	2.74636e-07	2.63435e-06
PXN	0.455	0.217	0.238	8.83	4.179	2.113	0.523	3.28319e+07	3.8766e-32	1.5061e-30
TBCA	5.261	4.997	0.264	82.962	78.762	1.053	0.523	32827329	7.06109e-06	5.56046e-05
STK17A	0.519	0.266	0.253	9.581	4.979	1.924	0.523	32826749	4.71367e-28	1.57196e-26
SORBS1	0.395	0.155	0.239	7.664	3.071	2.496	0.523	3.28254e+07	5.79633e-40	2.84787e-38
TBCB	1.986	1.733	0.253	36.147	31.614	1.143	0.523	3.28252e+07	7.96826e-08	8.1235e-07
PLEKHF1	0.688	0.448	0.24	13.231	8.616	1.536	0.523	32825103	1.6678e-18	3.78419e-17
PODNL1	0.315	0.077	0.238	6.111	1.508	4.053	0.523	3.28228e+07	0	0
MRPL51	3.992	3.707	0.285	67.323	62.398	1.079	0.523	32820285	5.00064e-06	4.04174e-05
ITGA2	2.155	1.88	0.275	37.882	32.864	1.153	0.523	3.28167e+07	1.37818e-07	1.36538e-06
DDIT3	1.158	0.91	0.248	21.414	16.869	1.269	0.523	3.28161e+07	2.64618e-11	3.78762e-10
SRPX	0.318	0.08	0.239	6.111	1.52	4.02	0.523	3.28156e+07	0	0
WDR1	1.532	1.281	0.251	28.301	23.669	1.196	0.523	32815086	4.33459e-09	5.03589e-08
IRX2	1.877	1.611	0.266	34.024	28.968	1.175	0.523	3.28146e+07	4.41546e-08	4.65892e-07
LTA4H	1.832	1.573	0.259	33.428	28.709	1.164	0.523	32812661	4.11212e-08	4.36268e-07
PWP1	1.435	1.183	0.251	26.67	21.897	1.218	0.523	32811939	1.73195e-09	2.09407e-08
GADD45GIP1	3.065	2.789	0.276	53.806	48.858	1.101	0.523	32811829	2.19854e-06	1.87922e-05
HRCT1	0.299	0.062	0.237	5.774	1.237	4.668	0.523	3.28045e+07	0	0
RGS10	2.894	2.576	0.317	50.311	43.953	1.145	0.523	3.28031e+07	1.49196e-06	1.3059e-05
ZDHHC23	0.349	0.108	0.241	6.577	2.037	3.229	0.523	32801797	0	0
CRTC1	0.693	0.451	0.242	12.998	8.437	1.541	0.523	3.27991e+07	3.36097e-18	7.45942e-17
NIFK	1.421	1.173	0.248	26.308	21.583	1.219	0.523	32797612	2.05627e-09	2.46612e-08
CSNK2B	2.635	2.377	0.258	46.841	42.316	1.107	0.523	3.27974e+07	1.25063e-06	1.10773e-05
AC083967.1	0.257	0.019	0.238	4.894	0.369	13.253	0.523	3.27969e+07	0	0
ZNRD1	1.551	1.302	0.249	28.56	24.02	1.189	0.523	3.27914e+07	9.14347e-09	1.03186e-07
SPCS2	2.005	1.743	0.261	36.639	31.737	1.154	0.523	3.27904e+07	1.70408e-07	1.67196e-06
LPIN1	0.618	0.383	0.235	11.833	7.299	1.621	0.523	32789105	4.80904e-20	1.17393e-18
KCNMB1	0.27	0.035	0.235	5.179	0.683	7.581	0.523	3.27889e+07	0	0
EPC1	1.262	1.021	0.241	23.433	18.973	1.235	0.522	32785409	4.41837e-10	5.65744e-09
MRPL11	2.511	2.252	0.259	44.77	40.156	1.115	0.522	3.27846e+07	1.1255e-06	1.0038e-05
CLTA	4.342	4.094	0.248	71.724	67.641	1.06	0.522	32784452	1.03178e-05	7.91526e-05
S100A6	7.102	6.781	0.321	94.951	90.892	1.045	0.522	32784135	1.42025e-05	0.000106623
SNRPD1	3.274	2.98	0.294	56.655	51.295	1.104	0.522	32783994	4.32484e-06	3.52654e-05
GNG7	0.861	0.619	0.242	15.976	11.508	1.388	0.522	3.27821e+07	3.51975e-14	6.21233e-13
SHISA5	1.752	1.503	0.249	32.004	27.46	1.165	0.522	3.27819e+07	5.02448e-08	5.27557e-07
CASP4	1.235	0.991	0.244	22.89	18.303	1.251	0.522	32778337	3.1909e-10	4.15462e-09
TCEAL8	2.108	1.852	0.257	38.115	33.473	1.139	0.522	32774349	3.61285e-07	3.43176e-06
SDCBP	0.978	0.741	0.237	18.514	14.105	1.313	0.522	3.27742e+07	3.76609e-12	5.78055e-11
EPB41L3	0.41	0.178	0.232	7.846	3.391	2.314	0.522	32773065	6.8055e-35	2.85668e-33
SOX9	1.664	1.412	0.252	30.347	25.472	1.191	0.522	32769390	3.0799e-08	3.29838e-07
NUCB1	1.514	1.273	0.241	28.172	23.718	1.188	0.522	32763710	1.51447e-08	1.67103e-07
CCM2	0.535	0.306	0.229	10.331	5.914	1.747	0.522	32762190	9.80036e-23	2.69182e-21
TMEM205	2.66	2.401	0.259	46.841	42.329	1.107	0.522	3.27615e+07	2.30464e-06	1.96209e-05
SVIL	2.33	2.065	0.264	41.17	36.168	1.138	0.522	3.27595e+07	8.73209e-07	7.87887e-06
CD320	0.784	0.552	0.232	14.889	10.468	1.422	0.522	3.27582e+07	9.62804e-15	1.76718e-13
SKA2	0.861	0.627	0.234	16.183	11.711	1.382	0.522	32757852	1.42444e-13	2.39795e-12
SLC5A3	0.513	0.281	0.232	9.71	5.311	1.828	0.522	3.27533e+07	2.22458e-24	6.49839e-23
CDK4	2.176	1.93	0.246	39.28	34.802	1.129	0.522	3.27531e+07	7.25964e-07	6.63714e-06
SERPINE2	0.486	0.249	0.237	9.037	4.653	1.942	0.522	32753026	6.19583e-27	1.97418e-25
SLC35B2	0.989	0.76	0.229	18.954	14.542	1.303	0.522	3.27525e+07	1.42149e-11	2.07937e-10
GALNT16	0.358	0.128	0.23	6.862	2.499	2.746	0.522	32750024	3.49063e-42	1.80699e-40
HSP90B1	2.47	2.223	0.247	42.828	38.802	1.104	0.522	32749447	1.63279e-06	1.42144e-05
FKBP8	2.557	2.323	0.234	45.52	41.498	1.097	0.522	3.27488e+07	2.50658e-06	2.12558e-05
SON	2.88	2.606	0.274	50.57	45.572	1.11	0.522	32747738	4.37349e-06	3.5647e-05
NFE2L2	1.775	1.526	0.249	32.496	27.848	1.167	0.522	32747554	1.21668e-07	1.21035e-06
AVPI1	0.765	0.535	0.23	14.604	10.167	1.436	0.522	3.27474e+07	7.56409e-15	1.39899e-13
HSD17B11	0.571	0.347	0.224	11.108	6.782	1.638	0.522	3.27425e+07	5.28854e-20	1.2861e-18
HLA-DRA	1.008	0.774	0.235	18.773	14.475	1.297	0.522	32740007	1.93879e-11	2.8063e-10
ECSIT	1.237	1.003	0.234	23.226	18.752	1.239	0.522	32738725	1.37639e-09	1.67783e-08
CRISPLD2	0.388	0.159	0.228	7.354	3.028	2.429	0.522	32733591	4.65901e-36	2.04922e-34
ZNF521	0.782	0.553	0.229	14.759	10.431	1.415	0.522	3.27301e+07	2.89438e-14	5.14145e-13
FAM207A	1.933	1.682	0.251	35.085	30.42	1.153	0.522	32728973	3.95563e-07	3.74225e-06
ACSS2	0.639	0.411	0.228	12.17	7.89	1.542	0.522	3.2728e+07	1.62403e-17	3.49592e-16
CAPZA2	1.26	1.029	0.231	23.692	19.447	1.218	0.522	32726731	3.06481e-09	3.61065e-08
TMED1	1.049	0.821	0.228	19.86	15.564	1.276	0.521	3.27235e+07	1.17766e-10	1.59352e-09
B3GAT3	1.119	0.892	0.227	21.336	16.943	1.259	0.521	32722771	4.77579e-10	6.09489e-09
ITGB4	0.869	0.645	0.224	16.52	12.112	1.364	0.521	32722013	1.17823e-12	1.86939e-11
NPTN	0.872	0.65	0.222	16.857	12.604	1.337	0.521	3.27198e+07	2.75017e-12	4.25846e-11
SNX3	3.319	3.051	0.268	57.742	52.92	1.091	0.521	32719167	1.30692e-05	9.88454e-05
SELENOW	3.896	3.606	0.29	65.769	60.588	1.086	0.521	3.27179e+07	2.06659e-05	0.000150751
MED10	1.224	0.995	0.229	23.045	18.758	1.229	0.521	3.27173e+07	2.42513e-09	2.89054e-08
UBE2D3	2.889	2.642	0.247	50.803	46.391	1.095	0.521	3.27161e+07	7.78493e-06	6.08088e-05
RASD1	0.7	0.471	0.229	12.921	8.597	1.503	0.521	32714671	4.04112e-16	8.086e-15
DHPS	1.419	1.19	0.229	26.67	22.248	1.199	0.521	3.27121e+07	2.4593e-08	2.65734e-07
CCNG2	0.739	0.515	0.223	14.034	9.773	1.436	0.521	3.27086e+07	1.48851e-14	2.70129e-13
HDDC2	2.169	1.926	0.243	39.228	34.796	1.127	0.521	32706081	1.70303e-06	1.47859e-05
HNRNPDL	3.79	3.504	0.286	63.905	58.65	1.09	0.521	3.27037e+07	2.31021e-05	0.000166821
FBXO2	0.678	0.455	0.223	12.973	8.794	1.475	0.521	3.27031e+07	1.2188e-15	2.36996e-14
CCDC151	0.355	0.135	0.22	6.81	2.579	2.641	0.521	32702228	7.88503e-39	3.78736e-37
GLIPR1	0.648	0.425	0.223	12.196	7.964	1.531	0.521	32698463	1.00822e-16	2.09106e-15
CD9	4.523	4.221	0.302	70.274	64.964	1.082	0.521	32696697	3.29038e-05	0.000231538
ETS2	0.762	0.541	0.221	14.448	10.136	1.425	0.521	3.26959e+07	6.41526e-14	1.11096e-12
SFRP1	1.458	1.233	0.225	26.463	20.949	1.263	0.521	32695715	2.02826e-08	2.20641e-07
GALNT11	0.938	0.714	0.224	17.607	13.355	1.318	0.521	32695298	2.02509e-11	2.92464e-10
MTHFS	0.615	0.396	0.219	11.833	7.644	1.548	0.521	3.26945e+07	3.64236e-17	7.7286e-16
BFAR	1.335	1.107	0.228	24.909	20.598	1.209	0.521	32694140	1.50697e-08	1.66465e-07
TMEM243	0.949	0.728	0.221	18.048	13.693	1.318	0.521	32692127	3.65171e-11	5.14302e-10
GAS1	0.27	0.055	0.215	5.256	1.065	4.937	0.521	3.26908e+07	0	0
FGF10	0.399	0.177	0.222	7.535	3.342	2.255	0.521	3.26908e+07	9.01539e-32	3.44709e-30
HSPG2	0.491	0.271	0.22	9.373	5.188	1.807	0.521	3.26903e+07	7.09122e-23	1.95606e-21
MGMT	2.004	1.768	0.236	36.484	32.174	1.134	0.521	3.26901e+07	1.28193e-06	1.13234e-05
TATDN1	1.907	1.669	0.238	34.827	30.334	1.148	0.521	3.26881e+07	8.48171e-07	7.66729e-06
TCEAL4	2.852	2.606	0.246	50.129	45.664	1.098	0.521	3.26871e+07	1.13464e-05	8.65272e-05
ATP5MF	4.695	4.448	0.247	75.117	71.167	1.055	0.521	32680836	4.77923e-05	0.00032574
IRS2	0.806	0.585	0.221	15.199	11.041	1.377	0.521	3.26776e+07	8.73883e-13	1.39568e-11
SELENOH	3.951	3.689	0.261	66.598	62.121	1.072	0.521	3.26768e+07	3.887e-05	0.000269688
CSTA	1.172	0.939	0.232	20.974	16.783	1.25	0.521	3.26744e+07	1.64025e-09	1.98943e-08
CTDSPL	0.737	0.519	0.218	13.905	9.742	1.427	0.521	32669032	7.67356e-14	1.32058e-12
LGALS8	0.68	0.465	0.215	12.973	8.831	1.469	0.521	3.2667e+07	7.60901e-15	1.40596e-13
NOB1	2.293	2.045	0.248	41.119	36.402	1.13	0.521	32665300	4.72416e-06	3.82629e-05
AHCYL2	0.347	0.134	0.213	6.68	2.579	2.591	0.521	32664953	5.06584e-37	2.29616e-35
PDIA4	1.112	0.889	0.223	20.663	16.561	1.248	0.52	32661853	1.91235e-09	2.2978e-08
HNRNPA2B1	3.206	2.927	0.279	55.463	50.071	1.108	0.52	3.26616e+07	2.49186e-05	0.000178867
LAMC2	0.482	0.264	0.218	9.114	5.04	1.808	0.52	3.26599e+07	1.87637e-22	5.08861e-21
ISCU	2.029	1.794	0.235	37.002	32.494	1.139	0.52	32657531	2.52102e-06	2.1355e-05
MAP7D3	0.677	0.464	0.213	12.843	8.708	1.475	0.52	32654666	9.57589e-15	1.75928e-13
TSHZ2	2.017	1.778	0.24	35.888	31.374	1.144	0.52	32654209	2.07916e-06	1.7827e-05
AC010642.2	1.465	1.239	0.226	27.136	22.844	1.188	0.52	32653228	1.27885e-07	1.26958e-06
MMADHC	1.817	1.587	0.229	33.351	29.109	1.146	0.52	32652134	1.19985e-06	1.06323e-05
HSBP1L1	1.743	1.51	0.233	32.056	27.479	1.167	0.52	3.26506e+07	7.8263e-07	7.10141e-06
1-Sep	0.988	0.772	0.217	18.514	14.432	1.283	0.52	3.265e+07	3.3459e-10	4.34472e-09
PDIA6	1.934	1.702	0.232	35.034	30.765	1.139	0.52	32649007	1.95641e-06	1.68569e-05
GGA2	0.632	0.42	0.212	12.144	8.093	1.501	0.52	32648618	1.83761e-15	3.52358e-14
MGME1	0.825	0.612	0.213	15.717	11.656	1.348	0.52	3.26465e+07	8.49671e-12	1.26397e-10
STIM2	0.606	0.394	0.212	11.419	7.317	1.561	0.52	3.26424e+07	1.64443e-16	3.36359e-15
PSMA1	2.79	2.543	0.247	49.56	44.914	1.103	0.52	32637248	2.25065e-05	0.000162763
CARMN	0.242	0.03	0.211	4.583	0.566	8.095	0.52	3.26366e+07	0	0
NFIC	1.602	1.377	0.226	29.544	25.245	1.17	0.52	32634921	5.02658e-07	4.71563e-06
DEK	2.766	2.522	0.244	48.032	43.64	1.101	0.52	32634461	2.04945e-05	0.000149727
PIP4P2	0.387	0.183	0.204	7.561	3.533	2.14	0.52	32634083	2.97284e-28	1.00004e-26
NMRK1	0.674	0.465	0.21	12.947	8.942	1.448	0.52	32633939	4.52646e-14	7.91679e-13
TCF7L1	0.502	0.292	0.21	9.581	5.57	1.72	0.52	32633687	4.48031e-20	1.09646e-18
SAV1	1.332	1.111	0.22	24.65	20.469	1.204	0.52	32633407	6.13401e-08	6.35416e-07
MCRIP1	1.871	1.649	0.222	34.179	30.094	1.136	0.52	32629970	2.33999e-06	1.98868e-05
PFKFB3	0.452	0.247	0.205	8.752	4.757	1.84	0.52	3.26264e+07	2.1898e-22	5.92197e-21
PLPPR1	0.265	0.059	0.206	5.127	1.157	4.431	0.52	3.26228e+07	0	0
CPNE1	1.271	1.058	0.213	23.822	19.755	1.206	0.52	3.26177e+07	5.93625e-08	6.17914e-07
SNHG8	6.487	6.298	0.189	93.32	91.101	1.024	0.52	32613544	0.000136405	0.000844725
RCAN1	0.367	0.161	0.206	7.017	3.077	2.28	0.52	3.26131e+07	2.09964e-30	7.62067e-29
GPX7	0.883	0.676	0.207	16.753	12.616	1.328	0.52	3.2611e+07	1.31276e-10	1.76519e-09
ZNF503	0.893	0.682	0.211	16.727	12.819	1.305	0.52	3.26108e+07	1.63735e-10	2.18039e-09
HSD17B10	1.788	1.57	0.218	32.444	28.777	1.127	0.52	32610501	2.34897e-06	1.99544e-05
LETMD1	1.65	1.43	0.22	30.295	26.217	1.156	0.52	32610380	1.13773e-06	1.01333e-05
TUSC1	0.709	0.503	0.206	13.439	9.428	1.425	0.52	3.26101e+07	4.44527e-13	7.2864e-12
GRAMD2B	0.557	0.351	0.206	10.616	6.659	1.594	0.52	32609722	5.92675e-17	1.23852e-15
SHMT1	0.516	0.314	0.202	9.995	6.062	1.649	0.52	32608369	3.57087e-18	7.88901e-17
PPP1R12B	0.437	0.231	0.205	8.312	4.382	1.897	0.52	3.26044e+07	4.33586e-23	1.21865e-21
AAMDC	1.386	1.171	0.216	25.842	21.743	1.189	0.52	3.26044e+07	2.28334e-07	2.21108e-06
PRKAR1A	1.501	1.285	0.215	27.861	23.798	1.171	0.52	3.26031e+07	5.6174e-07	5.22981e-06
DARS	1.516	1.295	0.221	28.017	23.78	1.178	0.519	32600276	5.99258e-07	5.55767e-06
TF	0.374	0.174	0.2	7.25	3.354	2.162	0.519	32595639	7.70647e-28	2.54366e-26
FAM217B	1.013	0.804	0.21	18.85	14.801	1.274	0.519	32594467	2.6979e-09	3.19593e-08
FGF19	1.468	1.307	0.161	25.583	20.297	1.26	0.519	32593761	1.60379e-07	1.57676e-06
CRIP2	1.953	1.73	0.223	35.241	31.122	1.132	0.519	32593569	5.75301e-06	4.60551e-05
WASF2	2.286	2.072	0.214	40.653	37.03	1.098	0.519	32593481	1.65021e-05	0.000122225
C16orf87	0.657	0.456	0.202	12.532	8.597	1.458	0.519	3.25907e+07	1.26496e-13	2.14068e-12
MIDN	1.311	1.1	0.212	24.262	20.167	1.203	0.519	3.25894e+07	1.47341e-07	1.4545e-06
XPC	0.676	0.472	0.204	12.765	8.887	1.436	0.519	32589025	2.82843e-13	4.70406e-12
DNAJB1	1.75	1.534	0.216	31.305	27.626	1.133	0.519	32586548	2.69859e-06	2.26159e-05
AHCY	2.216	1.988	0.228	39.85	35.645	1.118	0.519	3.25831e+07	1.60388e-05	0.000119021
JKAMP	0.722	0.522	0.2	13.931	10.154	1.372	0.519	32578575	7.10218e-12	1.06721e-10
SPRED1	0.57	0.367	0.203	10.772	6.936	1.553	0.519	32578568	9.76478e-16	1.922e-14
CCDC74A	0.44	0.241	0.199	8.545	4.745	1.801	0.519	3.25772e+07	6.04862e-21	1.54693e-19
HLA-A	2.128	1.896	0.232	37.96	33.344	1.138	0.519	3.25748e+07	1.25913e-05	9.5592e-05
HLA-B	1.683	1.462	0.221	30.01	25.442	1.18	0.519	3.25739e+07	1.88359e-06	1.6273e-05
DOK5	0.262	0.068	0.194	5.179	1.372	3.773	0.519	32573921	0	0
FXR1	1.488	1.276	0.212	27.525	23.534	1.17	0.519	3.25736e+07	9.37978e-07	8.42783e-06
RAP1B	1.191	0.987	0.204	22.424	18.592	1.206	0.519	32572669	8.7793e-08	8.90334e-07
MAGED2	1.196	0.994	0.202	22.605	18.678	1.21	0.519	32571762	9.56225e-08	9.66183e-07
PSMA2	1.915	1.706	0.208	34.827	31.177	1.117	0.519	32571503	8.40507e-06	6.5283e-05
LDLR	0.663	0.46	0.203	12.429	8.616	1.443	0.519	3.25713e+07	3.03043e-13	5.02702e-12
RWDD1	2.754	2.525	0.229	48.576	44.372	1.095	0.519	32570346	5.65227e-05	0.000378958
RTL8A	1.924	1.71	0.214	35.137	31.227	1.125	0.519	32569308	8.91574e-06	6.8972e-05
CDH11	0.321	0.121	0.2	6.137	2.369	2.59	0.519	32564767	2.62197e-34	1.0841e-32
BST2	1.842	1.617	0.225	31.616	27.7	1.141	0.519	32564607	4.21005e-06	3.43874e-05
HIVEP3	0.534	0.337	0.196	10.254	6.45	1.59	0.519	3.25639e+07	2.87694e-16	5.82905e-15
CFAP36	1.52	1.307	0.213	27.991	23.891	1.172	0.519	3.25618e+07	1.37738e-06	1.21276e-05
SELENOT	1.278	1.075	0.204	24.133	20.167	1.197	0.519	3.25611e+07	2.81125e-07	2.69125e-06
P3H2	0.265	0.071	0.194	5.153	1.397	3.688	0.519	3.25568e+07	0	0
AL121899.1	0.343	0.147	0.196	6.603	2.849	2.317	0.519	3.25564e+07	1.10245e-29	3.89877e-28
LPCAT2	0.353	0.155	0.198	6.758	3.016	2.241	0.519	32555797	1.80614e-28	6.12913e-27
CYBC1	0.703	0.51	0.193	13.672	9.89	1.382	0.519	3.2555e+07	1.08687e-11	1.60079e-10
NAPA	1.21	1.007	0.203	22.76	19.004	1.198	0.519	3.25547e+07	1.71732e-07	1.68409e-06
SNRPA	1.899	1.686	0.213	34.542	30.642	1.127	0.519	3.25529e+07	1.0466e-05	8.02575e-05
SLC44A1	0.692	0.496	0.196	13.206	9.441	1.399	0.519	32551787	4.87367e-12	7.40407e-11
SEC61G	4.22	3.971	0.249	69.524	65.142	1.067	0.519	32549781	0.000224099	0.00132247
CUEDC2	1.72	1.515	0.204	31.642	27.903	1.134	0.519	3.25421e+07	6.65229e-06	5.26862e-05
IGFBP6	0.236	0.047	0.189	4.635	0.923	5.021	0.519	32541660	0	0
ZSWIM7	1.07	0.872	0.198	20.093	16.346	1.229	0.519	3.2539e+07	4.55873e-08	4.7996e-07
ANP32B	3.492	3.261	0.231	59.788	55.671	1.074	0.518	32537311	0.00018708	0.00112639
DAPL1	0.653	0.447	0.207	11.859	8.21	1.445	0.518	3.2537e+07	4.50365e-13	7.37582e-12
FBLN1	1.327	1.137	0.191	24.521	20.143	1.217	0.518	3.25364e+07	5.0789e-07	4.76061e-06
EIF3L	6.374	6.257	0.117	91.559	90.59	1.011	0.518	32536223	0.000348331	0.00196263
COL6A2	0.434	0.242	0.192	8.286	4.585	1.807	0.518	3.25342e+07	3.71328e-20	9.11051e-19
PIK3CD-AS2	0.836	0.643	0.193	15.95	12.179	1.31	0.518	32532748	9.41507e-10	1.17061e-08
ARL4A	0.848	0.65	0.197	15.847	12.155	1.304	0.518	3.25308e+07	9.55312e-10	1.18472e-08
VPS51	1.735	1.532	0.203	31.616	28.082	1.126	0.518	32529702	8.62639e-06	6.68407e-05
ATP5F1A	4.064	3.82	0.244	67.711	63.315	1.069	0.518	32529406	0.000273965	0.00158241
ITGA9	0.458	0.266	0.193	8.7	5.016	1.735	0.518	3.25278e+07	1.18199e-18	2.69139e-17
SLC3A2	1.764	1.563	0.201	32.237	28.506	1.131	0.518	32527087	1.011e-05	7.76817e-05
FSTL1	0.542	0.349	0.192	10.331	6.671	1.549	0.518	3.25269e+07	5.0118e-15	9.38632e-14
MAGEF1	0.851	0.657	0.194	16.183	12.598	1.285	0.518	32526621	1.85247e-09	2.2314e-08
DSG2	1.213	1.012	0.2	22.631	18.82	1.203	0.518	3.2526e+07	3.08539e-07	2.94784e-06
MIRLET7BHG	0.557	0.366	0.191	10.642	6.942	1.533	0.518	32525563	1.53238e-14	2.77048e-13
NRCAM	0.328	0.133	0.195	6.163	2.505	2.46	0.518	3.25251e+07	4.13014e-31	1.55456e-29
CHSY1	0.661	0.468	0.193	12.558	8.887	1.413	0.518	3.25246e+07	4.28623e-12	6.54251e-11
DUSP4	0.676	0.482	0.194	12.688	8.936	1.42	0.518	32523538	5.20701e-12	7.89806e-11
SIDT2	0.318	0.13	0.187	6.163	2.505	2.46	0.518	3.25221e+07	5.85833e-31	2.18376e-29
PHF1	0.453	0.267	0.187	8.83	5.182	1.704	0.518	32520756	5.15741e-18	1.12652e-16
SULT1A1	0.623	0.435	0.188	12.04	8.382	1.436	0.518	3.25188e+07	1.62362e-12	2.55506e-11
HNRNPA0	2.974	2.748	0.226	52.071	47.831	1.089	0.518	3.25167e+07	0.000156738	0.000957151
HLA-DPB1	0.744	0.553	0.191	14.112	10.468	1.348	0.518	32514213	1.42052e-10	1.90082e-09
YTHDC1	1.705	1.501	0.204	31.15	27.349	1.139	0.518	32513871	9.67299e-06	7.4591e-05
MBNL1	0.959	0.765	0.194	17.996	14.21	1.266	0.518	32513005	1.60567e-08	1.76761e-07
KHDRBS1	2.205	1.997	0.208	39.384	35.701	1.103	0.518	32510116	5.02355e-05	0.000339992
AC027031.2	0.309	0.119	0.19	5.878	2.277	2.581	0.518	3.25084e+07	1.73296e-32	6.77364e-31
SNHG9	1.377	1.179	0.198	25.712	21.915	1.173	0.518	32506897	1.98779e-06	1.7094e-05
CALU	0.84	0.65	0.19	15.95	12.364	1.29	0.518	32506887	2.64122e-09	3.13649e-08
NISCH	0.676	0.487	0.189	12.895	9.299	1.387	0.518	3.25035e+07	2.44514e-11	3.51288e-10
ATP5MPL	5.353	5.111	0.242	83.273	79.303	1.05	0.518	32502631	0.000491644	0.00266962
SRSF1	1.891	1.689	0.202	34.335	30.734	1.117	0.518	3.24999e+07	2.58611e-05	0.000184945
FGF1	0.235	0.051	0.184	4.557	0.985	4.628	0.518	3.24968e+07	0	0
NDUFB8	3.031	2.819	0.212	52.848	49	1.079	0.518	3.24962e+07	0.000220807	0.00130384
ALDH9A1	1.27	1.078	0.192	23.796	20.069	1.186	0.518	3.24939e+07	1.19037e-06	1.05581e-05
MT1M	0.236	0.052	0.184	4.583	1.028	4.459	0.518	32493886	0	0
CCDC88A	0.779	0.586	0.193	14.448	10.856	1.331	0.518	3.24907e+07	6.03356e-10	7.62947e-09
SVBP	1.538	1.339	0.199	28.379	24.666	1.151	0.518	3.24887e+07	7.31371e-06	5.736e-05
SMDT1	4.982	4.816	0.166	79.104	76.749	1.031	0.518	3.24872e+07	0.000572481	0.00305529
PRCP	0.641	0.458	0.183	12.351	8.813	1.401	0.518	3.24852e+07	1.81053e-11	2.63051e-10
CBX1	1.32	1.124	0.195	24.184	20.697	1.169	0.518	32485107	1.86398e-06	1.6118e-05
C16orf45	0.425	0.242	0.183	8.208	4.677	1.755	0.518	32484840	1.9991e-18	4.50942e-17
MRPS36	2.053	1.85	0.203	37.183	33.442	1.112	0.518	32484753	5.31428e-05	0.000357663
VCL	0.87	0.683	0.187	16.339	12.788	1.278	0.518	3.24842e+07	8.71045e-09	9.87031e-08
CUTA	5.058	4.875	0.183	79.907	77.149	1.036	0.518	3.24839e+07	0.000597107	0.00317793
HDAC3	0.782	0.597	0.185	14.94	11.41	1.309	0.518	32483276	1.68234e-09	2.03663e-08
SDC2	0.282	0.1	0.182	5.515	2.006	2.749	0.518	32482343	3.74475e-34	1.54173e-32
HSPA1B	1.661	1.457	0.203	29.052	25.706	1.13	0.518	32480532	1.12373e-05	8.57973e-05
GCAT	0.57	0.388	0.183	10.979	7.44	1.476	0.518	32479916	6.91549e-13	1.11648e-11
MCAM	0.762	0.576	0.186	14.474	10.936	1.324	0.518	3.2479e+07	1.00496e-09	1.2439e-08
CNN3	1.371	1.179	0.192	25.039	21.595	1.159	0.518	3.24784e+07	3.08215e-06	2.55641e-05
GPX8	0.336	0.156	0.18	6.525	3.009	2.168	0.518	3.24769e+07	2.65723e-25	7.94248e-24
GATA3-AS1	0.596	0.412	0.183	11.289	7.754	1.456	0.518	32475480	2.07385e-12	3.23719e-11
R3HCC1	0.735	0.553	0.182	14.112	10.61	1.33	0.517	3.24738e+07	7.36059e-10	9.24695e-09
SNAP25	0.26	0.077	0.182	4.946	1.459	3.391	0.517	32469515	2.11694e-41	1.08138e-39
TTTY14	0.621	0.44	0.181	11.859	8.314	1.426	0.517	32468013	1.20468e-11	1.76757e-10
CALM2	4.551	4.322	0.228	71.828	67.998	1.056	0.517	32466629	0.000642544	0.00339605
FAM198B	0.254	0.074	0.18	4.92	1.452	3.387	0.517	3.24662e+07	2.42621e-41	1.23283e-39
POLR2G	1.603	1.414	0.19	29.622	26.082	1.136	0.517	3.24637e+07	1.701e-05	0.000125697
AAMP	1.046	0.864	0.182	20.016	16.438	1.218	0.517	32461472	3.47526e-07	3.30561e-06
NFYC	0.782	0.602	0.18	14.966	11.496	1.302	0.517	32460739	3.92658e-09	4.58949e-08
DENND4C	0.548	0.368	0.179	10.461	6.985	1.498	0.517	3.24568e+07	5.00896e-13	8.18257e-12
MRPL10	1.219	1.034	0.185	22.993	19.361	1.188	0.517	32455354	1.98266e-06	1.70602e-05
FZD7	1.159	0.974	0.185	21.621	18.124	1.193	0.517	32454684	1.08022e-06	9.6565e-06
ITGAV	0.552	0.372	0.18	10.539	7.102	1.484	0.517	32452891	8.56815e-13	1.37183e-11
SAT1	2.519	2.322	0.197	42.18	37.233	1.133	0.517	32452841	0.000146765	0.000902798
COMMD1	1.08	0.897	0.182	20.456	16.924	1.209	0.517	32450662	6.08271e-07	5.63585e-06
PTK7	0.652	0.47	0.182	12.325	8.93	1.38	0.517	32449437	9.38581e-11	1.27537e-09
EIF4H	2.056	1.854	0.201	37.416	33.645	1.112	0.517	3.24475e+07	9.69857e-05	0.000621952
ARF5	1.726	1.534	0.192	31.952	28.297	1.129	0.517	3.2447e+07	3.81777e-05	0.000265361
OXR1	1.287	1.099	0.188	23.874	20.18	1.183	0.517	32446211	3.47191e-06	2.85881e-05
FOXP1	3.67	3.442	0.228	61.756	57.622	1.072	0.517	32445544	0.000624618	0.00330885
CBX3	2.703	2.491	0.213	47.877	43.892	1.091	0.517	32445446	0.000299453	0.00171424
CYYR1	0.356	0.18	0.176	6.914	3.514	1.967	0.517	3.24449e+07	1.86168e-21	4.86431e-20
IGFBP7	0.358	0.162	0.196	6.396	3.022	2.117	0.517	32444808	4.98343e-24	1.44266e-22
FLOT2	0.922	0.745	0.177	17.711	14.081	1.258	0.517	32444591	9.62172e-08	9.71683e-07
MPZL1	1.134	0.952	0.182	21.362	17.7	1.207	0.517	3.24425e+07	1.15954e-06	1.03103e-05
PCNP	1.996	1.8	0.196	36.069	32.636	1.105	0.517	32441966	8.97873e-05	0.000580222
COL4A1	0.276	0.098	0.178	5.282	1.902	2.778	0.517	32439367	3.70952e-33	1.47685e-31
PSMF1	1.062	0.881	0.181	20.016	16.616	1.205	0.517	32438255	6.71222e-07	6.17129e-06
C8orf59	3.354	3.131	0.223	57.794	53.646	1.077	0.517	32434850	0.000606825	0.00322343
ARPC2	3.465	3.246	0.218	59.063	54.951	1.075	0.517	3.24342e+07	0.000645336	0.00340831
HMG20B	1.547	1.364	0.183	28.638	25.275	1.133	0.517	3.24278e+07	2.5921e-05	0.000185236
ISCA2	1.003	0.827	0.176	19.109	15.675	1.219	0.517	3.24264e+07	4.9582e-07	4.65425e-06
LEPROT	1.305	1.124	0.182	24.262	20.851	1.164	0.517	3.24257e+07	6.7743e-06	5.35427e-05
NDUFS5	6.804	6.679	0.125	95.831	94.381	1.015	0.517	32423809	0.00124383	0.00610654
DHRS3	0.659	0.484	0.175	12.61	9.256	1.362	0.517	32423436	4.74382e-10	6.06184e-09
DTX3	0.683	0.511	0.172	13.128	9.754	1.346	0.517	32422574	1.15809e-09	1.42249e-08
PRMT9	0.456	0.278	0.178	8.571	5.237	1.636	0.517	3.24224e+07	2.59319e-15	4.9235e-14
PEMT	0.79	0.616	0.174	15.122	11.767	1.285	0.517	3.24217e+07	1.85112e-08	2.02512e-07
CFAP20	0.846	0.671	0.176	16.132	12.856	1.255	0.517	32420385	5.95413e-08	6.19324e-07
RNF165	0.435	0.266	0.169	8.389	5.01	1.675	0.517	3.24195e+07	9.81002e-16	1.92894e-14
RSF1	1.634	1.449	0.185	29.751	26.512	1.122	0.517	32418771	4.07593e-05	0.000281784
PDIA3	1.348	1.165	0.182	24.754	21.472	1.153	0.517	3.24174e+07	9.93991e-06	7.64965e-05
FMOD	0.234	0.065	0.168	4.583	1.274	3.598	0.517	32414680	1.56455e-41	8.01323e-40
ZFP36	3.42	3.209	0.211	54.065	50.766	1.065	0.517	32414063	0.000675346	0.00354934
TMX1	0.805	0.633	0.171	15.432	12.081	1.277	0.517	3.24124e+07	3.48137e-08	3.71391e-07
VWA1	0.701	0.529	0.172	13.413	10.056	1.334	0.516	3.24118e+07	2.71845e-09	3.21831e-08
MRPL32	1.742	1.562	0.18	31.849	28.642	1.112	0.516	32411248	7.22955e-05	0.000473686
FABP7	0.295	0.122	0.174	5.567	2.271	2.451	0.516	3.24092e+07	7.14262e-28	2.36564e-26
PPP1R12A	0.783	0.608	0.176	14.785	11.453	1.291	0.516	3.24079e+07	1.97332e-08	2.15027e-07
DEF6	0.46	0.289	0.17	8.933	5.656	1.579	0.516	3.24078e+07	4.10609e-14	7.2208e-13
LDOC1	0.956	0.782	0.174	18.125	14.832	1.222	0.516	32407420	4.40196e-07	4.1523e-06
SRSF2	3.031	2.826	0.205	52.563	48.803	1.077	0.516	3.24065e+07	0.000670438	0.00352834
CD79B	0.318	0.147	0.171	6.085	2.8	2.173	0.516	3.24054e+07	8.50733e-24	2.44811e-22
ATP10D	0.411	0.237	0.173	7.742	4.474	1.73	0.516	3.24026e+07	1.08227e-16	2.23983e-15
PRPSAP1	1.425	1.24	0.185	26.23	22.801	1.15	0.516	3.24005e+07	2.13529e-05	0.000155352
PLOD3	0.254	0.082	0.171	4.868	1.612	3.019	0.516	3.24004e+07	7.11868e-35	2.98166e-33
ARID5A	0.317	0.153	0.164	6.292	3.028	2.078	0.516	3.24e+07	2.86011e-22	7.70234e-21
GSTA4	1.141	0.965	0.176	21.621	18.112	1.194	0.516	3.24e+07	3.65767e-06	3.00529e-05
PLEKHO1	0.478	0.307	0.171	9.114	5.834	1.562	0.516	32399543	1.37195e-13	2.31363e-12
GPR27	0.5	0.329	0.171	9.529	6.277	1.518	0.516	32395681	8.70572e-13	1.39155e-11
ZC3H15	2.385	2.175	0.209	42.724	38.612	1.107	0.516	32392195	0.000384035	0.00214006
HLA-DPA1	0.646	0.475	0.171	12.299	9.065	1.357	0.516	3.23913e+07	1.08848e-09	1.34138e-08
HAX1	1.831	1.651	0.18	33.635	30.291	1.11	0.516	32388472	0.000139271	0.000861367
PSME1	2.734	2.522	0.212	48.343	44.249	1.093	0.516	3.23876e+07	0.000642662	0.00339605
SLC43A3	0.3	0.136	0.165	5.904	2.696	2.19	0.516	3.23873e+07	9.07694e-24	2.60426e-22
CRYZL1	0.701	0.533	0.168	13.413	10.179	1.318	0.516	3.23853e+07	7.84559e-09	8.94805e-08
C5orf15	0.995	0.827	0.167	19.109	15.749	1.213	0.516	32384487	1.43739e-06	1.26215e-05
CD47	0.989	0.817	0.171	18.591	15.336	1.212	0.516	32384094	1.10693e-06	9.88153e-06
AL162231.1	0.74	0.572	0.168	14.112	10.875	1.298	0.516	3.23836e+07	2.08496e-08	2.26681e-07
PITPNA-AS1	1.48	1.301	0.179	27.421	23.94	1.145	0.516	3.23834e+07	4.02877e-05	0.000278823
SYTL1	1.784	1.599	0.185	32.496	29.054	1.118	0.516	32381611	0.000125718	0.000783569
EIF5	2.217	2.034	0.183	39.85	36.464	1.093	0.516	3.2375e+07	0.000383972	0.00214006
B3GNT2	0.481	0.316	0.166	9.244	6.056	1.526	0.516	3.23745e+07	1.12688e-12	1.78939e-11
FN1	0.366	0.185	0.182	6.499	3.336	1.948	0.516	3.23742e+07	7.46864e-20	1.80717e-18
NCKAP5L	0.317	0.155	0.161	6.163	2.972	2.073	0.516	32372735	1.50988e-21	3.95044e-20
NUDC	1.377	1.205	0.172	25.66	22.426	1.144	0.516	32371162	3.24095e-05	0.000228476
GSDMD	0.789	0.624	0.165	15.173	11.952	1.27	0.516	3.23698e+07	1.05973e-07	1.06132e-06
ANAPC16	3.973	3.758	0.214	66.857	62.958	1.062	0.516	3.2369e+07	0.00171774	0.00814333
SERTAD4	0.706	0.539	0.167	13.361	10.142	1.317	0.516	3.23671e+07	1.37301e-08	1.52716e-07
GNG12	0.528	0.364	0.165	10.098	6.93	1.457	0.516	3.23668e+07	2.57923e-11	3.69453e-10
FHL1	0.23	0.07	0.16	4.505	1.354	3.328	0.516	32364994	6.49249e-37	2.92905e-35
LINC02298	0.211	0.053	0.158	4.169	1.028	4.056	0.516	3.23609e+07	1.65353e-43	8.81977e-42
ST20	0.826	0.658	0.168	15.484	12.37	1.252	0.516	3.23606e+07	2.02806e-07	1.97179e-06
DNASE2	0.814	0.653	0.162	15.717	12.561	1.251	0.516	32360617	2.4362e-07	2.34734e-06
BTG2	1.354	1.178	0.176	24.417	20.758	1.176	0.516	3.23585e+07	2.48969e-05	0.000178778
NENF	3.923	3.717	0.206	65.821	62.219	1.058	0.516	3.23576e+07	0.0019064	0.0089087
PAFAH1B3	2.317	2.15	0.167	41.3	38.495	1.073	0.516	32357399	0.000585671	0.00312051
SLC16A1	0.395	0.231	0.164	7.509	4.382	1.714	0.516	32355812	1.17818e-15	2.29793e-14
FAM166B	0.229	0.066	0.163	4.402	1.286	3.422	0.516	32355521	1.3948e-37	6.45855e-36
FUNDC2	1.389	1.217	0.173	25.919	22.561	1.149	0.516	32355299	4.52329e-05	0.000309169
YBEY	1.484	1.31	0.174	27.525	24.063	1.144	0.516	3.23535e+07	6.99297e-05	0.000459432
CCDC8	0.489	0.327	0.162	9.373	6.253	1.499	0.516	32351552	6.74649e-12	1.01534e-10
AC007906.2	0.492	0.323	0.169	8.907	5.76	1.546	0.515	32348884	1.40407e-12	2.2204e-11
TXN2	2.764	2.584	0.179	48.809	45.584	1.071	0.515	32347899	0.00111915	0.00556091
HSPA5	1.109	0.936	0.173	20.378	17.318	1.177	0.515	32347201	7.57785e-06	5.93834e-05
SURF2	1.179	1.014	0.165	22.294	18.98	1.175	0.515	3.23455e+07	1.64154e-05	0.000121629
GTF2H5	1.968	1.796	0.172	35.733	32.648	1.094	0.515	3.2344e+07	0.000373465	0.00209203
CCDC59	1.386	1.212	0.174	25.79	22.389	1.152	0.515	3.23439e+07	5.29579e-05	0.000356542
ARL2	1.443	1.272	0.171	26.929	23.657	1.138	0.515	3.23435e+07	7.42842e-05	0.000485235
SIRT2	0.909	0.749	0.16	17.4	14.161	1.229	0.515	3.23431e+07	1.39235e-06	1.22483e-05
C21orf91	0.425	0.262	0.163	8.027	4.942	1.624	0.515	32342930	5.55839e-14	9.66909e-13
COPRS	0.99	0.824	0.165	18.566	15.318	1.212	0.515	32342264	2.98682e-06	2.48589e-05
MTSS1	1.75	1.567	0.183	31.642	28.039	1.129	0.515	3.23416e+07	0.000195761	0.00117389
EDARADD	0.271	0.117	0.154	5.36	2.277	2.354	0.515	32340446	9.13747e-25	2.70192e-23
HADH	1.114	0.949	0.165	21.051	17.736	1.187	0.515	3.23404e+07	1.08634e-05	8.31067e-05
TNS1	0.307	0.148	0.159	5.904	2.837	2.081	0.515	3.23387e+07	4.87447e-21	1.25161e-19
CTDSP1	0.802	0.643	0.16	15.355	12.198	1.259	0.515	3.2337e+07	3.398e-07	3.2353e-06
GSTK1	2.369	2.177	0.192	42.698	39.005	1.095	0.515	3.23367e+07	0.000809553	0.00416511
COMMD8	0.557	0.398	0.16	10.694	7.637	1.4	0.515	3.23356e+07	5.47242e-10	6.95177e-09
DAD1	2.512	2.328	0.184	44.718	41.363	1.081	0.515	32334002	0.00100306	0.00503796
EIF2AK2	0.568	0.405	0.164	10.668	7.625	1.399	0.515	32332937	5.89946e-10	7.46479e-09
NEK6	0.451	0.297	0.154	8.83	5.748	1.536	0.515	3.23322e+07	3.05822e-12	4.70152e-11
AKR1B1	0.699	0.541	0.158	13.413	10.321	1.3	0.515	3.23322e+07	5.26277e-08	5.51377e-07
TMBIM4	1.579	1.412	0.168	29.156	26.1	1.117	0.515	32330903	0.00015728	0.000960141
TNRC6B	1.492	1.318	0.174	27.421	23.958	1.145	0.515	3.23302e+07	0.00010121	0.00064604
ITGB8	0.708	0.553	0.156	13.568	10.351	1.311	0.515	32329075	6.2124e-08	6.42846e-07
RILPL2	0.581	0.425	0.156	11.238	8.148	1.379	0.515	32328130	2.12638e-09	2.54861e-08
MRPL50	0.886	0.727	0.159	16.96	13.945	1.216	0.515	3.2328e+07	1.69865e-06	1.47545e-05
SNX17	1.143	0.981	0.161	21.854	18.561	1.177	0.515	3.23237e+07	2.15584e-05	0.000156434
SNCA	0.214	0.06	0.154	4.195	1.182	3.55	0.515	32322900	1.49117e-37	6.88827e-36
BHLHE41	0.561	0.403	0.158	10.616	7.551	1.406	0.515	32322806	7.67931e-10	9.63482e-09
ADARB1	0.518	0.359	0.159	9.71	6.677	1.454	0.515	3.23201e+07	1.00785e-10	1.36758e-09
ANGPTL2	0.22	0.07	0.15	4.376	1.366	3.203	0.515	3.23193e+07	5.64353e-34	2.30871e-32
PSMD4	1.88	1.702	0.178	34.593	31.091	1.113	0.515	32316673	0.000450624	0.00247606
MUS81	0.477	0.324	0.152	9.296	6.265	1.484	0.515	32316567	3.62041e-11	5.10266e-10
PMVK	1.884	1.71	0.174	34.386	31.122	1.105	0.515	32316396	0.000451468	0.00247935
PHYHD1	0.775	0.62	0.155	14.94	11.872	1.259	0.515	32314687	4.64436e-07	4.3724e-06
HNRNPH3	1.418	1.253	0.165	26.437	23.152	1.142	0.515	3.23076e+07	0.000120722	0.000755601
AL034417.2	0.234	0.081	0.154	4.505	1.539	2.928	0.515	3.23072e+07	9.47132e-31	3.50348e-29
SNX5	1.121	0.96	0.161	21.025	17.761	1.184	0.515	3.23066e+07	2.19778e-05	0.000159119
CCDC28B	0.602	0.45	0.152	11.548	8.499	1.359	0.515	32305987	9.07808e-09	1.02508e-07
ROCK2	0.48	0.325	0.155	9.114	6.13	1.487	0.515	3.23055e+07	3.93944e-11	5.52811e-10
TMEM109	0.773	0.62	0.153	14.966	11.988	1.248	0.515	3.23055e+07	6.56176e-07	6.05067e-06
ACD	0.5	0.346	0.154	9.658	6.714	1.438	0.515	32304835	2.11063e-10	2.78565e-09
EFNB3	0.51	0.356	0.154	9.684	6.714	1.442	0.515	3.23019e+07	2.43742e-10	3.20382e-09
HNRNPF	1.89	1.717	0.174	34.671	31.307	1.107	0.515	32300936	0.000575026	0.00306718
ARPC1A	2.277	2.099	0.179	41.119	37.701	1.091	0.515	3.23009e+07	0.00112896	0.00560677
EVA1C	0.335	0.182	0.153	6.499	3.557	1.827	0.515	32300793	1.32067e-16	2.72154e-15
JAGN1	1.522	1.358	0.165	28.172	25.152	1.12	0.515	3.23007e+07	0.000209196	0.00124479
MSMP	0.19	0.028	0.162	3.47	0.529	6.556	0.515	3.23004e+07	0	0
AZI2	1.027	0.87	0.156	19.42	16.198	1.199	0.515	3.22995e+07	1.25944e-05	9.5592e-05
A1BG	0.899	0.742	0.157	16.96	14.081	1.204	0.515	3.22989e+07	3.73976e-06	3.06759e-05
RYBP	0.612	0.458	0.154	11.678	8.721	1.339	0.515	3.22984e+07	1.66909e-08	1.83012e-07
NFKBIA	1.361	1.199	0.162	24.469	21.349	1.146	0.515	3.22971e+07	8.91743e-05	0.000576453
NEXN	0.172	0.022	0.149	3.366	0.437	7.704	0.515	32295864	0	0
RNF39	0.374	0.225	0.149	7.276	4.32	1.684	0.515	3.22953e+07	3.45196e-14	6.10384e-13
KLHDC3	1.061	0.905	0.155	20.145	17.158	1.174	0.515	32295048	2.10934e-05	0.000153811
CDCA4	0.496	0.35	0.146	9.788	6.8	1.439	0.515	3.22948e+07	4.18298e-10	5.36316e-09
HARS	0.766	0.616	0.151	14.785	11.785	1.255	0.515	32294389	7.47506e-07	6.79626e-06
SNRPF	4.438	4.189	0.249	73.019	68.429	1.067	0.515	3.22943e+07	0.00409319	0.0172303
IL11RA	0.218	0.07	0.148	4.298	1.372	3.132	0.515	32293773	2.10502e-32	8.21128e-31
SEM1	4.83	4.659	0.171	77.421	74.688	1.037	0.515	32293406	0.00439862	0.018348
HNRNPA1P48	0.847	0.693	0.154	16.028	13.078	1.226	0.515	32292063	2.24727e-06	1.91663e-05
RAB27A	0.324	0.174	0.15	6.292	3.373	1.866	0.515	32291601	5.48561e-17	1.14758e-15
LYRM1	0.786	0.633	0.153	15.044	12.019	1.252	0.515	3.22912e+07	1.00604e-06	9.01001e-06
SHISA4	0.401	0.252	0.15	7.82	4.911	1.592	0.515	32290358	8.77236e-13	1.39988e-11
PNISR	4.137	3.937	0.2	68.617	64.982	1.056	0.515	3.22903e+07	0.00403331	0.0170377
NNMT	0.284	0.128	0.157	5.36	2.462	2.177	0.515	3.22897e+07	2.15435e-21	5.60625e-20
TRAPPC3	1.503	1.345	0.158	27.913	25.029	1.115	0.515	3.22896e+07	0.000241853	0.00141556
ANTXR1	0.444	0.292	0.151	8.519	5.606	1.519	0.515	3.22883e+07	1.56918e-11	2.29192e-10
NDUFB10	3.578	3.379	0.198	61.264	57.61	1.063	0.515	3.22872e+07	0.00355928	0.0153099
NFIA	2.215	2.032	0.183	39.617	36.064	1.099	0.514	32285305	0.00118967	0.00587201
SLC25A38	0.584	0.437	0.147	11.315	8.382	1.35	0.514	32283859	1.60743e-08	1.76854e-07
SNAPC2	0.811	0.661	0.15	15.614	12.622	1.237	0.514	3.22824e+07	2.05865e-06	1.76591e-05
TMEM43	0.636	0.485	0.151	12.196	9.311	1.31	0.514	3.2282e+07	6.87725e-08	7.0597e-07
SERGEF	0.67	0.523	0.147	12.947	9.982	1.297	0.514	3.22798e+07	1.77345e-07	1.73737e-06
SLC38A2	1.739	1.573	0.166	31.642	28.482	1.111	0.514	3.22797e+07	0.000518929	0.00280045
IL27RA	0.325	0.177	0.148	6.318	3.453	1.83	0.514	32277625	2.86991e-16	5.82092e-15
CISH	0.606	0.457	0.149	11.6	8.702	1.333	0.514	3.22747e+07	3.66892e-08	3.90751e-07
CDC42EP3	0.472	0.325	0.148	9.089	6.203	1.465	0.514	32274536	1.9963e-10	2.64199e-09
AL118516.1	0.788	0.634	0.154	14.682	11.81	1.243	0.514	32273041	1.34178e-06	1.18195e-05
ABHD14B	2.02	1.846	0.174	36.872	33.288	1.108	0.514	3.22719e+07	0.00107415	0.00536359
OARD1	1.183	1.028	0.154	22.268	19.275	1.155	0.514	32271853	7.41894e-05	0.000484943
ADK	0.715	0.566	0.148	13.723	10.77	1.274	0.514	32271761	5.3551e-07	5.00734e-06
EPB41L1	0.352	0.202	0.151	6.706	3.859	1.738	0.514	32271602	8.52243e-15	1.57173e-13
AHDC1	0.495	0.347	0.148	9.477	6.591	1.438	0.514	3.22714e+07	6.51834e-10	8.22299e-09
SLC7A8	0.487	0.342	0.145	9.373	6.456	1.452	0.514	3.22711e+07	4.72781e-10	6.04565e-09
OSMR	0.356	0.21	0.147	6.914	4.074	1.697	0.514	32269004	3.907e-14	6.88323e-13
DHRSX	0.618	0.469	0.149	11.807	8.973	1.316	0.514	3.22686e+07	6.62143e-08	6.82247e-07
AJUBA	0.33	0.183	0.147	6.396	3.557	1.798	0.514	32268607	1.22334e-15	2.37641e-14
BRD2	1.586	1.423	0.163	29.311	26.051	1.125	0.514	32267685	0.000416608	0.00230429
XRCC3	0.239	0.094	0.145	4.687	1.846	2.538	0.514	32267550	3.14276e-25	9.37921e-24
NR4A2	0.544	0.389	0.155	9.995	7.145	1.399	0.514	32267460	2.78248e-09	3.29007e-08
IAH1	1.421	1.261	0.16	26.359	23.195	1.136	0.514	32267201	0.000236269	0.00138708
PRDX3	1.548	1.389	0.159	28.586	25.558	1.118	0.514	32266949	0.000382184	0.00213221
PHLDA3	1.191	1.038	0.152	22.216	19.115	1.162	0.514	3.22667e+07	7.79233e-05	0.000507803
NDUFB6	1.482	1.321	0.161	27.343	24.389	1.121	0.514	3.22662e+07	0.000307457	0.00175279
ATP6AP1	0.915	0.766	0.149	17.478	14.573	1.199	0.514	3.22658e+07	1.09902e-05	8.40434e-05
LAMA4	0.305	0.153	0.152	5.671	2.837	1.999	0.514	32264746	2.25169e-18	5.06145e-17
C1D	0.983	0.834	0.149	18.669	15.81	1.181	0.514	32264058	2.16207e-05	0.000156827
COPS6	1.418	1.26	0.158	26.437	23.337	1.133	0.514	32263755	0.00025707	0.00149511
TMX4	1.106	0.955	0.152	20.715	17.81	1.163	0.514	32262973	5.20316e-05	0.000350918
LRP6	0.556	0.405	0.151	10.383	7.576	1.371	0.514	3.22627e+07	7.97713e-09	9.06594e-08
ADAMTS3	0.267	0.119	0.148	5.075	2.246	2.259	0.514	32262026	1.08362e-21	2.85453e-20
SNRNP27	1.001	0.851	0.15	18.876	16.019	1.178	0.514	3.22617e+07	2.50814e-05	0.000179902
ILF3	1.567	1.402	0.164	28.793	25.503	1.129	0.514	3.22613e+07	0.000415833	0.00230066
NR2C2AP	0.799	0.652	0.147	15.225	12.345	1.233	0.514	3.22591e+07	2.99537e-06	2.49085e-05
ERF	0.616	0.468	0.148	11.704	8.85	1.322	0.514	32259075	7.7052e-08	7.87194e-07
NLRP1	0.387	0.245	0.142	7.509	4.665	1.61	0.514	3.22581e+07	1.71854e-12	2.69563e-11
ETF1	0.979	0.828	0.15	18.384	15.502	1.186	0.514	32257381	2.15365e-05	0.000156434
CNIH1	1.709	1.551	0.158	31.46	28.426	1.107	0.514	32257157	0.000705933	0.00368717
KCNS3	0.285	0.144	0.141	5.645	2.843	1.985	0.514	3.22561e+07	4.78623e-18	1.04782e-16
MRPL28	1.323	1.169	0.154	24.754	21.878	1.131	0.514	3.2256e+07	0.000205485	0.00122573
ZNF331	0.412	0.266	0.146	7.872	5.053	1.558	0.514	3.22556e+07	1.01856e-11	1.50477e-10
CSPG4	0.196	0.053	0.143	3.806	1.009	3.771	0.514	32253296	1.18887e-36	5.3262e-35
CLDN15	0.56	0.412	0.148	10.668	7.884	1.353	0.514	32253003	2.01728e-08	2.1957e-07
WAC	1.086	0.936	0.15	20.43	17.515	1.166	0.514	32251978	5.76703e-05	0.000385848
NEDD9	0.253	0.104	0.149	4.764	1.982	2.404	0.514	3.22517e+07	2.69122e-23	7.60831e-22
VASH2	0.272	0.126	0.146	5.205	2.419	2.152	0.514	32251613	3.67276e-20	9.03406e-19
RBFOX2	0.644	0.501	0.143	12.377	9.478	1.306	0.514	3.22515e+07	2.30484e-07	2.22744e-06
SLC44A2	0.563	0.418	0.145	10.875	8.099	1.343	0.514	32250558	3.18032e-08	3.40027e-07
RGS9	0.415	0.271	0.143	7.949	5.126	1.551	0.514	3.225e+07	1.83971e-11	2.6689e-10
TCEAL2	0.202	0.06	0.142	3.962	1.188	3.335	0.514	32248883	7.43916e-33	2.93148e-31
CMTM3	0.854	0.708	0.146	16.183	13.305	1.216	0.514	3.22485e+07	7.65207e-06	5.98921e-05
NBL1	1.434	1.278	0.156	26.282	22.949	1.145	0.514	32247085	0.000311275	0.00177246
HNRNPM	1.537	1.383	0.154	28.198	25.448	1.108	0.514	32246512	0.000504446	0.00273068
MAGEH1	0.414	0.27	0.144	8.001	5.237	1.528	0.514	3.22463e+07	3.23989e-11	4.58307e-10
OSBPL1A	1.034	0.884	0.15	19.239	16.253	1.184	0.514	32245598	3.93887e-05	0.000273189
TMEM97	0.53	0.382	0.147	10.021	7.268	1.379	0.514	3.2245e+07	8.49729e-09	9.64008e-08
HLF	0.326	0.183	0.142	6.24	3.471	1.798	0.514	32241161	4.24061e-15	7.95743e-14
LY6E-DT	0.229	0.087	0.142	4.402	1.637	2.689	0.514	32241010	4.41907e-26	1.36089e-24
FRA10AC1	0.949	0.801	0.149	17.789	15.004	1.186	0.514	3.22403e+07	2.40903e-05	0.000173632
DDR1	1.465	1.315	0.149	27.084	24.278	1.116	0.514	32239217	0.000453622	0.00248976
EIF3G	4.365	4.191	0.175	71.647	68.558	1.045	0.514	3.22384e+07	0.00700758	0.027435
MPV17	1.068	0.921	0.147	20.223	17.367	1.164	0.514	3.22382e+07	7.10022e-05	0.000465845
EHD2	0.391	0.251	0.14	7.613	4.856	1.568	0.514	3.22375e+07	1.16352e-11	1.70977e-10
TRIB3	0.544	0.4	0.144	10.409	7.656	1.36	0.514	3.22366e+07	2.44987e-08	2.64863e-07
PABPC1	7.765	7.703	0.062	98.602	98.56	1	0.514	3.22364e+07	0.00803512	0.0309003
CABLES1	0.323	0.181	0.142	6.214	3.471	1.79	0.514	3.22356e+07	6.08476e-15	1.13299e-13
SF3B5	3.385	3.172	0.213	58.881	54.65	1.077	0.514	32235403	0.00555844	0.0224301
MSI2	0.821	0.674	0.147	15.407	12.672	1.216	0.514	3.22354e+07	6.76909e-06	5.35235e-05
RFC2	0.499	0.361	0.139	9.788	7.047	1.389	0.514	32235329	7.88294e-09	8.97475e-08
SMOC2	0.162	0.023	0.139	3.185	0.449	7.089	0.514	3.2235e+07	0	0
NRM	0.39	0.248	0.142	7.509	4.788	1.568	0.514	32233167	1.08214e-11	1.59504e-10
BLOC1S1	2.69	2.526	0.165	47.566	44.526	1.068	0.514	32232563	0.00387322	0.016484
LMOD1	0.165	0.021	0.143	3.133	0.406	7.714	0.514	3.22324e+07	0	0
MLF2	2.748	2.57	0.178	48.835	45.375	1.076	0.514	3.2232e+07	0.00407749	0.0171828
SSBP4	1.13	0.981	0.149	21.077	18.186	1.159	0.514	3.22301e+07	0.000111166	0.000702618
RGS3	0.289	0.148	0.141	5.567	2.856	1.95	0.514	3.22293e+07	4.43031e-17	9.33895e-16
CEP57	1.119	0.972	0.147	20.844	17.927	1.163	0.514	3.22288e+07	0.000104482	0.000665163
EOGT	0.307	0.167	0.14	5.93	3.219	1.842	0.514	32226968	1.51811e-15	2.93132e-14
ARMCX1	0.548	0.41	0.138	10.642	7.908	1.346	0.514	32226551	5.42662e-08	5.67927e-07
TERF2IP	1.167	1.021	0.146	22.009	19.133	1.15	0.514	32224885	0.000165338	0.00100488
NDUFA13	2.505	2.336	0.168	44.666	41.516	1.076	0.514	3.22243e+07	0.00360884	0.0154989
SETMAR	0.485	0.346	0.139	9.347	6.622	1.412	0.514	3.2224e+07	4.91291e-09	5.68044e-08
CRYM	0.295	0.155	0.14	5.645	2.948	1.915	0.513	32223625	1.71963e-16	3.51368e-15
NUDT16L1	0.876	0.734	0.141	16.727	13.995	1.195	0.513	32223374	2.0405e-05	0.000149186
DNAJC18	0.387	0.249	0.138	7.483	4.763	1.571	0.513	3.22229e+07	1.71761e-11	2.49793e-10
LINC00920	0.464	0.324	0.141	8.856	6.13	1.445	0.513	32222738	1.55846e-09	1.89379e-08
PAF1	0.514	0.377	0.138	9.995	7.25	1.379	0.513	32222690	1.94495e-08	2.12176e-07
MRC2	0.506	0.362	0.143	9.529	6.85	1.391	0.513	32220977	9.01921e-09	1.0197e-07
SLIT3	0.457	0.316	0.142	8.622	5.908	1.459	0.513	32220425	9.44144e-10	1.17238e-08
TIMM9	2.15	1.979	0.171	38.918	35.424	1.099	0.513	32220002	0.00249135	0.0112655
DNAJB6	1.556	1.407	0.149	28.819	25.909	1.112	0.513	32218119	0.000830873	0.00426611
DMKN	2.019	1.852	0.167	36.277	32.882	1.103	0.513	3.22177e+07	0.00203609	0.00943029
ALDH4A1	0.398	0.257	0.141	7.664	5.003	1.532	0.513	32217549	5.61965e-11	7.78965e-10
VSNL1	1.68	1.523	0.157	30.606	27.429	1.116	0.513	3.22161e+07	0.00108644	0.0054207
TXNDC17	2.752	2.612	0.14	47.488	45.498	1.044	0.513	32215791	0.00480062	0.019756
SCMH1	0.566	0.429	0.137	10.901	8.173	1.334	0.513	3.22149e+07	1.23824e-07	1.23052e-06
CEP85L	0.713	0.57	0.143	13.154	10.425	1.262	0.513	32214286	1.89837e-06	1.63861e-05
SGCE	0.295	0.156	0.138	5.697	3.028	1.881	0.513	3.22143e+07	7.2756e-16	1.44087e-14
POLR1D	5.109	4.897	0.212	80.865	77.119	1.049	0.513	3.22133e+07	0.00950425	0.0356414
DYNLRB1	2.917	2.741	0.176	51.321	47.935	1.071	0.513	32213135	0.00553407	0.0223598
TMEM50B	0.742	0.603	0.138	14.215	11.551	1.231	0.513	3.22112e+07	5.41402e-06	4.35037e-05
TUBA1B	2.872	2.705	0.166	47.67	43.504	1.096	0.513	3.22101e+07	0.00472847	0.0194965
CD276	0.313	0.179	0.134	6.163	3.502	1.76	0.513	3.22098e+07	4.21874e-14	7.41216e-13
APOM	0.497	0.36	0.137	9.555	6.874	1.39	0.513	3.22098e+07	1.48674e-08	1.64512e-07
TLN1	0.886	0.745	0.142	16.701	13.841	1.207	0.513	32209243	2.60824e-05	0.000186252
ATRAID	2.411	2.251	0.16	43.242	40.273	1.074	0.513	32207547	0.00402057	0.0169913
POGZ	0.756	0.617	0.139	14.267	11.527	1.238	0.513	32207390	5.9249e-06	4.72743e-05
TRABD	1.026	0.884	0.142	19.394	16.684	1.162	0.513	32207219	9.86881e-05	0.000632239
NRG2	0.291	0.155	0.136	5.619	2.966	1.894	0.513	32206969	7.20846e-16	1.42904e-14
AGRN	0.702	0.561	0.141	13.206	10.567	1.25	0.513	32206517	2.65025e-06	2.22882e-05
OAZ1	6.257	6.111	0.146	92.75	90.609	1.024	0.513	32206216	0.0105165	0.0388785
TCEAL1	0.718	0.583	0.136	13.801	11.071	1.247	0.513	32205805	4.27033e-06	3.4865e-05
EIF2A	2.157	1.999	0.158	38.685	35.695	1.084	0.513	3.22055e+07	0.00299702	0.0131911
FJX1	0.275	0.138	0.137	5.282	2.634	2.005	0.513	32205191	2.87955e-17	6.13022e-16
PRTFDC1	0.418	0.286	0.133	8.182	5.52	1.482	0.513	32203504	6.49766e-10	8.20558e-09
VIPR1	0.378	0.243	0.134	7.328	4.671	1.569	0.513	3.22032e+07	3.25986e-11	4.60459e-10
MAP3K13	2.011	1.859	0.152	36.38	33.571	1.084	0.513	32202341	0.00259037	0.0116212
TMEM91	0.8	0.664	0.136	15.303	12.499	1.224	0.513	3.22023e+07	1.36042e-05	0.000102411
FAM229B	0.824	0.686	0.138	15.64	12.912	1.211	0.513	32200691	1.81999e-05	0.00013413
PMM1	0.77	0.631	0.139	14.682	12.105	1.213	0.513	32200620	1.0526e-05	8.06851e-05
POLR2C	0.843	0.707	0.135	16.261	13.552	1.2	0.513	3.22003e+07	2.67306e-05	0.000190599
PAXBP1	0.56	0.421	0.14	10.435	7.748	1.347	0.513	32199988	1.06214e-07	1.06319e-06
NEDD8	4.305	4.084	0.221	71.517	67.358	1.062	0.513	3.21991e+07	0.00995609	0.0370266
TMEM241	0.428	0.294	0.134	8.26	5.625	1.468	0.513	32198810	1.08858e-09	1.34138e-08
LTBP1	0.736	0.597	0.139	13.801	11.115	1.242	0.513	32198362	5.3521e-06	4.30419e-05
CHURC1	1.504	1.357	0.147	27.939	25.103	1.113	0.513	32197289	0.000978712	0.00493419
PRMT2	1.663	1.513	0.15	30.451	27.669	1.101	0.513	32196763	0.00144462	0.00699262
NF1	0.797	0.657	0.14	14.915	12.272	1.215	0.513	32196099	1.32971e-05	0.000100326
FZD1	0.544	0.406	0.137	10.306	7.687	1.341	0.513	32193924	1.16731e-07	1.16544e-06
ACSF2	0.429	0.292	0.137	8.234	5.674	1.451	0.513	32190330	1.77704e-09	2.14455e-08
TMEM218	0.563	0.43	0.134	10.875	8.259	1.317	0.513	32187846	3.40409e-07	3.23951e-06
AC011043.1	0.565	0.434	0.131	11.056	8.437	1.31	0.513	3.21877e+07	4.37144e-07	4.12753e-06
DCN	0.196	0.052	0.144	3.599	1.028	3.502	0.513	3.21866e+07	5.14208e-32	1.98181e-30
STX10	1.072	0.935	0.137	20.43	17.527	1.166	0.513	32183160	0.000211357	0.00125649
TCTN3	0.73	0.595	0.134	13.905	11.268	1.234	0.513	3.21826e+07	9.04223e-06	6.98385e-05
CTSZ	0.968	0.831	0.137	18.177	15.509	1.172	0.513	3.21824e+07	0.000100158	0.000639958
HAT1	0.58	0.447	0.133	11.186	8.634	1.296	0.513	32181993	6.68386e-07	6.15151e-06
NDRG4	0.626	0.484	0.142	11.574	9.077	1.275	0.513	3.21818e+07	1.13828e-06	1.01333e-05
DDX3Y	0.469	0.332	0.137	8.856	6.308	1.404	0.513	3.21808e+07	1.33435e-08	1.48844e-07
RBBP4	1.675	1.534	0.141	30.735	28.162	1.091	0.513	32179623	0.0019227	0.0089675
LTBP2	0.171	0.04	0.131	3.366	0.812	4.144	0.513	3.21792e+07	2.19429e-36	9.76258e-35
GPRC5B	0.72	0.588	0.131	13.749	11.071	1.242	0.513	32177937	8.79385e-06	6.80836e-05
ARL6IP4	4.122	3.991	0.13	68.462	66.398	1.031	0.513	3.21773e+07	0.0119154	0.0430609
PPP1R1B	3.09	2.917	0.173	52.693	49.295	1.069	0.513	3.21768e+07	0.0083517	0.0319143
WNK1	0.968	0.83	0.139	17.918	15.373	1.166	0.513	32175032	0.000108589	0.000687568
TIMM44	0.955	0.82	0.135	18.048	15.422	1.17	0.513	3.2175e+07	0.000111626	0.000705068
AXL	0.336	0.207	0.129	6.525	3.957	1.649	0.513	3.21748e+07	5.71391e-12	8.63301e-11
HEXB	0.724	0.589	0.135	13.853	11.299	1.226	0.513	32174664	1.11831e-05	8.54171e-05
IMMP1L	1.013	0.878	0.135	19.109	16.45	1.162	0.513	3.21728e+07	0.000173792	0.00105229
LMO4	3.013	2.85	0.163	51.165	47.96	1.067	0.513	3.21728e+07	0.00828024	0.0316851
ARMCX2	0.494	0.364	0.13	9.555	7.004	1.364	0.513	3.21715e+07	7.97497e-08	8.12605e-07
MPC2	2.044	1.896	0.149	36.794	34.107	1.079	0.513	32171425	0.00389664	0.0165691
FSCN1	0.894	0.762	0.133	16.934	14.376	1.178	0.513	32171390	7.5287e-05	0.000491619
THNSL2	0.611	0.482	0.128	11.911	9.348	1.274	0.513	32169995	2.22087e-06	1.89663e-05
RBM4B	0.514	0.386	0.127	9.995	7.422	1.347	0.513	3.2169e+07	1.8141e-07	1.77359e-06
GABARAPL2	2.391	2.231	0.16	43.19	39.972	1.081	0.513	32168737	0.00601814	0.024034
NASP	1.529	1.386	0.143	27.835	25.251	1.102	0.513	32167768	0.00150598	0.00725524
MSRB2	1.116	0.978	0.138	20.404	17.878	1.141	0.513	3.21672e+07	0.000306771	0.00174991
EPS8L2	0.895	0.762	0.133	17.167	14.506	1.184	0.513	3.2167e+07	8.83942e-05	0.000571985
POLDIP3	0.649	0.52	0.129	12.558	9.988	1.257	0.513	32166606	4.63419e-06	3.76131e-05
SLC6A6	0.381	0.251	0.13	7.328	4.8	1.527	0.513	32164441	3.76002e-10	4.84015e-09
RORA	0.598	0.467	0.131	11.341	8.801	1.289	0.513	32163530	1.45482e-06	1.27513e-05
EIF3M	3.189	3.025	0.164	55.463	52.231	1.062	0.513	32161720	0.0105276	0.038905
PRAF2	0.561	0.434	0.127	10.875	8.296	1.311	0.513	3.21617e+07	8.3259e-07	7.52997e-06
GNL1	0.755	0.624	0.131	14.474	11.927	1.214	0.512	3.2161e+07	2.43359e-05	0.000175337
ESYT1	0.553	0.42	0.133	10.513	8.037	1.308	0.512	32160772	5.90139e-07	5.47573e-06
PGM1	0.833	0.703	0.131	15.847	13.269	1.194	0.512	32160673	5.44328e-05	0.000365962
NAB2	0.513	0.39	0.122	10.021	7.404	1.354	0.512	32160167	2.43836e-07	2.34825e-06
C1QB	0.574	0.441	0.133	10.927	8.474	1.289	0.512	3.21574e+07	1.16379e-06	1.03413e-05
SSBP2	0.508	0.381	0.127	9.839	7.324	1.344	0.512	32157002	2.32194e-07	2.24172e-06
CDIP1	0.473	0.349	0.124	9.296	6.763	1.374	0.512	32155912	9.10643e-08	9.21572e-07
CIDEB	0.321	0.196	0.125	6.318	3.822	1.653	0.512	3.21556e+07	8.38114e-12	1.24774e-10
HMGXB3	0.69	0.555	0.135	12.843	10.339	1.242	0.512	32154558	8.68508e-06	6.72684e-05
TCEAL3	0.731	0.598	0.133	13.749	11.275	1.22	0.512	32154421	1.80426e-05	0.000133022
ZP2	0.151	0.018	0.133	2.822	0.345	8.189	0.512	32154286	0	0
IFT43	1.029	0.898	0.131	19.575	16.98	1.153	0.512	32154270	0.000292207	0.00167774
GREM2	0.177	0.042	0.135	3.263	0.788	4.142	0.512	3.2154e+07	2.9954e-35	1.27117e-33
BEX5	0.244	0.117	0.127	4.79	2.32	2.065	0.512	3.21539e+07	4.74023e-17	9.95965e-16
NEDD4L	0.495	0.367	0.129	9.477	6.991	1.356	0.512	3.21535e+07	1.48297e-07	1.46319e-06
PLSCR4	0.234	0.109	0.125	4.609	2.129	2.165	0.512	32153399	4.04008e-18	8.86476e-17
DDX24	1.245	1.108	0.137	23.019	20.45	1.126	0.512	32151734	0.000781116	0.00403709
CHCHD6	0.715	0.587	0.128	13.723	11.219	1.223	0.512	3.215e+07	1.94392e-05	0.000142773
NME3	2.386	2.242	0.144	42.517	39.916	1.065	0.512	3.2149e+07	0.00732839	0.0285117
ANAPC15	1.46	1.324	0.137	26.929	24.371	1.105	0.512	32148611	0.00171123	0.00811848
SPATS2L	2.707	2.539	0.168	47.695	44.304	1.077	0.512	3.21486e+07	0.00913192	0.0344324
TFAP2C	1.503	1.362	0.141	26.851	24.198	1.11	0.512	32148325	0.00167664	0.00797788
HSCB	1.362	1.224	0.138	25.298	22.635	1.118	0.512	3.21473e+07	0.00130513	0.00637996
CRELD1	0.653	0.527	0.126	12.636	10.118	1.249	0.512	32146915	8.82902e-06	6.83285e-05
TMEM39B	0.46	0.336	0.124	8.959	6.48	1.382	0.512	32146619	7.36353e-08	7.54283e-07
USP11	0.471	0.346	0.125	9.166	6.702	1.368	0.512	3.2146e+07	1.15164e-07	1.15039e-06
PLCD3	0.218	0.094	0.124	4.298	1.852	2.32	0.512	32144618	1.13594e-19	2.71122e-18
TSLP	0.29	0.162	0.127	5.515	3.059	1.803	0.512	32144576	1.31483e-13	2.22118e-12
C12orf54	0.178	0.05	0.127	3.418	0.972	3.515	0.512	32144328	2.07096e-30	7.53074e-29
SIRT3	0.347	0.223	0.124	6.81	4.357	1.563	0.512	3.21439e+07	1.91399e-10	2.5406e-09
ZC3H6	0.924	0.794	0.13	17.374	14.832	1.171	0.512	32143898	0.000160626	0.000979329
SCT	0.167	0.038	0.128	3.185	0.745	4.277	0.512	32143213	1.19935e-35	5.19241e-34
BAD	1.73	1.586	0.143	32.004	29.159	1.098	0.512	3.21414e+07	0.00351863	0.0151654
TGIF2	0.372	0.248	0.124	7.172	4.702	1.525	0.512	3.21413e+07	8.225e-10	1.02528e-08
SYT8	0.163	0.036	0.127	3.159	0.726	4.35	0.512	32141145	5.08298e-36	2.23062e-34
SLC22A17	0.29	0.167	0.123	5.697	3.262	1.746	0.512	32139559	7.79971e-13	1.25295e-11
PKIG	0.738	0.609	0.128	14.086	11.705	1.203	0.512	32139461	3.43914e-05	0.000241127
LINC00476	0.792	0.665	0.127	14.915	12.321	1.211	0.512	32139306	5.17011e-05	0.000349177
AKAP7	0.34	0.213	0.127	6.525	4.093	1.594	0.512	3.21393e+07	7.80732e-11	1.06992e-09
SNHG15	1.146	1.014	0.131	21.466	18.844	1.139	0.512	3.21389e+07	0.00065379	0.00344825
FAH	0.49	0.366	0.124	9.477	7.01	1.352	0.512	3.21389e+07	2.59597e-07	2.4963e-06
ALKBH5	0.624	0.497	0.127	12.015	9.631	1.247	0.512	32138795	6.94153e-06	5.47301e-05
NAALADL1	0.286	0.162	0.124	5.567	3.139	1.774	0.512	32138112	3.62931e-13	5.98449e-12
LUC7L2	0.809	0.683	0.126	15.51	13.004	1.193	0.512	32138003	7.70131e-05	0.00050238
LIAS	0.725	0.598	0.127	13.775	11.305	1.218	0.512	32137518	2.79004e-05	0.000198281
SESN3	0.941	0.81	0.13	17.556	15.022	1.169	0.512	3.21368e+07	0.000199222	0.00119354
APOD	0.713	0.582	0.131	13.594	11.213	1.212	0.512	3.21362e+07	2.66986e-05	0.000190441
PKD2	0.45	0.321	0.129	8.519	6.093	1.398	0.512	32135995	4.88962e-08	5.14236e-07
TET1	0.468	0.342	0.125	8.804	6.32	1.393	0.512	32135060	8.38791e-08	8.52881e-07
PDGFRL	0.163	0.039	0.124	3.185	0.769	4.14	0.512	3.21349e+07	2.19019e-34	9.07517e-33
ABCA1	0.329	0.21	0.119	6.447	3.982	1.619	0.512	32134520	6.33285e-11	8.74685e-10
MRGPRX3	0.133	0.012	0.121	2.641	0.234	11.294	0.512	32132571	0	0
SPACA6	0.361	0.237	0.123	6.965	4.548	1.532	0.512	32130510	7.91454e-10	9.89139e-09
COPS4	0.65	0.527	0.123	12.584	10.111	1.245	0.512	3.213e+07	1.3662e-05	0.000102805
ENG	0.262	0.142	0.12	5.153	2.745	1.877	0.512	3.2128e+07	3.23441e-14	5.73492e-13
TGFB1	0.408	0.282	0.125	7.794	5.397	1.444	0.512	32127855	1.26856e-08	1.41752e-07
C19orf66	0.515	0.393	0.122	9.969	7.545	1.321	0.512	3.21278e+07	8.6737e-07	7.82985e-06
NSRP1	1.614	1.477	0.136	29.441	26.906	1.094	0.512	32127398	0.00322034	0.0140111
ELP5	1.025	0.898	0.128	19.316	16.887	1.144	0.512	3.21266e+07	0.00045972	0.00251894
PSMB4	1.839	1.701	0.138	33.454	30.9	1.083	0.512	3.21261e+07	0.00498915	0.0204317
SNRPD3	2.23	2.078	0.152	40.238	37.172	1.083	0.512	32125899	0.00801526	0.0308423
MCC	1.027	0.9	0.127	19.291	16.764	1.151	0.512	32125405	0.00045415	0.00249195
CES2	0.584	0.459	0.125	11.134	8.764	1.27	0.512	32122606	4.59856e-06	3.73553e-05
OGFRL1	1.053	0.923	0.13	19.446	16.906	1.15	0.512	3.21225e+07	0.000499279	0.00270651
LMO2	0.421	0.296	0.125	7.949	5.57	1.427	0.512	32122281	2.50344e-08	2.70352e-07
SEC62	2.383	2.237	0.146	42.465	39.793	1.067	0.512	3.21219e+07	0.00961579	0.0359968
SLC39A13	0.327	0.207	0.12	6.396	4.006	1.596	0.512	3.21218e+07	1.36745e-10	1.83362e-09
SLC25A4	0.577	0.453	0.124	11.082	8.714	1.272	0.512	32120825	4.59282e-06	3.73244e-05
MAGOH	1.151	1.024	0.127	21.543	19.183	1.123	0.512	3.21206e+07	0.00094291	0.00477113
ZNF292	1.205	1.074	0.131	22.32	19.823	1.126	0.512	32119551	0.00111737	0.00555351
ABI2	0.969	0.84	0.129	18.151	15.687	1.157	0.512	32119153	0.000354513	0.00199513
SARS	1.528	1.394	0.134	28.301	25.725	1.1	0.512	32116309	0.00320098	0.0139395
ZNHIT1	2.71	2.562	0.148	48.136	45.35	1.061	0.512	3.21162e+07	0.0129473	0.0462107
PUF60	1.029	0.904	0.125	19.705	17.176	1.147	0.512	32116099	0.000604417	0.00321152
SLC25A36	0.925	0.8	0.125	17.452	14.998	1.164	0.512	3.21158e+07	0.00029328	0.00168339
TMEM18	1.389	1.259	0.131	25.712	23.152	1.111	0.512	32115345	0.00223372	0.0102427
PTGR1	0.962	0.835	0.127	18.074	15.724	1.149	0.512	3.2115e+07	0.000384792	0.00214367
MSN	0.474	0.356	0.118	9.218	6.825	1.351	0.512	3.21146e+07	4.4371e-07	4.18136e-06
AGPAT1	0.605	0.483	0.123	11.574	9.213	1.256	0.512	32113776	9.32679e-06	7.20076e-05
PEG3	0.265	0.145	0.12	5.075	2.714	1.87	0.512	3.21131e+07	7.27766e-14	1.25356e-12
POLE4	1.633	1.498	0.135	29.907	27.349	1.094	0.512	32112913	0.00406968	0.0171613
SLC35A1	0.467	0.345	0.121	9.037	6.683	1.352	0.512	32112479	3.71315e-07	3.52147e-06
HIST1H1C	2.077	1.932	0.146	35.422	32.894	1.077	0.512	3.21123e+07	0.00688625	0.0270422
CEBPZ	0.946	0.817	0.128	17.607	15.164	1.161	0.512	3.21122e+07	0.000333539	0.0018881
RSU1	0.636	0.514	0.123	12.092	9.724	1.244	0.512	3.21111e+07	1.59759e-05	0.0001186
DXO	0.42	0.3	0.12	8.182	5.84	1.401	0.512	3.2111e+07	7.45937e-08	7.63696e-07
OAT	1.536	1.402	0.134	28.379	25.583	1.109	0.512	3.21099e+07	0.00342988	0.014826
SH3PXD2A	0.414	0.292	0.122	7.897	5.551	1.423	0.512	32109183	4.11731e-08	4.3658e-07
WDR6	0.785	0.664	0.121	14.94	12.518	1.194	0.512	32108531	0.000111955	0.000706683
RNF114	0.861	0.738	0.122	16.416	13.989	1.174	0.512	3.21084e+07	0.000225309	0.0013288
FKBP10	0.555	0.438	0.117	10.746	8.321	1.291	0.512	32108022	4.39568e-06	3.58127e-05
SPAG7	1.729	1.597	0.132	31.771	29.306	1.084	0.512	32107303	0.00533983	0.0216976
TEX264	0.983	0.861	0.122	18.747	16.247	1.154	0.512	32104901	0.000553002	0.00296527
FMC1	1.457	1.327	0.13	27.214	24.654	1.104	0.512	32104879	0.00321569	0.0139972
TAF1D	2.668	2.519	0.149	46.763	43.88	1.066	0.512	32103349	0.0138425	0.0488817
NPB	0.306	0.188	0.118	5.904	3.582	1.648	0.512	3.21021e+07	5.20019e-11	7.22897e-10
RBM7	0.727	0.606	0.121	13.982	11.687	1.196	0.512	32101841	8.05181e-05	0.000523829
MEA1	1.766	1.635	0.131	32.16	29.811	1.079	0.512	32101646	0.00597134	0.0238718
HPF1	0.574	0.453	0.121	11.005	8.69	1.266	0.512	32101534	7.76905e-06	6.07584e-05
TCTEX1D2	1.072	0.948	0.124	20.171	17.736	1.137	0.512	32100240	0.000915726	0.00465064
TBC1D2	0.272	0.155	0.116	5.386	3.083	1.747	0.512	3.21002e+07	2.92663e-12	4.51e-11
ATP2B1-AS1	0.341	0.217	0.124	6.37	4.062	1.568	0.512	32100004	5.47025e-10	6.95177e-09
PICALM	0.563	0.444	0.119	10.772	8.431	1.278	0.511	32098378	6.50715e-06	5.16003e-05
GNAI2	0.881	0.757	0.124	16.52	14.21	1.163	0.511	32098324	0.000298092	0.00170848
ABHD12	0.502	0.382	0.121	9.658	7.367	1.311	0.511	32096768	1.82175e-06	1.5767e-05
PPIL3	1.154	1.03	0.124	21.854	19.281	1.133	0.511	3.20964e+07	0.0014205	0.00688984
BCL7C	1.591	1.461	0.13	29.104	26.617	1.093	0.511	3.20961e+07	0.00459796	0.019052
IDH3B	1.062	0.938	0.124	20.067	17.73	1.132	0.511	32096010	0.00097498	0.00491923
AC009041.2	0.336	0.218	0.118	6.447	4.142	1.557	0.511	3.20959e+07	9.44837e-10	1.17248e-08
FKBP1B	0.319	0.199	0.12	6.111	3.822	1.599	0.511	32095547	2.40822e-10	3.16759e-09
HECTD2	0.296	0.177	0.118	5.697	3.403	1.674	0.511	3.20954e+07	2.87609e-11	4.08943e-10
CHST12	0.489	0.369	0.12	9.425	7.145	1.319	0.511	3.20953e+07	1.38846e-06	1.22195e-05
DDX3X	1.231	1.104	0.127	22.89	20.37	1.124	0.511	32094839	0.00182125	0.00856049
ROCR	0.435	0.318	0.117	8.182	5.822	1.405	0.511	3.20944e+07	1.41022e-07	1.39641e-06
SLC38A5	0.17	0.053	0.117	3.314	1.028	3.225	0.511	3.20941e+07	2.36816e-26	7.35156e-25
NMT1	0.865	0.747	0.118	16.572	14.025	1.182	0.511	3.20941e+07	0.00030591	0.00174603
ABHD14A	0.451	0.335	0.116	8.752	6.437	1.36	0.511	3.2094e+07	4.6692e-07	4.39364e-06
THUMPD2	0.633	0.514	0.12	12.015	9.687	1.24	0.511	3.20919e+07	2.54551e-05	0.000182312
TTC19	0.741	0.619	0.122	13.956	11.65	1.198	0.511	3.20919e+07	9.86723e-05	0.000632239
WDR74	0.796	0.677	0.118	15.303	12.912	1.185	0.511	32091641	0.000194289	0.00116561
LMAN2L	0.371	0.255	0.116	7.276	4.991	1.458	0.511	3.20915e+07	1.99849e-08	2.17647e-07
TM2D1	1.119	0.999	0.12	21.051	18.813	1.119	0.511	32090149	0.00138835	0.00674917
MVB12A	1.27	1.147	0.124	23.796	21.441	1.11	0.511	32090038	0.00236943	0.0107777
TMEM229B	0.339	0.225	0.114	6.525	4.216	1.548	0.511	32089882	1.73571e-09	2.0973e-08
POLR2E	1.917	1.794	0.123	34.852	32.697	1.066	0.511	3.20892e+07	0.00869009	0.032953
GLG1	0.889	0.766	0.123	16.572	14.272	1.161	0.511	32089166	0.000363982	0.00204366
PMF1	1.217	1.093	0.124	22.941	20.586	1.114	0.511	32088045	0.00208451	0.00962684
SORBS3	1.081	0.959	0.122	20.43	18.1	1.129	0.511	32087941	0.00121878	0.0059973
HELLS	0.497	0.377	0.121	9.218	6.924	1.331	0.511	32087685	1.29466e-06	1.14305e-05
FEZ2	0.695	0.578	0.117	13.309	10.961	1.214	0.511	3.2087e+07	7.29304e-05	0.000477684
TSN	0.756	0.639	0.116	14.552	12.222	1.191	0.511	32085298	0.000156686	0.000957151
OCIAD1	1.96	1.818	0.142	35.94	32.993	1.089	0.511	3.20851e+07	0.00937694	0.0352667
VPS26A	0.798	0.68	0.118	15.277	13.004	1.175	0.511	32083959	0.000235014	0.00138056
PPP2R2A	1.068	0.946	0.122	19.99	17.62	1.135	0.511	32083782	0.00115757	0.00572824
ZNF511	1.104	0.983	0.121	20.844	18.37	1.135	0.511	3.20828e+07	0.00141991	0.00688868
PDGFB	0.207	0.09	0.117	4.013	1.772	2.264	0.511	3.20818e+07	1.23111e-17	2.66497e-16
IDH3G	1.158	1.037	0.121	21.854	19.447	1.124	0.511	32080046	0.00187342	0.00876942
RAB4A	2.225	2.082	0.143	40.031	37.276	1.074	0.511	3.20799e+07	0.012861	0.0459621
CDK5RAP3	0.858	0.741	0.117	16.365	14.112	1.16	0.511	32079525	0.000409464	0.00226868
VIT	0.141	0.026	0.116	2.719	0.48	5.664	0.511	3.20787e+07	1.50965e-39	7.3797e-38
CBLB	0.248	0.13	0.118	4.687	2.456	1.909	0.511	32077927	8.85282e-14	1.51811e-12
AC019205.1	0.236	0.121	0.115	4.583	2.345	1.955	0.511	3.20773e+07	3.15013e-14	5.59061e-13
STOML2	2.082	1.942	0.14	37.83	35.061	1.079	0.511	3.20757e+07	0.0118286	0.0428033
CCNG1	1.59	1.461	0.129	29.259	26.845	1.09	0.511	3.20749e+07	0.00609345	0.0243046
MAFF	0.599	0.482	0.117	11.315	9.059	1.249	0.511	3.20738e+07	2.37697e-05	0.000171449
TAF9B	0.445	0.332	0.113	8.726	6.493	1.344	0.511	32071624	1.12125e-06	1.00047e-05
PIGH	0.551	0.436	0.115	10.59	8.351	1.268	0.511	3.20702e+07	1.33013e-05	0.000100326
SWI5	1.231	1.111	0.12	23.097	20.715	1.115	0.511	3.2069e+07	0.00280699	0.0124741
GLUD1	0.569	0.454	0.115	10.901	8.659	1.259	0.511	3.20689e+07	1.87455e-05	0.000137836
ZNF580	2	1.868	0.132	36.406	33.842	1.076	0.511	3.20688e+07	0.0117341	0.0425171
PCOLCE2	0.137	0.022	0.115	2.615	0.412	6.343	0.511	3.20679e+07	1.23861e-41	6.36072e-40
TMEM128	0.617	0.504	0.113	11.937	9.705	1.23	0.511	3.20673e+07	4.78783e-05	0.000325866
PSMA4	1.951	1.823	0.128	35.215	33.017	1.067	0.511	32066995	0.0112644	0.0410857
MKNK1	0.486	0.372	0.114	9.296	7.065	1.316	0.511	3.20669e+07	3.14545e-06	2.60333e-05
FBN3	0.196	0.082	0.114	3.78	1.582	2.39	0.511	32066472	1.93881e-18	4.37854e-17
COL4A5	0.332	0.218	0.114	6.37	4.16	1.531	0.511	3.20663e+07	4.45274e-09	5.16384e-08
RBM22	0.565	0.453	0.112	10.953	8.733	1.254	0.511	32065993	2.16716e-05	0.000157137
TFPT	0.619	0.504	0.114	11.859	9.65	1.229	0.511	3.20654e+07	4.80598e-05	0.000326871
SNHG12	0.713	0.602	0.111	13.646	11.33	1.204	0.511	32064086	0.000152972	0.000937397
SLC12A4	0.229	0.119	0.11	4.505	2.308	1.952	0.511	3.20635e+07	6.32345e-14	1.09605e-12
ITPR3	0.441	0.327	0.114	8.415	6.228	1.351	0.511	3.20634e+07	9.44435e-07	8.48191e-06
ASAP2	0.377	0.261	0.116	7.095	4.905	1.446	0.511	3.20626e+07	5.48745e-08	5.73361e-07
TYROBP	0.527	0.412	0.115	10.047	7.89	1.273	0.511	3.206e+07	1.07245e-05	8.21418e-05
CDH13	0.184	0.074	0.11	3.599	1.422	2.532	0.511	32058815	1.65269e-19	3.91077e-18
RBP4	0.191	0.077	0.114	3.651	1.477	2.472	0.511	32058775	5.35226e-19	1.23621e-17
TMEM106C	0.974	0.857	0.117	18.384	16.007	1.149	0.511	3.20584e+07	0.00113726	0.00564073
NCK1	0.557	0.444	0.113	10.746	8.561	1.255	0.511	3.2058e+07	2.2826e-05	0.000164888
ZC2HC1A	0.485	0.372	0.113	9.322	7.145	1.305	0.511	3.20576e+07	4.66491e-06	3.78465e-05
TRAF3IP2	0.519	0.406	0.113	9.995	7.804	1.281	0.511	3.20567e+07	1.08178e-05	8.27908e-05
BTN2A1	0.374	0.263	0.11	7.224	5.028	1.437	0.511	3.20567e+07	9.87758e-08	9.9492e-07
NRP1	0.508	0.397	0.111	9.658	7.44	1.298	0.511	3.20563e+07	7.18681e-06	5.65025e-05
PIFO	0.458	0.348	0.11	8.907	6.714	1.327	0.511	32056090	2.68596e-06	2.25394e-05
CAPN12	0.483	0.372	0.111	9.296	7.096	1.31	0.511	3.20555e+07	4.71228e-06	3.81827e-05
TMEM30A	0.601	0.489	0.112	11.548	9.342	1.236	0.511	32055202	4.88211e-05	0.000331232
PHGDH	1.608	1.482	0.126	29.337	27.029	1.085	0.511	32054354	0.00789574	0.0304431
SELENOP	0.481	0.363	0.118	8.804	6.634	1.327	0.511	32054087	2.53156e-06	2.14018e-05
MAP2	0.22	0.107	0.113	4.195	2.037	2.059	0.511	32053093	6.98624e-15	1.29709e-13
THYN1	0.844	0.73	0.114	16.028	13.902	1.153	0.511	32052748	0.000620031	0.00328816
EIF4E3	0.465	0.35	0.115	8.83	6.69	1.32	0.511	32051910	2.93691e-06	2.44856e-05
TM2D3	0.805	0.694	0.111	15.562	13.287	1.171	0.511	3.20517e+07	0.000502862	0.00272363
LIPA	0.363	0.253	0.109	7.069	4.923	1.436	0.511	32049037	1.02471e-07	1.03052e-06
ISOC1	0.589	0.481	0.108	11.419	9.188	1.243	0.511	3.20487e+07	5.11925e-05	0.000346105
DYNC2H1	0.262	0.154	0.108	5.075	2.917	1.74	0.511	32048575	2.68905e-11	3.84329e-10
SNRPB2	1.814	1.689	0.125	33.169	30.747	1.079	0.511	32046625	0.0119108	0.0430524
DHRS13	0.4	0.293	0.107	7.872	5.73	1.374	0.511	3.20455e+07	7.24055e-07	6.62596e-06
KCNJ2	0.16	0.051	0.109	3.081	0.948	3.251	0.511	3.20446e+07	9.25222e-25	2.73167e-23
TCF7L2	0.704	0.594	0.11	13.387	11.151	1.2	0.511	32043707	0.000214896	0.00127361
COTL1	0.474	0.364	0.109	9.037	6.874	1.315	0.511	3.20433e+07	5.12729e-06	4.13719e-05
TMEM220	0.502	0.393	0.109	9.658	7.508	1.286	0.511	3.2043e+07	1.15087e-05	8.76957e-05
HMCES	0.552	0.443	0.109	10.694	8.554	1.25	0.511	32041939	3.49339e-05	0.000244576
TSC22D3	0.536	0.426	0.111	10.254	8.105	1.265	0.511	32041936	2.27329e-05	0.000164339
SULF1	0.138	0.031	0.107	2.745	0.628	4.372	0.511	3.20415e+07	1.3293e-31	5.06263e-30
RAB7A	1.778	1.658	0.12	32.574	30.359	1.073	0.511	32041458	0.0121846	0.043886
ARHGDIB	0.809	0.697	0.112	15.225	13.01	1.17	0.511	3.20413e+07	0.000547048	0.00293823
ASH1L	1.019	0.906	0.113	19.057	16.746	1.138	0.511	3.20409e+07	0.00183899	0.00863126
AEBP1	0.502	0.395	0.108	9.632	7.447	1.294	0.511	3.20402e+07	1.17462e-05	8.93995e-05
ECI2	0.793	0.681	0.113	15.044	12.868	1.169	0.511	3.20392e+07	0.000535729	0.0028866
CSKMT	1.254	1.135	0.119	23.278	20.746	1.122	0.511	32038865	0.00430462	0.018026
C14orf28	0.306	0.2	0.106	5.981	3.859	1.55	0.511	3.20384e+07	5.68975e-09	6.56292e-08
ILK	0.559	0.448	0.111	10.798	8.696	1.242	0.511	32038098	4.36766e-05	0.000299273
PMPCB	1.111	0.997	0.114	20.922	18.727	1.117	0.511	3.20377e+07	0.00299891	0.0131964
PGK1	1.31	1.191	0.12	24.133	21.878	1.103	0.511	3.20377e+07	0.00517231	0.0210834
CREBL2	0.447	0.34	0.107	8.648	6.499	1.331	0.511	32037048	3.65914e-06	3.00529e-05
CCDC3	0.151	0.042	0.109	2.926	0.825	3.548	0.511	3.20369e+07	1.41586e-26	4.43813e-25
RNF5	1.151	1.036	0.115	21.673	19.435	1.115	0.511	32036087	0.00352508	0.0151881
CHRM3	0.264	0.159	0.105	5.075	2.942	1.725	0.511	32035828	7.15039e-11	9.82683e-10
UGDH	0.339	0.232	0.107	6.655	4.56	1.459	0.51	3.20353e+07	6.81753e-08	7.00584e-07
FAXC	0.217	0.109	0.108	4.195	2.099	1.999	0.51	3.20339e+07	6.86409e-14	1.18656e-12
SMURF2	0.484	0.373	0.111	9.14	7.04	1.298	0.51	32033530	8.6006e-06	6.66944e-05
TJAP1	0.251	0.144	0.107	4.946	2.862	1.728	0.51	32033158	4.81528e-11	6.71809e-10
CACUL1	0.809	0.701	0.108	15.458	13.182	1.173	0.51	32031858	0.000704637	0.00368323
TSPAN18	0.274	0.163	0.111	5.153	3.071	1.678	0.51	32031155	1.98025e-10	2.62434e-09
ELOF1	1.634	1.513	0.12	30.218	27.86	1.085	0.51	32030729	0.0111768	0.0408798
YAP1	0.75	0.641	0.109	14.293	12.173	1.174	0.51	3.20304e+07	0.000469	0.00256179
KYAT3	0.496	0.389	0.107	9.684	7.594	1.275	0.51	3.20303e+07	1.83349e-05	0.000135022
SDF2	1.134	1.021	0.113	21.336	19.158	1.114	0.51	32030261	0.0036285	0.015573
NDUFS2	1.06	0.948	0.113	20.145	17.896	1.126	0.51	3.203e+07	0.00283448	0.0125732
UNK	0.449	0.343	0.106	8.7	6.61	1.316	0.51	3.20296e+07	5.42391e-06	4.35469e-05
KPNA5	0.437	0.331	0.106	8.415	6.308	1.334	0.51	32028748	3.58366e-06	2.94706e-05
CCDC28A	0.693	0.585	0.109	13.257	11.176	1.186	0.51	3.20284e+07	0.000298456	0.00170985
RRAGA	0.826	0.718	0.108	15.821	13.699	1.155	0.51	3.20278e+07	0.000911055	0.00462936
POMGNT1	0.539	0.432	0.107	10.383	8.277	1.254	0.51	3.20274e+07	4.0005e-05	0.000277264
PCNX1	0.356	0.25	0.106	6.836	4.745	1.441	0.51	32027339	1.61316e-07	1.58436e-06
MID1	0.342	0.236	0.106	6.577	4.486	1.466	0.51	3.20263e+07	8.29588e-08	8.44858e-07
LTC4S	0.501	0.392	0.11	9.529	7.465	1.276	0.51	32026155	1.78357e-05	0.000131647
BICC1	0.468	0.363	0.105	8.907	6.763	1.317	0.51	3.20261e+07	7.65204e-06	5.98921e-05
ARL16	1.543	1.432	0.111	28.509	26.519	1.075	0.51	32023499	0.010638	0.0392677
NME7	0.372	0.269	0.103	7.328	5.243	1.398	0.51	3.20223e+07	6.47522e-07	5.97658e-06
G3BP2	0.703	0.596	0.108	13.361	11.256	1.187	0.51	3.20214e+07	0.000362384	0.00203587
ATP2A2	0.899	0.789	0.11	16.857	14.739	1.144	0.51	3.20207e+07	0.00145666	0.00704047
WDR46	0.542	0.437	0.104	10.539	8.456	1.246	0.51	3.20203e+07	5.66262e-05	0.000379519
RPF2	0.921	0.812	0.109	17.4	15.219	1.143	0.51	3.20192e+07	0.00172861	0.00818683
MBNL2	0.773	0.664	0.109	14.578	12.518	1.165	0.51	3.20191e+07	0.000676696	0.0035545
PLA2G16	0.55	0.463	0.087	10.409	8.173	1.274	0.51	32018349	4.74958e-05	0.000323834
SIAH1	0.621	0.517	0.104	12.015	9.939	1.209	0.51	32018288	0.00018145	0.00109488
USP9X	0.645	0.538	0.106	12.299	10.21	1.205	0.51	32017824	0.000217705	0.00128789
TSPYL2	0.238	0.133	0.105	4.635	2.591	1.789	0.51	32017549	2.03316e-11	2.9341e-10
CCDC32	0.449	0.347	0.102	8.778	6.708	1.309	0.51	3.20164e+07	9.5047e-06	7.33225e-05
GLT8D2	0.134	0.032	0.102	2.667	0.628	4.249	0.51	32016381	8.80102e-30	3.12387e-28
GJA1	0.748	0.64	0.108	13.905	11.699	1.189	0.51	3.20154e+07	0.000514065	0.00277652
ST6GAL2	0.218	0.112	0.106	4.195	2.16	1.942	0.51	3.20153e+07	5.65859e-13	9.21262e-12
SH3BP1	0.407	0.305	0.102	7.897	5.828	1.355	0.51	3.20146e+07	2.65397e-06	2.23097e-05
TMEM70	0.604	0.498	0.106	11.574	9.533	1.214	0.51	3.20143e+07	0.000151586	0.000929496
KLC1	0.567	0.463	0.104	10.953	8.881	1.233	0.51	3.20138e+07	9.53071e-05	0.000612187
PARVA	0.543	0.438	0.104	10.461	8.388	1.247	0.51	32012066	6.63067e-05	0.000437566
AKAP1	0.868	0.759	0.109	16.313	14.198	1.149	0.51	3.2012e+07	0.00142923	0.00692698
AL137145.2	0.342	0.238	0.105	6.577	4.554	1.444	0.51	3.20101e+07	2.00265e-07	1.94905e-06
UQCRC1	1.558	1.448	0.11	28.69	26.734	1.073	0.51	32009009	0.0127627	0.0456869
ABRAXAS1	0.433	0.331	0.102	8.364	6.308	1.326	0.51	32008824	6.93581e-06	5.47073e-05
GPRC5C	0.249	0.148	0.101	4.946	2.936	1.685	0.51	3.20085e+07	3.51365e-10	4.54725e-09
LTBP4	0.68	0.576	0.104	13.05	10.991	1.187	0.51	3.20084e+07	0.000413825	0.00229087
RFLNA	0.141	0.036	0.105	2.693	0.683	3.942	0.51	32007572	9.39813e-28	3.0862e-26
TAX1BP3	1.233	1.123	0.11	23.252	20.998	1.107	0.51	32006988	0.00677497	0.0266703
DCP1A	0.523	0.42	0.104	10.047	8.013	1.254	0.51	3.20063e+07	5.47564e-05	0.00036801
11-Sep	0.644	0.54	0.104	12.196	10.13	1.204	0.51	32006213	0.000268945	0.00155621
AC084033.3	0.388	0.282	0.106	7.405	5.41	1.369	0.51	3.2006e+07	1.65208e-06	1.43693e-05
RUVBL1	0.535	0.433	0.102	10.331	8.277	1.248	0.51	3.20052e+07	7.20359e-05	0.000472146
XRCC6	1.4	1.293	0.107	25.764	23.915	1.077	0.51	32004856	0.0100306	0.0372823
EIF1AY	1.271	1.16	0.111	23.848	21.564	1.106	0.51	3.20041e+07	0.00762261	0.0294901
LRP5	0.501	0.399	0.102	9.581	7.533	1.272	0.51	32002384	3.82496e-05	0.000265765
TPP1	0.649	0.545	0.104	12.351	10.321	1.197	0.51	32002002	0.000328991	0.00186454
JOSD2	1.431	1.32	0.111	26.411	24.254	1.089	0.51	3.2002e+07	0.0108468	0.0398176
MOB2	1.029	0.922	0.107	19.575	17.429	1.123	0.51	3.20015e+07	0.00389823	0.0165722
NBR1	0.624	0.52	0.104	11.833	9.779	1.21	0.51	32001468	0.000241095	0.00141198
AC008556.1	0.358	0.254	0.104	6.836	4.843	1.411	0.51	32000987	6.02147e-07	5.58178e-06
HCG11	0.423	0.32	0.104	8.053	6.056	1.33	0.51	32000249	6.23082e-06	4.95514e-05
RAB20	0.287	0.186	0.102	5.619	3.637	1.545	0.51	31999066	1.70562e-08	1.86805e-07
SPART	0.51	0.409	0.101	9.736	7.699	1.265	0.51	3.1999e+07	4.96958e-05	0.000336575
ATP8A2	0.372	0.273	0.1	7.224	5.213	1.386	0.51	31997581	1.55324e-06	1.35708e-05
SBDS	0.846	0.742	0.105	16.002	13.964	1.146	0.51	31997573	0.00169445	0.0080507
LIX1L	0.171	0.071	0.1	3.392	1.415	2.396	0.51	31997171	8.98279e-17	1.86705e-15
TIPARP	0.288	0.183	0.105	5.386	3.403	1.583	0.51	3.19957e+07	7.81798e-09	8.92183e-08
AL627171.1	0.281	0.179	0.102	5.36	3.373	1.589	0.51	3.19952e+07	7.04853e-09	8.0628e-08
ATN1	0.826	0.722	0.104	15.717	13.65	1.151	0.51	3.1995e+07	0.0016054	0.00767295
PET117	0.46	0.357	0.103	8.804	6.825	1.29	0.51	31994941	2.12061e-05	0.0001544
HDGFL3	0.632	0.527	0.105	11.885	9.921	1.198	0.51	3.19942e+07	0.000307073	0.00175111
SLC39A6	0.726	0.62	0.105	13.646	11.687	1.168	0.51	31993433	0.000776202	0.00401707
POLR2A	0.893	0.789	0.104	16.779	14.77	1.136	0.51	3.19931e+07	0.00231863	0.0105683
ST5	0.39	0.285	0.105	7.483	5.57	1.344	0.51	31991632	3.67952e-06	3.02074e-05
LGR6	0.5	0.397	0.103	9.425	7.471	1.262	0.51	3.19916e+07	4.78721e-05	0.000325866
RYK	0.866	0.762	0.104	16.287	14.185	1.148	0.51	3.19911e+07	0.00203503	0.00942764
AK6	0.844	0.741	0.103	16.028	14.013	1.144	0.51	31990831	0.00192905	0.00899059
SMIM1	0.851	0.745	0.106	15.976	13.945	1.146	0.51	3.19904e+07	0.00190386	0.00889897
DIAPH1	0.445	0.341	0.104	8.389	6.443	1.302	0.51	3.1989e+07	1.55783e-05	0.000115871
SRC	0.293	0.193	0.101	5.697	3.748	1.52	0.51	31988837	4.2781e-08	4.52635e-07
EVA1B	0.352	0.249	0.103	6.706	4.757	1.41	0.51	31988605	8.05712e-07	7.30056e-06
NUP54	0.531	0.43	0.1	10.28	8.302	1.238	0.51	31988594	0.000112129	0.000707551
PKP3	0.675	0.577	0.099	13.128	11.096	1.183	0.51	3.19882e+07	0.000661899	0.00348911
SPTLC1	0.571	0.472	0.1	11.082	9.096	1.218	0.51	3.19879e+07	0.000209055	0.00124434
DCTD	0.831	0.728	0.103	15.795	13.767	1.147	0.51	3.19878e+07	0.00188151	0.00880089
DUSP2	0.577	0.465	0.112	10.228	8.314	1.23	0.51	31986405	0.000118648	0.000744063
ELK3	0.229	0.13	0.099	4.454	2.505	1.778	0.51	3.19858e+07	9.01912e-11	1.22987e-09
EIF3J-DT	0.772	0.67	0.102	14.604	12.616	1.158	0.51	31984105	0.0013525	0.00659148
CAP2	0.249	0.15	0.099	4.79	2.843	1.685	0.51	31983965	9.10241e-10	1.13246e-08
SDC3	0.281	0.179	0.103	5.334	3.403	1.567	0.51	31983715	1.44367e-08	1.60022e-07
FGF2	0.226	0.125	0.101	4.272	2.332	1.832	0.51	31983335	2.83465e-11	4.03347e-10
EPHB3	0.59	0.488	0.101	11.238	9.256	1.214	0.51	3.1983e+07	0.000261515	0.0015173
HACD2	0.436	0.335	0.101	8.286	6.339	1.307	0.51	31982644	1.65897e-05	0.000122826
LIMK2	0.508	0.409	0.099	9.736	7.76	1.255	0.51	31981391	8.4482e-05	0.000547956
SDCCAG8	0.682	0.583	0.1	12.998	10.979	1.184	0.51	31981277	0.000719535	0.00375297
TRIB1	0.613	0.508	0.104	11.393	9.453	1.205	0.51	31980602	0.000312492	0.00177625
PRRG4	1.175	1.067	0.108	21.802	19.65	1.11	0.51	31980417	0.00779181	0.0300964
ANKRD65	0.451	0.353	0.098	8.778	6.843	1.283	0.51	3.19804e+07	3.33833e-05	0.000234741
OSER1	0.655	0.555	0.099	12.584	10.622	1.185	0.51	31980160	0.000614266	0.00326027
C1QA	0.453	0.354	0.099	8.7	6.77	1.285	0.51	31980046	3.09038e-05	0.000218446
FBLIM1	0.743	0.645	0.098	14.215	12.155	1.17	0.51	31979550	0.00124123	0.00609534
DENR	1.386	1.277	0.109	25.893	23.62	1.096	0.51	3.19794e+07	0.0131941	0.0470134
NR1D1	0.238	0.144	0.094	4.764	2.831	1.683	0.51	31979339	1.11913e-09	1.37727e-08
CASKIN2	0.273	0.174	0.099	5.256	3.329	1.579	0.51	31978473	1.4e-08	1.55539e-07
ZNF584	0.332	0.233	0.099	6.447	4.536	1.421	0.51	3.19777e+07	7.33201e-07	6.68747e-06
ACP5	0.449	0.352	0.097	8.726	6.776	1.288	0.51	31977640	3.36262e-05	0.000236363
ASNSD1	0.643	0.544	0.098	12.403	10.456	1.186	0.51	31977554	0.000594857	0.00316683
TLE2	0.528	0.427	0.101	10.098	8.191	1.233	0.51	31977334	0.000135288	0.00083861
SMIM4	1.271	1.164	0.107	23.822	21.718	1.097	0.51	31977164	0.0108231	0.0397533
MIR503HG	0.24	0.136	0.105	4.48	2.585	1.733	0.51	3.19757e+07	2.94187e-10	3.84074e-09
PRKAR1B	0.429	0.335	0.095	8.441	6.487	1.301	0.51	31975719	2.50991e-05	0.000179963
RGCC	0.45	0.343	0.106	8.208	6.308	1.301	0.51	31975650	1.96763e-05	0.00014435
TPST1	0.228	0.131	0.097	4.48	2.572	1.741	0.51	3.19752e+07	2.85048e-10	3.72395e-09
BNC2	0.201	0.104	0.097	3.91	1.994	1.961	0.51	3.19752e+07	2.31285e-12	3.59282e-11
HEXIM1	0.558	0.461	0.097	10.72	8.751	1.225	0.51	3.19745e+07	0.000225572	0.00132928
REXO4	0.8	0.701	0.098	15.303	13.195	1.16	0.51	31974243	0.00198994	0.00924984
TRIP10	0.506	0.408	0.098	9.788	7.865	1.244	0.51	31974049	0.000111955	0.000706683
C20orf27	1.249	1.144	0.104	23.485	21.263	1.105	0.51	3.1974e+07	0.0106485	0.0392915
Z93241.1	0.187	0.092	0.096	3.703	1.797	2.06	0.51	31973557	2.83152e-13	4.70514e-12
ETFDH	0.497	0.399	0.098	9.529	7.588	1.256	0.509	31972534	9.09927e-05	0.000587029
HNRNPH2	0.622	0.526	0.096	12.092	10.136	1.193	0.509	31972014	0.000565356	0.00301977
CELF2	0.459	0.359	0.1	8.752	6.862	1.275	0.509	31971868	4.35358e-05	0.000298626
TIMM17A	0.832	0.732	0.1	15.873	13.952	1.138	0.509	31971850	0.00259392	0.0116344
FEM1B	0.535	0.438	0.097	10.254	8.333	1.231	0.509	3.19693e+07	0.000186455	0.00112297
MED21	0.953	0.853	0.1	18.048	16.13	1.119	0.509	3.19688e+07	0.00474465	0.019559
PQLC3	0.382	0.285	0.097	7.405	5.52	1.341	0.509	31968140	7.77642e-06	6.07915e-05
GPT2	0.512	0.419	0.094	9.917	7.945	1.248	0.509	31967198	0.000144725	0.000891672
GRAMD2A	0.15	0.057	0.093	3.004	1.12	2.682	0.509	3.19669e+07	3.47794e-18	7.70131e-17
AL024508.2	0.192	0.094	0.098	3.703	1.822	2.033	0.509	31966834	6.59114e-13	1.06769e-11
CSAD	0.921	0.82	0.101	17.4	15.41	1.129	0.509	31966445	0.0041786	0.0175516
CLIP4	0.636	0.539	0.096	12.144	10.191	1.192	0.509	31965947	0.000662396	0.00349078
PPP1R13L	0.783	0.686	0.097	15.018	13.041	1.152	0.509	31965884	0.00217041	0.00998533
ZNF462	0.816	0.719	0.097	15.355	13.318	1.153	0.509	31965470	0.00239832	0.0108988
POLR1E	0.593	0.497	0.096	11.393	9.434	1.208	0.509	31965419	0.000437323	0.00240921
OSER1-DT	0.311	0.214	0.097	6.033	4.166	1.448	0.509	3.19646e+07	4.83665e-07	4.54456e-06
AC007952.4	0.616	0.519	0.097	11.652	9.705	1.201	0.509	31964506	0.000522902	0.0028211
RARA	0.382	0.29	0.093	7.561	5.662	1.335	0.509	31963846	1.14093e-05	8.69731e-05
CHST14	0.28	0.182	0.097	5.386	3.52	1.53	0.509	31963505	6.37433e-08	6.57489e-07
HP	0.123	0.023	0.101	2.305	0.437	5.274	0.509	3.1963e+07	7.31282e-32	2.80165e-30
DTNB	0.668	0.571	0.098	12.791	10.862	1.178	0.509	31962780	0.000981522	0.00494577
CNTNAP3	0.191	0.097	0.095	3.729	1.859	2.006	0.509	31962254	1.47397e-12	2.32714e-11
LARP6	0.493	0.399	0.094	9.425	7.496	1.257	0.509	31961365	0.000112841	0.000710878
FAM241B	0.407	0.314	0.093	8.027	6.142	1.307	0.509	3.19613e+07	2.48053e-05	0.000178187
SMARCA2	0.737	0.637	0.101	13.775	11.884	1.159	0.509	3.19613e+07	0.00155067	0.00743898
TMUB2	0.737	0.64	0.097	14.138	12.284	1.151	0.509	31961206	0.00180054	0.00847551
IFRD1	0.738	0.637	0.1	13.905	12.062	1.153	0.509	31960863	0.00166776	0.00793956
FAM131A	0.331	0.234	0.098	6.396	4.554	1.404	0.509	3.19605e+07	1.52742e-06	1.33573e-05
ARHGEF3	0.534	0.435	0.099	10.15	8.302	1.223	0.509	31960442	0.00022444	0.00132408
CAND1	0.862	0.764	0.098	16.209	14.315	1.132	0.509	3.19593e+07	0.00352546	0.0151881
TOMM34	0.277	0.181	0.096	5.386	3.533	1.525	0.509	31959052	8.30724e-08	8.45124e-07
PLPP1	0.452	0.354	0.098	8.674	6.831	1.27	0.509	31957812	6.29361e-05	0.000417712
STAT3	0.83	0.733	0.097	15.691	13.73	1.143	0.509	31956737	0.00313161	0.0136899
VAV3	0.676	0.581	0.095	12.791	10.825	1.182	0.509	3.19566e+07	0.00109458	0.00545706
CDHR3	0.131	0.033	0.098	2.486	0.64	3.884	0.509	31956286	2.5792e-25	7.7212e-24
CA12	0.266	0.17	0.096	5.075	3.225	1.574	0.509	31956174	2.85556e-08	3.06834e-07
IMMP2L	0.527	0.431	0.096	10.124	8.271	1.224	0.509	3.19561e+07	0.000244149	0.0014277
FKBP7	0.209	0.115	0.094	4.091	2.246	1.821	0.509	3.19555e+07	9.65197e-11	1.31062e-09
PYROXD2	0.363	0.267	0.097	7.017	5.206	1.348	0.509	31952079	7.85902e-06	6.13626e-05
PIAS1	0.551	0.458	0.093	10.668	8.77	1.216	0.509	31951530	0.000391224	0.00217698
TMEM25	0.452	0.357	0.095	8.726	6.887	1.267	0.509	31949713	8.42737e-05	0.000546788
CREB3	0.647	0.554	0.093	12.532	10.647	1.177	0.509	31949435	0.00115606	0.00572222
NOC3L	0.418	0.325	0.093	7.923	6.05	1.31	0.509	31949408	3.19732e-05	0.000225482
PWAR6	0.245	0.149	0.096	4.687	2.868	1.634	0.509	3.1949e+07	7.86597e-09	8.96071e-08
CRBN	0.792	0.695	0.097	15.044	13.17	1.142	0.509	31948903	0.00300605	0.0132218
HPS5	0.309	0.215	0.094	5.93	4.086	1.451	0.509	3.19489e+07	7.73025e-07	7.02416e-06
TEAD3	0.453	0.36	0.093	8.83	6.997	1.262	0.509	31947811	9.95196e-05	0.00063651
BBIP1	0.582	0.486	0.097	11.082	9.274	1.195	0.509	31947605	0.000581693	0.00310102
PCOLCE	0.21	0.119	0.091	4.143	2.32	1.786	0.509	31946963	3.06681e-10	4.00115e-09
CDIPT	0.912	0.816	0.096	17.271	15.373	1.123	0.509	31946854	0.00555092	0.0224185
AMOTL1	0.418	0.322	0.096	7.923	6.099	1.299	0.509	31946708	3.66922e-05	0.000256142
CNKSR2	0.19	0.095	0.096	3.625	1.809	2.004	0.509	3.19465e+07	2.96998e-12	4.57315e-11
GOLIM4	0.685	0.59	0.095	12.662	10.715	1.182	0.509	31945875	0.00128628	0.00629735
FKBP9	0.555	0.462	0.093	10.513	8.634	1.218	0.509	3.19458e+07	0.000407708	0.00226089
EDN2	0.151	0.059	0.092	2.926	1.114	2.627	0.509	3.19441e+07	3.97556e-17	8.40789e-16
REC8	0.379	0.286	0.093	7.405	5.606	1.321	0.509	31943666	2.02096e-05	0.000148037
CITED2	0.965	0.868	0.097	17.556	15.472	1.135	0.509	31943558	0.00600676	0.0239985
BNIP3	0.976	0.883	0.093	18.074	15.958	1.133	0.509	3.19432e+07	0.00670326	0.0264419
CDK18	0.214	0.122	0.092	4.169	2.363	1.764	0.509	31942783	5.48995e-10	6.96945e-09
NUBP1	0.46	0.367	0.093	8.881	7.071	1.256	0.509	31942699	0.00012296	0.000767862
IFT81	0.399	0.306	0.094	7.587	5.773	1.314	0.509	3.1942e+07	2.73781e-05	0.000194941
QKI	0.525	0.432	0.093	10.021	8.197	1.222	0.509	3.19417e+07	0.000328346	0.00186198
NCS1	0.173	0.082	0.091	3.366	1.563	2.153	0.509	3.19412e+07	2.12583e-13	3.54777e-12
AC244090.1	0.359	0.266	0.093	6.965	5.176	1.346	0.509	3.19405e+07	1.12433e-05	8.58093e-05
MITD1	0.744	0.649	0.095	14.164	12.321	1.15	0.509	3.19395e+07	0.00268365	0.0119923
ST3GAL5	0.318	0.225	0.092	6.033	4.222	1.429	0.509	3.19391e+07	1.65427e-06	1.4382e-05
DLG5	0.392	0.299	0.093	7.509	5.705	1.316	0.509	31938930	2.73837e-05	0.000194941
ARHGAP10	0.204	0.108	0.096	3.806	2.019	1.886	0.509	31937398	4.99435e-11	6.95285e-10
TRIOBP	0.888	0.795	0.094	16.753	14.875	1.126	0.509	31937009	0.00573519	0.0230326
RAC2	0.244	0.153	0.091	4.687	2.892	1.62	0.509	31936092	1.85825e-08	2.03176e-07
SNAPC1	0.448	0.356	0.091	8.597	6.782	1.268	0.509	31935434	0.000112904	0.000711042
CLEC2D	0.297	0.204	0.093	5.697	3.92	1.453	0.509	31935280	8.62651e-07	7.7909e-06
SEMA3F	0.354	0.262	0.092	6.784	4.997	1.358	0.509	3.19352e+07	9.90826e-06	7.62834e-05
TNS3	0.128	0.036	0.092	2.486	0.708	3.512	0.509	31934995	1.80157e-22	4.89262e-21
BMPR2	0.612	0.52	0.092	11.704	9.871	1.186	0.509	3.19341e+07	0.00108044	0.00539216
EIF2B2	0.502	0.409	0.093	9.632	7.853	1.227	0.509	3.19341e+07	0.000302923	0.00173256
LAP3	0.829	0.737	0.092	15.743	13.804	1.14	0.509	31934088	0.00460879	0.019071
TCAF1	0.8	0.701	0.099	14.837	13.09	1.133	0.509	3.19328e+07	0.00381128	0.0162562
HHLA3	0.517	0.424	0.093	9.839	8.056	1.221	0.509	31932610	0.000366961	0.00205799
NTRK3	0.106	0.017	0.089	2.097	0.326	6.43	0.509	31932054	5.74447e-34	2.34503e-32
GPR155	0.242	0.153	0.089	4.661	2.88	1.618	0.509	3.19313e+07	2.28105e-08	2.46887e-07
TMEM52	0.229	0.136	0.093	4.402	2.64	1.667	0.509	31931127	6.47025e-09	7.44541e-08
PLEKHH1	0.379	0.287	0.091	7.147	5.354	1.335	0.509	3.19309e+07	2.11272e-05	0.000153941
CIC	0.412	0.325	0.087	8.053	6.228	1.293	0.509	31930516	7.09334e-05	0.000465552
MXRA7	0.437	0.343	0.094	8.208	6.456	1.271	0.509	31928789	9.53362e-05	0.000612187
MRFAP1L1	0.785	0.694	0.091	14.889	13.028	1.143	0.509	3.19282e+07	0.00406882	0.0171613
LGR4	0.626	0.532	0.094	11.73	9.951	1.179	0.509	31928102	0.00126652	0.0062091
MUM1	0.656	0.568	0.088	12.558	10.641	1.18	0.509	3.1928e+07	0.00175967	0.0083095
CREBRF	0.378	0.286	0.092	7.276	5.514	1.32	0.509	31927196	3.02453e-05	0.000214236
GRPEL1	0.588	0.497	0.091	11.315	9.527	1.188	0.509	31926758	0.00105079	0.00525912
HIST1H2BC	0.381	0.291	0.09	7.147	5.348	1.336	0.509	3.19263e+07	2.4483e-05	0.000176265
IGSF8	0.478	0.39	0.088	9.373	7.6	1.233	0.509	31925950	0.000304366	0.00173824
MAT2A	1.067	0.971	0.095	19.834	18.038	1.1	0.509	31925800	0.0122137	0.0439663
CPQ	0.17	0.081	0.089	3.34	1.6	2.088	0.509	31923936	1.53143e-12	2.41588e-11
RCE1	0.431	0.342	0.089	8.415	6.659	1.264	0.509	31923585	0.000137505	0.000850716
AC106869.1	0.269	0.178	0.091	5.179	3.44	1.505	0.509	3.19234e+07	3.30919e-07	3.15385e-06
AJ011932.1	0.108	0.02	0.088	2.149	0.412	5.212	0.509	31922089	1.61002e-29	5.65234e-28
CCNC	0.954	0.862	0.092	18.151	16.29	1.114	0.509	31921974	0.00956863	0.0358458
NDFIP2	0.759	0.67	0.089	14.578	12.782	1.14	0.509	3.19213e+07	0.00422399	0.0177191
ZNF561	0.491	0.4	0.092	9.373	7.625	1.229	0.509	31920274	0.000356815	0.00200575
ASB2	0.159	0.071	0.087	3.107	1.372	2.264	0.509	31920082	8.06588e-14	1.38686e-12
AC023157.3	0.324	0.233	0.091	6.111	4.363	1.4	0.509	31919993	4.929e-06	3.98551e-05
AC100810.1	0.814	0.723	0.091	15.381	13.564	1.134	0.509	31919491	0.00541691	0.0219646
FERMT2	0.518	0.426	0.092	9.71	7.957	1.22	0.509	3.19194e+07	0.000468992	0.00256179
COL27A1	0.219	0.13	0.089	4.247	2.517	1.687	0.509	3.19191e+07	6.54e-09	7.51672e-08
TGFBR1	0.212	0.121	0.091	4.091	2.369	1.727	0.509	31919041	2.60417e-09	3.09821e-08
DLL1	0.135	0.046	0.089	2.641	0.917	2.88	0.509	31918449	3.77999e-18	8.33195e-17
ENOSF1	0.675	0.585	0.09	12.765	10.998	1.161	0.509	3.19183e+07	0.00242079	0.010988
CRISPLD1	0.234	0.141	0.093	4.48	2.769	1.618	0.509	31917852	2.72442e-08	2.93069e-07
SERTAD3	0.465	0.377	0.088	9.011	7.262	1.241	0.509	31917466	0.000284782	0.00164096
NEU1	0.695	0.605	0.09	13.387	11.619	1.152	0.509	31917009	0.00311878	0.0136487
EEF1AKMT1	0.394	0.306	0.087	7.613	5.877	1.295	0.509	3.19164e+07	6.97491e-05	0.000458558
SGCB	0.426	0.334	0.092	8.182	6.487	1.261	0.509	3.19158e+07	0.000141731	0.000874342
DNAJB4	0.236	0.15	0.086	4.635	2.911	1.592	0.509	3.19157e+07	6.1196e-08	6.34605e-07
EIF4A3	0.519	0.431	0.088	10.073	8.339	1.208	0.509	3.19155e+07	0.000666989	0.00351211
LRP10	1.034	0.943	0.091	19.575	17.724	1.104	0.509	3.19154e+07	0.0133165	0.0474058
VBP1	0.929	0.837	0.091	17.711	15.816	1.12	0.509	3.19154e+07	0.00959684	0.0359398
PXDC1	0.424	0.333	0.091	8.131	6.425	1.265	0.509	31915202	0.000135342	0.000838678
FGD5	0.354	0.265	0.089	6.732	5.016	1.342	0.509	31915154	2.05788e-05	0.000150229
CTDSP2	0.811	0.721	0.09	15.484	13.638	1.135	0.509	31914979	0.00593584	0.0237446
PHACTR2	0.329	0.241	0.088	6.266	4.523	1.385	0.509	3.19143e+07	8.61756e-06	6.67991e-05
HAUS1	0.668	0.578	0.09	12.688	10.973	1.156	0.509	3.19141e+07	0.0025798	0.0115818
C12orf65	0.64	0.554	0.086	12.325	10.518	1.172	0.509	3.1914e+07	0.00216579	0.00996647
HACD3	0.774	0.682	0.092	14.5	12.813	1.132	0.509	3.1914e+07	0.00477794	0.0196752
TIMP2	0.26	0.166	0.094	4.946	3.262	1.516	0.509	3.19138e+07	2.74006e-07	2.62961e-06
PACS1	0.387	0.3	0.087	7.483	5.748	1.302	0.509	31913658	6.43124e-05	0.000425568
AC044849.1	0.218	0.13	0.088	4.195	2.48	1.691	0.509	3.19131e+07	7.62371e-09	8.70528e-08
SNX12	0.533	0.446	0.087	10.331	8.616	1.199	0.509	31912842	0.000841631	0.00431635
NPHP3	0.57	0.483	0.088	10.901	9.139	1.193	0.509	31911560	0.0011754	0.00580602
ABTB1	0.357	0.272	0.085	7.043	5.33	1.321	0.509	3.19114e+07	3.84396e-05	0.000266893
KAT5	0.436	0.35	0.086	8.545	6.831	1.251	0.509	31911285	0.000226923	0.00133669
RAB7B	0.479	0.393	0.086	9.27	7.527	1.232	0.509	3.19107e+07	0.00041957	0.0023179
AZIN2	0.157	0.075	0.082	3.185	1.477	2.156	0.509	31910251	9.83908e-13	1.56752e-11
NRBP1	0.673	0.587	0.086	13.05	11.287	1.156	0.508	31909978	0.00313991	0.0137231
TMEM263	0.409	0.32	0.089	7.794	6.087	1.281	0.508	3.19099e+07	0.000108569	0.000687568
PTPN2	0.811	0.72	0.091	15.277	13.478	1.134	0.508	31909736	0.0061685	0.0245684
KIAA1755	0.144	0.056	0.088	2.771	1.071	2.587	0.508	3.19097e+07	6.35554e-16	1.26384e-14
COPS8	0.669	0.58	0.089	12.895	11.231	1.148	0.508	3.19097e+07	0.00307226	0.0134732
STARD7	0.968	0.878	0.09	18.307	16.383	1.117	0.508	3.19094e+07	0.0115706	0.0420113
SERINC1	0.882	0.793	0.089	16.701	14.881	1.122	0.508	31909118	0.00865558	0.0328609
PLPPR2	0.28	0.194	0.086	5.438	3.736	1.456	0.508	31909023	1.60369e-06	1.39737e-05
VASN	0.216	0.132	0.084	4.272	2.566	1.665	0.508	31908777	1.61897e-08	1.78022e-07
GGT7	0.459	0.374	0.085	8.985	7.256	1.238	0.508	31908333	0.000357501	0.00200902
NKAP	0.831	0.742	0.089	15.717	13.909	1.13	0.508	3.19081e+07	0.00704422	0.0275505
GALNS	0.327	0.239	0.088	6.344	4.653	1.364	0.508	31907503	1.41022e-05	0.000105953
NUPR2	0.879	0.787	0.092	16.416	14.758	1.112	0.508	31906752	0.00866747	0.0328737
NDN	0.362	0.277	0.085	6.991	5.268	1.327	0.508	31906746	4.10903e-05	0.000283564
LRRN1	0.232	0.148	0.084	4.505	2.8	1.609	0.508	31906712	6.00588e-08	6.24152e-07
ATP6AP2	0.967	0.877	0.09	18.358	16.623	1.104	0.508	31906352	0.0124943	0.0448342
MRPS27	0.796	0.71	0.087	15.329	13.441	1.14	0.508	3.19063e+07	0.00647058	0.0255973
LTBP3	0.863	0.775	0.088	16.39	14.573	1.125	0.508	3.19049e+07	0.00860865	0.0327247
CASTOR1	0.284	0.197	0.087	5.567	3.896	1.429	0.508	3.19049e+07	2.9143e-06	2.43182e-05
FEZ1	0.112	0.024	0.088	2.149	0.468	4.595	0.508	3.19046e+07	2.72825e-26	8.44228e-25
MORC4	0.638	0.542	0.095	11.548	9.958	1.16	0.508	3.19045e+07	0.00200706	0.00931817
GLT8D1	0.476	0.39	0.086	9.218	7.539	1.223	0.508	31903077	0.000506731	0.00274075
AL365434.2	0.098	0.013	0.085	1.942	0.265	7.338	0.508	3.19031e+07	1.37141e-34	5.70703e-33
FOPNL	0.822	0.735	0.087	15.795	14.032	1.126	0.508	3.19028e+07	0.00784043	0.0302479
PTPRM	0.202	0.117	0.084	3.936	2.252	1.747	0.508	31902822	3.40633e-09	3.99835e-08
WTIP	0.211	0.125	0.086	4.039	2.357	1.714	0.508	31902419	6.91259e-09	7.92608e-08
SLC1A3	0.207	0.12	0.087	3.962	2.283	1.735	0.508	3.19023e+07	4.30021e-09	4.99897e-08
JCAD	0.257	0.169	0.089	4.92	3.256	1.511	0.508	3.19016e+07	4.88974e-07	4.59222e-06
DUS3L	0.328	0.243	0.086	6.422	4.757	1.35	0.508	31901395	2.11694e-05	0.00015419
SLC4A7	0.26	0.174	0.086	4.946	3.262	1.516	0.508	3.19012e+07	5.16838e-07	4.83978e-06
BEND5	0.209	0.122	0.087	4.065	2.406	1.689	0.508	31899507	1.09881e-08	1.23282e-07
MNAT1	0.945	0.856	0.089	17.763	15.989	1.111	0.508	3.18989e+07	0.0123681	0.0444475
RPUSD4	0.448	0.365	0.083	8.752	7.047	1.242	0.508	31898197	0.000388083	0.00216076
RIPK4	0.236	0.149	0.087	4.583	2.936	1.561	0.508	31897236	1.76716e-07	1.73208e-06
OPHN1	0.285	0.199	0.085	5.412	3.742	1.446	0.508	3.1896e+07	2.85688e-06	2.38597e-05
SMIM8	0.654	0.568	0.086	12.455	10.758	1.158	0.508	3.1896e+07	0.00331069	0.0143622
MIR222HG	0.214	0.126	0.088	4.013	2.357	1.703	0.508	31895620	1.04496e-08	1.17377e-07
EXT1	0.413	0.325	0.088	7.794	6.148	1.268	0.508	3.18951e+07	0.000177033	0.00107057
CEBPZOS	0.857	0.771	0.086	16.313	14.512	1.124	0.508	31894643	0.00985798	0.0367538
CXCR4	0.267	0.181	0.086	5.127	3.483	1.472	0.508	3.18931e+07	1.53489e-06	1.34165e-05
NFATC1	0.219	0.131	0.088	4.143	2.505	1.654	0.508	31892624	2.90908e-08	3.12411e-07
C1S	0.165	0.079	0.086	3.185	1.545	2.062	0.508	3.18923e+07	1.09802e-11	1.61598e-10
CD3EAP	0.32	0.237	0.083	6.163	4.505	1.368	0.508	3.18922e+07	1.8622e-05	0.000137084
NT5C3A	0.628	0.542	0.086	12.015	10.351	1.161	0.508	3.18919e+07	0.00304144	0.0133623
TMEM47	0.141	0.058	0.082	2.771	1.126	2.46	0.508	3.18917e+07	1.48269e-14	2.69325e-13
ZNF791	0.598	0.515	0.083	11.523	9.785	1.178	0.508	3.18915e+07	0.00242546	0.0110008
UBR4	0.398	0.313	0.086	7.613	5.963	1.277	0.508	3.18911e+07	0.000162572	0.000990232
PTPRS	0.198	0.112	0.086	3.806	2.172	1.752	0.508	31890821	4.19666e-09	4.88447e-08
CREBBP	0.495	0.41	0.085	9.425	7.748	1.216	0.508	3.18907e+07	0.000794892	0.00409951
IFNLR1	0.197	0.11	0.086	3.78	2.148	1.76	0.508	31890522	3.59824e-09	4.21592e-08
SYS1	0.493	0.41	0.082	9.581	7.896	1.213	0.508	3.18898e+07	0.000898102	0.00457076
TSEN54	0.433	0.352	0.081	8.415	6.745	1.248	0.508	31889546	0.000372453	0.00208697
AC108734.4	0.13	0.045	0.085	2.46	0.825	2.983	0.508	31888949	8.48109e-18	1.84416e-16
PXDN	0.707	0.617	0.09	13.024	11.453	1.137	0.508	31888759	0.00476657	0.0196368
CHRNB1	0.408	0.325	0.083	7.923	6.277	1.262	0.508	3.18886e+07	0.000243978	0.00142714
CERS2	0.509	0.426	0.083	9.891	8.241	1.2	0.508	3.18884e+07	0.00114734	0.00568344
CD83	0.241	0.156	0.084	4.713	3.096	1.522	0.508	3.18875e+07	5.39931e-07	5.04624e-06
MCM5	0.335	0.252	0.083	6.499	4.856	1.338	0.508	31887488	4.0705e-05	0.000281509
AL359555.4	0.127	0.044	0.083	2.46	0.831	2.961	0.508	31887267	1.27164e-17	2.74655e-16
FRMD8	0.409	0.325	0.084	7.975	6.357	1.254	0.508	31886985	0.000274997	0.0015875
RCHY1	0.526	0.442	0.084	10.15	8.505	1.193	0.508	31886326	0.0014041	0.00682231
GATD3A	0.358	0.278	0.081	7.121	5.483	1.299	0.508	3.18859e+07	0.000106367	0.000675562
SEMA4A	0.365	0.283	0.082	7.095	5.465	1.298	0.508	31884728	0.000107496	0.00068143
WDR59	0.37	0.287	0.084	7.069	5.428	1.302	0.508	3.18847e+07	0.000102824	0.000655905
STAT2	0.368	0.285	0.084	7.017	5.385	1.303	0.508	31884081	9.8843e-05	0.000632812
NSL1	0.553	0.469	0.085	10.59	8.967	1.181	0.508	3.18832e+07	0.00192087	0.0089611
TNRC18	0.285	0.202	0.083	5.541	3.926	1.411	0.508	3.18828e+07	7.78369e-06	6.08088e-05
FAM13B	0.312	0.229	0.083	6.007	4.388	1.369	0.508	3.18817e+07	2.18017e-05	0.000158021
PECAM1	0.126	0.044	0.082	2.46	0.849	2.896	0.508	3.18815e+07	4.61955e-17	9.71665e-16
KIF13A	0.449	0.365	0.085	8.441	6.813	1.239	0.508	31881512	0.000483974	0.00263315
DUSP14	0.469	0.387	0.081	9.114	7.496	1.216	0.508	31881248	0.000826816	0.00424827
TGS1	0.598	0.514	0.084	11.289	9.619	1.174	0.508	3.1881e+07	0.00274655	0.012228
KHDC1	0.159	0.077	0.082	3.107	1.502	2.069	0.508	3.18807e+07	1.71798e-11	2.49793e-10
RNF138	0.349	0.267	0.082	6.81	5.2	1.31	0.508	3.18806e+07	8.55129e-05	0.000554084
PLBD1	0.286	0.203	0.083	5.515	3.908	1.411	0.508	3.18801e+07	8.30435e-06	6.45266e-05
C8orf88	0.146	0.063	0.083	2.848	1.249	2.28	0.508	31879946	4.62419e-13	7.56683e-12
MBNL1-AS1	0.131	0.047	0.084	2.512	0.911	2.758	0.508	3.18793e+07	3.49399e-16	7.04968e-15
DACT2	0.096	0.015	0.082	1.89	0.289	6.535	0.508	31879330	3.4234e-31	1.29359e-29
MCM3	0.342	0.259	0.083	6.551	4.936	1.327	0.508	31879320	6.05848e-05	0.000403529
SPRYD7	0.315	0.234	0.082	6.111	4.499	1.358	0.508	3.18793e+07	2.92508e-05	0.000207419
TSPAN10	0.308	0.226	0.082	5.93	4.32	1.373	0.508	3.18786e+07	2.13859e-05	0.000155533
C11orf96	0.153	0.068	0.085	2.848	1.249	2.28	0.508	31877838	5.7792e-13	9.39314e-12
HAP1	0.133	0.049	0.084	2.538	0.942	2.695	0.508	3.18778e+07	9.48622e-16	1.86908e-14
MET	0.167	0.084	0.084	3.211	1.619	1.984	0.508	3.1877e+07	9.09158e-11	1.23801e-09
ZNF771	0.445	0.361	0.084	8.493	6.905	1.23	0.508	31876668	0.000587872	0.00313137
LINC01918	0.144	0.059	0.086	2.693	1.102	2.445	0.508	31876545	4.26403e-14	7.48493e-13
SMG6	0.425	0.341	0.084	8.027	6.425	1.249	0.508	31875449	0.000400761	0.00222492
UXS1	0.329	0.248	0.082	6.396	4.806	1.331	0.508	31874846	5.7236e-05	0.000383208
TNRC6A	0.637	0.555	0.082	12.144	10.505	1.156	0.508	3.18737e+07	0.00448817	0.018649
CCDC174	0.787	0.703	0.083	14.94	13.219	1.13	0.508	31871795	0.0103004	0.0381966
FAM104A	0.765	0.683	0.082	14.552	12.924	1.126	0.508	31871695	0.0095699	0.0358458
RRP9	0.359	0.278	0.081	6.991	5.416	1.291	0.508	3.18715e+07	0.000150155	0.000921594
RGS1	0.396	0.315	0.081	7.664	6.093	1.258	0.508	3.18711e+07	0.00032587	0.00184988
UFSP2	0.649	0.569	0.08	12.506	10.875	1.15	0.508	31870773	0.00538295	0.0218452
SPOP	0.73	0.645	0.084	13.853	12.278	1.128	0.508	31870383	0.00825094	0.0315918
MPV17L2	0.257	0.173	0.084	4.946	3.391	1.458	0.508	31870081	3.20354e-06	2.65027e-05
HIBCH	0.671	0.591	0.08	12.921	11.281	1.145	0.508	31869692	0.00626459	0.0248895
DIXDC1	0.22	0.139	0.08	4.247	2.671	1.59	0.508	31869346	2.45108e-07	2.35932e-06
KCTD15	0.287	0.208	0.079	5.541	3.957	1.4	0.508	3.18687e+07	1.46715e-05	0.000109803
NT5DC2	0.713	0.629	0.083	13.413	11.865	1.13	0.508	31868309	0.00759639	0.0294239
UCK1	0.471	0.391	0.08	9.114	7.533	1.21	0.508	3.1868e+07	0.0011541	0.00571399
ITPK1	0.164	0.084	0.08	3.185	1.625	1.96	0.508	3.18662e+07	2.27399e-10	2.99308e-09
CFAP300	0.413	0.334	0.079	7.975	6.388	1.248	0.508	3.18647e+07	0.000514574	0.0027785
C11orf68	0.475	0.396	0.079	9.14	7.551	1.21	0.508	3.1863e+07	0.00131143	0.00640913
ETV1	0.207	0.127	0.08	4.013	2.468	1.626	0.508	3.18629e+07	1.31031e-07	1.2988e-06
ARHGEF26	0.248	0.166	0.082	4.687	3.139	1.493	0.508	3.18627e+07	2.05798e-06	1.76591e-05
RTTN	0.234	0.153	0.081	4.454	2.905	1.533	0.508	3.18622e+07	9.25046e-07	8.31551e-06
TCF4	0.341	0.265	0.076	6.655	5.083	1.309	0.508	31861492	0.000133123	0.000826255
TEAD4	0.216	0.142	0.074	4.324	2.763	1.565	0.508	31861201	5.62711e-07	5.23633e-06
AP001816.1	0.537	0.458	0.079	10.254	8.653	1.185	0.508	31861084	0.00257776	0.011578
WDR54	0.57	0.492	0.078	10.979	9.41	1.167	0.508	3.18605e+07	0.00369873	0.0158391
NMT2	0.545	0.465	0.08	10.409	8.85	1.176	0.508	3.18599e+07	0.00289698	0.0128063
FBXO44	0.545	0.468	0.077	10.642	9.047	1.176	0.508	31859863	0.00319204	0.0139037
DIS3L2	0.356	0.278	0.078	6.888	5.336	1.291	0.508	3.18597e+07	0.000194318	0.00116561
CLK4	0.312	0.236	0.076	6.137	4.585	1.338	0.508	31859179	6.80669e-05	0.000448262
ATF1	0.453	0.376	0.077	8.804	7.231	1.217	0.508	3.18578e+07	0.00119037	0.00587249
FAM198B-AS1	0.138	0.061	0.077	2.693	1.157	2.328	0.508	3.18575e+07	8.45933e-13	1.35666e-11
ISM1	0.094	0.017	0.077	1.864	0.332	5.61	0.508	31857228	2.25049e-27	7.2304e-26
ADORA2B	0.132	0.053	0.079	2.563	1.034	2.479	0.508	31856981	8.12482e-14	1.39575e-12
PRMT7	0.255	0.18	0.075	5.023	3.477	1.445	0.508	3.18566e+07	7.42061e-06	5.81748e-05
SCARA3	0.257	0.175	0.082	4.946	3.44	1.438	0.508	31854640	7.17923e-06	5.64659e-05
GLOD4	0.728	0.65	0.078	14.034	12.456	1.127	0.508	3.18546e+07	0.0110435	0.0404474
PRPF31	0.745	0.666	0.08	14.319	12.782	1.12	0.508	3.18543e+07	0.0119783	0.0432492
H6PD	0.357	0.277	0.08	6.81	5.293	1.287	0.508	3.18538e+07	0.000218649	0.00129229
SEH1L	0.384	0.306	0.078	7.38	5.84	1.264	0.508	31853292	0.000412182	0.00228308
ING5	0.536	0.458	0.078	10.202	8.616	1.184	0.508	31853179	0.00296971	0.0130888
IDS	0.478	0.399	0.079	9.089	7.539	1.206	0.508	3.18531e+07	0.00162317	0.00774634
CNTLN	0.387	0.308	0.079	7.302	5.767	1.266	0.508	31851617	0.000400152	0.00222218
GLI1	0.128	0.049	0.078	2.46	0.948	2.595	0.508	31851075	2.25897e-14	4.03501e-13
EXT2	0.334	0.257	0.078	6.447	4.93	1.308	0.508	31850669	0.000150424	0.000922954
SF3B4	0.652	0.571	0.081	12.506	10.967	1.14	0.508	3.18503e+07	0.00781422	0.0301589
CEP290	0.395	0.316	0.079	7.431	5.914	1.257	0.508	31850240	0.000481156	0.00262151
COPZ2	0.096	0.018	0.078	1.864	0.357	5.223	0.508	31849929	7.78492e-26	2.38224e-24
TMEM126B	0.647	0.57	0.077	12.455	10.899	1.143	0.508	31849790	0.00772401	0.0298525
CHTF8	0.56	0.484	0.076	10.875	9.336	1.165	0.508	3.18495e+07	0.00440481	0.0183659
PAK1IP1	0.392	0.312	0.079	7.457	5.939	1.256	0.508	31849397	0.000504608	0.00273079
RIN1	0.365	0.29	0.075	7.121	5.576	1.277	0.508	31849308	0.000349496	0.00196804
RHOT2	0.651	0.573	0.078	12.584	11.059	1.138	0.508	31849094	0.0081939	0.0314074
BAP1	0.345	0.267	0.078	6.655	5.151	1.292	0.508	3.18487e+07	0.000213562	0.00126804
SNTB2	0.231	0.158	0.074	4.531	3.009	1.506	0.508	3.18484e+07	2.63579e-06	2.21956e-05
LURAP1	0.176	0.099	0.077	3.392	1.883	1.801	0.508	31848210	8.64375e-09	9.80048e-08
FAM110B	0.254	0.175	0.08	4.842	3.342	1.449	0.508	3.18481e+07	7.2903e-06	5.71996e-05
GREM1	0.104	0.027	0.077	2.02	0.517	3.907	0.508	3.18478e+07	6.59125e-21	1.67903e-19
FAM169A	0.236	0.16	0.075	4.609	3.102	1.486	0.507	3.18474e+07	3.69368e-06	3.03108e-05
MAEA	0.549	0.474	0.075	10.694	9.17	1.166	0.507	3.18471e+07	0.0042975	0.0180001
DDX27	0.587	0.509	0.077	11.212	9.668	1.16	0.507	3.18458e+07	0.00540078	0.0219129
MORC2	0.204	0.126	0.077	3.936	2.443	1.611	0.507	31845062	3.13868e-07	2.99579e-06
POLR3GL	0.655	0.577	0.078	12.481	11.016	1.133	0.507	3.18448e+07	0.0086478	0.0328433
EXTL2	0.356	0.283	0.073	6.939	5.41	1.283	0.507	3.18443e+07	0.000335082	0.00189461
FAM50B	0.316	0.239	0.076	6.163	4.671	1.319	0.507	3.1844e+07	0.000128195	0.000798488
DPF3	0.115	0.038	0.077	2.227	0.739	3.015	0.507	31843733	1.51575e-16	3.11026e-15
AC006946.2	0.237	0.161	0.075	4.609	3.114	1.48	0.507	3.18437e+07	4.55647e-06	3.70714e-05
STK19	0.48	0.404	0.076	9.27	7.767	1.194	0.507	3.18433e+07	0.00230667	0.010522
STK38L	0.579	0.499	0.079	10.849	9.342	1.161	0.507	31843027	0.00497833	0.0203961
DMAP1	0.544	0.468	0.076	10.564	9.065	1.165	0.507	31842909	0.00443945	0.0184883
GSTM3	0.278	0.203	0.075	5.438	3.945	1.378	0.507	31842894	3.78148e-05	0.000263028
OSBPL9	0.507	0.433	0.074	9.814	8.29	1.184	0.507	31840720	0.00323511	0.0140627
DLEU2	0.285	0.208	0.077	5.386	3.902	1.38	0.507	3.18398e+07	3.88199e-05	0.000269437
SCRG1	0.101	0.024	0.077	1.942	0.468	4.152	0.507	31839662	1.36078e-21	3.56517e-20
VOPP1	0.446	0.37	0.076	8.545	7.059	1.211	0.507	31839304	0.00161499	0.00771115
LCAT	0.16	0.087	0.073	3.159	1.68	1.88	0.507	3.18389e+07	3.0611e-09	3.60847e-08
CCL3	0.447	0.369	0.078	8.752	7.311	1.197	0.507	31838860	0.00191543	0.00894222
MICALL1	0.342	0.266	0.077	6.551	5.071	1.292	0.507	3.18388e+07	0.000260514	0.00151241
CC2D1A	0.579	0.504	0.075	11.056	9.521	1.161	0.507	3.18369e+07	0.00599422	0.0239533
NFYB	0.592	0.518	0.074	11.315	9.754	1.16	0.507	3.18367e+07	0.00657705	0.0259706
TGFBR2	0.227	0.152	0.075	4.402	2.929	1.503	0.507	3.18363e+07	3.50516e-06	2.88496e-05
THEM4	0.388	0.312	0.076	7.405	5.927	1.25	0.507	3.18363e+07	0.000705965	0.00368717
ALDH6A1	0.468	0.393	0.075	8.881	7.385	1.203	0.507	3.18359e+07	0.00215961	0.00994277
TEX30	0.38	0.305	0.075	7.302	5.828	1.253	0.507	31835536	0.00065679	0.00346312
LRRC75B	0.269	0.195	0.074	5.179	3.705	1.398	0.507	3.18352e+07	3.05577e-05	0.00021621
ZNF608	0.329	0.251	0.078	6.24	4.782	1.305	0.507	31834898	0.000200528	0.00120059
SLC2A8	0.43	0.355	0.075	8.286	6.813	1.216	0.507	3.18341e+07	0.00153669	0.00737925
BACH2	0.186	0.109	0.077	3.547	2.092	1.695	0.507	31833970	8.9058e-08	9.02215e-07
TOPORS	0.464	0.387	0.077	8.83	7.385	1.196	0.507	3.18335e+07	0.00226271	0.0103511
ATF2	0.378	0.303	0.074	7.302	5.84	1.25	0.507	31833416	0.000702301	0.00367301
ARMC1	0.553	0.477	0.075	10.59	9.108	1.163	0.507	3.18319e+07	0.00555611	0.0224254
LPGAT1	0.31	0.233	0.077	5.852	4.4	1.33	0.507	3.18319e+07	0.000125567	0.000782879
TRAPPC2B	0.569	0.493	0.075	10.901	9.447	1.154	0.507	3.18319e+07	0.00634539	0.0251846
LPAR3	0.444	0.369	0.075	8.441	6.96	1.213	0.507	31831394	0.00181549	0.00854172
ROM1	0.29	0.215	0.075	5.593	4.142	1.35	0.507	3.18311e+07	8.39407e-05	0.00054481
MAN1B1	0.534	0.462	0.072	10.435	8.936	1.168	0.507	3.18304e+07	0.00532821	0.0216549
DUSP3	0.397	0.321	0.075	7.587	6.13	1.238	0.507	3.18304e+07	0.000985248	0.00496196
PNMA8A	0.154	0.082	0.073	3.03	1.582	1.915	0.507	3.18302e+07	2.31069e-09	2.75925e-08
POLR3D	0.497	0.421	0.077	9.477	8.037	1.179	0.507	3.18297e+07	0.00353696	0.0152343
DZANK1	0.355	0.28	0.075	6.706	5.25	1.278	0.507	3.18291e+07	0.000429414	0.00236834
C20orf194	0.32	0.246	0.074	6.137	4.677	1.312	0.507	31829120	0.000208949	0.00124409
ANKRD49	0.535	0.463	0.072	10.306	8.819	1.169	0.507	3.18286e+07	0.00524431	0.0213319
CCL3L1	0.272	0.204	0.068	5.489	4.037	1.36	0.507	3.18275e+07	7.9331e-05	0.00051628
NT5DC1	0.587	0.516	0.072	11.289	9.761	1.157	0.507	31825840	0.00797284	0.0307035
ABT1	0.651	0.58	0.071	12.636	11.102	1.138	0.507	3.18256e+07	0.0121433	0.0437453
PEX19	0.471	0.404	0.068	9.322	7.81	1.194	0.507	3.18252e+07	0.00347643	0.0150045
AL392172.1	0.316	0.245	0.072	6.137	4.696	1.307	0.507	3.18246e+07	0.00024633	0.00143958
MAML2	0.491	0.418	0.073	9.399	7.933	1.185	0.507	3.18236e+07	0.00381417	0.0162614
SLC7A5	0.374	0.3	0.074	7.043	5.6	1.258	0.507	3.18234e+07	0.000730419	0.00380666
GNPDA1	0.579	0.509	0.07	11.289	9.761	1.157	0.507	3.18226e+07	0.00843534	0.0321848
MAP3K6	0.215	0.142	0.073	4.195	2.776	1.511	0.507	31822069	4.02166e-06	3.29323e-05
MPDZ	0.193	0.117	0.076	3.651	2.24	1.63	0.507	3.18216e+07	4.19835e-07	3.96798e-06
CLIP3	0.123	0.049	0.074	2.356	0.948	2.486	0.507	3.18192e+07	6.98163e-13	1.12622e-11
LINC00092	0.21	0.138	0.072	4.143	2.739	1.513	0.507	31819031	4.06461e-06	3.32557e-05
HS3ST1	0.304	0.229	0.075	5.774	4.369	1.321	0.507	31818807	0.000184341	0.00111059
LRP1	0.242	0.169	0.073	4.661	3.249	1.434	0.507	31818806	1.96738e-05	0.00014435
GSTM4	0.383	0.315	0.068	7.509	6.056	1.24	0.507	31818523	0.0012559	0.00616269
P4HA1	0.402	0.329	0.073	7.509	6.068	1.237	0.507	31817485	0.00130023	0.00635918
ANKRD26	0.411	0.335	0.076	7.69	6.29	1.223	0.507	3.18174e+07	0.00154713	0.00742755
TRAF5	0.161	0.089	0.072	3.081	1.674	1.841	0.507	3.18172e+07	1.36179e-08	1.51642e-07
JMJD1C-AS1	0.14	0.069	0.071	2.719	1.311	2.074	0.507	31816962	3.36611e-10	4.36803e-09
AC026979.2	0.412	0.342	0.07	8.001	6.567	1.218	0.507	3.18169e+07	0.0019289	0.00899059
BBS4	0.186	0.116	0.07	3.677	2.271	1.619	0.507	31816634	6.52222e-07	6.01708e-06
PLEKHF2	0.306	0.236	0.07	6.059	4.659	1.301	0.507	31815771	0.00030757	0.00175291
PRKX	0.515	0.445	0.07	9.865	8.401	1.174	0.507	31815513	0.00560741	0.0226088
RCOR3	0.56	0.489	0.072	10.772	9.342	1.153	0.507	31815466	0.00818721	0.0314038
ACTR10	0.637	0.564	0.073	12.273	10.893	1.127	0.507	31815115	0.0134176	0.0476776
MEG8	0.128	0.053	0.075	2.408	1.015	2.371	0.507	3.18148e+07	4.24727e-12	6.48817e-11
ITSN1	0.254	0.184	0.071	4.868	3.459	1.407	0.507	3.18141e+07	4.0046e-05	0.000277448
PPP2R2B	0.148	0.074	0.074	2.822	1.434	1.968	0.507	31813609	1.81021e-09	2.18322e-08
NPAS2	0.35	0.279	0.071	6.758	5.36	1.261	0.507	3.18115e+07	0.000791813	0.00408472
TNRC6C	0.316	0.243	0.073	6.059	4.69	1.292	0.507	3.18103e+07	0.000377373	0.00211147
GMFG	0.146	0.074	0.072	2.822	1.446	1.952	0.507	31809963	2.73575e-09	3.2368e-08
SMYD3	0.186	0.117	0.07	3.625	2.24	1.618	0.507	3.18098e+07	8.19577e-07	7.41575e-06
PLXNA1	0.286	0.214	0.071	5.489	4.111	1.335	0.507	3.18082e+07	0.000174781	0.00105761
RBM4	0.498	0.425	0.073	9.451	8.056	1.173	0.507	3.18079e+07	0.00552512	0.022333
LRRC8A	0.276	0.205	0.071	5.308	3.926	1.352	0.507	3.18078e+07	0.000129579	0.000806848
WWC2	0.129	0.058	0.071	2.46	1.083	2.271	0.507	3.18075e+07	2.92234e-11	4.15213e-10
UTP18	0.46	0.391	0.07	8.933	7.533	1.186	0.507	31806686	0.00436847	0.018238
LRRC49	0.183	0.117	0.066	3.651	2.271	1.608	0.507	3.18067e+07	1.13369e-06	1.01063e-05
ASB1	0.273	0.202	0.071	5.308	3.945	1.346	0.507	31806296	0.000140316	0.000866993
SCG5	0.243	0.172	0.071	4.687	3.323	1.41	0.507	3.18058e+07	4.01909e-05	0.000278352
MIB1	0.383	0.311	0.072	7.25	5.871	1.235	0.507	31805399	0.00148745	0.00717849
ACHE	0.13	0.061	0.069	2.538	1.169	2.17	0.507	3.18051e+07	1.39012e-10	1.86272e-09
HNRNPLL	0.312	0.244	0.068	6.085	4.702	1.294	0.507	31804207	0.000464602	0.00254136
SYNC	0.385	0.318	0.067	7.38	5.982	1.234	0.507	3.18035e+07	0.00171486	0.00813169
PSAT1	0.264	0.195	0.07	5.101	3.736	1.366	0.507	31803422	0.000106381	0.000675562
LRMDA	0.147	0.074	0.073	2.822	1.471	1.919	0.507	3.18033e+07	5.80249e-09	6.68897e-08
FAM160B1	0.226	0.154	0.071	4.272	2.911	1.468	0.507	31803259	1.48542e-05	0.000111085
MED6	0.514	0.446	0.068	9.943	8.548	1.163	0.507	31802876	0.00755378	0.0292766
TMEM68	0.588	0.518	0.07	11.289	9.884	1.142	0.507	31802851	0.0121999	0.0439248
TBC1D14	0.35	0.278	0.072	6.68	5.342	1.251	0.507	3.18019e+07	0.00100245	0.00503677
CEP95	0.49	0.422	0.068	9.373	7.957	1.178	0.507	31801657	0.00598196	0.0239093
PRSS23	0.237	0.168	0.069	4.609	3.256	1.416	0.507	3.18014e+07	4.07777e-05	0.00028181
RIDA	0.509	0.438	0.07	9.684	8.308	1.166	0.507	3.18003e+07	0.00715434	0.0279246
TPRA1	0.56	0.491	0.069	10.823	9.453	1.145	0.507	31799276	0.0112483	0.0410548
CCDC80	0.204	0.136	0.067	3.988	2.634	1.514	0.507	3.17992e+07	7.28169e-06	5.71553e-05
GMFB	0.474	0.407	0.068	9.218	7.84	1.176	0.507	3.17992e+07	0.00592299	0.023703
PPP3R1	0.298	0.231	0.067	5.826	4.462	1.306	0.507	31799017	0.000397802	0.00220977
AC137767.1	0.444	0.376	0.067	8.571	7.176	1.194	0.507	3.17987e+07	0.0042548	0.0178445
INSIG2	0.369	0.298	0.071	7.147	5.828	1.226	0.507	3.17984e+07	0.00169777	0.00806449
DESI2	0.549	0.48	0.069	10.435	9.047	1.153	0.507	31797836	0.0100258	0.0372714
AL162231.2	0.13	0.061	0.07	2.486	1.145	2.172	0.507	31797062	1.98508e-10	2.62894e-09
CCL4	0.326	0.257	0.069	6.422	5.102	1.259	0.507	3.1797e+07	0.000896949	0.00456609
CDC73	0.408	0.337	0.071	7.69	6.339	1.213	0.507	31796505	0.00263597	0.0118038
UPK3B	0.09	0.021	0.069	1.761	0.425	4.146	0.507	3.17962e+07	1.11271e-19	2.65906e-18
EEFSEC	0.241	0.174	0.067	4.687	3.336	1.405	0.507	3.17962e+07	6.08589e-05	0.000405215
SLC9A9	0.185	0.117	0.067	3.573	2.228	1.604	0.507	31796050	1.64475e-06	1.43121e-05
ROBO3	0.318	0.247	0.071	6.137	4.813	1.275	0.507	31795949	0.000672366	0.00353753
KCNIP1	0.078	0.009	0.069	1.502	0.166	9.038	0.507	31795808	1.35484e-30	4.95466e-29
AHI1	0.544	0.474	0.07	10.254	8.887	1.154	0.507	3.17951e+07	0.00991624	0.0369068
TUBD1	0.237	0.171	0.067	4.687	3.348	1.4	0.507	31794916	6.55389e-05	0.000433091
CREBZF	0.551	0.483	0.068	10.616	9.262	1.146	0.507	3.17949e+07	0.0113636	0.0413764
PPIL1	0.335	0.267	0.068	6.577	5.25	1.253	0.507	31794825	0.00110963	0.00552354
C20orf96	0.377	0.314	0.063	7.483	6.099	1.227	0.507	3.17948e+07	0.00231902	0.0105683
MICU1	0.42	0.354	0.066	8.131	6.751	1.204	0.507	31794597	0.00362193	0.0155482
PTHLH	0.123	0.052	0.07	2.305	0.972	2.37	0.507	3.17943e+07	1.49615e-11	2.18692e-10
CREB1	0.47	0.402	0.068	9.063	7.705	1.176	0.507	3.17941e+07	0.00613232	0.0244394
EDNRA	0.081	0.013	0.068	1.579	0.252	6.26	0.507	31793221	1.70672e-25	5.14922e-24
PDZD2	0.219	0.152	0.067	4.221	2.88	1.465	0.507	3.17932e+07	2.12748e-05	0.000154841
HIRIP3	0.301	0.232	0.069	5.8	4.48	1.295	0.507	31792921	0.000488635	0.00265552
B4GAT1	0.269	0.202	0.067	5.256	3.926	1.339	0.507	31792853	0.000216526	0.0012817
BRMS1L	0.205	0.138	0.067	3.988	2.665	1.496	0.507	3.1791e+07	1.18885e-05	9.03762e-05
GABBR1	0.33	0.263	0.067	6.37	5.04	1.264	0.507	31790839	0.00100321	0.00503796
IER5	0.408	0.342	0.066	7.897	6.542	1.207	0.507	3.17902e+07	0.00349258	0.0150666
DIP2A	0.342	0.276	0.066	6.525	5.182	1.259	0.507	3.17901e+07	0.00118619	0.00585636
SPNS1	0.504	0.439	0.066	9.865	8.505	1.16	0.507	3.17896e+07	0.00945856	0.0355037
GKAP1	0.276	0.204	0.072	5.153	3.853	1.337	0.507	3.17888e+07	0.000218549	0.00129215
CAVIN3	0.094	0.028	0.066	1.89	0.578	3.267	0.507	31788656	6.51567e-16	1.29435e-14
FAM161A	0.328	0.26	0.067	6.214	4.88	1.273	0.507	3.17885e+07	0.000903357	0.00459387
NIFK-AS1	0.379	0.315	0.064	7.302	5.939	1.23	0.507	31788269	0.00240381	0.0109161
ZCCHC24	0.115	0.05	0.065	2.279	0.966	2.358	0.507	3.17881e+07	2.48543e-11	3.56811e-10
CLN5	0.41	0.344	0.066	7.975	6.634	1.202	0.507	31787746	0.00390807	0.0166067
SUCO	0.42	0.352	0.068	7.949	6.616	1.202	0.507	31787125	0.00391413	0.0166178
TTC32	0.387	0.32	0.067	7.509	6.197	1.212	0.507	3.1787e+07	0.00297324	0.0131014
ALG12	0.356	0.289	0.067	6.888	5.57	1.237	0.507	3.17865e+07	0.00185435	0.00869067
UBE2QL1	0.101	0.035	0.066	1.994	0.689	2.893	0.507	31786027	4.34713e-14	7.61695e-13
UTP23	0.377	0.31	0.066	7.198	5.871	1.226	0.507	31786013	0.00239964	0.010902
FAM228B	0.4	0.334	0.065	7.716	6.382	1.209	0.507	31785978	0.00345959	0.0149444
STXBP1	0.216	0.15	0.066	4.195	2.886	1.453	0.507	3.17851e+07	3.06371e-05	0.000216693
HEXIM2	0.321	0.254	0.067	6.189	4.88	1.268	0.507	3.17851e+07	0.000992565	0.00499266
PRELID2	0.247	0.179	0.068	4.713	3.409	1.382	0.506	3.17845e+07	0.000111212	0.000702678
PDK2	0.424	0.361	0.063	8.312	6.96	1.194	0.506	3.17842e+07	0.00511852	0.0208994
SNX2	0.517	0.452	0.064	9.995	8.634	1.158	0.506	31783424	0.0111157	0.0406966
PPM1F	0.228	0.163	0.065	4.454	3.151	1.413	0.506	31783194	6.59389e-05	0.000435436
RTN2	0.251	0.187	0.064	4.972	3.668	1.355	0.506	31782662	0.000197103	0.00118121
IDH3A	0.295	0.231	0.063	5.8	4.486	1.293	0.506	31782491	0.000679278	0.00356515
KIAA1586	0.314	0.248	0.065	5.981	4.665	1.282	0.506	31782263	0.000848241	0.00434563
SFR1	0.188	0.12	0.067	3.651	2.363	1.545	0.506	31782038	6.07413e-06	4.83452e-05
DLST	0.459	0.395	0.065	8.985	7.656	1.174	0.506	31781956	0.00760462	0.0294441
FPGS	0.352	0.286	0.066	6.888	5.6	1.23	0.506	31781489	0.00215178	0.00990905
NRTN	0.188	0.12	0.067	3.521	2.228	1.581	0.506	3.17813e+07	3.59551e-06	2.95554e-05
AC136475.1	0.144	0.077	0.067	2.822	1.539	1.834	0.506	31780783	5.60287e-08	5.85105e-07
RAPGEF3	0.106	0.04	0.066	2.097	0.812	2.582	0.506	31780555	2.19985e-12	3.42555e-11
AC104506.1	0.21	0.145	0.066	4.065	2.776	1.465	0.506	31780277	2.739e-05	0.000194941
CAMSAP2	0.343	0.274	0.069	6.473	5.188	1.248	0.506	3.17791e+07	0.00159114	0.00761001
CASP7	0.267	0.203	0.065	5.256	3.969	1.324	0.506	3.17788e+07	0.000370873	0.00207872
C2orf70	0.13	0.067	0.064	2.589	1.305	1.985	0.506	31778778	7.03718e-09	8.05459e-08
ELN	0.545	0.486	0.058	10.176	8.733	1.165	0.506	31778582	0.0126206	0.0452539
SEMA3G	0.131	0.064	0.066	2.512	1.231	2.041	0.506	31778301	3.11949e-09	3.66612e-08
TBC1D25	0.225	0.161	0.064	4.454	3.176	1.402	0.506	31777122	8.86195e-05	0.000573251
COLGALT1	0.277	0.213	0.064	5.308	4.019	1.321	0.506	31776710	0.000429119	0.00236739
SOX12	0.2	0.138	0.062	3.91	2.622	1.491	0.506	3.17765e+07	2.02624e-05	0.000148312
DAB2	0.118	0.054	0.064	2.33	1.059	2.202	0.506	3.17758e+07	3.75419e-10	4.83587e-09
SEC23A	0.32	0.253	0.066	6.111	4.831	1.265	0.506	3.17756e+07	0.00122691	0.00603114
GLB1L	0.14	0.08	0.06	2.848	1.569	1.815	0.506	31775560	1.0528e-07	1.05547e-06
MICA	0.223	0.161	0.062	4.428	3.145	1.408	0.506	3.17748e+07	9.0771e-05	0.00058599
LFNG	0.081	0.016	0.065	1.579	0.314	5.032	0.506	31774080	2.03252e-21	5.3035e-20
PLD5	0.083	0.018	0.065	1.605	0.345	4.658	0.506	3.17722e+07	3.05074e-20	7.55215e-19
YAE1D1	0.383	0.321	0.062	7.457	6.16	1.211	0.506	3.17722e+07	0.00408524	0.0172006
IRF9	0.205	0.139	0.066	3.884	2.622	1.481	0.506	3.17718e+07	2.49463e-05	0.000179
DVL2	0.426	0.365	0.061	8.415	7.12	1.182	0.506	3.17707e+07	0.00733606	0.0285352
PRIM1	0.275	0.21	0.065	5.256	3.994	1.316	0.506	3.17707e+07	0.000501376	0.00271711
ERO1B	0.178	0.113	0.065	3.418	2.16	1.582	0.506	3.17705e+07	4.71028e-06	3.81825e-05
CERCAM	0.269	0.208	0.062	5.308	4.037	1.315	0.506	31769811	0.000550355	0.00295321
KLHL21	0.366	0.303	0.063	7.121	5.853	1.217	0.506	31769321	0.00351658	0.01516
LAMA5	0.349	0.286	0.063	6.732	5.459	1.233	0.506	31769171	0.00261074	0.0117044
MAGED1	0.474	0.408	0.066	9.114	7.865	1.159	0.506	3.17677e+07	0.0108816	0.039915
TESK1	0.292	0.232	0.06	5.697	4.425	1.287	0.506	3.17669e+07	0.0010022	0.00503677
PILRB	0.439	0.378	0.061	8.545	7.25	1.179	0.506	31766424	0.00851522	0.0324429
ZFAND2A	0.475	0.414	0.062	9.27	7.994	1.16	0.506	31765596	0.0119351	0.043124
OSTM1	0.205	0.143	0.062	4.013	2.769	1.449	0.506	3.17653e+07	5.15451e-05	0.000348367
ZNF836	0.431	0.366	0.065	8.182	6.936	1.18	0.506	31764991	0.00746835	0.0290037
FANCL	0.28	0.216	0.064	5.412	4.173	1.297	0.506	3.17648e+07	0.000772421	0.00400286
LPCAT3	0.42	0.361	0.06	8.286	7.01	1.182	0.506	31764620	0.00783646	0.0302386
STK32C	0.297	0.236	0.061	5.748	4.486	1.281	0.506	31764326	0.00115848	0.00573125
PLCH2	0.224	0.159	0.066	4.298	3.071	1.4	0.506	31764285	0.00011482	0.000721933
AC103591.3	0.397	0.334	0.063	7.457	6.185	1.206	0.506	3.17639e+07	0.00499908	0.0204637
HSD11B1	0.087	0.022	0.065	1.657	0.425	3.903	0.506	31763541	1.99724e-17	4.28021e-16
ZNF548	0.165	0.101	0.063	3.185	1.951	1.633	0.506	3.17633e+07	2.55766e-06	2.15759e-05
TENT5B	0.157	0.093	0.063	3.03	1.803	1.68	0.506	3.17613e+07	1.2799e-06	1.13158e-05
SF3A3	0.462	0.4	0.063	8.881	7.637	1.163	0.506	3.17611e+07	0.0111785	0.0408798
AL355472.1	0.28	0.219	0.062	5.438	4.203	1.294	0.506	3.17609e+07	0.000906197	0.00460588
CARMIL1	0.418	0.357	0.061	7.897	6.628	1.192	0.506	31759984	0.00705657	0.0275932
TDRP	0.193	0.132	0.061	3.729	2.499	1.492	0.506	3.17598e+07	2.91288e-05	0.000206707
ING1	0.286	0.222	0.064	5.489	4.271	1.285	0.506	31759671	0.00102019	0.00511793
NUAK1	0.09	0.029	0.061	1.787	0.566	3.156	0.506	31759530	2.08363e-14	3.73564e-13
TTC38	0.197	0.137	0.06	3.91	2.683	1.457	0.506	3.17593e+07	5.24508e-05	0.000353498
PBXIP1	0.422	0.362	0.06	8.234	6.985	1.179	0.506	31758255	0.008783	0.0332531
PPP1R18	0.314	0.251	0.063	6.059	4.843	1.251	0.506	3.17581e+07	0.0019971	0.00927934
APBB1	0.262	0.2	0.062	5.127	3.914	1.31	0.506	3.17581e+07	0.000665415	0.00350573
VHL	0.327	0.268	0.059	6.318	5.065	1.247	0.506	31757750	0.00249432	0.0112714
P3H1	0.169	0.109	0.06	3.34	2.123	1.573	0.506	3.17573e+07	8.01781e-06	6.24509e-05
TENT2	0.415	0.351	0.063	7.975	6.763	1.179	0.506	31756799	0.00805849	0.0309778
PRR29	0.083	0.023	0.06	1.657	0.449	3.689	0.506	3.17556e+07	2.42859e-16	4.94659e-15
PPM1M	0.407	0.345	0.062	7.872	6.647	1.184	0.506	31755476	0.00779839	0.0301158
ACAD10	0.21	0.149	0.061	4.091	2.88	1.42	0.506	31754846	0.000106791	0.000677409
SPRED2	0.357	0.292	0.065	6.784	5.594	1.213	0.506	3.17548e+07	0.00407817	0.0171828
TBCC	0.396	0.333	0.062	7.716	6.53	1.182	0.506	31753405	0.00761556	0.0294746
SIX5	0.277	0.218	0.059	5.412	4.191	1.291	0.506	31753075	0.00113042	0.00561258
PTGER4	0.137	0.072	0.065	2.563	1.372	1.868	0.506	31751876	1.04167e-07	1.04595e-06
NMD3	0.456	0.398	0.059	8.933	7.699	1.16	0.506	3.17509e+07	0.0138553	0.0489178
DAPK1	0.112	0.051	0.06	2.201	1.009	2.181	0.506	31750765	1.74327e-09	2.10512e-08
ARHGAP21	0.292	0.23	0.061	5.593	4.394	1.273	0.506	31750377	0.00154846	0.00743208
TBL1X	0.176	0.119	0.058	3.47	2.271	1.528	0.506	3.17495e+07	2.15489e-05	0.000156434
ABHD8	0.275	0.216	0.06	5.412	4.222	1.282	0.506	3.17494e+07	0.00130189	0.00636569
TBX19	0.208	0.149	0.059	4.013	2.812	1.427	0.506	31749204	0.000113925	0.000716539
C12orf43	0.297	0.239	0.058	5.774	4.56	1.266	0.506	31748931	0.00193686	0.00902265
CENPH	0.36	0.303	0.057	7.017	5.791	1.212	0.506	31748689	0.0054346	0.0220208
VWA2	0.132	0.071	0.061	2.563	1.379	1.86	0.506	3.17483e+07	1.43385e-07	1.41763e-06
AL691432.2	0.359	0.298	0.06	6.965	5.779	1.205	0.506	3.17481e+07	0.00543535	0.0220208
AL355075.4	0.175	0.113	0.061	3.418	2.24	1.526	0.506	31747351	2.11238e-05	0.000153941
PLA2G7	0.104	0.044	0.059	2.071	0.892	2.321	0.506	3.17473e+07	3.6027e-10	4.65384e-09
ARL4D	0.292	0.231	0.061	5.722	4.554	1.257	0.506	31746711	0.00202988	0.00940604
CD302	0.154	0.094	0.06	2.978	1.797	1.657	0.506	31746425	2.97539e-06	2.47851e-05
PCED1A	0.376	0.316	0.06	7.302	6.111	1.195	0.506	31746021	0.00703081	0.0275148
AMIGO2	0.149	0.088	0.061	2.822	1.643	1.718	0.506	31745547	1.25972e-06	1.11476e-05
ZDHHC17	0.229	0.171	0.059	4.454	3.268	1.363	0.506	31745400	0.000354513	0.00199513
PARP11	0.186	0.126	0.06	3.625	2.449	1.48	0.506	31744993	4.87397e-05	0.000330796
FSTL3	0.191	0.13	0.061	3.677	2.505	1.468	0.506	3.17448e+07	5.8364e-05	0.000389948
FAM8A1	0.335	0.279	0.057	6.473	5.262	1.23	0.506	31744071	0.00413564	0.01739
GTF2B	0.394	0.334	0.06	7.69	6.517	1.18	0.506	31743501	0.00929131	0.0349651
ATP13A3	0.373	0.31	0.063	7.043	5.883	1.197	0.506	3.17435e+07	0.00644224	0.0254956
ASCC1	0.321	0.262	0.06	6.292	5.133	1.226	0.506	3.17408e+07	0.00401624	0.0169767
ZNF599	0.377	0.322	0.055	7.38	6.173	1.196	0.506	3.17401e+07	0.00830119	0.0317464
YJU2	0.396	0.338	0.058	7.768	6.591	1.179	0.506	3.17401e+07	0.0103577	0.0383724
AL035413.1	0.189	0.128	0.061	3.599	2.443	1.473	0.506	31739287	6.17831e-05	0.000410802
SMPD1	0.25	0.194	0.055	4.946	3.773	1.311	0.506	3.17389e+07	0.00100421	0.0050417
WRN	0.259	0.199	0.061	4.894	3.736	1.31	0.506	3.17384e+07	0.000964591	0.00487104
PCGF1	0.379	0.318	0.061	7.302	6.16	1.185	0.506	3.17383e+07	0.00849851	0.0323856
MELTF-AS1	0.346	0.288	0.058	6.655	5.483	1.214	0.506	31737856	0.00562614	0.0226472
MECOM	0.152	0.092	0.06	2.952	1.803	1.637	0.506	31737612	5.08868e-06	4.10775e-05
CTSL	0.2	0.143	0.057	3.988	2.837	1.406	0.506	3.17374e+07	0.000193421	0.00116167
HS6ST1	0.393	0.336	0.057	7.561	6.37	1.187	0.506	31736556	0.00994568	0.0370021
PNPLA6	0.166	0.109	0.057	3.263	2.111	1.546	0.506	31736424	2.22005e-05	0.000160611
ECE1	0.315	0.255	0.06	5.981	4.837	1.237	0.506	31735402	0.00359042	0.0154267
SOBP	0.228	0.169	0.059	4.298	3.145	1.367	0.506	31735378	0.000402443	0.00223362
ALKBH6	0.289	0.23	0.058	5.619	4.474	1.256	0.506	31735014	0.00258053	0.0115824
XPR1	0.183	0.122	0.061	3.521	2.388	1.475	0.506	31734842	6.31779e-05	0.000418922
UMAD1	0.315	0.26	0.056	6.163	4.997	1.233	0.506	3.17347e+07	0.00419941	0.0176275
AC087239.1	0.209	0.149	0.06	3.988	2.849	1.399	0.506	31734170	0.000225596	0.00132928
NOL12	0.307	0.247	0.06	5.904	4.77	1.238	0.506	31734137	0.00348971	0.0150576
ASB3	0.2	0.145	0.056	3.962	2.812	1.409	0.506	31733773	0.000211547	0.00125724
RPAP3	0.361	0.3	0.061	6.81	5.68	1.199	0.506	3.17331e+07	0.00712548	0.0278233
RFFL	0.319	0.26	0.059	6.085	4.942	1.231	0.506	31732880	0.00418712	0.0175835
COL12A1	0.071	0.012	0.059	1.372	0.24	5.718	0.506	31732223	6.84663e-21	1.73949e-19
RNFT1	0.296	0.239	0.058	5.748	4.61	1.247	0.506	3.17321e+07	0.00318592	0.0138833
RPP21	0.369	0.312	0.057	7.121	5.963	1.194	0.506	31732047	0.00870539	0.0329852
C8orf58	0.197	0.138	0.058	3.832	2.702	1.418	0.506	3.1732e+07	0.000172559	0.00104647
SOCS5	0.269	0.211	0.058	5.205	4.068	1.279	0.506	31732026	0.00180207	0.00848066
ZNF395	0.259	0.204	0.055	5.075	3.92	1.295	0.506	31731996	0.00151223	0.00728172
ADAMTS1	0.104	0.043	0.061	1.942	0.812	2.391	0.506	3.17317e+07	3.86729e-10	4.97161e-09
PHLDB2	0.155	0.094	0.061	2.9	1.772	1.636	0.506	3.17316e+07	6.08112e-06	4.83809e-05
GAS2	0.104	0.047	0.057	2.02	0.886	2.279	0.506	3.17316e+07	1.49508e-09	1.81906e-08
AL512625.3	0.362	0.303	0.059	6.914	5.779	1.196	0.506	3.17313e+07	0.00790123	0.0304582
LINC02256	0.326	0.266	0.059	6.24	5.108	1.222	0.506	31731301	0.00496822	0.0203589
CFL2	0.204	0.148	0.056	4.039	2.905	1.391	0.506	31731256	0.000286484	0.0016488
[truncated: 868 more rows]

## Sheet: P3|up
feature	log2Mean	log2Mean_other	log2FC	percentage	percentage_other	percentage_fold_change	auroc	mwu_U	mwu_pval	mwu_qval
RBP1	9.325	6.81	2.515	98.701	92.757	1.064	0.87	48359594	0	0
DKK4	6.294	0.728	5.565	75.37	13.01	5.793	0.852	4.73547e+07	0	0
HSPB1	8.245	5.161	3.083	96.253	74.473	1.292	0.836	46506820	0	0
APCDD1	4.544	0.612	3.931	66.606	11.07	6.017	0.801	44536580	0	0
KRT5	5.952	2.595	3.357	80.387	42.87	1.875	0.783	4.35069e+07	0	0
TUBB2B	5.2	1.94	3.26	74.675	32.943	2.267	0.775	43090539	0	0
SEZ6L	3.441	0.31	3.131	58.114	5.749	10.108	0.768	4.27208e+07	0	0
SFN	5.49	2.755	2.735	78.392	46.625	1.681	0.762	42344657	0	0
PTN	4.458	1.224	3.234	64.158	21.747	2.95	0.755	41967620	0	0
PHLDA1	4.062	1.159	2.903	63.614	20.944	3.037	0.748	4.15848e+07	0	0
FGF19	4.109	0.793	3.316	57.872	14.111	4.101	0.744	41362081	0	0
TACSTD2	6.831	4.607	2.225	87.64	68.563	1.278	0.736	4.0941e+07	0	0
LYPD1	3.327	0.503	2.824	53.007	9.291	5.705	0.731	40629917	0	0
AQP3	3.81	1.159	2.651	60.532	20.986	2.884	0.727	4.04169e+07	0	0
SP5	2.666	0.084	2.582	45.029	1.607	28.021	0.719	3.99629e+07	0	0
NKD1	2.721	0.145	2.576	45.27	2.72	16.644	0.716	39785788	0	0
FGF20	2.819	0.058	2.761	43.457	1.113	39.046	0.713	39664568	0	0
DDAH2	4.24	2.003	2.237	67.664	35.633	1.899	0.712	39591282	0	0
STMN1	5.103	3.003	2.1	75.4	49.768	1.515	0.705	39216572	0	0
MDK	7.987	7.116	0.871	98.761	95.703	1.032	0.702	39052462	0	0
IL1R2	2.577	0.235	2.342	43.941	4.41	9.963	0.701	3.89807e+07	0	0
BIN2	2.354	0.093	2.261	40.677	1.78	22.858	0.696	38687035	0	0
MUCL1	2.662	0.14	2.522	39.408	2.625	15.014	0.688	3.82247e+07	0	0
CRABP2	3.078	0.845	2.233	48.746	14.653	3.327	0.681	3.78577e+07	0	0
CLU	3.148	0.826	2.322	47.688	14.82	3.218	0.679	3.77297e+07	0	0
EMP2	3.717	1.772	1.945	60.502	31.627	1.913	0.677	37643659	0	0
CLIC1	5.562	4.201	1.361	82.23	67.825	1.212	0.677	3.76223e+07	0	0
GPX2	2.606	0.335	2.271	39.377	6.279	6.271	0.673	3.73934e+07	0	0
MAP1B	2.507	0.577	1.93	43.608	10.737	4.062	0.67	3.72721e+07	0	0
BACE2	2.361	0.46	1.901	40.405	8.707	4.64	0.665	36969483	0	0
FGF3	2.041	0.049	1.991	33.575	0.94	35.704	0.664	3.69191e+07	0	0
EPCAM	4.18	2.531	1.649	67.029	44.09	1.52	0.662	3.6819e+07	0	0
CD9	5.523	4.034	1.488	79.601	63.302	1.257	0.662	3.68165e+07	0	0
S100A14	4.975	3.33	1.645	73.799	54.196	1.362	0.661	3.67657e+07	0	0
HPS4	2.133	0.363	1.769	37.262	6.868	5.425	0.656	3.64587e+07	0	0
NOTUM	1.889	0.091	1.798	32.366	1.714	18.883	0.654	36365499	0	0
C4orf48	3.38	1.688	1.692	56.089	30.05	1.867	0.654	3.63474e+07	0	0
TNFRSF19	2.091	0.402	1.689	37.897	7.565	5.01	0.654	3.63468e+07	0	0
ILF2	3.563	1.895	1.669	56.875	33.996	1.673	0.653	3.62936e+07	0	0
FGF4	2.046	0.075	1.971	31.218	1.44	21.675	0.65	3.61648e+07	0	0
ATP6V0B	3.498	1.944	1.553	58.024	34.942	1.661	0.648	36051470	0	0
KCNQ1OT1	2.437	0.635	1.802	39.801	11.35	3.507	0.648	36049833	0	0
BCL11A	2.843	1.212	1.632	49.501	22.134	2.236	0.647	35949136	0	0
TMEM9	3.02	1.449	1.571	51.617	26.58	1.942	0.645	35859679	0	0
TMSB10	9.752	9.382	0.37	100	99.988	1	0.644	3.58137e+07	0	0
LAMP1	3.592	2.066	1.526	60.199	36.71	1.64	0.644	35807112	0	0
PLAU	1.76	0.205	1.556	31.853	3.94	8.084	0.641	3.5641e+07	0	0
CXADR	4.442	3.009	1.433	69.689	50.274	1.386	0.641	3.56307e+07	0	0
PDXK	2.119	0.567	1.552	37.534	10.648	3.525	0.638	35496786	0	0
KRT23	5.066	3.667	1.399	75.672	58.832	1.286	0.638	35491624	0	0
FNDC3A	2.157	0.616	1.541	38.229	11.457	3.337	0.638	3.5455e+07	0	0
SOX4	5.137	3.902	1.234	76.488	63.106	1.212	0.638	35447289	0	0
MARCKSL1	6.148	5.179	0.969	89.665	80.157	1.119	0.637	35395798	0	0
MTPN	3.199	1.713	1.486	54.639	30.544	1.789	0.635	35303750	0	0
TESC	1.631	0.091	1.54	28.407	1.768	16.071	0.634	3.52598e+07	0	0
HSPA2	1.624	0.131	1.493	29.133	2.571	11.331	0.634	35258825	0	0
BMP4	1.653	0.088	1.565	27.894	1.708	16.33	0.632	3.51418e+07	0	0
CLDND1	2.248	0.777	1.471	39.347	14.582	2.698	0.631	3.50798e+07	0	0
SMPX	1.771	0.324	1.446	31.732	6.178	5.136	0.63	35036203	0	0
FCGRT	3.543	2.213	1.33	59.807	39.227	1.525	0.628	3.49e+07	0	0
MT1X	5.446	3.804	1.642	75.038	54.66	1.373	0.627	3.48668e+07	0	0
SLC1A5	1.783	0.326	1.457	30.734	6.249	4.918	0.626	3.48306e+07	0	0
ASCL5	1.483	0.039	1.444	25.929	0.744	34.853	0.626	34818490	0	0
MPPED2	1.848	0.398	1.45	31.913	7.517	4.245	0.626	34806292	0	0
FBLN1	2.398	0.932	1.466	39.982	17.242	2.319	0.625	34759086	0	0
BAMBI	2.043	0.586	1.457	34.784	10.898	3.192	0.625	34745210	0	0
ARF3	2.158	0.85	1.308	39.075	15.915	2.455	0.62	34464229	0	0
C1orf122	2.599	1.283	1.316	45.422	23.337	1.946	0.619	3.44038e+07	0	0
RHEB	3.104	1.832	1.272	53.672	32.996	1.627	0.618	3.4358e+07	0	0
KRT19	6.044	4.763	1.281	80.326	67.825	1.184	0.618	3.43541e+07	0	0
NBL1	2.407	1.092	1.316	42.128	19.938	2.113	0.618	3.43359e+07	0	0
BRD7	2.386	1.089	1.297	41.795	19.962	2.094	0.615	3.42092e+07	0	0
LINC02178	1.447	0.052	1.395	23.935	1.018	23.518	0.615	3.42079e+07	0	0
GADD45G	2.071	0.667	1.404	33.908	11.903	2.849	0.615	34207403	0	0
RASL11B	1.382	0.055	1.327	23.995	1.089	22.031	0.615	3.42019e+07	0	0
GAD1	1.333	0.063	1.27	23.935	1.232	19.428	0.614	3.41377e+07	0	0
KREMEN2	1.688	0.469	1.219	31.218	8.773	3.559	0.613	34061846	0	0
NAXE	2.472	1.248	1.224	43.367	22.979	1.887	0.611	33950512	0	0
RNF43	2.027	0.801	1.226	36.658	14.677	2.498	0.611	33949873	0	0
CYSTM1	2.891	1.681	1.21	50.106	30.371	1.65	0.611	3.39436e+07	0	0
ADRA2A	1.369	0.041	1.328	22.786	0.768	29.679	0.61	33941355	0	0
MLLT3	1.624	0.401	1.223	29.223	7.582	3.854	0.61	3.39237e+07	0	0
RUNX2	1.468	0.275	1.193	27.108	5.357	5.061	0.61	3.39227e+07	0	0
GPR161	1.418	0.219	1.2	25.99	4.166	6.238	0.61	3.39063e+07	0	0
STMP1	3.795	2.71	1.085	63.524	47.357	1.341	0.61	3.38908e+07	0	0
TUBB	4.929	3.976	0.953	74.947	64.004	1.171	0.609	3.38815e+07	0	0
ITGA1	1.638	0.428	1.211	29.586	7.91	3.74	0.609	33877792	0	0
CTNNB1	4.383	3.106	1.277	68.812	50.619	1.359	0.609	33862614	0	0
LEF1	1.301	0.146	1.155	24.448	2.845	8.594	0.609	33831716	0	0
TFAP2B	2.887	1.687	1.2	50.015	30.193	1.657	0.608	3.38253e+07	0	0
SLC20A2	1.706	0.526	1.18	31.309	9.898	3.163	0.608	3.38219e+07	0	0
COMMD10	1.808	0.585	1.224	31.792	11.112	2.861	0.608	3.38026e+07	0	0
SEMA3C	1.351	0.165	1.186	24.569	3.089	7.954	0.608	33795908	0	0
RALBP1	3.172	1.993	1.179	54.639	35.591	1.535	0.607	3.37659e+07	0	0
RHOQ	1.446	0.25	1.196	25.899	4.779	5.419	0.607	3.37502e+07	0	0
LMO4	3.838	2.693	1.145	61.348	46.06	1.332	0.606	33704447	0	0
SKP1	5.288	4.43	0.858	80.175	70.188	1.142	0.605	3.36324e+07	0	0
CDKN1C	1.564	0.341	1.223	26.564	6.422	4.136	0.604	33567336	0	0
ARL3	1.867	0.756	1.111	34.421	14.23	2.419	0.603	3.35022e+07	0	0
CRAT	1.857	0.744	1.113	34.059	13.796	2.469	0.602	3.3474e+07	0	0
RCN2	2.984	1.904	1.08	51.526	34.21	1.506	0.602	3.34542e+07	0	0
PARM1	1.278	0.202	1.077	24.086	3.827	6.294	0.601	3.34298e+07	0	0
VGLL4	1.9	0.801	1.099	34.723	14.986	2.317	0.601	3.33943e+07	0	0
WNT10B	1.14	0.026	1.115	20.58	0.494	41.661	0.601	3.33906e+07	0	0
TUBA1A	3.019	1.882	1.137	49.924	32.859	1.519	0.6	3.33534e+07	0	0
RCN1	2.256	1.128	1.128	38.713	20.765	1.864	0.6	33341138	0	0
MLEC	2.108	0.97	1.138	36.446	17.831	2.044	0.599	33318062	0	0
TNNC2	1.253	0.119	1.134	21.85	2.339	9.341	0.599	3.32833e+07	0	0
EFNA3	1.871	0.826	1.045	34.784	15.445	2.252	0.597	3.31871e+07	0	0
CADM1	1.345	0.304	1.041	25.023	5.791	4.321	0.597	33178697	0	0
LRP4	1.141	0.102	1.04	21.245	1.952	10.883	0.597	3.31735e+07	0	0
H3F3A	8.626	8.392	0.234	99.97	99.875	1.001	0.597	3.31641e+07	0	0
VCAN	2.589	1.489	1.099	44.606	26.104	1.709	0.596	3.31187e+07	0	0
VDAC2	4.867	4.097	0.77	76.67	67.331	1.139	0.596	3.31182e+07	0	0
TMSB4X	8.235	7.621	0.614	97.915	95.06	1.03	0.595	3.30911e+07	0	0
NAP1L1	6.876	6.29	0.586	96.313	91.632	1.051	0.595	33070449	0	0
ATP6V1G1	5.092	4.334	0.758	79.178	69.98	1.131	0.594	3.30513e+07	0	0
PCCA	1.455	0.306	1.15	24.025	5.785	4.153	0.594	3.30324e+07	0	0
PLAC9	1.516	0.465	1.051	27.108	8.606	3.15	0.594	3.30216e+07	0	0
UCK2	1.656	0.631	1.025	30.281	11.838	2.558	0.594	33009653	0	0
HNRNPA1	7.714	7.333	0.38	98.731	97.227	1.015	0.594	3.3009e+07	0	0
CTNNBL1	1.315	0.31	1.005	24.479	5.975	4.097	0.593	3.29882e+07	0	0
SPRR1B	2.079	0.431	1.647	25.325	7.957	3.183	0.593	3.29614e+07	0	0
IGFBP2	2.895	1.8	1.095	48.141	30.615	1.572	0.592	3.29123e+07	0	0
CIB2	1.834	0.825	1.01	33.454	15.135	2.21	0.592	3.28958e+07	0	0
FOXP1	4.221	3.341	0.88	68.812	56.368	1.221	0.591	32864882	0	0
CLSTN2	1.081	0.092	0.989	19.794	1.762	11.236	0.59	32824741	0	0
EFNA4	2.09	1.11	0.98	38.38	20.623	1.861	0.59	32805945	0	0
PCSK1N	1.056	0.055	1	18.979	1.059	17.914	0.59	32790920	0	0
S100A16	5.282	4.602	0.681	80.326	73.134	1.098	0.59	32785842	0	0
TMEM238L	1.029	0.037	0.991	18.586	0.72	25.808	0.589	32774600	0	0
TBCA	5.594	4.94	0.654	85.706	78.36	1.094	0.589	32735615	0	0
C9orf3	1.842	0.875	0.968	33.726	16.26	2.074	0.588	3.27186e+07	0	0
ABHD2	1.243	0.301	0.941	23.361	5.69	4.106	0.588	32707121	0	0
KCTD1	2.284	1.302	0.982	41.221	23.801	1.732	0.588	3.27016e+07	0	0
LGR6	1.187	0.265	0.921	22.393	4.982	4.495	0.587	32624866	0	0
CHPF	1.443	0.516	0.926	26.836	9.814	2.734	0.586	3.2583e+07	0	0
WNT6	0.999	0.093	0.907	18.918	1.786	10.595	0.586	3.25664e+07	0	0
RAB6A	1.877	0.934	0.943	34.028	17.296	1.967	0.585	3.25506e+07	0	0
SIX1	2.074	1.148	0.925	36.99	21.253	1.74	0.584	3.24418e+07	0	0
HSPA8	3.681	2.815	0.866	60.623	47.798	1.268	0.582	32355635	0	0
EMB	0.979	0.125	0.854	18.707	2.428	7.704	0.581	3.23289e+07	0	0
LIMS2	0.948	0.122	0.826	18.435	2.404	7.667	0.58	3.22586e+07	0	0
ERVMER34-1	0.933	0.064	0.869	17.226	1.256	13.717	0.58	3.22511e+07	0	0
UCHL1	0.987	0.136	0.851	18.465	2.643	6.988	0.579	32218007	0	0
SYK	0.962	0.119	0.843	18.132	2.303	7.872	0.579	3.22085e+07	0	0
ID4	1.96	1.053	0.907	34.27	18.98	1.806	0.579	32207349	0	0
TFAP2A	1.931	1.067	0.864	35.147	19.706	1.784	0.579	3.21757e+07	0	0
SMAGP	1.8	0.947	0.853	33.212	17.587	1.888	0.578	3.21592e+07	0	0
VDAC1	3.176	2.338	0.838	54.79	41.34	1.325	0.578	3.21402e+07	0	0
BMP7	1.23	0.397	0.833	23.119	7.463	3.098	0.578	3.21332e+07	0	0
PRDX6	3.803	3.046	0.757	62.98	52.202	1.206	0.578	3.21198e+07	0	0
CTSB	3.165	2.341	0.823	53.642	40.906	1.311	0.578	32110240	0	0
ZNF503	1.411	0.587	0.823	26.594	11.005	2.417	0.577	32091486	0	0
IGFBP4	3.557	2.714	0.843	58.93	45.989	1.281	0.576	3.20503e+07	0	0
BASP1	0.927	0.118	0.808	17.558	2.357	7.45	0.576	32047364	0	0
PHLDA3	1.77	0.929	0.841	32.125	17.266	1.861	0.576	3.2043e+07	0	0
TMEM59	3.534	2.733	0.801	58.9	46.792	1.259	0.576	3.20222e+07	0	0
SSTR2	0.836	0.02	0.817	15.503	0.381	40.701	0.576	32005293	0	0
MFSD2A	0.989	0.187	0.802	18.707	3.595	5.204	0.576	3.2005e+07	0	0
DEFA5	0.915	0.026	0.889	15.533	0.482	32.221	0.575	31986959	0	0
CXCL14	1.626	0.609	1.018	24.358	9.785	2.489	0.575	3.19814e+07	0	0
RAB5B	1.558	0.749	0.809	29.072	14.046	2.07	0.575	31973197	0	0
APLP2	2.46	1.637	0.823	43.699	29.764	1.468	0.575	31947236	0	0
CD200	1.352	0.553	0.799	25.295	10.332	2.448	0.574	3.19302e+07	0	0
ALCAM	1.282	0.469	0.813	23.481	8.725	2.691	0.574	31928333	0	0
RBMS3	1.104	0.237	0.867	19.069	4.517	4.221	0.574	31922071	0	0
AC005165.1	0.853	0.039	0.814	15.352	0.762	20.152	0.573	3.18648e+07	0	0
ZNF385A	1.479	0.698	0.781	27.743	13.171	2.106	0.573	31857575	0	0
CEMIP2	1.078	0.287	0.791	19.946	5.404	3.691	0.573	31855382	0	0
ECM1	1.058	0.078	0.98	15.956	1.518	10.514	0.573	3.18521e+07	0	0
ELOB	6.277	5.837	0.439	91.115	87.436	1.042	0.573	31849457	2.99756e-40	8.1521e-39
SAT1	3.115	2.211	0.905	50.922	35.674	1.427	0.573	31839911	0	0
FKBP4	1.96	1.149	0.811	34.784	21.158	1.644	0.573	3.18332e+07	0	0
CH25H	0.838	0.059	0.779	15.473	1.137	13.611	0.572	31789299	0	0
LGALS3	2.195	1.334	0.861	36.567	23.581	1.551	0.572	3.17776e+07	0	0
PLIN2	1.834	1.036	0.799	33.212	18.968	1.751	0.572	3.17768e+07	0	0
PKP4	1.348	0.584	0.764	25.264	10.927	2.312	0.571	31759100	0	0
ROBO1	1.002	0.252	0.75	18.948	4.791	3.955	0.571	3.17274e+07	0	0
CCND1	3.409	2.551	0.858	55.153	41.632	1.325	0.57	31688956	8.40779e-45	2.50832e-43
SNRPN	2.084	1.318	0.767	37.836	24.164	1.566	0.57	3.16804e+07	0	0
LRRC10B	0.779	0.04	0.74	14.687	0.738	19.901	0.57	31673144	0	0
ST14	1.975	1.196	0.779	35.751	21.849	1.636	0.57	3.16693e+07	0	0
PDE4D	0.806	0.067	0.739	15.08	1.28	11.785	0.569	3.16379e+07	0	0
MYL6B	3.622	2.9	0.722	61.892	50.399	1.228	0.569	31630890	2.44152e-40	6.68701e-39
PITX1	4.209	3.545	0.664	66.123	58.469	1.131	0.569	31619380	2.4925e-38	6.53022e-37
SYNGR2	2.04	1.282	0.758	37.443	23.598	1.587	0.569	3.16173e+07	0	0
CFL1	6.085	5.567	0.518	89.121	83.567	1.066	0.568	31599670	1.03051e-35	2.51238e-34
UCP2	0.861	0.142	0.719	16.38	2.768	5.918	0.568	3.15959e+07	0	0
CALML3	6.447	5.848	0.599	88.969	83.514	1.065	0.568	3.15761e+07	2.70791e-35	6.56048e-34
APP	1.933	1.179	0.754	35.026	21.557	1.625	0.568	3.15723e+07	0	0
SPTBN1	1.793	1.044	0.749	32.517	19.224	1.692	0.568	3.15611e+07	0	0
VDAC3	1.971	1.235	0.737	36.355	22.92	1.586	0.567	3.15417e+07	0	0
EIF1	8.466	8.28	0.185	99.97	99.792	1.002	0.567	3.15382e+07	1.68699e-34	3.97207e-33
YPEL1	0.846	0.137	0.709	16.047	2.595	6.184	0.567	31532712	0	0
SH3GL3	1.07	0.347	0.723	19.915	6.35	3.136	0.567	31530970	0	0
LPAR6	2.907	2.156	0.751	50.227	37.906	1.325	0.567	3.15252e+07	2.81661e-43	8.2032e-42
SPINT2	5.585	5.081	0.504	83.107	77.723	1.069	0.567	31519833	1.68888e-34	3.97207e-33
PTMS	4.475	3.831	0.645	72.409	63.302	1.144	0.567	3.15169e+07	1.32277e-35	3.21275e-34
MEST	2.379	1.609	0.77	40.737	28.943	1.408	0.567	3.15168e+07	0	0
ITM2B	5.578	4.939	0.639	82.653	74.961	1.103	0.567	3.15023e+07	2.60606e-34	6.10686e-33
MAD2L2	1.515	0.804	0.71	28.589	15.26	1.873	0.566	31495936	0	0
HUNK	0.718	0.022	0.696	13.72	0.429	32.018	0.566	3.14935e+07	0	0
CCNI	5.71	5.175	0.536	85.343	79.252	1.077	0.566	3.14732e+07	1.29517e-33	2.98073e-32
TSPAN3	1.764	1.045	0.72	32.578	19.385	1.681	0.566	31457522	0	0
PODXL2	1.034	0.348	0.686	19.885	6.654	2.988	0.566	31456182	0	0
YWHAZ	3.764	3.083	0.681	63.494	52.904	1.2	0.566	31455696	2.70197e-36	6.66314e-35
POLR1D	5.355	4.855	0.5	82.321	76.955	1.07	0.565	3.14403e+07	3.80633e-33	8.64663e-32
FZD10	0.783	0.098	0.685	14.959	1.881	7.954	0.565	31431969	0	0
TPST2	0.872	0.203	0.669	17.044	3.922	4.346	0.565	3.14319e+07	0	0
CMTM8	1.053	0.344	0.708	19.432	6.559	2.963	0.565	31413926	0	0
SMIM3	2.134	1.409	0.725	38.078	25.562	1.49	0.565	31410610	0	0
PLPP5	1.386	0.695	0.691	26.262	13.04	2.014	0.565	3.141e+07	0	0
SPACA9	1.226	0.541	0.685	23.33	10.308	2.263	0.565	31409627	0	0
QPCT	0.934	0.26	0.674	17.981	5.065	3.55	0.565	3.13956e+07	0	0
ATP6V1F	3.711	3.063	0.648	62.738	52.916	1.186	0.565	3.13853e+07	5.3019e-35	1.2749e-33
RAB3IP	1.023	0.345	0.679	19.492	6.487	3.005	0.564	3.13825e+07	0	0
ERMP1	1.595	0.892	0.704	29.586	16.462	1.797	0.564	31378968	0	0
LINC00926	0.797	0.113	0.684	14.929	2.137	6.987	0.564	31357226	0	0
HNRNPA0	3.361	2.679	0.682	57.782	46.846	1.233	0.564	3.13551e+07	5.17745e-36	1.27352e-34
EFHD1	0.724	0.034	0.69	13.418	0.678	19.776	0.564	3.13494e+07	0	0
FAM83A	0.883	0.2	0.682	16.531	3.815	4.333	0.564	31341599	0	0
EDN3	0.824	0.151	0.673	15.624	3	5.209	0.564	31330485	0	0
UBE2E3	1.971	1.285	0.686	36.265	23.813	1.523	0.563	31307691	0	0
ZDHHC3	1.405	0.725	0.679	26.201	13.635	1.922	0.563	3.13041e+07	0	0
MAGED2	1.593	0.922	0.67	30.009	17.349	1.73	0.563	3.1281e+07	0	0
PCBP2	5.127	4.647	0.479	80.054	74.426	1.076	0.563	3.12747e+07	1.81219e-30	3.8622e-29
CRYZ	1.051	0.4	0.651	20.127	7.624	2.64	0.562	3.12588e+07	0	0
PTCD3	1.071	0.409	0.662	20.187	7.737	2.609	0.562	31253248	0	0
PROX1	0.693	0.019	0.675	12.753	0.357	35.713	0.562	31246717	0	0
HEY2	0.875	0.23	0.645	16.833	4.398	3.827	0.562	31242308	0	0
RUNX1	1.467	0.788	0.679	26.836	14.778	1.816	0.562	3.12419e+07	0	0
DLX3	0.718	0.073	0.645	13.781	1.422	9.688	0.562	3.12359e+07	0	0
RNF145	1.572	0.91	0.663	29.042	17.081	1.7	0.561	31214552	0	0
FLRT3	0.783	0.096	0.688	14.022	1.803	7.776	0.561	31208290	0	0
VSNL1	2.123	1.441	0.682	37.987	26.08	1.457	0.561	31205534	4.2039e-45	1.26117e-43
PBX1	2.865	2.173	0.691	50.378	38.626	1.304	0.561	31195323	5.93267e-36	1.45373e-34
RDH10	1.021	0.365	0.657	19.069	6.934	2.75	0.561	31190913	0	0
SH3BP5	1.19	0.547	0.643	22.635	10.374	2.182	0.561	31178135	0	0
SCARB2	1.398	0.75	0.648	26.413	14.004	1.886	0.561	31173036	0	0
PTBP3	1.249	0.592	0.657	23.179	11.064	2.095	0.561	3.11693e+07	0	0
GLCE	0.958	0.326	0.632	18.283	6.249	2.926	0.56	3.11423e+07	0	0
C11orf49	1.012	0.395	0.617	19.704	7.594	2.595	0.56	3.11324e+07	0	0
TMEM35A	0.67	0.027	0.643	12.511	0.536	23.357	0.56	3.11316e+07	0	0
MGAT5	0.78	0.149	0.631	14.838	2.857	5.194	0.56	3.11265e+07	0	0
GPC1	1.045	0.42	0.625	20.097	7.999	2.512	0.56	3.11211e+07	0	0
TMEM230	2.593	1.928	0.665	46.57	34.817	1.338	0.56	3.11181e+07	2.69085e-36	6.6442e-35
TPGS1	1.529	0.882	0.647	28.649	16.439	1.743	0.56	3.11157e+07	0	0
CDKN1A	2.617	1.938	0.679	44.757	33.788	1.325	0.56	31110179	8.49743e-37	2.1281e-35
DHCR7	1.861	1.199	0.663	33.696	21.974	1.533	0.56	3.11088e+07	0	0
SRSF5	3.636	2.986	0.65	61.952	51.44	1.204	0.559	3.1105e+07	2.84173e-30	6.01656e-29
MICU3	0.745	0.113	0.631	13.962	2.178	6.41	0.559	31081207	0	0
PITX2	0.851	0.241	0.61	16.47	4.636	3.552	0.559	3.10764e+07	0	0
DBI	4.357	3.774	0.583	69.175	61.707	1.121	0.559	3.10692e+07	3.95452e-28	7.87194e-27
AXIN2	0.687	0.08	0.607	13.297	1.536	8.66	0.559	3.10638e+07	0	0
SDCBP	1.304	0.684	0.619	24.751	13.022	1.901	0.559	31052074	0	0
MMP11	0.801	0.19	0.611	15.382	3.72	4.135	0.558	3.10494e+07	0	0
RRP1B	1.006	0.39	0.616	19.16	7.362	2.602	0.558	31048827	0	0
SELENBP1	0.889	0.257	0.632	16.5	4.982	3.312	0.558	3.10286e+07	0	0
PELO	1.01	0.395	0.614	19.16	7.517	2.549	0.558	3.10284e+07	0	0
TRIM8	1.145	0.531	0.613	21.819	10.076	2.165	0.558	3.1027e+07	0	0
PCGF5	1.078	0.458	0.62	20.248	8.737	2.317	0.558	31023961	0	0
TUBB2A	1.161	0.549	0.612	22.031	10.451	2.108	0.558	3.10162e+07	0	0
BTG3	2.04	1.392	0.648	36.93	25.36	1.456	0.558	31011078	4.85872e-41	1.34989e-39
MEX3A	1.355	0.734	0.621	25.355	13.6	1.864	0.558	31001014	0	0
SLC40A1	1	0.373	0.627	18.495	7.029	2.631	0.558	3.09998e+07	0	0
CCDC25	1.744	1.115	0.629	32.396	20.587	1.574	0.557	3.09875e+07	0	0
MSMO1	1.103	0.49	0.612	20.701	9.291	2.228	0.557	30980609	0	0
SPTSSA	2.005	1.369	0.636	36.567	24.908	1.468	0.557	30972615	1.51828e-40	4.18209e-39
ZNF706	3.445	2.824	0.621	59.112	49.131	1.203	0.557	30964918	2.15061e-28	4.29432e-27
C12orf75	1.576	0.955	0.621	29.042	17.676	1.643	0.557	3.09557e+07	0	0
OST4	6.945	6.642	0.303	96.525	94.096	1.026	0.557	30954448	4.73474e-25	8.60048e-24
ARL4C	1.213	0.596	0.617	22.303	11.07	2.015	0.556	3.09389e+07	0	0
ARPC5L	1.863	1.231	0.632	33.515	22.616	1.482	0.556	30926071	4.47575e-42	1.27092e-40
ZNF750	1.137	0.538	0.6	21.457	10.058	2.133	0.556	30924378	0	0
MRPL1	1.566	0.958	0.608	29.374	17.748	1.655	0.556	3.09202e+07	0	0
TTLL7	1.124	0.518	0.606	20.913	9.63	2.172	0.556	30914723	0	0
SLC3A2	2.122	1.499	0.623	38.592	27.378	1.41	0.556	30912924	6.09148e-37	1.53351e-35
PLIN5	0.839	0.253	0.585	16.017	4.845	3.306	0.556	3.08977e+07	0	0
SHH	0.637	0.01	0.627	11.333	0.196	57.701	0.556	3.08961e+07	0	0
AP002884.1	0.782	0.2	0.582	14.899	3.827	3.893	0.555	3.08756e+07	0	0
TAX1BP1	1.855	1.235	0.619	34.028	22.557	1.509	0.555	30870180	1.3199e-40	3.64605e-39
MIEN1	3.056	2.419	0.637	53.762	42.578	1.263	0.555	30869656	2.11633e-28	4.23025e-27
TNNT1	0.726	0.144	0.581	13.69	2.69	5.089	0.555	30847400	0	0
LINC02523	0.608	0.037	0.571	11.665	0.72	16.198	0.555	3.08424e+07	0	0
GOLGA7B	0.666	0.077	0.589	12.39	1.452	8.532	0.555	3.08402e+07	0	0
RAC1	4.858	4.335	0.524	77.425	70.206	1.103	0.555	3.08345e+07	8.07382e-24	1.40575e-22
SQLE	1.065	0.484	0.581	20.097	9.064	2.217	0.555	3.0833e+07	0	0
FABP5	1.9	1.245	0.655	32.064	20.819	1.54	0.554	30820220	1.57492e-41	4.42007e-40
GCHFR	1.359	0.701	0.658	22.937	12.641	1.814	0.554	30818051	0	0
ECEL1	0.62	0.029	0.591	11.393	0.571	19.94	0.554	30811912	0	0
KREMEN1	1.013	0.44	0.573	19.251	8.297	2.32	0.554	30811051	0	0
SPTSSB	0.653	0.084	0.569	12.451	1.649	7.552	0.554	30808452	0	0
CKB	1.031	0.456	0.575	19.432	8.63	2.252	0.554	30795045	0	0
MAF	0.825	0.252	0.572	15.564	4.827	3.224	0.554	3.079e+07	0	0
CTSH	1.827	1.231	0.596	32.88	22.7	1.448	0.554	30786421	1.3634e-38	3.58663e-37
ASPSCR1	0.987	0.425	0.562	18.948	8.142	2.327	0.554	3.07848e+07	0	0
CD59	2.787	2.197	0.59	48.232	38.823	1.242	0.553	3.07707e+07	5.49912e-28	1.08794e-26
SELENOK	2.175	1.576	0.599	39.045	28.568	1.367	0.553	3.07617e+07	7.73056e-33	1.73771e-31
MFAP2	1.627	1.044	0.582	30.372	19.236	1.579	0.553	3.07564e+07	4.56823e-42	1.29528e-40
ARHGEF3	0.915	0.363	0.552	17.588	6.898	2.55	0.553	3.07469e+07	0	0
H2AFY	2.199	1.605	0.594	39.589	29.032	1.364	0.553	30736063	5.50784e-32	1.21267e-30
PKP1	1.437	0.857	0.58	26.534	15.867	1.672	0.553	3.07299e+07	0	0
RABAC1	3.569	2.994	0.575	60.985	51.613	1.182	0.553	30727017	4.19765e-24	7.42239e-23
NUPR1	5.678	5.17	0.507	83.469	77.342	1.079	0.552	3.07155e+07	7.72878e-22	1.22928e-20
CENPX	2.269	1.674	0.595	40.737	29.961	1.36	0.552	30685884	2.26483e-30	4.80567e-29
PPDPF	7.798	7.603	0.195	99.516	98.631	1.009	0.552	3.06812e+07	3.65349e-21	5.65719e-20
QPRT	0.722	0.181	0.541	13.871	3.547	3.91	0.552	30676826	0	0
KLF5	1.521	0.954	0.567	27.894	17.557	1.589	0.552	3.06678e+07	1.85672e-42	5.33502e-41
TGFB3	0.61	0.068	0.541	11.605	1.333	8.705	0.551	3.06568e+07	0	0
ERG28	1.594	1.041	0.553	29.767	19.521	1.525	0.551	30641795	8.22839e-39	2.17349e-37
IRS1	0.648	0.115	0.533	12.421	2.22	5.595	0.551	3.06331e+07	0	0
SPPL3	1.128	0.591	0.537	21.547	11.159	1.931	0.551	30628946	0	0
TERF1	1.126	0.588	0.537	21.487	11.058	1.943	0.551	30627544	0	0
RHOV	1.708	1.132	0.576	30.583	20.396	1.499	0.551	3.06264e+07	2.66158e-37	6.79793e-36
LMNA	3.306	2.77	0.536	55.969	47.619	1.175	0.551	30620272	3.25661e-23	5.49667e-22
SMARCB1	1.501	0.958	0.543	28.438	18.016	1.578	0.551	30618202	2.57951e-40	7.05492e-39
AL161421.1	0.644	0.111	0.533	12.27	2.131	5.758	0.551	3.06163e+07	0	0
HYAL2	1.12	0.593	0.527	21.638	11.272	1.92	0.551	30611173	0	0
C1QTNF4	1.164	0.635	0.53	22.121	11.832	1.87	0.55	3.05874e+07	0	0
CETN2	1.569	1.024	0.545	29.616	19.075	1.553	0.55	30582091	8.52881e-38	2.20754e-36
ZNRF3	0.799	0.27	0.529	15.08	5.065	2.977	0.55	3.05761e+07	0	0
CAMK2B	1.001	0.435	0.566	17.83	7.928	2.249	0.55	30574704	0	0
SLC35B1	1.099	0.577	0.522	21.124	10.987	1.923	0.55	3.05646e+07	0	0
SDK1	0.624	0.111	0.513	12.118	2.166	5.594	0.55	3.05622e+07	0	0
LINC02562	1.247	0.721	0.526	23.633	13.403	1.763	0.549	30545242	0	0
NRP2	0.566	0.038	0.527	10.607	0.762	13.924	0.549	30541694	0	0
SEC61B	4.854	4.393	0.461	77.637	71.23	1.09	0.549	3.05335e+07	1.36335e-19	1.9913e-18
IVNS1ABP	1.274	0.745	0.529	23.965	13.969	1.716	0.549	30530180	1.4013e-45	4.2039e-44
IL17RD	1.139	0.616	0.523	21.517	11.475	1.875	0.549	30528510	0	0
ADGRG1	1.363	0.836	0.527	25.597	15.689	1.632	0.549	3.05223e+07	1.03346e-41	2.9089e-40
TTC9	0.641	0.132	0.509	12.3	2.565	4.795	0.549	3.05078e+07	0	0
MAP1LC3A	2.104	1.565	0.539	38.259	28.407	1.347	0.548	3.04882e+07	1.68553e-27	3.2908e-26
NECTIN4	1.055	0.547	0.507	20.127	10.308	1.952	0.548	3.04734e+07	0	0
H2AFY2	1.048	0.548	0.5	20.278	10.475	1.936	0.548	3.04723e+07	0	0
ZNF467	0.527	0.042	0.485	10.456	0.851	12.286	0.548	30471041	0	0
ARHGAP18	1.204	0.686	0.517	22.484	12.683	1.773	0.548	30462025	0	0
CELF4	0.589	0.053	0.536	10.517	0.994	10.581	0.548	30451617	0	0
C5orf15	1.274	0.778	0.496	24.539	14.79	1.659	0.547	3.04238e+07	1.3779e-40	3.80083e-39
IDI1	1.063	0.566	0.497	20.278	10.648	1.904	0.547	3.042e+07	0	0
HABP4	0.577	0.099	0.478	11.333	1.922	5.895	0.547	30410409	0	0
SPINT1	2.008	1.491	0.517	36.416	27.181	1.34	0.547	3.03931e+07	1.86743e-26	3.53859e-25
ZKSCAN1	1.778	1.257	0.52	32.88	22.985	1.43	0.547	30391196	2.81798e-29	5.80088e-28
UBL5	4.744	4.38	0.364	75.4	70.992	1.062	0.546	30380921	1.17035e-17	1.56715e-16
MGST3	3.216	2.727	0.488	54.941	47.298	1.162	0.546	30378527	9.70327e-20	1.42696e-18
OAZ2	2.237	1.714	0.522	40.798	31.217	1.307	0.546	30375746	4.72551e-24	8.32525e-23
NELL2	0.497	0.017	0.48	9.58	0.321	29.808	0.546	30371757	0	0
HMGN1	6.442	6.118	0.324	93.684	90.418	1.036	0.546	30365223	4.09431e-17	5.36343e-16
PSMA2	2.172	1.662	0.509	39.559	30.365	1.303	0.546	30355570	4.15492e-24	7.35356e-23
CNOT7	1.927	1.41	0.517	35.781	25.854	1.384	0.546	30352266	2.07011e-26	3.9188e-25
ALDH3A1	0.543	0.054	0.489	10.245	1.065	9.616	0.546	3.03521e+07	0	0
TCF7	0.682	0.192	0.49	12.753	3.636	3.507	0.546	3.03382e+07	0	0
CD2BP2	1.191	0.713	0.478	22.907	13.564	1.689	0.546	3.03328e+07	1.65341e-40	4.54781e-39
TMEM134	3.493	2.989	0.503	60.109	51.666	1.163	0.545	3.03225e+07	2.52097e-18	3.49192e-17
NEPRO	0.898	0.425	0.473	17.286	8.124	2.128	0.545	3.0316e+07	0	0
FDFT1	1.629	1.137	0.492	30.311	21.218	1.429	0.545	30307383	4.09009e-29	8.36606e-28
CHMP5	1.929	1.429	0.5	35.781	26.431	1.354	0.545	3.03036e+07	3.46619e-25	6.33794e-24
RPAIN	2.404	1.885	0.519	43.518	34.02	1.279	0.545	30287673	1.65324e-21	2.59532e-20
DNAJC15	2.188	1.673	0.515	39.952	30.318	1.318	0.545	30285393	7.03344e-23	1.16275e-21
UXT	4.928	4.568	0.361	78.362	73.765	1.062	0.545	3.02836e+07	2.24928e-16	2.8294e-15
HSPB8	0.512	0.038	0.475	9.671	0.75	12.896	0.545	30282950	0	0
MGST2	1.337	0.845	0.492	24.539	15.766	1.556	0.545	3.02733e+07	6.61456e-35	1.58856e-33
GDF11	0.558	0.097	0.461	10.759	1.869	5.757	0.544	3.02686e+07	0	0
SEMA6A	0.926	0.452	0.475	17.347	8.314	2.086	0.544	30267814	0	0
TSPAN7	0.502	0.033	0.469	9.519	0.649	14.674	0.544	3.02662e+07	0	0
FKBP2	3.159	2.662	0.497	54.79	46.429	1.18	0.544	30263100	2.88319e-18	3.98507e-17
PSMB6	2.543	2.023	0.52	45.633	36.061	1.265	0.544	30260955	1.90929e-20	2.88923e-19
INSIG1	0.7	0.243	0.457	13.539	4.624	2.928	0.544	3.02564e+07	0	0
PCGF2	1.005	0.549	0.455	19.553	10.487	1.865	0.544	3.02556e+07	0	0
PMEPA1	0.888	0.423	0.465	16.954	8.07	2.101	0.544	30253914	0	0
TM7SF2	1.099	0.636	0.462	21.094	12.005	1.757	0.544	30252496	1.00501e-41	2.83296e-40
USH1C	0.462	0.022	0.44	9.217	0.452	20.377	0.544	3.02363e+07	0	0
ODF2L	1.993	1.489	0.505	36.718	26.937	1.363	0.544	30234914	1.33734e-23	2.29944e-22
HNRNPDL	3.95	3.482	0.468	65.79	58.451	1.126	0.544	30232261	1.62718e-16	2.06483e-15
KRT31	0.544	0.082	0.462	10.305	1.553	6.634	0.544	30230580	0	0
C5orf24	1.462	0.988	0.475	27.44	18.361	1.494	0.544	30226519	3.44179e-30	7.26312e-29
SBSPON	0.679	0.234	0.445	13.297	4.541	2.928	0.544	30222950	0	0
GTPBP8	0.707	0.255	0.452	13.66	4.922	2.775	0.544	3.02227e+07	0	0
S100A13	2.415	1.92	0.496	41.1	34.175	1.203	0.544	3.02199e+07	1.59205e-20	2.42245e-19
RTN4	2.752	2.258	0.494	48.685	40.031	1.216	0.544	30218186	7.68354e-19	1.08531e-17
PRR15L	0.733	0.275	0.458	13.962	5.321	2.624	0.543	3.02139e+07	0	0
RASGRF1	0.466	0.019	0.447	9.066	0.381	23.802	0.543	30213392	0	0
TMEM254	1.109	0.653	0.456	21.275	12.32	1.727	0.543	3.02124e+07	1.01319e-39	2.72096e-38
ACADVL	2.013	1.528	0.485	36.93	27.872	1.325	0.543	30209371	9.89708e-23	1.62502e-21
TMEM147	2.682	2.165	0.517	47.9	38.359	1.249	0.543	30200020	6.22331e-19	8.83573e-18
CD99	3.147	2.691	0.456	54.427	47.078	1.156	0.543	3.01905e+07	3.16957e-17	4.17756e-16
ABCC5	0.699	0.26	0.439	13.66	5.017	2.723	0.543	30185980	0	0
SRP9	3.39	2.907	0.483	58.416	50.345	1.16	0.543	3.01809e+07	1.18401e-16	1.51806e-15
CAPZB	2.69	2.199	0.491	47.809	39.156	1.221	0.543	30180151	1.70244e-18	2.37345e-17
RHOBTB3	0.88	0.431	0.449	16.833	8.237	2.044	0.543	30179066	0	0
TGIF1	2.114	1.633	0.482	38.229	29.437	1.299	0.543	3.017e+07	2.29201e-21	3.57194e-20
SLCO3A1	0.799	0.348	0.451	15.141	6.547	2.313	0.543	3.01687e+07	0	0
EFNB1	0.774	0.333	0.441	14.959	6.333	2.362	0.543	3.01678e+07	0	0
PRRC2C	2.742	2.245	0.497	48.534	39.757	1.221	0.543	30167177	3.56535e-18	4.89988e-17
COX20	1.962	1.473	0.489	36.174	26.723	1.354	0.543	30165529	1.67989e-22	2.73731e-21
SUSD6	0.744	0.29	0.454	14.053	5.559	2.528	0.543	3.01655e+07	0	0
PSMB3	2.351	1.872	0.48	42.279	33.663	1.256	0.543	30164561	9.64865e-20	1.42001e-18
CDX1	0.46	0.017	0.443	8.794	0.339	25.923	0.542	3.01503e+07	0	0
RBM19	0.659	0.225	0.434	12.783	4.261	3	0.542	3.01488e+07	0	0
MME	0.466	0.016	0.45	8.764	0.315	27.783	0.542	3.01475e+07	0	0
PVALB	0.488	0.011	0.477	8.643	0.214	40.339	0.542	30143346	0	0
AKIRIN2	1.384	0.93	0.454	26.171	17.355	1.508	0.542	30141342	2.15117e-29	4.44245e-28
CALM3	1.808	1.336	0.472	33.756	24.521	1.377	0.542	30140019	2.82032e-23	4.78537e-22
OBSL1	1.098	0.648	0.451	20.701	12.183	1.699	0.542	3.01385e+07	6.68611e-38	1.73758e-36
HES2	0.85	0.413	0.438	16.319	7.785	2.096	0.542	3.01341e+07	0	0
SECISBP2	1.196	0.751	0.445	22.907	14.058	1.629	0.542	3.01329e+07	6.82268e-34	1.58722e-32
MSX2	0.451	0.021	0.429	8.824	0.44	20.036	0.542	3.01317e+07	0	0
SVBP	1.769	1.3	0.469	33.031	23.872	1.384	0.542	3.01244e+07	2.17886e-23	3.70348e-22
CDCA7	1.524	1.063	0.461	27.954	19.325	1.447	0.542	3.01208e+07	7.08346e-27	1.35555e-25
SEC11C	1.572	1.106	0.466	28.861	20.23	1.427	0.542	30118913	5.11289e-26	9.55709e-25
PRKAR2A	1.039	0.601	0.439	19.764	11.201	1.765	0.541	30101477	4.32462e-39	1.14546e-37
NPTX2	0.483	0.053	0.43	9.308	1.03	9.04	0.541	3.00995e+07	0	0
ARL6IP6	1.028	0.6	0.428	20.006	11.487	1.742	0.541	30099120	2.58205e-38	6.75566e-37
PPL	0.953	0.52	0.433	18.223	9.868	1.847	0.541	3.00919e+07	1.06639e-42	3.07333e-41
SLC27A5	1.253	0.804	0.449	23.24	14.891	1.561	0.541	30088890	1.71285e-31	3.73711e-30
LINC00681	0.454	0.01	0.443	8.432	0.208	40.476	0.541	30086436	0	0
DCTN2	2.117	1.646	0.471	38.924	29.961	1.299	0.541	30079830	1.1178e-19	1.64134e-18
PDLIM4	2.199	1.73	0.469	39.589	30.978	1.278	0.541	30076312	2.83638e-19	4.09325e-18
PSMB5	3.484	3.023	0.461	59.927	52.077	1.151	0.541	3.00575e+07	5.93636e-15	6.96809e-14
ITPR2	1.061	0.619	0.442	19.674	11.439	1.72	0.541	30055072	3.75826e-37	9.54845e-36
LY6G6C	0.501	0.073	0.427	9.519	1.416	6.72	0.541	30052508	0	0
POLR2L	5.333	5	0.333	81.626	77.532	1.053	0.54	3.00391e+07	1.62094e-13	1.74366e-12
NKD2	0.424	0.023	0.401	8.462	0.464	18.228	0.54	30022574	0	0
C4orf3	3.41	2.949	0.462	58.9	50.899	1.157	0.54	30019063	1.3025e-14	1.48904e-13
ISG20	0.576	0.174	0.402	11.333	3.333	3.4	0.54	30005639	0	0
RBM17	1.858	1.412	0.447	34.27	25.818	1.327	0.54	2.99996e+07	3.64275e-20	5.4441e-19
NMNAT3	0.831	0.417	0.414	15.926	7.91	2.013	0.54	2.99991e+07	0	0
FDPS	1.673	1.236	0.437	31.127	22.878	1.361	0.54	2.99978e+07	9.48957e-22	1.50686e-20
SEC61G	4.316	3.96	0.356	70.142	65.165	1.076	0.539	29993137	2.23535e-13	2.37156e-12
MSRB2	1.369	0.933	0.436	25.053	17.046	1.47	0.539	29979636	3.68619e-26	6.9238e-25
CCDC61	0.582	0.163	0.42	10.94	3.137	3.488	0.539	2.99774e+07	0	0
BEST3	0.413	0.006	0.407	7.948	0.119	66.771	0.539	29975303	0	0
LAMP5	0.417	0.025	0.392	8.311	0.5	16.623	0.539	2.99702e+07	0	0
IGSF9	0.732	0.335	0.398	14.325	6.416	2.233	0.539	29966023	0	0
NOSIP	1.46	1.041	0.419	27.833	19.533	1.425	0.539	29963208	1.93239e-23	3.29324e-22
TMCO1	2.153	1.715	0.437	39.105	31.24	1.252	0.539	2.99618e+07	1.70892e-17	2.27726e-16
FAM213A	2.792	2.337	0.455	49.411	41.227	1.198	0.539	2.99595e+07	3.79593e-15	4.50772e-14
DAZAP2	2.254	1.814	0.44	40.919	32.823	1.247	0.539	2.99556e+07	6.36728e-17	8.28476e-16
PMAIP1	1.528	1.078	0.45	26.987	19.254	1.402	0.539	29951783	1.62531e-23	2.77727e-22
DOCK11	0.457	0.062	0.395	8.945	1.202	7.441	0.539	2.99493e+07	0	0
MAL2	0.711	0.317	0.394	13.932	6.118	2.277	0.539	29948058	0	0
UBE2N	1.678	1.252	0.425	31.52	23.128	1.363	0.539	2.99466e+07	1.15608e-20	1.76884e-19
NAV2	1.054	0.646	0.408	19.976	12.088	1.653	0.538	29936670	2.60998e-32	5.78599e-31
UBE2I	2.775	2.325	0.45	49.26	41.245	1.194	0.538	29934874	7.71164e-15	8.95064e-14
CTXN1	1.002	0.596	0.406	18.948	10.874	1.743	0.538	29930493	1.12353e-34	2.67501e-33
KRT15	3.966	3.467	0.499	58.205	51.815	1.123	0.538	2.99291e+07	1.64099e-13	1.76327e-12
CCBE1	0.402	0.007	0.395	7.797	0.137	56.958	0.538	2.99274e+07	0	0
OLFM2	0.555	0.162	0.393	10.789	3.107	3.473	0.538	2.99266e+07	0	0
NOTCH3	1.302	0.89	0.411	24.751	16.48	1.502	0.538	2.9925e+07	1.6971e-25	3.13582e-24
OTUB1	1.515	1.098	0.416	28.528	20.456	1.395	0.538	2.99189e+07	6.78542e-22	1.08191e-20
CNOT6L	0.898	0.5	0.399	17.226	9.451	1.823	0.538	2.99139e+07	4.67721e-38	1.21715e-36
PET100	2.256	1.817	0.439	41.251	32.895	1.254	0.538	2.99126e+07	2.76719e-16	3.4606e-15
SAMM50	2.211	1.775	0.436	40.193	32.085	1.253	0.538	29912387	1.62757e-16	2.06483e-15
A1BG	1.105	0.707	0.399	21.275	13.326	1.597	0.538	2.99107e+07	2.21449e-29	4.56345e-28
SPG21	1.713	1.292	0.421	32.034	23.836	1.344	0.538	2.99079e+07	1.27924e-19	1.87128e-18
TSC22D1	2.088	1.604	0.485	34.482	28.538	1.208	0.538	29907879	1.03116e-17	1.38365e-16
WASHC3	1.094	0.696	0.397	20.973	13.159	1.594	0.538	29892589	3.29734e-29	6.77323e-28
MIB2	0.887	0.484	0.403	16.652	9.124	1.825	0.538	2.98905e+07	2.2251e-38	5.84549e-37
TRIB2	0.656	0.265	0.392	12.632	5.083	2.485	0.538	29888410	0	0
LRRC42	0.627	0.246	0.381	12.33	4.779	2.58	0.537	2.98833e+07	0	0
KLF4	0.843	0.446	0.397	15.896	8.261	1.924	0.537	2.9883e+07	5.27197e-41	1.46049e-39
EPHX1	0.696	0.315	0.382	13.66	6.13	2.228	0.537	29880048	0	0
DNTTIP1	0.835	0.449	0.387	16.198	8.648	1.873	0.537	2.98737e+07	2.48311e-39	6.62242e-38
MDFI	1.048	0.66	0.389	20.218	12.534	1.613	0.537	29870056	1.085e-29	2.25757e-28
TSPAN5	0.636	0.249	0.387	12.27	4.821	2.545	0.537	2.98677e+07	0	0
LINC01549	0.935	0.542	0.392	17.679	10.029	1.763	0.537	29865314	6.94072e-35	1.66276e-33
LINC00323	0.394	0.02	0.373	7.827	0.405	19.34	0.537	29861944	0	0
SIGIRR	1.56	1.153	0.407	29.344	21.313	1.377	0.537	29861495	2.9387e-20	4.42271e-19
TCEA1	2.486	2.046	0.439	44.515	36.525	1.219	0.537	2.98594e+07	9.64537e-15	1.11389e-13
CASC15	0.615	0.232	0.383	11.907	4.452	2.675	0.537	2.98594e+07	0	0
PKIG	0.953	0.571	0.382	18.555	10.903	1.702	0.537	2.98573e+07	1.54085e-32	3.44754e-31
SELENOS	1.577	1.166	0.411	29.616	21.551	1.374	0.537	29855971	5.22096e-20	7.7607e-19
KRT13	0.613	0.17	0.443	10.305	2.928	3.519	0.537	2.98553e+07	0	0
AC022613.1	0.391	0.01	0.381	7.585	0.19	39.828	0.537	2.98541e+07	0	0
TEX45	0.4	0.035	0.365	8.069	0.673	11.998	0.537	29851571	0	0
LINC02381	0.397	0.014	0.383	7.646	0.292	26.217	0.537	29844778	0	0
GNAL	0.41	0.033	0.377	7.978	0.625	12.767	0.537	2.98413e+07	0	0
FAM50A	0.938	0.561	0.377	18.344	10.701	1.714	0.537	2.9839e+07	1.91853e-32	4.27277e-31
FAM84A	2.163	1.747	0.416	38.35	31.169	1.23	0.537	2.98369e+07	9.36907e-16	1.14571e-14
TOMM5	1.422	1.021	0.401	26.503	18.938	1.399	0.537	29832558	2.04565e-21	3.19316e-20
AL732292.2	0.393	0.015	0.378	7.585	0.292	26.01	0.536	29827113	0	0
GPCPD1	1.265	0.864	0.401	23.3	15.945	1.461	0.536	2.98255e+07	5.10116e-24	8.9707e-23
TM2D1	1.35	0.957	0.393	25.627	17.986	1.425	0.536	2.98253e+07	4.97176e-22	7.9734e-21
CACHD1	0.652	0.277	0.375	12.632	5.237	2.412	0.536	2.98231e+07	0	0
DYNLL1	4.877	4.43	0.447	77.697	70.605	1.1	0.536	2.98222e+07	2.02976e-11	1.88517e-10
TCF4	0.593	0.218	0.376	11.484	4.184	2.745	0.536	29820495	0	0
TAF7	1.912	1.499	0.413	35.237	27.294	1.291	0.536	2.98203e+07	1.01338e-16	1.30623e-15
THRA	0.618	0.25	0.368	12.088	4.779	2.529	0.536	29809712	0	0
LAD1	1.229	0.841	0.389	23.209	15.73	1.475	0.536	2.98097e+07	7.07134e-24	1.23454e-22
SEM1	4.984	4.634	0.349	79.42	74.384	1.068	0.536	29809625	3.18626e-11	2.90616e-10
PHF14	2.486	2.051	0.435	44.485	36.424	1.221	0.536	29805195	4.51756e-14	5.02278e-13
TSKU	0.906	0.534	0.372	17.468	10.148	1.721	0.536	29790512	2.26878e-32	5.03538e-31
NECTIN1	1.123	0.741	0.383	21.185	13.778	1.538	0.536	29787197	9.9681e-26	1.85428e-24
COA4	2.269	1.84	0.429	41.312	33.067	1.249	0.536	29785857	1.57027e-14	1.78565e-13
LAMTOR5	3.452	3.023	0.429	59.897	52.327	1.145	0.536	29783526	7.21053e-12	6.90958e-11
DYNC1LI2	1.18	0.798	0.382	22.333	14.939	1.495	0.536	2.97792e+07	4.32133e-24	7.6329e-23
ATP6V0E2	0.607	0.244	0.362	11.907	4.743	2.51	0.536	29778719	0	0
IFT22	1.417	1.03	0.387	26.775	19.129	1.4	0.536	29775187	3.6365e-20	5.43897e-19
XBP1	1.804	1.403	0.401	32.94	25.134	1.311	0.536	29774888	7.08402e-17	9.19875e-16
CHMP4B	1.831	1.43	0.401	33.515	26.045	1.287	0.536	29774458	1.58146e-16	2.01162e-15
DYNLRB1	3.137	2.703	0.434	55.273	47.268	1.169	0.535	29771652	3.5949e-12	3.52355e-11
MYH14	0.667	0.305	0.361	13.025	5.874	2.217	0.535	29764470	0	0
SP6	0.373	0.022	0.351	7.495	0.429	17.49	0.535	29761847	0	0
CPA4	0.613	0.213	0.399	11	4.011	2.742	0.535	2.97611e+07	0	0
CRLS1	0.957	0.581	0.376	18.102	10.927	1.657	0.535	29760532	8.1569e-30	1.70272e-28
FAM19A5	0.465	0.1	0.365	8.945	1.863	4.802	0.535	29759313	0	0
EFHC1	0.969	0.604	0.366	18.707	11.421	1.638	0.535	2.9759e+07	8.95393e-29	1.81418e-27
GDE1	1.022	0.658	0.364	19.855	12.469	1.592	0.535	2.97583e+07	6.30483e-27	1.20894e-25
ATP9A	0.801	0.436	0.365	15.473	8.314	1.861	0.535	2.97555e+07	1.99882e-36	4.95446e-35
GLUL	1.541	1.156	0.385	28.77	21.206	1.357	0.535	29748016	2.31386e-18	3.20966e-17
SUPT4H1	2.515	2.113	0.403	44.908	37.841	1.187	0.535	2.97473e+07	3.8895e-13	4.0552e-12
LINC00327	0.387	0.023	0.365	7.434	0.434	17.111	0.535	2.97445e+07	0	0
ZNF703	0.661	0.302	0.359	12.874	5.785	2.225	0.535	2.97445e+07	0	0
EVA1A	0.958	0.595	0.363	18.495	11.189	1.653	0.535	29741383	1.02367e-28	2.06757e-27
COPS9	4.695	4.409	0.286	75.219	71.664	1.05	0.535	2.97404e+07	1.28321e-10	1.12014e-09
SUMO1	3.146	2.737	0.409	55.455	48.095	1.153	0.535	29740172	9.16094e-12	8.70943e-11
GUK1	3.775	3.41	0.364	63.554	57.791	1.1	0.535	2.97344e+07	4.84311e-11	4.34754e-10
LGALSL	0.58	0.225	0.355	11.242	4.267	2.634	0.535	29720451	0	0
AK3	1.225	0.859	0.366	23.753	16.189	1.467	0.535	29719371	1.80549e-21	2.82286e-20
RIMKLA	0.373	0.017	0.356	7.223	0.315	22.897	0.535	29718398	0	0
PKM	2.59	2.176	0.414	45.512	38.192	1.192	0.534	2.97155e+07	1.07302e-12	1.08761e-11
YWHAE	4.396	4.029	0.366	72.227	66.486	1.086	0.534	29714682	1.68915e-10	1.46259e-09
C8orf76	0.633	0.285	0.348	12.481	5.505	2.267	0.534	29712989	0	0
PAICS	1.5	1.119	0.381	27.954	20.611	1.356	0.534	2.97122e+07	4.16435e-18	5.71495e-17
ASCL2	0.581	0.216	0.365	10.94	4.041	2.707	0.534	29708570	0	0
CCDC88C	0.489	0.136	0.353	9.489	2.589	3.665	0.534	2.97069e+07	0	0
CUEDC2	1.883	1.49	0.393	35.116	27.342	1.284	0.534	29705585	4.87292e-15	5.75834e-14
AL096865.1	0.527	0.173	0.354	10.154	3.297	3.08	0.534	2.9699e+07	0	0
TUBB4B	2.025	1.63	0.395	36.355	28.717	1.266	0.534	29698930	1.57414e-14	1.789e-13
CD109	0.886	0.528	0.359	16.924	9.933	1.704	0.534	2.96985e+07	3.39313e-30	7.16827e-29
TMEM191B	0.702	0.352	0.35	13.69	6.779	2.019	0.534	2.96982e+07	2.65297e-40	7.24556e-39
TSPAN2	0.419	0.069	0.35	8.16	1.351	6.04	0.534	29690798	0	0
CRYM	0.479	0.123	0.356	9.157	2.345	3.905	0.534	2.96887e+07	0	0
SCEL	0.506	0.149	0.357	9.58	2.851	3.36	0.534	29672144	0	0
ARSA	0.662	0.321	0.34	13.025	6.166	2.112	0.534	2.96697e+07	4.38186e-42	1.24609e-40
NUDT4	0.837	0.488	0.349	16.138	9.273	1.74	0.534	29667593	7.06386e-31	1.5172e-29
FGGY	1.262	0.902	0.36	24.056	16.772	1.434	0.534	2.96628e+07	7.36102e-20	1.08915e-18
ATP1B3	0.877	0.518	0.36	16.531	9.838	1.68	0.534	2.9662e+07	1.97709e-29	4.0917e-28
PTCH2	0.493	0.148	0.345	9.519	2.785	3.418	0.533	29659998	0	0
LMO2	0.615	0.262	0.353	11.665	4.916	2.373	0.533	2.96598e+07	0	0
AAK1	1.086	0.73	0.356	20.61	13.659	1.509	0.533	2.96557e+07	7.07129e-23	1.168e-21
CD24	4.774	4.387	0.387	73.436	67.474	1.088	0.533	29650301	7.15993e-10	5.86307e-09
APOE	7.491	7.104	0.387	96.978	92.614	1.047	0.533	2.96503e+07	1.31241e-09	1.05633e-08
DHRS7	0.785	0.44	0.346	15.141	8.457	1.79	0.533	2.96467e+07	1.75506e-32	3.91774e-31
COMMD6	7.279	7.072	0.208	97.945	96.262	1.017	0.533	29645601	1.4507e-09	1.16327e-08
CRIPT	1.522	1.159	0.363	28.649	21.515	1.332	0.533	2.9641e+07	1.90363e-16	2.40558e-15
SMYD2	0.892	0.547	0.344	17.196	10.332	1.664	0.533	29638412	1.2209e-27	2.39577e-26
RAB11A	2.057	1.671	0.386	37.897	30.425	1.246	0.533	29635999	3.00683e-13	3.15881e-12
MYCL	0.415	0.079	0.336	8.16	1.547	5.273	0.533	2.96352e+07	0	0
AP1S2	0.626	0.291	0.335	12.27	5.577	2.2	0.533	2.96328e+07	7.9874e-44	2.34717e-42
TUBA4A	1.127	0.768	0.36	21.003	14.445	1.454	0.533	29631032	1.67104e-21	2.62113e-20
TMEM158	0.364	0.021	0.343	6.981	0.405	17.249	0.533	29626653	0	0
B4GALT5	1.082	0.735	0.348	20.641	13.772	1.499	0.533	2.96235e+07	4.98274e-22	7.98437e-21
ACOT7	0.638	0.304	0.333	12.511	5.904	2.119	0.533	2.96206e+07	1.55838e-41	4.38004e-40
MIR99AHG	0.998	0.653	0.345	19.039	12.284	1.55	0.533	29619919	6.96932e-24	1.22004e-22
AKR1A1	2.411	2.035	0.376	43.487	36.579	1.189	0.533	29618393	7.67636e-12	7.3414e-11
RRAGA	1.025	0.682	0.342	19.734	12.998	1.518	0.533	29615976	7.94431e-23	1.3055e-21
BRI3	3.26	2.847	0.412	56.422	49.006	1.151	0.533	29613937	2.1489e-10	1.84086e-09
CAMK2G	0.747	0.405	0.342	14.294	7.725	1.85	0.533	29613283	1.1594e-33	2.68107e-32
EID1	2.626	2.243	0.384	46.751	39.846	1.173	0.533	2.96105e+07	2.76999e-11	2.54089e-10
DKK3	1.008	0.658	0.35	18.948	12.314	1.539	0.533	2.96077e+07	1.42546e-23	2.4466e-22
LSM8	2.369	1.986	0.383	42.853	35.68	1.201	0.532	29603180	8.3247e-12	7.94178e-11
AKR7A2	1.611	1.252	0.359	30.16	23.182	1.301	0.532	2.95956e+07	5.34286e-15	6.29825e-14
SCAND1	2.972	2.572	0.4	52.705	45.262	1.164	0.532	29589668	1.82765e-10	1.57545e-09
C9orf152	0.425	0.108	0.317	8.613	2.166	3.976	0.532	2.95853e+07	0	0
MAN1A1	0.519	0.187	0.331	10.033	3.589	2.796	0.532	2.95841e+07	0	0
BSPRY	0.96	0.622	0.338	18.283	11.582	1.579	0.532	29582079	5.35495e-24	9.40844e-23
MANF	1.329	0.981	0.348	24.932	18.135	1.375	0.532	2.95775e+07	2.5186e-17	3.33094e-16
CD226	0.361	0.034	0.327	7.041	0.661	10.659	0.532	2.95726e+07	0	0
IGFL4	0.386	0.065	0.322	7.646	1.256	6.088	0.532	29571440	0	0
RAB5C	1.587	1.235	0.352	30.1	22.908	1.314	0.532	29569511	1.0496e-14	1.20996e-13
ARSJ	0.698	0.369	0.329	13.448	7.005	1.92	0.532	29565261	1.59202e-34	3.76259e-33
GOLGA4	2.055	1.677	0.378	36.658	29.699	1.234	0.532	29565258	1.51424e-12	1.52125e-11
CSNK1G3	1.031	0.689	0.341	19.281	12.677	1.521	0.532	29563440	4.83149e-22	7.75488e-21
EIPR1	0.693	0.376	0.317	13.781	7.279	1.893	0.532	2.956e+07	2.58038e-33	5.91038e-32
SRP14	6.281	6.011	0.27	91.417	88.138	1.037	0.532	29552247	9.03174e-09	6.78839e-08
PTOV1	1.691	1.333	0.358	31.399	24.378	1.288	0.531	2.955e+07	7.04286e-14	7.73113e-13
DBH	0.326	0.013	0.313	6.558	0.274	23.953	0.531	29546149	0	0
THAP12	0.686	0.362	0.324	13.206	6.797	1.943	0.531	2.95436e+07	1.59566e-34	3.76657e-33
BAG3	0.95	0.63	0.321	18.586	11.933	1.557	0.531	2.95413e+07	1.69952e-22	2.76695e-21
CYTH2	1.189	0.859	0.329	22.847	16.212	1.409	0.531	2.95393e+07	5.17093e-18	7.07622e-17
SGPL1	0.695	0.375	0.32	13.509	7.118	1.898	0.531	29538961	3.51303e-33	8.01811e-32
GTF2E2	0.986	0.662	0.324	19.099	12.558	1.521	0.531	2.95387e+07	1.23544e-21	1.94736e-20
NAPG	0.595	0.27	0.324	11.454	5.16	2.22	0.531	2.95376e+07	2.5952e-42	7.41287e-41
PLS3	0.543	0.225	0.319	10.668	4.392	2.429	0.531	2.95344e+07	0	0
PATJ	0.939	0.606	0.333	17.8	11.38	1.564	0.531	29534126	3.53623e-23	5.95821e-22
HOOK2	2.594	2.212	0.383	46.298	39.043	1.186	0.531	29533015	1.49957e-10	1.30488e-09
PRDX1	3.952	3.641	0.312	64.702	60.112	1.076	0.531	29532438	4.70954e-09	3.62731e-08
SFRP5	0.364	0.03	0.334	6.8	0.571	11.901	0.531	29530200	0	0
BEX3	4.563	4.293	0.27	73.104	69.539	1.051	0.531	29527794	9.42613e-09	7.07381e-08
SMIM29	1.155	0.823	0.332	21.91	15.343	1.428	0.531	29525819	1.80561e-18	2.51367e-17
C2orf54	0.443	0.134	0.31	8.824	2.589	3.408	0.531	29522059	0	0
NUDT1	1.287	0.953	0.333	24.539	17.671	1.389	0.531	2.95196e+07	1.34455e-16	1.71705e-15
MTX2	0.978	0.659	0.319	19.099	12.558	1.521	0.531	2.95182e+07	3.64004e-21	5.6409e-20
HSPB11	1.389	1.05	0.339	26.322	19.516	1.349	0.531	29517084	1.73114e-15	2.09439e-14
CCDC148	0.394	0.069	0.325	7.495	1.315	5.698	0.531	2.95165e+07	0	0
GPNMB	1.097	0.752	0.345	20.006	13.736	1.456	0.531	29516367	7.72236e-20	1.14174e-18
EMC10	1.834	1.483	0.351	33.908	27.193	1.247	0.531	2.95126e+07	1.60368e-12	1.60943e-11
RHBDD2	1.031	0.712	0.319	19.915	13.546	1.47	0.531	2.95053e+07	8.72627e-20	1.28623e-18
LIMD2	0.722	0.404	0.318	13.932	7.707	1.808	0.531	29503723	3.89393e-30	8.19934e-29
NOV	0.328	0.01	0.318	6.316	0.208	30.321	0.531	29497564	0	0
UBXN6	1.147	0.825	0.322	22.001	15.564	1.414	0.531	2.94962e+07	9.84134e-18	1.3233e-16
ALDH2	1.676	1.333	0.343	31.037	24.313	1.277	0.531	29495361	3.7283e-13	3.89134e-12
SRRD	0.472	0.158	0.314	9.127	3.012	3.031	0.53	2.94908e+07	0	0
MEIS2	1.93	1.575	0.355	34.693	28.062	1.236	0.53	2.94881e+07	5.45288e-12	5.27239e-11
ZDHHC2	0.349	0.03	0.319	6.679	0.613	10.895	0.53	2.94877e+07	0	0
TMEM51	0.687	0.377	0.309	13.358	7.112	1.878	0.53	2.94863e+07	2.09869e-31	4.57377e-30
PTPRE	1.033	0.709	0.324	19.553	13.153	1.487	0.53	29485728	8.79565e-20	1.29546e-18
WNT11	0.388	0.079	0.308	7.616	1.541	4.94	0.53	29485016	0	0
EIF4A2	5.227	4.919	0.307	81.475	77.021	1.058	0.53	2.94848e+07	2.79882e-08	2.0038e-07
PSMB1	3.22	2.849	0.371	56.271	49.482	1.137	0.53	29484705	3.88721e-09	3.02654e-08
CSGALNACT1	0.46	0.148	0.312	8.945	2.869	3.118	0.53	29484149	0	0
TBCB	2.078	1.723	0.354	38.169	31.365	1.217	0.53	29476991	3.91653e-11	3.53715e-10
PRSS23	0.442	0.13	0.312	8.552	2.524	3.389	0.53	2.94757e+07	0	0
FAM96B	2.782	2.412	0.37	49.532	42.697	1.16	0.53	2.9475e+07	1.41713e-09	1.1373e-08
NAT16	0.309	0.01	0.299	6.225	0.202	30.765	0.53	29473134	0	0
ATP6V0E1	2.384	2.03	0.354	43.004	36.406	1.181	0.53	2.94706e+07	2.98655e-10	2.52705e-09
OPN3	0.657	0.351	0.306	12.753	6.636	1.922	0.53	2.94622e+07	2.78624e-32	6.16967e-31
ACTR1A	0.703	0.402	0.301	13.871	7.719	1.797	0.53	2.9462e+07	9.28212e-29	1.87871e-27
AKR1B1	0.831	0.52	0.31	16.017	9.91	1.616	0.53	29461672	8.03862e-24	1.40088e-22
IQCB1	0.522	0.224	0.298	10.335	4.309	2.399	0.53	29451961	3.22299e-44	9.5008e-43
DBN1	0.504	0.212	0.292	10.154	4.136	2.455	0.53	2.94491e+07	1.4013e-45	4.2039e-44
PCDH19	0.325	0.022	0.303	6.346	0.423	15.018	0.53	29445111	0	0
WNK2	0.647	0.345	0.302	12.542	6.559	1.912	0.529	29433047	1.40817e-31	3.07584e-30
CYP17A1	0.311	0.004	0.307	5.953	0.077	76.946	0.529	29432454	0	0
ANO10	0.536	0.241	0.295	10.577	4.618	2.29	0.529	29432289	4.02817e-41	1.12075e-39
STT3B	0.776	0.48	0.296	15.261	9.094	1.678	0.529	29431012	1.59839e-24	2.86037e-23
WNT5A	0.443	0.133	0.31	8.401	2.541	3.306	0.529	29427910	0	0
HECTD4	0.544	0.241	0.304	10.456	4.547	2.3	0.529	29427793	1.94654e-41	5.44723e-40
ASNA1	1.251	0.939	0.312	23.965	17.76	1.349	0.529	29425191	5.31607e-15	6.2705e-14
OSBPL6	0.436	0.136	0.3	8.462	2.589	3.268	0.529	29424906	0	0
LAMTOR1	3.38	3.035	0.345	58.507	52.607	1.112	0.529	2.94228e+07	2.05006e-08	1.49039e-07
STOX1	0.427	0.116	0.311	8.008	2.16	3.707	0.529	29421415	0	0
ATP6V1D	1.311	0.996	0.315	25.023	18.575	1.347	0.529	29418162	2.03086e-14	2.29455e-13
AP1S1	1.647	1.321	0.326	30.946	24.426	1.267	0.529	29416952	4.47047e-12	4.35082e-11
AC010642.2	1.552	1.23	0.322	28.8	22.658	1.271	0.529	2.94144e+07	1.22973e-12	1.24449e-11
TIAM1	0.832	0.531	0.301	15.956	9.915	1.609	0.529	2.94124e+07	1.56274e-22	2.55072e-21
RAPGEFL1	0.465	0.174	0.291	9.217	3.375	2.731	0.529	2.94104e+07	0	0
NSD3	1.888	1.546	0.343	34.784	27.955	1.244	0.529	2.9408e+07	4.95257e-11	4.44374e-10
PCP4	0.403	0.016	0.386	6.074	0.304	20.012	0.529	2.94061e+07	0	0
PGM2L1	0.55	0.243	0.307	10.396	4.63	2.245	0.529	29402637	7.84251e-40	2.11496e-38
TIFA	0.782	0.487	0.295	15.171	9.213	1.647	0.529	29402407	1.45748e-23	2.49712e-22
STRAP	1.67	1.342	0.328	31.429	24.777	1.269	0.529	2.93957e+07	1.08459e-11	1.02558e-10
KRAS	0.848	0.548	0.299	16.259	10.29	1.58	0.529	2.93954e+07	1.64997e-21	2.59229e-20
STARD3	0.561	0.269	0.293	11	5.232	2.103	0.529	29392007	7.07942e-36	1.73034e-34
BUD31	2.812	2.455	0.358	50.196	43.495	1.154	0.529	29387200	1.12079e-08	8.34927e-08
TRIR	4.416	4.141	0.276	72.409	68.355	1.059	0.529	29386987	1.28116e-07	8.57464e-07
MMD	0.482	0.195	0.287	9.489	3.714	2.555	0.529	2.93853e+07	0	0
SNAPIN	1.29	0.982	0.307	24.66	18.409	1.34	0.529	2.93852e+07	5.34714e-14	5.92018e-13
MSRB1	0.706	0.417	0.288	13.871	7.963	1.742	0.529	29383529	9.46311e-26	1.76204e-24
ATP5MF	4.723	4.451	0.273	75.128	71.295	1.054	0.528	2.93788e+07	1.65966e-07	1.09936e-06
MARVELD3	0.595	0.304	0.291	11.544	5.773	2	0.528	29378531	9.18796e-33	2.06291e-31
BCL6	0.768	0.478	0.291	15.02	9.148	1.642	0.528	2.93785e+07	4.60121e-23	7.66564e-22
PDLIM2	0.828	0.537	0.291	16.138	10.249	1.575	0.528	29376694	3.9589e-21	6.12519e-20
PCMTD2	0.775	0.484	0.291	15.08	9.249	1.63	0.528	2.93765e+07	7.83155e-23	1.2893e-21
GUCA1A	0.406	0.119	0.287	7.978	2.297	3.473	0.528	2.93724e+07	0	0
EIF4G2	2.716	2.352	0.364	48.383	41.358	1.17	0.528	2.93719e+07	1.03076e-08	7.7054e-08
ATP6V1E1	1.173	0.874	0.299	22.514	16.462	1.368	0.528	2.93676e+07	7.96782e-15	9.23473e-14
DLX4	0.312	0.017	0.295	5.984	0.345	17.334	0.528	29366947	0	0
CERS6	0.538	0.25	0.288	10.487	4.785	2.191	0.528	29366025	3.01376e-37	7.67713e-36
CDC37	1.838	1.519	0.32	34.089	27.937	1.22	0.528	29362898	1.57649e-10	1.36934e-09
ANKRD12	1.605	1.285	0.32	29.586	23.331	1.268	0.528	29361141	1.08186e-11	1.0235e-10
ZCRB1	2.621	2.288	0.333	46.661	40.632	1.148	0.528	2.93604e+07	1.09487e-08	8.16565e-08
CYB5B	1.16	0.863	0.298	22.303	16.272	1.371	0.528	29359780	8.1794e-15	9.46859e-14
NAP1L4	1.514	1.201	0.313	28.135	22.057	1.276	0.528	29359141	4.30502e-12	4.19826e-11
MAPK14	0.581	0.289	0.291	11.182	5.517	2.027	0.528	29358745	3.46789e-33	7.92444e-32
HSD17B10	1.887	1.558	0.329	35.086	28.378	1.236	0.528	2.93579e+07	2.3293e-10	1.98923e-09
F12	0.509	0.226	0.283	9.973	4.303	2.318	0.528	2.93535e+07	9.5209e-40	2.56043e-38
WDR54	0.747	0.46	0.287	14.536	8.761	1.659	0.528	2.93531e+07	3.75853e-23	6.31625e-22
FAAP20	2.779	2.439	0.341	49.411	43.066	1.147	0.528	29353016	2.09779e-08	1.52336e-07
WDR33	1.293	0.992	0.301	24.781	18.551	1.336	0.528	2.93509e+07	2.13851e-13	2.27507e-12
ZDHHC4	1.483	1.174	0.309	28.075	21.813	1.287	0.528	29349590	4.89505e-12	4.75445e-11
PEBP1	4.447	4.151	0.296	71.925	67.385	1.067	0.528	2.93457e+07	2.58769e-07	1.67985e-06
FAM117A	0.437	0.156	0.281	8.613	3.017	2.854	0.528	2.93448e+07	0	0
SELENOF	2.43	2.091	0.338	44.183	37.591	1.175	0.528	2.93441e+07	7.89095e-09	5.96112e-08
SELENON	0.653	0.369	0.284	12.662	7.017	1.805	0.528	2.93426e+07	4.13944e-27	7.96894e-26
SOX14	0.287	0.008	0.278	5.712	0.167	34.274	0.528	29340183	0	0
NFXL1	0.543	0.253	0.29	10.335	4.738	2.182	0.528	29340001	1.90442e-36	4.72653e-35
GTF2A2	1.919	1.592	0.327	35.539	28.949	1.228	0.528	2.93364e+07	5.25061e-10	4.34379e-09
BNIP3L	1.624	1.307	0.317	30.221	23.932	1.263	0.528	2.93332e+07	3.74427e-11	3.38633e-10
MVD	0.693	0.419	0.274	13.75	8.059	1.706	0.527	2.93275e+07	6.11719e-24	1.07184e-22
INHBA	0.406	0.112	0.294	7.585	2.095	3.621	0.527	2.93229e+07	0	0
IFT57	0.721	0.437	0.283	13.932	8.326	1.673	0.527	2.93228e+07	2.98497e-23	5.05586e-22
CPNE2	0.46	0.181	0.279	8.976	3.452	2.6	0.527	2.93206e+07	4.2039e-45	1.26117e-43
9-Sep	1.688	1.38	0.308	31.278	25.342	1.234	0.527	29320269	1.24145e-10	1.08565e-09
SLC37A1	0.315	0.041	0.274	6.286	0.815	7.709	0.527	29319023	0	0
NARF	0.787	0.508	0.278	15.382	9.707	1.585	0.527	29317491	1.47574e-20	2.24724e-19
TMEM165	1.128	0.836	0.292	21.396	15.617	1.37	0.527	29313873	1.79e-14	2.02597e-13
JAG1	0.433	0.151	0.282	8.371	2.922	2.865	0.527	2.93122e+07	0	0
SEL1L3	0.325	0.052	0.273	6.467	1.047	6.174	0.527	29306396	0	0
6-Sep	0.6	0.325	0.275	11.726	6.178	1.898	0.527	2.93056e+07	1.36435e-28	2.74705e-27
ODC1	1.352	1.053	0.298	25.325	19.23	1.317	0.527	2.93004e+07	2.39847e-12	2.37742e-11
SUGT1	1.382	1.085	0.297	25.96	20.057	1.294	0.527	29299228	5.22677e-12	5.06391e-11
BAX	1.721	1.409	0.312	32.245	25.806	1.25	0.527	29297657	3.12699e-10	2.64241e-09
ARL8A	0.846	0.568	0.278	16.38	10.802	1.516	0.527	2.92946e+07	1.75994e-18	2.45185e-17
YBX3	3.808	3.511	0.296	63.494	58.91	1.078	0.527	29293693	4.06583e-07	2.58162e-06
NOL3	0.779	0.502	0.277	15.11	9.654	1.565	0.527	2.92922e+07	4.54187e-20	6.7669e-19
CHST15	0.298	0.03	0.267	5.984	0.619	9.667	0.527	2.92909e+07	0	0
KIF5B	1.893	1.58	0.313	34.663	28.633	1.211	0.527	29290423	1.41625e-09	1.13706e-08
MAPK13	1.038	0.757	0.282	19.946	14.254	1.399	0.527	29285890	6.17922e-15	7.23119e-14
HPS1	1.296	1.006	0.29	24.569	18.7	1.314	0.527	2.92856e+07	2.24456e-12	2.22829e-11
DNAL4	1.01	0.733	0.277	19.583	13.897	1.409	0.527	2.92839e+07	3.58514e-15	4.26265e-14
PRRX1	0.285	0.01	0.275	5.53	0.19	29.038	0.527	2.9283e+07	0	0
TRMT6	0.524	0.251	0.273	10.184	4.809	2.118	0.527	29281522	1.12636e-33	2.60778e-32
WDR45B	1.133	0.851	0.282	21.729	15.95	1.362	0.527	29281350	1.0137e-13	1.10088e-12
XRN2	1.662	1.358	0.304	30.795	24.818	1.241	0.527	29281189	2.72473e-10	2.31464e-09
GRB2	0.818	0.54	0.278	15.624	10.148	1.54	0.527	2.9277e+07	5.73757e-19	8.15208e-18
RDH11	1.093	0.812	0.281	20.852	15.01	1.389	0.527	2.92754e+07	3.3356e-14	3.72942e-13
EXPH5	0.555	0.28	0.275	10.698	5.345	2.002	0.527	2.9275e+07	7.65932e-31	1.64326e-29
APOLD1	0.448	0.182	0.266	8.855	3.506	2.526	0.526	2.92721e+07	3.90262e-42	1.11308e-40
PTAR1	0.595	0.321	0.275	11.423	6.077	1.88	0.526	29267500	1.0504e-27	2.06328e-26
DGKA	0.428	0.158	0.27	8.371	3.071	2.726	0.526	29266879	0	0
SLC25A3	5.505	5.292	0.213	83.832	81.199	1.032	0.526	2.92665e+07	1.41581e-06	8.46114e-06
HMCN1	0.312	0.044	0.268	6.135	0.851	7.208	0.526	2.92659e+07	0	0
AL031058.1	0.684	0.407	0.277	13.025	7.636	1.706	0.526	29265603	3.34424e-23	5.63964e-22
GABARAPL2	2.53	2.209	0.321	45.754	39.573	1.156	0.526	2.92641e+07	6.69541e-08	4.60897e-07
WNT16	0.295	0.008	0.287	5.409	0.143	37.871	0.526	2.9263e+07	0	0
ARPP19	1.493	1.198	0.295	28.196	22.116	1.275	0.526	29261258	8.81897e-11	7.78626e-10
PSENEN	1.395	1.106	0.289	26.534	20.569	1.29	0.526	29260809	2.75246e-11	2.52601e-10
TWSG1	0.507	0.244	0.262	10.063	4.738	2.124	0.526	2.92597e+07	3.71904e-33	8.46828e-32
LARGE2	0.92	0.647	0.272	17.739	12.07	1.47	0.526	29259697	2.6523e-16	3.32554e-15
UQCR10	4.721	4.423	0.298	76.247	71.509	1.066	0.526	29257187	1.37314e-06	8.22393e-06
PPP1CB	2.921	2.588	0.333	50.015	43.959	1.138	0.526	29257141	1.66457e-07	1.10223e-06
HNRNPA2B1	3.258	2.926	0.333	56.301	50.083	1.124	0.526	2.9254e+07	3.9314e-07	2.50038e-06
COA1	1.251	0.966	0.285	23.874	17.932	1.331	0.526	2.92532e+07	3.10071e-12	3.04535e-11
LSM5	3.584	3.233	0.351	61.801	55.178	1.12	0.526	29252252	6.57292e-07	4.06523e-06
AAED1	0.587	0.318	0.269	11.303	5.975	1.891	0.526	2.92496e+07	1.96254e-27	3.82056e-26
SMARCA4	1.154	0.876	0.278	22.031	16.218	1.358	0.526	2.92438e+07	5.88995e-13	6.08176e-12
MEG3	1.067	0.784	0.283	19.432	13.986	1.389	0.526	2.92415e+07	2.29545e-14	2.59046e-13
MRPS25	1.476	1.185	0.291	27.591	21.783	1.267	0.526	29240444	1.24748e-10	1.09043e-09
PRDX2	4.271	3.956	0.315	69.9	64.707	1.08	0.526	2.92404e+07	1.4227e-06	8.49439e-06
HAGH	0.698	0.431	0.267	13.539	8.249	1.641	0.526	29239441	3.39915e-21	5.27605e-20
FNIP1	1.172	0.896	0.276	22.363	16.742	1.336	0.526	2.92387e+07	1.28902e-12	1.30176e-11
LMF2	0.641	0.381	0.26	12.723	7.434	1.712	0.526	29236058	7.70938e-23	1.27123e-21
PYCR1	0.62	0.361	0.259	12.179	6.856	1.776	0.526	29234275	3.21377e-24	5.71933e-23
USP11	0.587	0.327	0.26	11.544	6.315	1.828	0.526	29230015	1.08546e-25	2.01724e-24
PSMA3	1.683	1.388	0.296	31.429	25.455	1.235	0.526	2.92295e+07	1.53475e-09	1.2271e-08
SOCS1	0.575	0.307	0.268	11	5.803	1.896	0.526	29227886	2.40519e-27	4.66283e-26
RDH14	0.792	0.528	0.264	15.382	10.1	1.523	0.526	2.92266e+07	6.62338e-18	8.97479e-17
ANXA4	0.831	0.571	0.26	16.319	10.921	1.494	0.526	2.92257e+07	7.42259e-17	9.61253e-16
CCNG2	0.78	0.514	0.266	14.989	9.725	1.541	0.526	2.92247e+07	2.22606e-18	3.09008e-17
LEPROT	1.396	1.112	0.285	26.352	20.551	1.282	0.526	2.92241e+07	8.18989e-11	7.23747e-10
H1F0	3.121	2.787	0.334	53.37	47.328	1.128	0.526	29217192	5.60543e-07	3.50162e-06
SUPT3H	0.598	0.343	0.255	11.816	6.594	1.792	0.525	29216602	2.00316e-24	3.57807e-23
DDX46	2.254	1.933	0.321	40.737	34.478	1.182	0.525	29216511	5.67371e-08	3.93795e-07
TCF12	0.841	0.571	0.271	15.896	10.671	1.49	0.525	2.92152e+07	5.97805e-17	7.79934e-16
FKBP3	1.447	1.166	0.281	27.168	21.527	1.262	0.525	2.92074e+07	2.68309e-10	2.28128e-09
RBBP4	1.804	1.513	0.291	33.484	27.705	1.209	0.525	29206277	7.59422e-09	5.75046e-08
COX11	0.824	0.564	0.26	16.017	10.79	1.484	0.525	29204764	1.37701e-16	1.75735e-15
RBBP7	1.13	0.858	0.272	21.396	16.034	1.334	0.525	2.92038e+07	1.82101e-12	1.82375e-11
RIC3	0.806	0.545	0.261	15.503	10.231	1.515	0.525	2.92037e+07	3.19589e-17	4.20938e-16
KLC3	0.8	0.541	0.259	15.624	10.398	1.503	0.525	2.92037e+07	5.02665e-17	6.57585e-16
NAT9	0.909	0.647	0.261	17.588	12.195	1.442	0.525	29202873	4.19556e-15	4.97311e-14
DTD1	1.187	0.917	0.27	22.756	17.218	1.322	0.525	29201674	7.86719e-12	7.50903e-11
ADAMTSL4	0.292	0.033	0.259	5.712	0.673	8.493	0.525	2.92014e+07	0	0
MYL12B	4.127	3.807	0.32	68.329	62.79	1.088	0.525	2.91984e+07	2.62153e-06	1.51418e-05
MAFG	0.735	0.476	0.259	14.143	8.922	1.585	0.525	2.91955e+07	6.8854e-19	9.76857e-18
TPM3	1.454	1.174	0.279	27.229	21.599	1.261	0.525	29195344	3.98824e-10	3.33516e-09
PSMD14	0.923	0.661	0.262	17.739	12.421	1.428	0.525	29195286	9.03489e-15	1.04401e-13
AC021504.1	0.49	0.237	0.253	9.61	4.511	2.13	0.525	2.91944e+07	9.71025e-32	2.13063e-30
TADA3	1.379	1.104	0.275	26.443	20.67	1.279	0.525	2.91936e+07	2.22147e-10	1.89882e-09
EIF2AK1	1.031	0.768	0.264	19.704	14.272	1.381	0.525	29192062	2.61097e-13	2.75042e-12
SLC9A2	0.269	0.012	0.257	5.258	0.25	21.036	0.525	2.91917e+07	0	0
TMC8	0.304	0.056	0.248	6.135	1.119	5.483	0.525	2.91916e+07	0	0
LRRC61	0.639	0.384	0.255	12.511	7.404	1.69	0.525	29190840	1.17618e-21	1.85697e-20
CLEC11A	1.131	0.866	0.265	21.608	16.194	1.334	0.525	29186436	4.15073e-12	4.05189e-11
TNFRSF11B	0.258	0.005	0.253	5.077	0.089	56.87	0.525	2.91853e+07	0	0
SAT2	2.974	2.663	0.311	52.221	46.447	1.124	0.525	2.91833e+07	9.28304e-07	5.65446e-06
AP3S1	1.893	1.603	0.291	35.056	29.306	1.196	0.525	29182132	2.47866e-08	1.78388e-07
EMC7	1.046	0.786	0.26	20.187	14.855	1.359	0.525	2.91809e+07	9.07869e-13	9.26046e-12
PDAP1	2.388	2.077	0.311	43.336	37.162	1.166	0.525	29180400	2.23521e-07	1.46453e-06
PNISR	4.215	3.928	0.287	69.538	64.921	1.071	0.525	29178655	3.94679e-06	2.22832e-05
AP1M2	0.881	0.625	0.256	17.075	11.874	1.438	0.525	2.91786e+07	5.94507e-15	6.97261e-14
GDI1	0.813	0.557	0.257	15.684	10.564	1.485	0.525	29176997	2.85794e-16	3.57177e-15
LAPTM4B	1.031	0.771	0.26	19.674	14.32	1.374	0.525	29176175	5.09589e-13	5.28729e-12
NUDT14	1.559	1.278	0.281	29.435	23.497	1.253	0.525	2.91738e+07	2.37525e-09	1.87275e-08
SRM	1.802	1.507	0.295	32.094	26.539	1.209	0.525	2.91724e+07	1.04873e-08	7.83365e-08
BCAM	1.567	1.289	0.278	28.83	23.176	1.244	0.525	2.9172e+07	2.02482e-09	1.603e-08
FAM45A	0.849	0.593	0.256	16.44	11.267	1.459	0.525	29171869	2.09978e-15	2.53246e-14
CYP1B1-AS1	0.268	0.003	0.265	4.986	0.054	93.091	0.525	29170330	0	0
CIART	0.324	0.079	0.245	6.497	1.553	4.183	0.525	29169473	0	0
TRAPPC1	2.524	2.218	0.306	45.603	39.585	1.152	0.525	29166583	4.6464e-07	2.93482e-06
RAC3	1.304	1.037	0.267	24.69	19.254	1.282	0.524	29160824	1.91307e-10	1.64468e-09
CHGB	0.302	0.016	0.285	5.198	0.315	16.478	0.524	2.91576e+07	0	0
SNRPG	3.403	3.061	0.342	58.779	52.137	1.127	0.524	29151581	2.91169e-06	1.67277e-05
L1TD1	0.306	0.047	0.26	5.742	0.875	6.563	0.524	29151460	0	0
ENY2	2.83	2.524	0.306	50.166	44.423	1.129	0.524	2.91506e+07	1.29744e-06	7.78744e-06
HMGB3	0.876	0.628	0.247	16.954	11.713	1.447	0.524	29148720	1.63431e-14	1.85519e-13
FZD9	0.267	0.015	0.252	5.138	0.286	17.983	0.524	2.91474e+07	0	0
ACAT2	0.717	0.466	0.251	13.871	8.933	1.553	0.524	29145960	9.87783e-18	1.32729e-16
PRAG1	0.445	0.196	0.249	8.613	3.738	2.304	0.524	29145639	2.1187e-34	4.97084e-33
CHCHD6	0.82	0.57	0.25	15.956	10.862	1.469	0.524	2.91442e+07	2.87957e-15	3.43431e-14
NAB1	0.646	0.402	0.243	12.693	7.684	1.652	0.524	29143708	8.66234e-20	1.27778e-18
SNRPB2	1.954	1.665	0.289	36.114	30.246	1.194	0.524	29143083	8.24769e-08	5.63335e-07
AC027644.3	0.862	0.611	0.251	16.591	11.469	1.447	0.524	2.91399e+07	1.39181e-14	1.58926e-13
IL23A	0.269	0.025	0.244	5.319	0.494	10.767	0.524	2.91395e+07	0	0
CALM2	4.594	4.321	0.273	72.227	68.045	1.061	0.524	29138472	8.31332e-06	4.48887e-05
FBXO31	0.422	0.182	0.241	8.371	3.511	2.384	0.524	29137126	1.27076e-35	3.09031e-34
FBXO2	0.704	0.458	0.246	13.69	8.791	1.557	0.524	2.91345e+07	1.11063e-17	1.48925e-16
TPGS2	1.812	1.532	0.281	33.696	28.009	1.203	0.524	29134111	4.70246e-08	3.28747e-07
BCL2L1	0.572	0.331	0.241	11.303	6.422	1.76	0.524	29132054	2.24627e-22	3.63869e-21
TP53TG1	1.572	1.298	0.273	29.435	23.866	1.233	0.524	2.91297e+07	8.81766e-09	6.643e-08
ATAT1	0.615	0.373	0.242	12.058	7.16	1.684	0.524	2.91278e+07	1.82296e-20	2.76292e-19
AC084033.3	0.504	0.263	0.241	9.852	4.993	1.973	0.524	2.91272e+07	6.06584e-27	1.16427e-25
RALA	1.465	1.198	0.268	27.35	22.063	1.24	0.524	2.91237e+07	3.78048e-09	2.947e-08
MESD	1.104	0.85	0.254	21.124	15.903	1.328	0.524	2.91212e+07	2.77442e-11	2.54375e-10
PMP22	0.421	0.187	0.234	8.462	3.666	2.308	0.524	2.91176e+07	1.27588e-33	2.93986e-32
GMPR	0.71	0.458	0.252	13.478	8.737	1.543	0.524	29115301	2.44795e-17	3.23971e-16
LYPD3	1.288	1.019	0.27	23.028	18.403	1.251	0.524	29115276	3.42227e-10	2.88814e-09
HMGCS1	0.956	0.708	0.248	18.132	13.07	1.387	0.524	2.91126e+07	8.3644e-13	8.57262e-12
LINC00685	0.64	0.398	0.242	12.39	7.559	1.639	0.524	29112122	3.09565e-19	4.45247e-18
PPARG	1.08	0.826	0.254	20.399	15.254	1.337	0.524	2.91121e+07	1.77887e-11	1.65773e-10
FAM174A	1.164	0.913	0.251	22.454	17.111	1.312	0.524	2.91119e+07	1.33713e-10	1.16668e-09
GSTP1	6.576	6.322	0.254	93.472	90.198	1.036	0.524	29109570	1.7443e-05	8.91967e-05
AL136088.1	0.315	0.071	0.244	6.105	1.405	4.346	0.524	2.91066e+07	0	0
SCARA3	0.389	0.152	0.237	7.676	2.952	2.6	0.524	29105828	7.0237e-39	1.85782e-37
C10orf82	0.323	0.09	0.234	6.467	1.75	3.696	0.523	29105429	0	0
PFDN4	2.669	2.377	0.291	47.325	41.906	1.129	0.523	2.91036e+07	2.12853e-06	1.24131e-05
BX284668.5	0.802	0.563	0.239	15.654	10.725	1.46	0.523	2.91014e+07	1.44853e-14	1.65208e-13
CSAD	1.047	0.799	0.248	20.157	14.933	1.35	0.523	29101301	1.7955e-11	1.67161e-10
GTF2H5	2.069	1.782	0.288	38.229	32.258	1.185	0.523	2.90978e+07	3.83499e-07	2.44147e-06
KIFAP3	0.494	0.262	0.233	9.701	4.928	1.969	0.523	2.9096e+07	4.39088e-26	8.22342e-25
VPS29	1.567	1.299	0.268	29.646	23.95	1.238	0.523	29095385	2.20511e-08	1.59709e-07
TMEM98	2.168	1.878	0.29	39.498	33.663	1.173	0.523	2.90953e+07	5.64003e-07	3.5221e-06
SAP18	3.397	3.108	0.289	58.598	53.446	1.096	0.523	29095209	8.00311e-06	4.33227e-05
CRYBG1	0.57	0.326	0.243	10.879	6.16	1.766	0.523	29093515	6.0367e-22	9.64923e-21
C6orf226	0.673	0.436	0.237	13.086	8.285	1.579	0.523	2.90923e+07	1.84033e-17	2.44899e-16
AC010976.2	0.247	0.008	0.24	4.805	0.155	31.052	0.523	29091569	0	0
SARAF	2.475	2.181	0.294	44.606	38.906	1.146	0.523	2.9089e+07	1.76814e-06	1.04152e-05
CSDE1	2.578	2.287	0.291	46.177	40.632	1.136	0.523	2.9087e+07	2.3935e-06	1.38829e-05
RTF1	2.373	2.083	0.289	43.004	37.234	1.155	0.523	2.90858e+07	1.40955e-06	8.42634e-06
SMAD5	1.253	1.002	0.251	23.572	18.528	1.272	0.523	29084744	1.00756e-09	8.17092e-09
LINC01198	0.274	0.038	0.236	5.349	0.726	7.367	0.523	2.90832e+07	0	0
SMIM14	1.177	0.93	0.247	22.454	17.462	1.286	0.523	29082276	4.45117e-10	3.69826e-09
LY6G6F-LY6G6D	0.24	0.015	0.225	4.926	0.309	15.917	0.523	2.90821e+07	0	0
COPE	2.941	2.656	0.285	51.859	46.631	1.112	0.523	29079723	5.70296e-06	3.15164e-05
MLLT11	0.688	0.453	0.235	13.327	8.6	1.55	0.523	2.90791e+07	1.11007e-16	1.42706e-15
GABPB1-AS1	1.674	1.403	0.271	30.976	25.283	1.225	0.523	29078612	5.97715e-08	4.13518e-07
PAIP2	2.43	2.144	0.286	44.001	38.376	1.147	0.523	2.90748e+07	2.09862e-06	1.22461e-05
PPP1R2	1.131	0.886	0.245	21.789	16.629	1.31	0.523	29074255	2.74404e-10	2.33002e-09
ZSWIM7	1.112	0.87	0.242	21.396	16.212	1.32	0.523	2.9073e+07	1.91268e-10	1.64468e-09
LINC01315	0.348	0.118	0.23	6.921	2.345	2.951	0.523	2.90696e+07	9.80909e-44	2.86986e-42
AC007405.3	0.282	0.055	0.226	5.681	1.107	5.132	0.523	2.90695e+07	0	0
DGUOK	2.389	2.096	0.293	43.336	37.525	1.155	0.523	2.90689e+07	2.03374e-06	1.1889e-05
VPS72	0.857	0.623	0.234	16.712	11.885	1.406	0.523	2.90681e+07	6.3845e-13	6.58186e-12
ZNF428	2.168	1.888	0.279	39.68	34.079	1.164	0.523	2.90673e+07	1.06849e-06	6.47163e-06
PPP1R11	1.095	0.856	0.239	21.275	16.141	1.318	0.523	2.9066e+07	2.21814e-10	1.89766e-09
POR	0.607	0.38	0.227	11.998	7.332	1.636	0.523	2.90596e+07	2.56912e-18	3.55607e-17
UBXN1	3.513	3.21	0.303	60.562	54.946	1.102	0.523	29057421	1.61598e-05	8.30973e-05
SRSF9	2.77	2.471	0.299	49.018	43.287	1.132	0.523	29055171	5.99061e-06	3.30022e-05
PTCH1	0.74	0.498	0.243	13.811	9.219	1.498	0.523	2.9054e+07	2.63113e-15	3.1419e-14
GTF2IRD1	0.512	0.284	0.228	10.003	5.416	1.847	0.523	29052443	7.10393e-23	1.17239e-21
KRT10	4.355	4.12	0.235	71.562	67.932	1.053	0.523	2.90522e+07	3.02995e-05	0.000149745
IFT43	1.123	0.884	0.239	21.578	16.671	1.294	0.523	29052000	5.55965e-10	4.58766e-09
SNRPB	2.623	2.328	0.295	47.023	41.084	1.145	0.522	2.90477e+07	5.15958e-06	2.87108e-05
UBE2A	1.153	0.915	0.238	22.303	17.194	1.297	0.522	29047638	1.04341e-09	8.44039e-09
PSAP	3.159	2.882	0.277	54.639	49.691	1.1	0.522	29044670	1.33992e-05	6.97562e-05
RTRAF	3.908	3.671	0.238	65.549	61.838	1.06	0.522	2.90432e+07	2.80649e-05	0.000139271
SEZ6L2	1.113	0.875	0.238	21.275	16.236	1.31	0.522	29041943	5.1968e-10	4.30296e-09
LCMT1	1.316	1.071	0.245	25.295	19.92	1.27	0.522	2.90408e+07	9.76697e-09	7.31822e-08
DPCD	0.987	0.754	0.233	19.069	14.242	1.339	0.522	29040665	6.07552e-11	5.42108e-10
BLOC1S1	2.8	2.509	0.29	49.743	44.197	1.125	0.522	2.90404e+07	8.51125e-06	4.59061e-05
TAGLN2	3.338	3.063	0.275	55.817	51.399	1.086	0.522	29040170	1.63564e-05	8.40633e-05
FGD5	0.471	0.245	0.227	9.127	4.601	1.984	0.522	29038200	2.11236e-25	3.89566e-24
AL133338.1	0.297	0.074	0.222	5.893	1.422	4.143	0.522	29036858	0	0
EDAR	0.327	0.099	0.228	6.346	1.881	3.374	0.522	29036423	0	0
PIP4P1	0.551	0.332	0.219	11	6.428	1.711	0.522	2.90362e+07	1.35039e-19	1.97386e-18
TMEM14A	1.365	1.123	0.242	25.476	20.819	1.224	0.522	29033824	1.8899e-08	1.38123e-07
BIK	0.439	0.223	0.216	8.824	4.303	2.051	0.522	2.90319e+07	1.78581e-26	3.38725e-25
EXOSC7	0.948	0.716	0.231	18.314	13.6	1.347	0.522	2.90316e+07	3.61764e-11	3.27794e-10
SORBS2	1.338	1.093	0.245	24.781	20.093	1.233	0.522	2.90316e+07	1.303e-08	9.66565e-08
FGFRL1	0.324	0.1	0.225	6.377	1.928	3.307	0.522	29031221	0	0
CYBC1	0.733	0.511	0.222	14.476	9.856	1.469	0.522	2.90304e+07	4.51839e-14	5.02278e-13
COPS8	0.784	0.561	0.223	15.413	10.79	1.428	0.522	2.90265e+07	4.30529e-13	4.47903e-12
MISP3	0.61	0.384	0.226	11.786	7.297	1.615	0.522	2.90235e+07	1.73389e-17	2.30895e-16
MAP7D1	0.515	0.292	0.224	10.033	5.559	1.805	0.522	29023420	1.58754e-21	2.49624e-20
PGP	0.495	0.269	0.226	9.489	5.011	1.894	0.522	2.90221e+07	2.9822e-23	5.0556e-22
DDA1	0.933	0.703	0.229	17.981	13.237	1.358	0.522	2.90218e+07	3.20078e-11	2.91665e-10
S100A3	0.263	0.027	0.236	4.926	0.53	9.3	0.522	2.90214e+07	0	0
PINLYP	0.559	0.339	0.221	10.94	6.428	1.702	0.522	2.90183e+07	4.21618e-19	6.02592e-18
P4HTM	0.687	0.466	0.221	13.448	8.922	1.507	0.522	29016335	7.32178e-15	8.52178e-14
MRPS10	0.925	0.7	0.225	17.981	13.225	1.36	0.522	29016058	3.89775e-11	3.52184e-10
CCT3	2.889	2.616	0.272	50.74	45.727	1.11	0.522	29014219	1.52442e-05	7.87242e-05
SNORC	0.617	0.396	0.222	11.967	7.457	1.605	0.522	2.90137e+07	6.0445e-17	7.88071e-16
VEGFA	0.61	0.387	0.222	11.544	7.005	1.648	0.522	29013117	9.61302e-18	1.29531e-16
SLC7A6	0.309	0.087	0.221	6.044	1.666	3.627	0.522	2.90111e+07	0	0
LINGO1	0.253	0.027	0.226	4.866	0.506	9.618	0.522	29009316	0	0
FAM180A	0.259	0.036	0.223	5.047	0.696	7.248	0.522	29007561	0	0
SNAP91	0.226	0.004	0.222	4.412	0.071	61.778	0.522	29005312	0	0
AC004233.2	0.543	0.327	0.217	10.577	6.089	1.737	0.522	29004604	1.6533e-19	2.40751e-18
C9orf78	1.18	0.945	0.235	22.545	17.641	1.278	0.522	2.90044e+07	5.28602e-09	4.05031e-08
POLB	0.702	0.479	0.223	13.509	8.975	1.505	0.522	2.90042e+07	1.56996e-14	1.78565e-13
RABGGTB	1.285	1.046	0.239	24.328	19.385	1.255	0.522	28999364	2.04956e-08	1.49039e-07
EBP	1.16	0.93	0.23	22.273	17.557	1.269	0.522	28996885	6.02921e-09	4.59968e-08
FILIP1L	0.423	0.195	0.228	7.918	3.571	2.217	0.522	2.89964e+07	5.17971e-29	1.05501e-27
PSMB7	3.293	2.993	0.3	57.449	51.756	1.11	0.522	28994427	3.44569e-05	0.00016922
PAQR8	0.264	0.049	0.215	5.258	0.952	5.522	0.521	28993574	0	0
PIN1	1.756	1.505	0.251	32.88	27.717	1.186	0.521	28993129	9.22298e-07	5.61965e-06
PTS	1.086	0.856	0.23	20.61	15.968	1.291	0.521	2.89926e+07	1.80178e-09	1.43112e-08
ROGDI	0.665	0.448	0.217	13.055	8.624	1.514	0.521	2.89919e+07	1.02039e-14	1.17769e-13
CDKN2AIPNL	0.996	0.772	0.223	19.432	14.588	1.332	0.521	2.89917e+07	4.85174e-10	4.0207e-09
ORAOV1	0.501	0.283	0.218	9.701	5.351	1.813	0.521	2.89879e+07	4.76355e-21	7.33488e-20
ARIH1	0.671	0.452	0.219	12.995	8.582	1.514	0.521	28987104	1.14183e-14	1.31157e-13
XRCC5	2.057	1.787	0.27	37.655	32.145	1.171	0.521	2.89869e+07	3.28917e-06	1.87402e-05
MLXIPL	0.338	0.12	0.218	6.588	2.297	2.868	0.521	2.89864e+07	1.55901e-39	4.16362e-38
ST5	0.481	0.271	0.21	9.58	5.22	1.835	0.521	28982501	2.88161e-21	4.48357e-20
RALGPS1	0.354	0.141	0.213	6.981	2.69	2.595	0.521	28981489	5.11864e-35	1.23237e-33
NINJ2	0.328	0.115	0.213	6.467	2.202	2.937	0.521	2.89784e+07	2.88191e-40	7.84863e-39
STARD10	1.446	1.208	0.239	27.289	22.271	1.225	0.521	28975316	1.79524e-07	1.1851e-06
ETV2	0.401	0.194	0.207	8.008	3.702	2.163	0.521	2.89751e+07	2.46158e-27	4.76178e-26
TCEAL7	0.313	0.102	0.211	6.256	2.012	3.11	0.521	28974958	1.05658e-42	3.04951e-41
NOTCH1	0.813	0.591	0.222	15.413	10.927	1.41	0.521	28974419	4.90314e-12	4.75991e-11
GJB5	0.536	0.325	0.211	10.607	6.291	1.686	0.521	28973958	3.25755e-18	4.48325e-17
WWC3	0.519	0.302	0.217	10.063	5.761	1.747	0.521	2.89739e+07	1.75387e-19	2.55011e-18
HNRNPM	1.618	1.372	0.247	30.462	25.092	1.214	0.521	28971497	6.27665e-07	3.88947e-06
RAB11B	1.835	1.586	0.25	34.3	29.145	1.177	0.521	2.89698e+07	2.21571e-06	1.2902e-05
LSM7	3.831	3.583	0.247	64.491	60.243	1.071	0.521	28966313	8.02599e-05	0.000370485
RNF167	1.197	0.973	0.225	23.149	18.224	1.27	0.521	28965571	2.41416e-08	1.73937e-07
PDCD1	0.226	0.004	0.222	4.261	0.071	59.663	0.521	28963702	0	0
TIMM10	1.63	1.385	0.245	30.553	25.443	1.201	0.521	28963696	8.28729e-07	5.07675e-06
RNF11	0.879	0.662	0.217	16.984	12.564	1.352	0.521	2.89625e+07	1.0393e-10	9.13419e-10
DOK6	0.293	0.077	0.216	5.651	1.458	3.876	0.521	28961740	0	0
PACRG	0.27	0.064	0.206	5.44	1.256	4.332	0.521	2.89596e+07	0	0
SH2D4A	0.365	0.147	0.219	6.981	2.803	2.49	0.521	28958472	6.77369e-33	1.52975e-31
KCNK7	0.304	0.091	0.214	5.923	1.744	3.397	0.521	28958314	0	0
PAIP1	1.16	0.937	0.223	22.242	17.438	1.275	0.521	2.89583e+07	1.68644e-08	1.23815e-07
TACC1	0.345	0.137	0.207	6.86	2.672	2.567	0.521	28956103	6.38539e-34	1.48728e-32
BHLHE40	0.487	0.272	0.214	9.429	5.22	1.806	0.521	28956082	1.79473e-20	2.72441e-19
RNF141	0.78	0.569	0.211	15.201	10.737	1.416	0.521	2.89557e+07	7.45399e-12	7.13581e-11
NFATC3	1.145	0.921	0.224	21.819	17.028	1.281	0.521	2.89552e+07	1.35744e-08	1.00579e-07
AC098487.1	0.334	0.123	0.211	6.558	2.381	2.755	0.521	28954902	7.98326e-37	2.00193e-35
SLC25A26	1.221	0.996	0.224	23.542	18.635	1.263	0.521	28954435	4.2603e-08	2.99462e-07
KRT77	0.303	0.073	0.23	5.5	1.351	4.071	0.521	2.89543e+07	0	0
BEX2	1.69	1.445	0.245	31.339	26.217	1.195	0.521	2.89513e+07	1.3928e-06	8.33132e-06
CYP27A1	0.685	0.476	0.208	13.478	9.189	1.467	0.521	28950134	3.36608e-13	3.52471e-12
ZNF131	0.767	0.549	0.218	14.597	10.261	1.423	0.521	2.895e+07	3.66007e-12	3.58197e-11
UQCR11	5.102	4.893	0.21	80.085	77.027	1.04	0.521	2.89498e+07	0.00014958	0.000654187
MYEF2	0.294	0.084	0.21	5.772	1.619	3.566	0.521	28949468	0	0
MT1F	0.795	0.566	0.229	14.687	10.6	1.386	0.521	28948547	6.93344e-12	6.65397e-11
RPN2	1.279	1.053	0.226	24.358	19.498	1.249	0.521	28948463	8.33798e-08	5.69099e-07
CCT2	1.981	1.722	0.259	36.476	31.008	1.176	0.521	28948405	5.30869e-06	2.9498e-05
IER3IP1	1.709	1.466	0.243	32.155	26.997	1.191	0.521	2.8945e+07	2.01767e-06	1.18022e-05
REX1BD	2.74	2.466	0.274	48.988	43.525	1.126	0.521	28943603	3.78523e-05	0.000184615
ZHX1	1.037	0.816	0.22	19.492	15.064	1.294	0.521	2.89419e+07	3.6605e-09	2.85463e-08
SNRPC	1.648	1.409	0.239	31.006	25.92	1.196	0.521	2.89415e+07	1.55622e-06	9.23449e-06
HSD17B11	0.559	0.357	0.201	11.182	6.91	1.618	0.521	28940864	4.09755e-16	5.08154e-15
MACF1	1.056	0.835	0.221	19.915	15.516	1.284	0.521	2.89398e+07	5.87059e-09	4.48044e-08
ROR1	0.415	0.206	0.21	8.069	3.934	2.051	0.521	28939625	8.67784e-25	1.56306e-23
RBM25	2.053	1.799	0.254	37.322	32.264	1.157	0.521	2.89389e+07	8.11881e-06	4.38752e-05
UBE2D1	0.725	0.514	0.211	14.083	9.832	1.432	0.521	28938794	2.3998e-12	2.37752e-11
SRSF2	3.079	2.824	0.255	53.4	48.762	1.095	0.52	2.89387e+07	6.34033e-05	0.000297438
HDGF	1.383	1.153	0.23	25.839	21.188	1.219	0.52	28935208	2.75564e-07	1.78253e-06
FKBP8	2.608	2.321	0.287	47.205	41.299	1.143	0.52	28935066	3.44822e-05	0.00016929
C1orf43	2.958	2.677	0.281	52.584	47.006	1.119	0.52	28933291	6.06968e-05	0.000285713
ZNF710	0.291	0.088	0.203	5.802	1.702	3.409	0.52	28933203	4.2039e-45	1.26117e-43
TMED4	1.804	1.56	0.244	33.454	28.407	1.178	0.52	28932218	3.83067e-06	2.16656e-05
YIPF3	1.877	1.627	0.25	35.056	29.705	1.18	0.52	2.89318e+07	5.38229e-06	2.98554e-05
MAOB	0.511	0.304	0.207	9.943	5.827	1.706	0.52	2.89302e+07	4.3023e-18	5.90008e-17
COX6C	5.214	5.012	0.201	81.142	78.223	1.037	0.52	28924753	0.000210456	0.000897856
PRR9	0.322	0.031	0.291	4.624	0.589	7.847	0.52	2.89243e+07	0	0
CCDC80	0.321	0.115	0.206	6.286	2.226	2.824	0.52	2.89243e+07	6.30643e-37	1.58556e-35
NCBP2	1.154	0.937	0.217	22.242	17.504	1.271	0.52	28924185	4.52626e-08	3.17233e-07
NDFIP1	1.418	1.193	0.224	26.715	22.289	1.199	0.52	2.89236e+07	5.8411e-07	3.63708e-06
SLC52A2	0.567	0.367	0.2	11.303	7.13	1.585	0.52	2.89234e+07	2.48225e-15	2.97146e-14
EPHA4	0.584	0.374	0.21	11.182	7.106	1.573	0.52	2.89205e+07	2.51823e-15	3.01081e-14
TOM1L1	0.792	0.584	0.207	15.322	11.088	1.382	0.52	2.89191e+07	5.61565e-11	5.01771e-10
FAM107B	0.396	0.193	0.203	7.767	3.696	2.101	0.52	28919000	3.5991e-25	6.57474e-24
GAL3ST4	0.465	0.264	0.201	9.157	5.071	1.806	0.52	28916649	1.07652e-19	1.58193e-18
APH1A	1.919	1.674	0.245	35.63	30.52	1.167	0.52	2.89158e+07	8.6588e-06	4.66628e-05
CADPS	0.246	0.042	0.204	4.835	0.815	5.93	0.52	28915492	0	0
AK8	0.241	0.039	0.203	4.775	0.756	6.317	0.52	2.89152e+07	0	0
TINF2	0.63	0.435	0.196	12.572	8.332	1.509	0.52	28912977	2.12232e-13	2.25909e-12
KLC1	0.65	0.45	0.2	12.783	8.588	1.488	0.52	2.89122e+07	4.28638e-13	4.46176e-12
SETBP1	0.425	0.215	0.21	8.099	4.077	1.987	0.52	2.8911e+07	4.31988e-23	7.24068e-22
PSMD4	1.937	1.697	0.24	35.872	30.955	1.159	0.52	2.89109e+07	1.03267e-05	5.47949e-05
TCEAL3	0.797	0.589	0.207	15.292	11.052	1.384	0.52	2.89108e+07	7.32205e-11	6.49731e-10
CEP68	0.69	0.487	0.203	13.448	9.291	1.448	0.52	2.89105e+07	2.5041e-12	2.47577e-11
RNF220	0.601	0.402	0.199	11.786	7.606	1.55	0.52	28908969	2.8886e-14	3.23903e-13
LMAN2	1.165	0.953	0.213	22.545	17.938	1.257	0.52	28908522	9.05716e-08	6.16008e-07
UQCRQ	5.679	5.452	0.226	86.401	83.151	1.039	0.52	2.89085e+07	0.000269564	0.00113054
LINC00667	0.827	0.621	0.206	15.926	11.677	1.364	0.52	2.89081e+07	2.12728e-10	1.82315e-09
C11orf71	0.641	0.44	0.2	12.481	8.314	1.501	0.52	2.89073e+07	2.57905e-13	2.71828e-12
RARRES2	0.719	0.504	0.215	13.509	9.57	1.412	0.52	28906165	5.17179e-12	5.01316e-11
MED13	0.597	0.395	0.202	11.574	7.475	1.548	0.52	2.89016e+07	2.66916e-14	3.00032e-13
SMARCE1	0.907	0.701	0.206	17.437	13.094	1.332	0.52	2.89015e+07	1.71415e-09	1.36376e-08
VOPP1	0.555	0.35	0.205	10.698	6.684	1.601	0.52	28901500	1.3881e-15	1.68677e-14
SMAD2	0.846	0.644	0.202	16.47	12.207	1.349	0.52	28901100	5.7318e-10	4.72366e-09
PRKRA	0.966	0.761	0.204	18.767	14.385	1.305	0.52	2.89006e+07	6.9237e-09	5.2613e-08
EMC4	1.973	1.73	0.243	36.416	31.431	1.159	0.52	2.89006e+07	1.37498e-05	7.14657e-05
TP53I13	1.165	0.956	0.21	22.424	17.843	1.257	0.52	28900223	1.06029e-07	7.16347e-07
MSI2	0.872	0.669	0.203	16.833	12.481	1.349	0.52	2.89e+07	8.65306e-10	7.0469e-09
TCEAL4	2.876	2.61	0.266	50.801	45.679	1.112	0.52	2.88988e+07	9.03932e-05	0.000412625
CCDC92	0.526	0.325	0.201	10.184	6.136	1.66	0.52	2.88987e+07	1.5201e-16	1.93612e-15
LANCL3	0.237	0.038	0.199	4.684	0.732	6.399	0.52	2.88968e+07	0	0
DTX3	0.71	0.511	0.199	13.901	9.713	1.431	0.52	28895796	1.1862e-11	1.11783e-10
ING4	1.066	0.858	0.209	20.641	16.242	1.271	0.52	28895701	3.90178e-08	2.75464e-07
ATP6V1E2	0.408	0.215	0.194	8.129	4.113	1.977	0.52	28893545	2.82293e-22	4.56898e-21
PNMA3	0.208	0.015	0.193	4.231	0.304	13.939	0.52	2.88901e+07	0	0
YKT6	0.46	0.264	0.196	9.006	4.999	1.801	0.52	28890072	4.37198e-19	6.24398e-18
ZNF793-AS1	0.358	0.165	0.193	7.102	3.131	2.269	0.52	28888335	3.59399e-27	6.92579e-26
ORMDL3	0.633	0.433	0.2	12.3	8.249	1.491	0.52	2.88882e+07	5.23575e-13	5.42366e-12
TSTD1	4.923	4.773	0.15	78.181	76.277	1.025	0.52	28887769	0.000330516	0.00136133
C12orf76	0.872	0.668	0.204	16.712	12.57	1.33	0.52	28887689	1.41932e-09	1.13858e-08
NKX2-5	0.213	0.008	0.205	4.08	0.167	24.482	0.52	2.88872e+07	0	0
NECTIN2	0.727	0.53	0.196	14.325	10.183	1.407	0.52	28886662	4.20986e-11	3.79142e-10
PSMD8	2.448	2.185	0.264	44.485	39.067	1.139	0.52	2.88867e+07	5.68337e-05	0.000268576
TTC14	0.989	0.78	0.209	18.737	14.391	1.302	0.52	2.88866e+07	1.07196e-08	8.00094e-08
CDC42EP4	0.426	0.229	0.196	8.432	4.482	1.881	0.52	2.88864e+07	1.18649e-20	1.81393e-19
PFDN6	1.237	1.025	0.213	23.693	18.986	1.248	0.52	28883989	3.17606e-07	2.0415e-06
HOMER2	0.711	0.512	0.199	13.75	9.654	1.424	0.52	28883135	1.75388e-11	1.63523e-10
DEDD2	0.613	0.417	0.196	12.028	8.023	1.499	0.519	2.88828e+07	3.57935e-13	3.74194e-12
TXNDC12	1.242	1.031	0.211	23.723	19.343	1.226	0.519	28882539	3.8687e-07	2.46131e-06
HEY1	0.388	0.19	0.198	7.585	3.672	2.066	0.519	28879891	8.51677e-24	1.48153e-22
ANOS1	0.254	0.059	0.195	5.047	1.161	4.349	0.519	2.88779e+07	0	0
CFAP36	1.536	1.311	0.225	28.528	23.92	1.193	0.519	28877527	3.02257e-06	1.73132e-05
DYNLRB2	0.324	0.135	0.188	6.528	2.613	2.498	0.519	28875361	1.91773e-30	4.07364e-29
PRSS22	0.747	0.546	0.201	14.445	10.481	1.378	0.519	2.8875e+07	1.07971e-10	9.48077e-10
CHTOP	1.133	0.928	0.205	21.88	17.361	1.26	0.519	2.88741e+07	1.54944e-07	1.02882e-06
PDCL3	0.865	0.668	0.196	16.803	12.606	1.333	0.519	2.88739e+07	2.40438e-09	1.89417e-08
LASP1	0.71	0.515	0.195	13.871	9.808	1.414	0.519	2.88722e+07	3.71597e-11	3.36388e-10
TUSC2	1.209	1.002	0.208	23.028	18.522	1.243	0.519	2.8871e+07	3.34999e-07	2.1433e-06
EIF2AK2	0.601	0.404	0.197	11.514	7.559	1.523	0.519	28868993	1.78687e-13	1.91257e-12
RGS2	0.505	0.296	0.208	9.429	5.589	1.687	0.519	2.88653e+07	7.12923e-17	9.25123e-16
POLR2K	1.78	1.544	0.235	33.424	28.276	1.182	0.519	28864958	1.34928e-05	7.02244e-05
[truncated: 3,403 more rows]

## Sheet: P4|up
feature	log2Mean	log2Mean_other	log2FC	percentage	percentage_other	percentage_fold_change	auroc	mwu_U	mwu_pval	mwu_qval
[truncated: 2,014 more rows]
