# Supplementary material for: The Cellular and Molecular Landscape of Synchronous Pediatric Sialoblastoma and Hepatoblastoma
Source: Front Oncol. 2022 Jul 4;12:893206. doi: 10.3389/fonc.2022.893206 (PMC9289541; doi:10.3389/fonc.2022.893206)
Supplement: Supplementary file 7 [file Table_6.xlsx]

## Sheet: Sheet1
Supplementary Table 6. Differentially expressed genes between SBL PT and AT samples
Gene	baseMean	log2FoldChange(AT vs PT)	pvalue	padj
DEFB1	1.46409	2.54694	0	0
TAGLN	1.43921	2.47027	0	0
MT1X	3.2728	2.21529	0	0
KRT14	8.4651	1.8389	0	0
ACTA2	0.561897	1.74341	2.04896e-140	1.14137e-138
KRT7	0.778501	1.66219	7.99252e-165	5.31923e-163
SLPI	0.814495	1.65671	4.2618e-39	8.89282e-38
CD9	2.02302	1.64803	0	0
SAA1	0.287364	1.60611	1.11721e-43	2.50481e-42
MYL9	0.446098	1.57773	1.31966e-190	1.03006e-188
CD74	0.399182	1.54926	3.64929e-277	4.31264e-275
MT2A	3.21655	1.50927	5.22777e-300	6.88595e-298
CLU	0.747556	1.4946	8.36472e-105	3.54939e-103
MIA	0.68938	1.44103	0	0
CIRBP	3.65795	1.43631	0	0
KRT15	2.32218	1.42378	0	0
WFDC2	2.9435	1.42057	2.60147e-124	1.2951e-122
KRT19	4.36557	1.40001	0	0
LAPTM4A	0.767574	1.36945	0	0
TUBB2B	1.10346	1.35155	1.87374e-240	1.89547e-238
CD151	0.80459	1.33074	0	0
CTSD	0.534392	1.3174	0	0
CXADR	1.11297	1.31307	0	0
RBM3	0.954998	1.27479	0	0
TACSTD2	3.58138	1.27062	0	0
AQP3	0.576706	1.25655	2.04048e-162	1.34385e-160
CTSB	0.724755	1.2469	0	0
TIMP1	0.32278	1.23392	2.50554e-81	8.53976e-80
HSPA1B	0.418221	1.2263	1.39641e-186	1.04483e-184
PDLIM1	0.785281	1.21747	0	0
SAT1	1.28159	1.17656	3.49978e-145	2.07769e-143
TMEM59	0.870199	1.16998	0	0
MT-ND3	6.78035	1.16404	0	0
RBMX	0.774417	1.13502	0	0
S100A2	2.5087	1.13493	8.85971e-169	6.08864e-167
KRT8	2.01119	1.1025	0	0
FHL2	0.563278	1.09837	3.26191e-266	3.65017e-264
LYPD1	0.349605	1.09365	9.37228e-60	2.65129e-58
RARRES1	1.01817	1.07684	5.33909e-97	2.07094e-95
RPL36A	5.29012	1.07403	0	0
MT1E	1.10818	1.0734	3.28318e-136	1.76663e-134
SCPEP1	0.564515	1.06106	2.31328e-278	2.75957e-276
KRT5	2.12933	1.05926	6.52686e-138	3.58836e-136
HLA-DRA	0.196232	1.02408	2.86987e-58	7.97573e-57
GADD45B	0.30322	1.01939	4.83157e-86	1.73074e-84
CSRP1	0.342208	1.00812	7.20542e-134	3.79635e-132
FCGRT	0.651297	1.0063	2.49654e-285	3.06492e-283
IGFBP4	0.864218	0.996426	5.29638e-272	5.97971e-270
LAMP1	0.641556	0.982878	4.07232e-230	3.93087e-228
MGST3	0.789341	0.97885	0	0
PSMA2	0.398893	0.973334	2.63046e-230	2.55863e-228
BCAM	0.32554	0.963387	3.04599e-117	1.43718e-115
ITM2B	2.3675	0.960354	0	0
SKP1	1.78917	0.960149	0	0
NDUFA13	0.590634	0.958962	1.75741e-283	2.13678e-281
PTN	0.876305	0.95645	1.71595e-69	5.35758e-68
UBC	2.63673	0.953025	0	0
SLC3A2	0.377321	0.95152	2.90552e-173	2.02985e-171
TMED2	0.589408	0.95152	7.76055e-277	9.08631e-275
RSL24D1	1.11817	0.950537	0	0
CALM2	1.77055	0.950179	0	0
COX7A1	0.407565	0.947093	1.4438e-149	8.81972e-148
CD63	1.54605	0.942874	0	0
TAGLN2	1.01913	0.942457	8.8336e-250	9.46618e-248
SFN	1.42039	0.941673	3.20678e-168	2.18009e-166
ATP6V0B	0.610791	0.940953	1.41386e-197	1.19188e-195
GRN	0.475546	0.940439	5.71797e-202	4.95231e-200
HES1	1.27806	0.938434	3.71172e-188	2.82739e-186
DDAH2	0.721024	0.935905	5.6964e-180	4.11606e-178
NDRG2	0.42528	0.932421	5.79372e-122	2.78561e-120
DDX5	0.782993	0.917473	5.38944e-259	5.87495e-257
ATF4	0.937755	0.915001	0	0
RPS21	16.9924	0.913996	0	0
LPAR6	0.578997	0.912423	1.13994e-220	1.0838e-218
PET100	0.453991	0.907628	4.32623e-197	3.59903e-195
AZGP1	0.329953	0.906542	2.43574e-19	3.09547e-18
EGR1	0.985494	0.905709	6.38363e-141	3.60362e-139
CLDN4	1.06694	0.905314	4.50375e-99	1.76863e-97
NDUFB1	1.07353	0.901241	0	0
CLDND1	0.24362	0.900902	4.12685e-64	1.22786e-62
ESD	0.919167	0.890402	0	0
MUCL1	0.33281	0.882786	4.35298e-14	4.3372e-13
HNRNPA0	0.740532	0.882289	7.35562e-273	8.37944e-271
GSN	0.550143	0.881102	6.47333e-177	4.59861e-175
NUPR1	2.45503	0.879574	0	0
MYLK	0.42749	0.877696	1.64317e-53	4.27528e-52
SPINT1	0.394904	0.873238	8.19041e-129	4.19302e-127
GDI2	0.621416	0.871931	1.24824e-260	1.37252e-258
HSPA1A	0.815916	0.869781	5.16568e-126	2.6128e-124
RPS10	10.0665	0.869167	0	0
CTSH	0.306442	0.864741	7.5024e-101	3.04063e-99
IFNGR2	0.511861	0.861449	9.7483e-185	7.25102e-183
PRDX5	1.27779	0.861174	0	0
CD99	0.736351	0.858336	3.37724e-242	3.47197e-240
GLUL	0.302105	0.854401	8.68799e-82	2.98532e-80
MFGE8	0.731748	0.853705	2.70774e-211	2.49922e-209
ACADVL	0.383119	0.852962	4.51784e-137	2.45185e-135
PERP	4.71446	0.851707	0	0
SPINT2	2.25781	0.850979	0	0
SPRR1B	1.77172	0.849237	7.46355e-10	5.4053e-09
HSPB1	5.82317	0.848139	3.26083e-161	2.13643e-159
EFNA1	0.368652	0.847125	3.48431e-127	1.77658e-125
HLA-E	0.612431	0.842684	1.54784e-206	1.38811e-204
P4HB	1.0085	0.842182	7.31788e-273	8.37944e-271
SYPL1	0.390594	0.836448	2.65783e-154	1.70601e-152
PLD3	0.465861	0.835768	3.15463e-175	2.21613e-173
HERPUD1	0.290026	0.832968	6.94557e-86	2.46704e-84
VAPA	0.624043	0.831009	7.46677e-211	6.79262e-209
RCN1	0.334904	0.828149	1.19345e-77	3.97136e-76
TINAGL1	0.538775	0.826113	1.10774e-151	7.00366e-150
RPL39	43.9065	0.820072	0	0
HLA-A	0.55989	0.819616	1.04469e-118	4.98494e-117
BSG	0.967091	0.816437	2.90139e-227	2.7794e-225
CD59	0.631559	0.815201	2.05029e-157	1.33639e-155
LITAF	0.758762	0.808048	5.34819e-238	5.32503e-236
STMN1	1.4	0.806856	1.28979e-143	7.51588e-142
SRSF3	0.93877	0.804714	8.97958e-234	8.80208e-232
MTCH1	0.389124	0.804414	1.22748e-145	7.32147e-144
CD164	0.404344	0.804387	1.53389e-139	8.46988e-138
CRACR2B	0.488305	0.799975	5.3053e-145	3.13484e-143
CLIC1	1.71971	0.799565	1.38482e-294	1.76879e-292
LGALS3	0.523881	0.796306	3.71813e-60	1.0613e-58
PDLIM4	0.469295	0.792277	1.11523e-118	5.30152e-117
EEF2	6.43935	0.787556	0	0
B2M	3.11303	0.782027	3.72532e-168	2.51907e-166
IMPDH2	1.01892	0.780639	8.2073e-293	1.03781e-290
TUBB4B	0.491373	0.77899	5.97331e-88	2.15192e-86
CCNI	2.1661	0.777695	0	0
PPP1R15A	0.36614	0.774991	1.35266e-81	4.63533e-80
DUSP23	0.441184	0.773477	1.98299e-115	9.25275e-114
ACTG1	13.3877	0.772291	0	0
MYL12A	1.14496	0.770712	5.86372e-202	5.044e-200
TUBB	1.64654	0.770322	8.275e-215	7.75092e-213
TMEM98	0.453461	0.769517	3.14989e-143	1.82708e-141
KRT18	1.40307	0.763408	4.27331e-203	3.7525e-201
NDUFA11	1.48576	0.761315	0	0
FLOT1	0.379867	0.761253	5.00241e-123	2.44229e-121
ID1	0.440979	0.758731	4.00533e-48	9.70257e-47
TM4SF1	1.7126	0.757919	1.95102e-187	1.46849e-185
ATP5MPL	1.95508	0.757181	0	0
MYL12B	1.30186	0.752507	7.93938e-235	7.84324e-233
DSTN	1.87642	0.750569	0	0
TPM2	1.36383	0.750149	4.66181e-155	3.00758e-153
ATP5F1B	0.875647	0.749489	1.8198e-201	1.55482e-199
ATP6V1G1	1.56323	0.749084	0	0
SAT2	0.680076	0.747421	8.18526e-195	6.5508e-193
CCT4	0.553687	0.747034	3.38226e-172	2.34993e-170
RPS17	7.68482	0.74409	0	0
ANXA2	2.29189	0.743208	4.57512e-156	2.96679e-154
ELF3	0.542916	0.742981	9.18342e-62	2.67568e-60
TECR	0.548222	0.739797	8.52272e-150	5.23154e-148
FKBP1A	1.11533	0.738045	1.72326e-276	1.99914e-274
SMIM26	1.30153	0.734372	0	0
SNHG19	1.16606	0.73393	1.45831e-280	1.75622e-278
EPCAM	0.865256	0.733473	2.21008e-133	1.15481e-131
PRDX6	0.924486	0.72795	1.05781e-183	7.77678e-182
NINJ1	0.491849	0.727164	1.8016e-124	9.00444e-123
EIF3D	1.26382	0.726305	0	0
EIF5	0.504691	0.723866	2.69709e-136	1.45747e-134
DNAJB1	0.394411	0.722908	4.67381e-79	1.57601e-77
SNRPB	0.624305	0.721147	9.82114e-143	5.64493e-141
SNHG18	0.370859	0.719856	2.26728e-107	9.98944e-106
EIF4A1	0.935419	0.718863	3.94792e-211	3.6175e-209
UBE2D3	0.678708	0.718098	1.15314e-177	8.28491e-176
ACTB	7.16557	0.717132	0	0
NPC2	1.78391	0.713084	2.79753e-292	3.50245e-290
LRPAP1	0.37212	0.706946	1.19716e-100	4.83644e-99
ARPC5	0.45994	0.69907	8.84921e-109	3.954e-107
SPCS2	0.421009	0.696374	1.34161e-110	6.10239e-109
NPPC	0.445656	0.693065	1.13193e-36	2.25051e-35
POLR2L	2.05202	0.692909	1.24634e-304	1.65895e-302
SARAF	0.539981	0.692039	3.26898e-137	1.78174e-135
HLA-B	0.487251	0.691761	7.76745e-51	1.95267e-49
MPZL2	0.302695	0.691202	3.95175e-65	1.18693e-63
CLK1	0.243667	0.688354	1.95681e-54	5.12296e-53
FKBP8	0.567382	0.686652	2.61415e-150	1.62039e-148
RAB11B	0.364127	0.686135	6.9046e-102	2.84393e-100
PRDX1	1.24444	0.686109	7.82799e-182	5.68879e-180
COMT	0.994603	0.685789	1.53472e-187	1.16207e-185
SYCE1L	0.441238	0.68484	1.00726e-116	4.73489e-115
ILF2	0.664573	0.684816	8.71742e-78	2.90849e-76
RCN2	0.538782	0.678402	2.16968e-104	9.17578e-103
PSAP	0.808612	0.677785	3.80351e-152	2.41686e-150
NUCB1	0.284185	0.675824	1.60519e-69	5.03662e-68
TMED10	0.508962	0.674016	7.97542e-123	3.87882e-121
PHLDA1	0.552794	0.663427	2.46339e-47	5.86621e-46
FBLN1	0.355248	0.66285	9.15679e-36	1.79516e-34
CHI3L1	0.530735	0.66149	2.97248e-27	4.88142e-26
SRSF2	0.803714	0.65518	4.89314e-134	2.59974e-132
APOC1	0.681524	0.65443	1.3923e-91	5.13284e-90
OLFM4	0.26131	0.65364	2.36017e-09	1.60367e-08
BLCAP	0.375728	0.653336	2.04108e-81	6.97551e-80
SRP9	0.8181	0.652731	2.22781e-151	1.39459e-149
VPS28	0.662618	0.651473	7.94444e-143	4.5871e-141
ZFP36L2	0.357915	0.650107	4.27378e-53	1.10065e-51
CSNK2B	0.592083	0.648156	1.5167e-130	7.82805e-129
SEC61G	1.32002	0.646163	2.24199e-209	2.025e-207
ECH1	0.462534	0.643179	5.42695e-103	2.25736e-101
SAMM50	0.413084	0.643139	2.47855e-100	9.94961e-99
PSMA1	0.6392	0.634771	4.70004e-135	2.50768e-133
XBP1	0.378548	0.632966	7.89384e-55	2.0709e-53
SIX1	0.303116	0.632777	6.66678e-52	1.68941e-50
AP2M1	0.409809	0.631419	2.40804e-88	8.72484e-87
RBP1	8.78607	0.630206	2.16582e-137	1.18558e-135
CNN2	0.617798	0.629676	1.04442e-103	4.35865e-102
NT5C	0.462739	0.626713	2.20047e-108	9.79751e-107
RPL34	47.5942	0.626491	0	0
RPL17	1.87242	0.626118	0	0
SLC25A3	2.1334	0.625597	0	0
VPS51	0.33594	0.622595	1.33527e-78	4.47863e-77
TUFM	0.771425	0.62005	6.48271e-142	3.67596e-140
CSDE1	0.57093	0.619325	4.5107e-114	2.0893e-112
PKM	0.648965	0.61922	4.53141e-79	1.53208e-77
TPM1	0.938924	0.616432	1.62901e-92	6.05849e-91
BEX4	0.508115	0.615454	6.67856e-108	2.95281e-106
NDUFA3	0.599719	0.613595	2.86601e-106	1.23268e-104
ATP6V0E1	0.503654	0.613146	1.27649e-98	4.99728e-97
MGST1	1.1889	0.613125	1.93667e-140	1.08359e-138
ATP1A1	0.422189	0.612988	7.45914e-65	2.23509e-63
JUN	3.9395	0.612178	3.19088e-150	1.96823e-148
SYF2	0.638029	0.611865	1.71126e-123	8.45267e-122
DAZAP2	0.441656	0.610395	6.49241e-91	2.37961e-89
GABARAPL2	0.539598	0.610118	2.43302e-110	1.10271e-108
IER2	1.78909	0.609668	6.82564e-86	2.43127e-84
RHOA	0.778603	0.607902	1.75588e-132	9.13707e-131
PPP1R1B	0.847154	0.606024	1.951e-106	8.44878e-105
TMBIM6	0.692035	0.606	4.59634e-108	2.03932e-106
ATP5MD	1.6446	0.603476	1.98136e-214	1.84223e-212
GSTK1	0.519288	0.603149	1.53151e-106	6.65496e-105
TGIF1	0.408198	0.600713	3.84199e-70	1.21759e-68
S100A6	5.74682	0.600309	1.61209e-177	1.15169e-175
CRYAB	0.467241	0.595737	2.13217e-38	4.40545e-37
RPL41	103.387	0.59338	0	0
TRAPPC1	0.556932	0.592856	3.9746e-100	1.59047e-98
AKR1A1	0.494942	0.592811	1.52932e-93	5.72136e-92
EIF4H	0.434061	0.591446	1.27066e-87	4.56462e-86
HNRNPF	0.399415	0.59047	1.96232e-79	6.67031e-78
MORF4L1	0.590834	0.587063	1.49163e-94	5.63035e-93
TMED3	0.580782	0.586404	2.29507e-107	1.00768e-105
ATP5MF	1.60761	0.586028	2.32659e-195	1.88588e-193
RAB7A	0.384915	0.585204	4.63422e-74	1.51421e-72
TGFBR2	0.032796	-0.584978	0.00679905	0.0112649
ICMT	0.0484157	-0.58498	0.000601967	0.00140518
UBR3	0.044199	-0.584987	0.000923294	0.00202798
KDM5D	0.0354888	-0.585011	0.00418046	0.00739327
MORC2	0.0273739	-0.585113	0.0158324	0.0234922
SIX4	0.0361116	-0.585132	0.00376076	0.00674249
FKBP1B	0.0443098	-0.585151	0.000881447	0.00195063
KLHL42	0.0636085	-0.585181	1.96267e-05	7.00876e-05
AP4S1	0.0303438	-0.585186	0.00894538	0.0143165
VMAC	0.0393477	-0.585202	0.00168352	0.00339308
MPND	0.0345667	-0.585216	0.00404638	0.00718655
GAL	0.0595375	-0.585225	0.000309485	0.000793317
AC098850.3	0.0276895	-0.585235	0.0147711	0.0221541
WNT5A	0.0384718	-0.585249	0.00394859	0.00703139
PLEKHM2	0.0353687	-0.585256	0.00436161	0.0076686
IKZF2	0.031249	-0.585267	0.010375	0.0162668
ELL	0.0210323	-0.585293	0.0405434	0.0534589
SMPDL3A	0.0216931	-0.58537	0.034107	0.0459692
METRNL	0.0326293	-0.585389	0.0101732	0.016002
MAD2L1	0.0616657	-0.585396	0.00015438	0.000434097
MNT	0.0280027	-0.585396	0.0128581	0.019601
ZNF189	0.0381213	-0.58541	0.00236605	0.00454969
CCP110	0.066464	-0.585538	7.61012e-06	2.9664e-05
RPAP3	0.0630871	-0.585548	2.01268e-05	7.17115e-05
AGAP3	0.0471927	-0.58559	0.000478958	0.00115448
TRIM16L	0.0307584	-0.58559	0.00718398	0.0118037
WDR91	0.0232791	-0.585653	0.0304063	0.0415797
DESI1	0.152568	-0.585669	3.53932e-19	4.471e-18
MGLL	0.0284175	-0.58569	0.0378916	0.050388
MOV10	0.044508	-0.585721	0.000861378	0.00191258
TTLL4	0.065828	-0.585739	6.46117e-06	2.56278e-05
MPHOSPH10	0.145592	-0.585776	3.76725e-17	4.39454e-16
SYVN1	0.0371298	-0.585781	0.00368882	0.00663137
TOMM70	0.115081	-0.585811	1.89224e-12	1.72387e-11
NFKB2	0.0211378	-0.585823	0.0474903	0.061396
MPZL3	0.0252819	-0.585851	0.0215627	0.0308091
UBE3B	0.0509499	-0.585863	0.000197203	0.000535344
TIAM2	0.0304026	-0.585877	0.0089432	0.0143148
DHX9	0.149677	-0.585895	6.14629e-17	7.07831e-16
AC008267.5	0.066667	-0.585982	5.2989e-06	2.14552e-05
AMPD2	0.0210877	-0.585982	0.0352834	0.0473729
CSTF2T	0.0261464	-0.586052	0.0183763	0.0267797
NSMAF	0.040728	-0.586055	0.00151464	0.00310316
ZNF34	0.0201488	-0.586066	0.0399873	0.0528028
MFSD6	0.0657664	-0.586071	1.16816e-05	4.38192e-05
LY6G6C	0.0338508	-0.586078	0.0151811	0.0226694
ZNF550	0.0223323	-0.586101	0.0298054	0.040852
ADAD2	0.0204629	-0.586106	0.0393554	0.0521044
EZH1	0.0470511	-0.586118	0.000505909	0.00121068
SLC22A5	0.0207457	-0.586148	0.0442004	0.0576676
SEL1L	0.0655875	-0.586195	1.23704e-05	4.61561e-05
ZBTB22	0.0383199	-0.586262	0.00220044	0.00427281
CNKSR3	0.0489606	-0.586274	0.000285781	0.00074112
PPP1R3E	0.0260955	-0.586297	0.020935	0.0300786
DESI2	0.102116	-0.5863	4.86648e-10	3.59024e-09
ZNF335	0.0231571	-0.586304	0.0307038	0.0419548
GLRB	0.0222832	-0.586307	0.0343305	0.0462536
ACACA	0.0667152	-0.586311	7.28613e-06	2.86039e-05
ZNF133	0.0349709	-0.586354	0.0041715	0.00738052
SENP7	0.047931	-0.58636	0.00049848	0.00119561
TMEM161B	0.0456938	-0.586365	0.000546572	0.00129258
CKMT2-AS1	0.0249634	-0.586501	0.0193983	0.0281105
SLC2A9	0.0217365	-0.58651	0.0326817	0.0442937
NENF	1.10354	-0.586523	8.34497e-140	4.62817e-138
RB1CC1	0.176534	-0.586545	1.01561e-23	1.51264e-22
NOTCH2	0.0870788	-0.586582	3.53073e-08	2.07367e-07
IPO7	0.142609	-0.586594	4.62385e-17	5.37395e-16
C8orf44	0.0456978	-0.586608	0.000544595	0.00128838
HARS2	0.0283562	-0.586615	0.0125661	0.0192255
MICU3	0.0512464	-0.586645	0.00116819	0.00247622
TTC31	0.0310109	-0.586648	0.00781551	0.0127174
PDLIM3	0.0328226	-0.586688	0.010298	0.0161702
KIF3C	0.0238613	-0.586751	0.0286655	0.0394897
FAM210A	0.0478892	-0.586809	0.000431976	0.00105634
TGFA	0.023895	-0.586835	0.0363775	0.0486817
MARK4	0.0504211	-0.586839	0.000192368	0.000524867
MECOM	0.0194524	-0.586923	0.0489614	0.0630529
PWAR6	0.0335591	-0.58701	0.00655202	0.0109085
PARP2	0.0305904	-0.587017	0.00953864	0.0151376
BTN2A2	0.0228661	-0.587036	0.0281466	0.0388468
CLK2	0.0368116	-0.58704	0.00301736	0.00557977
ELK3	0.0291675	-0.587061	0.0119677	0.0184214
CNTNAP3	0.0217894	-0.58708	0.0360524	0.0482978
SLC7A5	0.0691825	-0.587122	2.07601e-05	7.36357e-05
MED12	0.0403801	-0.587152	0.00153055	0.00312915
OSGEPL1	0.0228107	-0.587157	0.0261356	0.0364331
ZNF429	0.0518759	-0.587201	0.000140025	0.000398161
MCMBP	0.0515899	-0.587206	0.000220936	0.000591894
AL355338.1	0.214306	-0.587248	4.87742e-33	9.00365e-32
CPOX	0.0199713	-0.587248	0.0469734	0.0608835
HSPH1	0.11783	-0.587281	1.00621e-10	7.90283e-10
IQGAP2	0.0368069	-0.587292	0.00818344	0.0132479
CLSTN2	0.0672253	-0.587299	0.000324089	0.000825067
ECPAS	0.0573828	-0.587311	5.7739e-05	0.000182619
L3HYPDH	0.0202219	-0.587327	0.0414591	0.0544789
TAOK1	0.0959498	-0.587332	2.54807e-09	1.71824e-08
ZNF267	0.0264405	-0.587395	0.0212176	0.0304192
ARRDC1-AS1	0.0344755	-0.587414	0.0051789	0.00889167
CDKL2	0.0209007	-0.587449	0.0410803	0.0540879
CDK5RAP2	0.0605491	-0.587468	3.52722e-05	0.00011837
POFUT1	0.0386238	-0.587484	0.00242087	0.00464099
CPNE2	0.0477532	-0.587545	0.000681856	0.00156339
KDM5C	0.0514382	-0.587573	0.000242409	0.000641537
KIAA0895L	0.0307375	-0.587587	0.0104342	0.0163475
INTS12	0.0433109	-0.587633	0.000909814	0.00200394
AGO2	0.0722813	-0.587638	1.59813e-06	7.18646e-06
ITPRIPL1	0.0213415	-0.58765	0.0364533	0.0487574
ZNF468	0.0199379	-0.587654	0.0436594	0.0570265
EDRF1	0.0416254	-0.587678	0.00135828	0.00282863
ZNF598	0.0397087	-0.587685	0.00192384	0.00380108
ACAP1	0.0208063	-0.587692	0.039124	0.0518414
INTS4	0.0234375	-0.587727	0.0284067	0.0391672
MADD	0.0303577	-0.58779	0.00927609	0.014771
EHBP1L1	0.0407449	-0.587804	0.0018486	0.00367541
CENPW	0.159979	-0.587808	9.63535e-12	8.2435e-11
PGM3	0.0330457	-0.587823	0.00596801	0.0100661
CDK8	0.0264836	-0.587841	0.0174212	0.0255727
VRK1	0.0548223	-0.587851	0.000160397	0.000448304
SPATA6	0.0490141	-0.58786	0.000269001	0.00070352
HAUS5	0.0278079	-0.587876	0.0125946	0.0192598
CCDC189	0.0264219	-0.587881	0.0164174	0.0242522
RAB22A	0.101798	-0.587888	4.45427e-10	3.29189e-09
ZNF264	0.0524204	-0.587893	0.00014071	0.000399747
FAM171A1	0.0475946	-0.587949	0.000459146	0.00111267
CREB3L2	0.0536355	-0.587974	0.000157659	0.000441354
MRNIP	0.030931	-0.58803	0.00719988	0.0118252
TMTC2	0.028742	-0.58804	0.0142973	0.0215533
SLC16A3	0.039839	-0.588056	0.00482369	0.00836588
IFT122	0.0309314	-0.588112	0.00773076	0.0125941
INTS13	0.0452977	-0.588115	0.000537304	0.00127376
KDELC2	0.0408913	-0.588129	0.00173153	0.00347065
NBN	0.0707123	-0.588131	2.35183e-06	1.02301e-05
CHADL	0.0328736	-0.588147	0.0054184	0.00925387
RAI14	0.0485598	-0.588152	0.000580966	0.00136093
LRRC75B	0.040551	-0.58825	0.00145484	0.0029986
XRCC4	0.0378284	-0.588259	0.00290077	0.00539177
EPG5	0.0328786	-0.588271	0.00609213	0.0102495
HIST1H2BN	0.0436476	-0.58828	0.000856182	0.0019028
SOS1	0.04934	-0.588311	0.00036669	0.000915277
ARHGAP25	0.0224563	-0.588336	0.0256308	0.0358163
TMEM209	0.037204	-0.588341	0.00275901	0.00517545
FAM206A	0.035139	-0.588346	0.00374852	0.00672436
L3MBTL2	0.0300253	-0.58836	0.00864775	0.0139017
RBM28	0.0551094	-0.588416	9.68401e-05	0.000288467
FRMD6	0.0940806	-0.588432	4.49195e-09	2.92787e-08
WDR19	0.0293941	-0.588444	0.0120797	0.0185711
VANGL1	0.028121	-0.588449	0.0149724	0.0224028
ZNF652	0.111446	-0.588465	1.15668e-11	9.80306e-11
MARK2	0.0800933	-0.588472	2.04588e-07	1.07167e-06
DCAF15	0.0331178	-0.588474	0.00659807	0.0109794
METTL13	0.0280524	-0.588486	0.0113568	0.0176053
HSPA14	0.0260939	-0.588493	0.0178897	0.0261491
MRM1	0.0202337	-0.588507	0.039777	0.052569
PRR12	0.0308858	-0.588521	0.0091914	0.0146527
PSMB10	0.0298406	-0.588523	0.0105877	0.0165449
MYO15B	0.0232413	-0.58854	0.0291333	0.0400555
NFATC2	0.0333974	-0.588554	0.00533519	0.00913026
EDDM13	0.0446235	-0.588561	0.000614128	0.00142965
IFT80	0.0280468	-0.58861	0.0149577	0.0223861
SPG11	0.055872	-0.588619	9.97983e-05	0.000296232
PPT2	0.0205047	-0.588628	0.0410074	0.0540088
YTHDF3-AS1	0.047575	-0.588677	0.000328772	0.000834972
KCNC4	0.0328987	-0.588677	0.00611399	0.0102794
POGLUT1	0.0362298	-0.588832	0.00368854	0.00663137
ATP13A3	0.0658736	-0.588836	1.04796e-05	3.9782e-05
SLC25A28	0.0339623	-0.588878	0.00511632	0.00879736
STXBP1	0.0312313	-0.588885	0.00737406	0.0120752
VPS39	0.0386441	-0.588909	0.0025283	0.0048112
RGL1	0.0326421	-0.588923	0.00705316	0.0116205
RUFY1	0.0297837	-0.58893	0.0100786	0.0158788
AC092803.2	0.0482302	-0.588962	0.000352957	0.000887305
SLC12A9	0.0332759	-0.589002	0.00581293	0.00983338
CHEK2	0.0259102	-0.589021	0.0173493	0.025474
DLAT	0.0348772	-0.589079	0.00403425	0.00716677
CAMK1D	0.0488327	-0.589084	0.000348195	0.000876902
ZNF780A	0.0237858	-0.589107	0.0232277	0.0328981
AL133410.1	0.0309372	-0.589128	0.0074243	0.0121418
ANO6	0.0760154	-0.58913	5.754e-07	2.79951e-06
LRRC8D	0.0538823	-0.589149	8.91587e-05	0.000267921
AC036176.1	0.047193	-0.589166	0.000384527	0.00095415
YTHDC2	0.106888	-0.589175	2.30177e-10	1.7502e-09
EHBP1	0.0706176	-0.589187	2.58154e-06	1.11373e-05
RAB3A	0.0222307	-0.589233	0.0301338	0.0412338
XPO7	0.0430337	-0.589261	0.000907482	0.0019995
AC103591.3	0.0736215	-0.589343	4.49143e-06	1.84997e-05
NLGN4Y	0.0368029	-0.589357	0.00274202	0.00514739
MAN1B1-DT	0.0197765	-0.589362	0.0427322	0.0559714
CTPS2	0.0291728	-0.589378	0.00958321	0.0152026
ZNF518B	0.0521078	-0.589401	0.000195362	0.000531603
SYNJ2	0.0389828	-0.589404	0.00556938	0.00947206
LIMK1	0.0343561	-0.589406	0.0048458	0.00839501
LGALSL	0.0595923	-0.589425	5.92697e-05	0.000186666
CLOCK	0.0547165	-0.589434	0.000105885	0.000312159
AC026801.2	0.0213134	-0.589439	0.0331294	0.0448331
AP001783.1	0.0345596	-0.589441	0.00422378	0.0074532
UBR1	0.0311205	-0.589455	0.00786739	0.0127951
AP005329.3	0.0442295	-0.589457	0.000568988	0.00133758
CDC42EP5	0.205676	-0.589466	5.22911e-30	9.05782e-29
DOCK9-DT	0.0258722	-0.589467	0.0157284	0.0233646
METTL6	0.0339295	-0.589488	0.00457367	0.00798902
CELSR2	0.115333	-0.589555	4.11735e-12	3.64593e-11
RLN2	0.0190098	-0.589567	0.0479598	0.061927
REST	0.135172	-0.589586	2.64361e-15	2.82812e-14
AFTPH	0.0954135	-0.589612	3.7957e-09	2.50504e-08
ZNF136	0.0218166	-0.589642	0.0325296	0.0441159
GPD2	0.0324903	-0.589656	0.00710422	0.0116919
GTF3C4	0.056494	-0.589672	6.14774e-05	0.000192564
SHQ1	0.0220326	-0.589682	0.0302443	0.0413806
THAP12	0.0865084	-0.589759	6.24264e-08	3.52246e-07
FXR2	0.0360689	-0.58977	0.00455488	0.00796681
AC004846.1	0.0226381	-0.589801	0.0250514	0.0351347
TDRD3	0.0582241	-0.589829	3.47973e-05	0.000116838
PINK1	0.0436532	-0.589831	0.00106037	0.00228266
LOXL1-AS1	0.0238074	-0.58992	0.0215587	0.0308079
RNF103	0.0347513	-0.589936	0.00552448	0.00940962
GFPT1	0.0414133	-0.589957	0.00131119	0.0027423
SLC25A22	0.0239281	-0.589962	0.0235977	0.0333437
MTHFD2	0.0571362	-0.589997	9.4755e-05	0.000282923
AC073332.1	0.0321357	-0.59002	0.00639839	0.0106766
CNEP1R1	0.0219451	-0.59009	0.0353725	0.0474725
DOLPP1	0.0260701	-0.590121	0.019607	0.0283803
GMEB1	0.03141	-0.590147	0.00845411	0.0136372
XPOT	0.0463345	-0.590149	0.000617218	0.00143495
APOL2	0.0223872	-0.59017	0.0342451	0.0461505
NVL	0.0411755	-0.5902	0.00124134	0.00261221
PARP11	0.0259434	-0.5902	0.0164097	0.0242435
PLEKHG4B	0.0384987	-0.59021	0.00254872	0.00484422
C16orf89	0.023807	-0.59021	0.0350409	0.0470674
UBP1	0.0570652	-0.590242	5.81731e-05	0.000183716
FNDC4	0.0411598	-0.590242	0.00144568	0.00298362
ZYG11B	0.0369583	-0.590294	0.00269599	0.00507681
S100A1	0.0329674	-0.590301	0.00621617	0.0104207
FAM120B	0.0433695	-0.590317	0.000968399	0.00210982
CBX7	0.0235442	-0.590329	0.0263914	0.036737
USP53	0.0527125	-0.590336	0.000235406	0.000625621
BCOR	0.0346208	-0.59034	0.00435052	0.0076523
IQSEC1	0.0380048	-0.59041	0.00196651	0.00387328
PLEKHG5	0.0232844	-0.59041	0.0265879	0.0369577
RRM2B	0.0210584	-0.590417	0.0400654	0.0528948
CNOT10	0.0430963	-0.59048	0.000840651	0.00187511
FEN1	0.0257303	-0.590488	0.021422	0.0306497
DNALI1	0.0445411	-0.59052	0.00100523	0.00218217
IFNLR1	0.025144	-0.59053	0.0234612	0.0331822
TTC23	0.0291766	-0.590558	0.0103197	0.0161982
ACBD3	0.122072	-0.59056	2.35004e-13	2.25979e-12
ZNF793-AS1	0.0385715	-0.590574	0.00210093	0.00410416
TTI2	0.0205571	-0.590581	0.0396977	0.0524822
STK11	0.0492374	-0.590588	0.000336455	0.000851576
IBA57	0.0240062	-0.590611	0.0215821	0.0308263
RAB33B	0.0206924	-0.590621	0.0393798	0.0521313
TRIM22	0.0315191	-0.590635	0.00910854	0.0145353
WDFY3	0.0409437	-0.590649	0.00143515	0.00296575
PSIP1	0.107899	-0.590679	3.10844e-10	2.33133e-09
UTP14C	0.0434006	-0.590684	0.000901661	0.00198806
AC040169.1	0.037947	-0.590695	0.00189807	0.00375897
CBWD3	0.0326626	-0.590712	0.0063931	0.0106692
ODR4	0.0596131	-0.590723	3.69922e-05	0.000123291
AL139353.1	0.023057	-0.590735	0.0238191	0.0336228
NUP133	0.0339557	-0.590749	0.00483757	0.00838419
ZNF502	0.020546	-0.590784	0.0396329	0.0524223
RASSF10	0.0540035	-0.590812	6.4009e-05	0.000199752
ZMAT3	0.0333722	-0.590833	0.00644157	0.0107416
RAP1GAP2	0.0258113	-0.590852	0.017587	0.0257841
PACS2	0.0376098	-0.590903	0.00264235	0.00499216
STRN3	0.105839	-0.590924	1.2091e-10	9.43188e-10
SENP5	0.044259	-0.590924	0.000792676	0.00178289
ZNF532	0.0424804	-0.590931	0.00134371	0.00280199
WDR4	0.029927	-0.590964	0.010541	0.0164821
POC1B	0.0422372	-0.590971	0.00118725	0.00250924
NAPB	0.0240704	-0.590978	0.0225984	0.0321111
ZNF44	0.0355175	-0.590987	0.00336521	0.00612274
POLI	0.0384812	-0.59102	0.00206635	0.0040485
TMEM184C	0.0384398	-0.591022	0.00230132	0.00444618
MED17	0.0383455	-0.591022	0.00249082	0.00474987
NPIPA1	0.0200321	-0.591029	0.0428036	0.0560476
UBE3C	0.0774592	-0.591041	4.54237e-07	2.24631e-06
C9orf72	0.0222723	-0.591064	0.0300969	0.0412012
EXOSC9	0.0348826	-0.591074	0.00459212	0.00801482
UBE2H	0.163254	-0.591106	8.81162e-20	1.13929e-18
STRIP1	0.021217	-0.591109	0.0382768	0.0508468
IRF2BP1	0.0330434	-0.591118	0.00601294	0.0101311
COG1	0.0275716	-0.591172	0.0135548	0.020559
PRDM2	0.0930332	-0.591204	5.23026e-09	3.39162e-08
CCNO	0.0297415	-0.591209	0.0126421	0.0193183
PMS2	0.0428729	-0.591212	0.000883779	0.00195511
PARP3	0.0226655	-0.591226	0.0283931	0.0391528
PNPLA6	0.0230065	-0.591226	0.0288537	0.039712
AL139289.2	0.0232941	-0.591305	0.0255061	0.0356735
CBLL1	0.0293024	-0.591331	0.0100371	0.0158194
SAMD8	0.0562144	-0.591342	0.000107381	0.00031607
SLC17A5	0.0379942	-0.591352	0.0031867	0.00585177
TAOK2	0.0284318	-0.591375	0.0135162	0.0205127
PLEKHA7	0.0361504	-0.591394	0.0035086	0.00634801
TOR1AIP2	0.130763	-0.591426	1.38341e-14	1.42221e-13
SDE2	0.022876	-0.591429	0.0288034	0.0396579
ZNF211	0.0191137	-0.591438	0.047995	0.0619535
SLC25A33	0.0969377	-0.591478	1.92077e-09	1.32144e-08
ATXN2	0.0881236	-0.591501	3.04117e-08	1.79783e-07
LINC01534	0.0254398	-0.591501	0.0161864	0.02395
PDIK1L	0.023592	-0.591508	0.0258746	0.0361407
ABCF1	0.160982	-0.591515	8.56584e-20	1.10865e-18
DAGLB	0.0250565	-0.591546	0.021015	0.0301731
ATP6V0A1	0.0305596	-0.591571	0.00899804	0.0143916
CA2	0.0328028	-0.591604	0.00855944	0.0137789
GABPB1	0.0338701	-0.591646	0.00553971	0.00942795
PARD3	0.0912247	-0.591735	6.2641e-09	4.03308e-08
BCAR1	0.024021	-0.591753	0.028004	0.0386711
ZNF761	0.027981	-0.591781	0.0132254	0.0201029
AGK	0.0209058	-0.5918	0.0374575	0.0498999
DENND1B	0.0325564	-0.591809	0.00606823	0.0102133
BMS1	0.0785821	-0.591812	4.08805e-07	2.03437e-06
FBXL17	0.0426237	-0.591865	0.00106194	0.00228382
ZNF135	0.0260393	-0.591868	0.0176958	0.0259105
ATG7	0.0228221	-0.591917	0.0270719	0.0375314
RPRD1B	0.0375206	-0.591919	0.00259958	0.00492312
TMEM229B	0.0460325	-0.591931	0.000322724	0.000822088
TDP1	0.0269293	-0.591947	0.0145116	0.0218244
NCOA6	0.051989	-0.591964	0.000183158	0.000503377
ZNF503-AS2	0.030662	-0.591978	0.00810242	0.0131302
HECTD4	0.0593848	-0.591985	4.24905e-05	0.000139051
PTPN12	0.102308	-0.592073	3.23793e-10	2.42413e-09
IMPA2	0.16435	-0.592108	6.92839e-21	9.33008e-20
PLEKHM1	0.0243137	-0.592115	0.0217952	0.031071
FAM117B	0.0233492	-0.59212	0.0286063	0.0394123
FANK1	0.0273993	-0.59215	0.0159175	0.0235991
EXOG	0.0432661	-0.59219	0.000991085	0.00215405
TTC27	0.0268556	-0.59219	0.0152532	0.022761
ZSCAN32	0.020857	-0.592207	0.0370337	0.0494395
RNF123	0.0250097	-0.592319	0.0208438	0.0299667
STEAP2	0.023302	-0.592323	0.0297456	0.0407954
FBXO28	0.0477826	-0.59234	0.000352205	0.000885589
MACO1	0.0461999	-0.592347	0.000721705	0.00164372
GOLM1	0.0377454	-0.592368	0.00307658	0.00567849
ZNF74	0.0206928	-0.592491	0.0378415	0.0503478
GTF3C1	0.0627172	-0.592508	3.0753e-05	0.000104732
KIF3B	0.0590618	-0.592512	3.04739e-05	0.000103949
PLOD3	0.0233812	-0.592569	0.0332352	0.0449715
MTFR1	0.0365704	-0.592571	0.0025965	0.00491863
CHM	0.0512261	-0.592573	0.000174325	0.000482455
NYNRIN	0.0273229	-0.592599	0.0175479	0.0257386
AC087741.1	0.0258415	-0.592599	0.0180239	0.0263209
ERCC8	0.0305257	-0.592627	0.00727279	0.0119249
DHX16	0.0412557	-0.592641	0.00125993	0.00264692
TUBG1	0.0505895	-0.592662	0.000362776	0.000907658
HERC1	0.0478286	-0.592664	0.000366056	0.000914418
ERO1B	0.0246295	-0.592685	0.0253752	0.0355141
NDN	0.0587877	-0.592718	3.38114e-05	0.00011383
CSRNP3	0.0288792	-0.592755	0.0120871	0.0185766
KMT2A	0.194972	-0.59276	4.38876e-28	7.31171e-27
MYO1D	0.051065	-0.592779	0.000194237	0.000529045
NCOA1	0.061899	-0.59279	2.13083e-05	7.53476e-05
PCNX4	0.0741885	-0.5928	1.5189e-06	6.86179e-06
VRK2	0.0320433	-0.59283	0.00691923	0.0114476
LRIG3	0.071083	-0.592844	2.00833e-06	8.85783e-06
LIN52	0.0234435	-0.592851	0.0261739	0.0364744
ZCCHC8	0.057598	-0.592881	4.44514e-05	0.000144794
ZNF506	0.055633	-0.592886	6.09971e-05	0.000191202
RAPGEF2	0.0290136	-0.592919	0.0127111	0.0194027
FAM126B	0.039506	-0.59301	0.00141351	0.00292774
SSTR2	0.0437755	-0.593012	0.0114488	0.0177241
COQ3	0.0230371	-0.593015	0.0263481	0.0366848
RFX7	0.0280043	-0.593043	0.0139707	0.0211186
PRICKLE1	0.036157	-0.593066	0.00513528	0.00882278
SMAP2	0.0290752	-0.59308	0.0110234	0.0171369
MTSS1L	0.0335057	-0.59311	0.0056309	0.0095587
NUP214	0.0455704	-0.593117	0.000560881	0.00132122
C6orf120	0.0444592	-0.593122	0.000747699	0.0016959
PLCB3	0.0273619	-0.593127	0.0161555	0.02391
EFHD2	0.131059	-0.593141	7.80561e-14	7.68707e-13
HBEGF	0.032656	-0.593155	0.0104598	0.0163815
KLF7	0.022729	-0.593178	0.0315042	0.0429187
RECQL5	0.0206953	-0.593183	0.0361393	0.0484039
CBX4	0.0454934	-0.593201	0.000708835	0.00161849
UBQLN4	0.0390836	-0.593218	0.00230632	0.00445514
NUDT6	0.0228	-0.593218	0.0271859	0.0376729
PLAGL2	0.0293463	-0.593241	0.0098908	0.0156258
ANGEL2	0.0407022	-0.593293	0.00137932	0.00286632
PIGL	0.0529143	-0.593302	0.000147501	0.000416887
SMYD4	0.0276943	-0.593328	0.0135654	0.0205707
RTL6	0.0361658	-0.593346	0.00330231	0.00602478
UTY	0.0438389	-0.593365	0.000721612	0.00164372
PSAT1	0.0425546	-0.593372	0.00129601	0.00271415
AL033384.1	0.0236391	-0.593379	0.0256174	0.0358023
PSMG3-AS1	0.0273449	-0.593409	0.0129731	0.0197573
ADNP2	0.0394032	-0.593419	0.00184586	0.00367168
KIF1C	0.0463407	-0.593486	0.00076733	0.00173486
AL590399.1	0.0235789	-0.5935	0.0235515	0.0332859
WAPL	0.0903296	-0.593531	1.50797e-08	9.26544e-08
MMP23B	0.0379049	-0.593587	0.00287355	0.00534826
ZNF621	0.029736	-0.593648	0.0101986	0.0160359
SLC35E2B	0.0311031	-0.593685	0.00777867	0.0126607
METTL25	0.0296538	-0.593687	0.0089921	0.0143844
USP25	0.0386267	-0.593748	0.00242385	0.00464599
ROPN1B	0.0370635	-0.593788	0.0026545	0.00501361
AC124016.1	0.0343846	-0.593797	0.00420755	0.00743079
AP3M2	0.0323194	-0.593804	0.00658759	0.0109649
ZER1	0.031081	-0.593848	0.00797363	0.0129414
VCPIP1	0.0309821	-0.593848	0.00804687	0.0130502
CRISPLD2	0.0405079	-0.593862	0.00171045	0.00343638
LRP6	0.0887569	-0.593897	2.1322e-08	1.28512e-07
JAG2	0.0479982	-0.593965	0.000525184	0.00124877
STYX	0.0388372	-0.593989	0.00190249	0.00376596
MICAL3	0.0471342	-0.594091	0.000532549	0.00126326
PTCH1	0.118322	-0.59415	2.61618e-11	2.1622e-10
CEP170B	0.0342179	-0.594168	0.0064936	0.0108184
ZNF654	0.0339007	-0.594248	0.00533867	0.00913498
ME1	0.0429151	-0.594264	0.000902085	0.0019883
PDE4D	0.0464561	-0.594304	0.00316196	0.00581401
GGA3	0.0279159	-0.594304	0.0130595	0.0198793
PI4K2B	0.0282175	-0.594344	0.0122766	0.0188212
AL161421.1	0.0446988	-0.594346	0.00192168	0.003798
EMC1	0.0414931	-0.594348	0.00111038	0.00237416
PNPLA8	0.0943738	-0.594369	2.32245e-09	1.5823e-08
LRFN4	0.0402209	-0.594395	0.00183114	0.00364526
NIPAL4	0.0300569	-0.594416	0.00710272	0.0116915
ATXN1L	0.0387242	-0.594479	0.00237223	0.00455949
PTPN3	0.0375543	-0.594481	0.00277689	0.00520205
SLC12A2	0.294563	-0.594495	5.18446e-38	1.05738e-36
CORO2A	0.0351091	-0.59461	0.00388479	0.00693537
USP36	0.0496443	-0.594652	0.000258789	0.000679906
NR2F2	0.0619734	-0.594661	2.476e-05	8.64651e-05
TTLL3	0.0307425	-0.594661	0.00811255	0.013145
NFIL3	0.0196809	-0.594692	0.0471229	0.061046
REL	0.11269	-0.594768	1.29406e-11	1.09308e-10
ATMIN	0.0507019	-0.594773	0.00020468	0.000553148
ZHX2	0.0239108	-0.594801	0.0228603	0.032454
PRKCD	0.0230954	-0.594806	0.0315289	0.0429476
TNNT1	0.0555142	-0.594846	0.000439135	0.00107136
GNPNAT1	0.0374701	-0.594848	0.00247315	0.00472302
KPNA3	0.0674167	-0.594853	7.65754e-06	2.98121e-05
NQO1	0.0316378	-0.594867	0.0104961	0.0164301
CCNY	0.0556714	-0.594881	6.91822e-05	0.00021389
ANK3	0.0964529	-0.594899	4.05064e-09	2.65941e-08
ZNF496	0.0364775	-0.59493	0.00259682	0.00491863
AL034549.1	0.0329666	-0.594939	0.00509224	0.00876004
COG5	0.0337653	-0.594939	0.00523606	0.00898128
HDGFL3	0.115766	-0.594969	5.3307e-12	4.66805e-11
RAPGEF6	0.0219248	-0.59497	0.03228	0.043851
TMEM184A	0.0221286	-0.59497	0.0325395	0.0441246
ZNF800	0.0633312	-0.594981	1.16303e-05	4.36524e-05
FRAT2	0.0761876	-0.594986	2.77365e-07	1.41651e-06
ANKRD28	0.0440423	-0.594993	0.000688976	0.00157685
MBOAT2	0.0358786	-0.595019	0.00513355	0.008821
PHF6	0.0669915	-0.595056	5.14752e-06	2.08891e-05
MAP3K2	0.0777128	-0.595107	4.10091e-07	2.03916e-06
ZNF567	0.0357574	-0.595177	0.00393054	0.00700221
TENT4B	0.0344289	-0.595182	0.0049317	0.00852263
DSCC1	0.0249685	-0.595245	0.0176517	0.0258639
FEM1C	0.025054	-0.595287	0.0212677	0.0304667
C15orf41	0.0234652	-0.595292	0.0273099	0.03782
HYAL3	0.0220501	-0.595294	0.0287009	0.039534
SPOPL	0.0473687	-0.595308	0.000325254	0.000827366
ZNF574	0.0210012	-0.595339	0.0384311	0.0510303
UIMC1	0.0202871	-0.595341	0.0436568	0.0570265
IFT81	0.0654052	-0.595343	8.01395e-06	3.1123e-05
ZADH2	0.0496667	-0.595385	0.000274995	0.000717711
ITPRIPL2	0.0236242	-0.595413	0.0272813	0.0377892
AARS	0.0310201	-0.595437	0.00927069	0.0147642
ARHGAP27	0.0238741	-0.595453	0.024277	0.0341852
PAQR7	0.0331176	-0.595467	0.00645683	0.0107642
AQR	0.058672	-0.595483	3.62501e-05	0.000121169
PLEKHA3	0.0855642	-0.595493	4.05054e-08	2.34842e-07
ARHGEF10L	0.0287155	-0.595528	0.0221126	0.0314845
LHFPL2	0.0454456	-0.59556	0.000759964	0.00172064
GNPTAB	0.126691	-0.595591	7.65549e-14	7.5451e-13
MED1	0.0480896	-0.595593	0.000365722	0.000913763
NINJ2	0.030438	-0.59564	0.0103104	0.0161876
PSD4	0.0252641	-0.595652	0.0177241	0.0259429
LIPT1	0.0256624	-0.595691	0.0175686	0.02576
CCDC88C	0.0410841	-0.595696	0.00216946	0.00422108
KHNYN	0.0363974	-0.595705	0.00327299	0.00598077
SYNGAP1	0.01967	-0.595708	0.0467577	0.0606163
PDP1	0.0346085	-0.59571	0.00480356	0.00833553
SET	1.18969	-0.595711	4.22323e-112	1.94192e-110
LINC00847	0.0186787	-0.59575	0.0471326	0.0610522
AC062017.1	0.0273785	-0.595768	0.0143936	0.0216779
LMO2	0.0687076	-0.595785	1.04243e-05	3.962e-05
ZBTB38	0.0673136	-0.595787	6.38692e-06	2.53572e-05
BRAP	0.0328403	-0.595796	0.00617367	0.0103577
NBPF11	0.0200662	-0.595829	0.0445392	0.0580557
RIN3	0.0307423	-0.59588	0.00748993	0.012238
ZNF316	0.030691	-0.595883	0.00865902	0.0139181
PTCD2	0.0268165	-0.595892	0.0144909	0.0217958
NUP98	0.0521985	-0.595908	0.000177881	0.000490901
METTL4	0.037808	-0.595943	0.00220085	0.00427294
KPNA2	0.0613849	-0.595976	0.00029925	0.00077036
GPR107	0.0407952	-0.595978	0.00151374	0.0031018
NPIPB15	0.0189202	-0.596035	0.0477604	0.0617011
FAM173B	0.0528126	-0.596067	0.000137374	0.000391502
SNTA1	0.0280029	-0.596093	0.0122357	0.0187699
KIF1B	0.070256	-0.596102	1.98063e-06	8.74783e-06
NSUN3	0.0258894	-0.596137	0.0156308	0.0232532
FOXJ3	0.0862367	-0.59614	2.38222e-08	1.42696e-07
SLC39A10	0.115506	-0.596146	5.85912e-12	5.10252e-11
GRPEL2	0.0287832	-0.596172	0.0110894	0.0172246
PITPNM1	0.0262893	-0.596219	0.0164435	0.0242878
PPP2R5D	0.0331771	-0.596242	0.00508378	0.00875452
MSH2	0.0385532	-0.596268	0.00195832	0.00385895
YKT6	0.0617599	-0.596291	2.62067e-05	9.0815e-05
FAM114A2	0.0252924	-0.596303	0.0191687	0.0278223
GCNT2	0.0322321	-0.596327	0.00684914	0.011342
DOCK7	0.0731301	-0.59634	1.08536e-06	5.04758e-06
SLC26A11	0.0239253	-0.596348	0.0246778	0.0346608
LINC00640	0.0339236	-0.596357	0.00371738	0.00667608
WDFY1	0.0414941	-0.596383	0.00118485	0.00250458
AC011611.4	0.0197708	-0.596399	0.047992	0.0619535
KRT80	0.0279207	-0.596506	0.0265326	0.0369039
SSH1	0.0238462	-0.596511	0.0252569	0.0353798
MAK16	0.0383578	-0.596553	0.00217803	0.0042332
AL117332.1	0.022533	-0.596553	0.0281409	0.0388468
NOXO1	0.0222973	-0.59656	0.0442139	0.0576733
ZDHHC21	0.068438	-0.596595	3.68111e-06	1.54233e-05
MTHFR	0.0249357	-0.59663	0.0220624	0.0314165
MARS	0.0386977	-0.596637	0.00289778	0.005387
ZBTB10	0.0537673	-0.596716	0.000118595	0.000344426
COG6	0.0277825	-0.596784	0.0126884	0.0193758
ZNF623	0.0243446	-0.596794	0.0229776	0.0325913
LBR	0.0859528	-0.596796	8.76594e-08	4.84888e-07
FBXW11	0.0391838	-0.596796	0.00194103	0.00383086
SDF2L1	0.173422	-0.59681	3.47483e-22	4.87132e-21
LATS1	0.0491746	-0.59681	0.000256311	0.000673921
FAM102B	0.0272254	-0.596826	0.0137255	0.020783
CCDC92	0.0743602	-0.596908	1.11758e-06	5.18383e-06
CRY2	0.0207351	-0.596924	0.0361305	0.0483972
SLC4A3	0.026521	-0.596952	0.0196955	0.0285019
ZNF740	0.0203111	-0.596966	0.0385242	0.0511378
CAMSAP2	0.0576374	-0.59699	4.51749e-05	0.000146923
AL445524.1	0.0714372	-0.596992	2.15647e-06	9.44855e-06
LRIG2	0.0324998	-0.597016	0.00568698	0.00964096
AC083973.1	0.0295724	-0.59702	0.00697822	0.0115225
AC027031.2	0.0310283	-0.59702	0.00901864	0.0144082
FLVCR1	0.0407534	-0.597034	0.00142689	0.00295159
ROCK2	0.0723497	-0.597074	1.48275e-06	6.7058e-06
BDNF-AS	0.0239979	-0.597079	0.0247164	0.0346996
UBR7	0.0233113	-0.597081	0.0259763	0.036267
SELENOI	0.0464073	-0.597102	0.000411862	0.00101402
AL021368.2	0.0280869	-0.597109	0.0122012	0.0187328
SENP2	0.0525532	-0.597167	0.00015725	0.000440601
ACAP2	0.12763	-0.597169	2.06664e-14	2.1007e-13
NBAS	0.0483963	-0.597177	0.000285005	0.00073941
ZMAT1	0.0314794	-0.597181	0.00951064	0.0151026
ZDHHC18	0.0394784	-0.597202	0.00200747	0.00394414
RBBP8NL	0.0226516	-0.597202	0.0246941	0.034676
ARL17A	0.028884	-0.59727	0.010943	0.0170222
NKIRAS1	0.0250654	-0.597279	0.0181753	0.0265083
MBD2	0.0890812	-0.597317	1.67533e-08	1.02341e-07
ZNF789	0.0259104	-0.597317	0.0151584	0.0226382
SMAD7	0.0257895	-0.597319	0.0194564	0.0281881
POM121C	0.050034	-0.597335	0.000223735	0.000598377
TRAF3IP2-AS1	0.0280195	-0.597392	0.0103628	0.0162597
RFX2	0.0237274	-0.597403	0.0206426	0.0297228
PRAG1	0.0499222	-0.597422	0.000371816	0.000926062
FERMT2	0.0908804	-0.597471	9.51765e-09	5.97867e-08
NPLOC4	0.0451879	-0.597473	0.000812756	0.00182189
THAP8	0.0279722	-0.597476	0.0120364	0.018509
MYO9B	0.0406818	-0.597483	0.00131376	0.00274724
AL591895.1	0.020217	-0.597497	0.0471932	0.061088
ANKRD52	0.032949	-0.597504	0.00591779	0.00998539
TMCC1	0.0424788	-0.59756	0.00113655	0.00241866
DENND4A	0.024743	-0.597564	0.0207867	0.0298962
ATF7IP2	0.0477282	-0.597585	0.000383166	0.000951144
CNTNAP2	0.0454591	-0.597588	0.000442641	0.00107825
SLC30A6	0.0272948	-0.597599	0.0145915	0.0219237
CATSPER2	0.0333387	-0.597623	0.00475829	0.00826491
PBX3	0.0221196	-0.597653	0.0304894	0.0416843
ATP10D	0.0575312	-0.597765	0.000101266	0.000300097
PLXNA2	0.038995	-0.59777	0.00187394	0.00371819
SLIT3	0.0696319	-0.597852	3.17042e-06	1.34756e-05
ZNF512B	0.0369383	-0.597856	0.00237794	0.00456976
AC090204.1	0.03783	-0.597894	0.00271403	0.0051047
ATP6AP1L	0.0233466	-0.597894	0.0284886	0.0392716
C7orf26	0.0381988	-0.597896	0.00212663	0.00414669
PKMYT1	0.0349168	-0.597908	0.00862362	0.0138682
PRKCH	0.0287347	-0.597961	0.0108532	0.0169075
VDR	0.0383189	-0.597975	0.00210617	0.00411313
SLC2A10	0.0195615	-0.598027	0.0477526	0.0616973
SNTB2	0.0341883	-0.598029	0.00477367	0.00828893
NDC1	0.0298118	-0.598041	0.00930002	0.0148053
MMAA	0.0243369	-0.598055	0.0226863	0.0322252
AC064807.1	0.0596499	-0.598078	1.65651e-05	6.02086e-05
MFSD14C	0.101405	-0.598092	1.3633e-10	1.0589e-09
NIPAL2	0.0582711	-0.59813	4.70172e-05	0.000152444
OTUD7B	0.0322421	-0.598155	0.00603112	0.0101576
ENTPD1-AS1	0.0296637	-0.598202	0.00879579	0.014111
AGO3	0.0674962	-0.598225	4.49324e-06	1.85011e-05
ZNF197	0.0345948	-0.59827	0.0034636	0.00628097
TRAPPC8	0.0405153	-0.598298	0.00151019	0.00309704
B3GAT2	0.0221949	-0.598305	0.0320935	0.0436415
RCBTB1	0.0264462	-0.598333	0.0153859	0.02294
GTPBP1	0.0294302	-0.598365	0.00935321	0.0148844
BICRAL	0.0264016	-0.598415	0.0157772	0.0234295
AL133338.1	0.0218887	-0.598468	0.0359316	0.0481512
ZMYM6	0.0228546	-0.598506	0.0276164	0.0381984
ESCO1	0.0988294	-0.598548	5.02365e-10	3.69541e-09
RNPEPL1	0.0429867	-0.598576	0.00102461	0.00221739
PTPRS	0.0240757	-0.598583	0.0207382	0.0298367
METTL16	0.052028	-0.59859	0.000123903	0.000357942
C3orf58	0.0645706	-0.598594	5.29216e-06	2.14348e-05
PNPO	0.0493048	-0.598599	0.000248558	0.000655069
RPS6KA3	0.0294862	-0.598611	0.00974997	0.0154265
ZXDC	0.0289312	-0.598613	0.0185885	0.0270578
URB1-AS1	0.0705711	-0.598622	1.23828e-06	5.67733e-06
MGA	0.0415049	-0.59866	0.0011713	0.00248174
BCL2L10	0.0223832	-0.598667	0.0243443	0.0342647
IL1RN	0.0349988	-0.598716	0.00387244	0.00691625
TYMS	0.0709666	-0.598793	7.27713e-05	0.000223565
PRRC1	0.0676867	-0.598795	3.97523e-06	1.6546e-05
AC020910.4	0.034169	-0.5988	0.00417021	0.00738008
ZNF160	0.0470578	-0.598809	0.000464195	0.00112297
LINC02341	0.0229946	-0.59883	0.032495	0.0440737
BMP1	0.0228075	-0.598833	0.0335502	0.0453445
DIXDC1	0.0309444	-0.598851	0.00872353	0.0140108
EARS2	0.0230468	-0.59887	0.0249057	0.034942
NRP2	0.0294478	-0.5989	0.0247034	0.0346852
FBXL2	0.0212594	-0.598917	0.0375834	0.0500361
SFXN2	0.0205222	-0.598919	0.0394441	0.0522054
IL1R1	0.031518	-0.598928	0.00613803	0.0103102
KIAA1468	0.0304854	-0.598933	0.00787506	0.0128028
ANKRD13C	0.0299206	-0.598975	0.00953865	0.0151376
ORC2	0.0387443	-0.598991	0.00186937	0.00371203
AP001830.1	0.0206815	-0.599038	0.0363701	0.0486769
AL034417.2	0.0209969	-0.599038	0.0387967	0.0514617
PTDSS2	0.0424074	-0.599103	0.000810049	0.00181647
SDC3	0.039876	-0.599153	0.00184662	0.00367261
FAM171B	0.0211461	-0.599202	0.0377988	0.0502963
MEGF8	0.0373853	-0.599239	0.00254233	0.00483351
MBD5	0.0560536	-0.599269	4.31652e-05	0.000140931
FAM189A2	0.0219371	-0.599281	0.0345381	0.0464866
CAMSAP1	0.0457666	-0.5993	0.000566194	0.00133225
TAF1	0.0438055	-0.599304	0.00065731	0.00151645
AC009948.1	0.0245751	-0.599314	0.0197219	0.0285303
KCNMB4	0.0246051	-0.599314	0.020062	0.0289527
USP28	0.0391137	-0.599318	0.00227404	0.00439751
ACSS1	0.0224295	-0.599321	0.0315449	0.0429648
MGAT4B	0.0493105	-0.599332	0.000321584	0.000820009
OTUD6B	0.0297635	-0.599384	0.0112553	0.0174587
LRRC10B	0.0397764	-0.599402	0.00781863	0.0127209
KRT31	0.0369594	-0.599409	0.00838313	0.0135331
GCNT1	0.0230032	-0.599445	0.0364748	0.0487706
IPO8	0.0354875	-0.599449	0.00367465	0.00661154
B4GALNT3	0.0385381	-0.599484	0.00284924	0.0053124
MYSM1	0.0701914	-0.599519	2.5292e-06	1.09302e-05
LDLRAD3	0.0398335	-0.599519	0.0017594	0.00351631
DIRC2	0.0224758	-0.599524	0.0289848	0.039873
RABL3	0.0296787	-0.599545	0.00946845	0.0150451
NEK1	0.044636	-0.599587	0.000613071	0.0014282
RMND5A	0.0576274	-0.599592	3.19681e-05	0.000108335
FECH	0.0204203	-0.59961	0.0398599	0.0526566
FJX1	0.0321319	-0.59962	0.00631057	0.0105566
MPV17L	0.0406458	-0.599636	0.00105612	0.00227507
LRCH3	0.0489466	-0.599657	0.000288078	0.000746159
ANKDD1A	0.0322875	-0.599657	0.00457415	0.00798902
KAT6B	0.114395	-0.599683	1.41018e-12	1.29497e-11
GAPVD1	0.0519606	-0.59969	0.000133719	0.000382724
ASS1	0.0455768	-0.599832	0.00105934	0.00228084
CD302	0.0195166	-0.599856	0.0441817	0.0576491
PWWP2B	0.0330466	-0.599863	0.00561582	0.00953694
EAF1	0.0297447	-0.59987	0.00926234	0.0147546
TFCP2	0.0370143	-0.599893	0.00285659	0.0053235
ZNF785	0.0342947	-0.599898	0.00390713	0.00696541
G2E3	0.0486544	-0.599902	0.000289263	0.000748769
ERCC4	0.0304946	-0.599909	0.00814106	0.0131878
IQSEC2	0.0394969	-0.599965	0.00140567	0.00291293
SRFBP1	0.0619104	-0.599989	1.9294e-05	6.9075e-05
CHD1L	0.0409145	-0.600003	0.00111679	0.00238625
KAZN	0.110215	-0.600019	4.50731e-12	3.97454e-11
DIP2C	0.0225276	-0.600052	0.0281401	0.0388468
KDM6A	0.0333082	-0.600105	0.00565375	0.0095962
ZNF548	0.0211987	-0.600136	0.0337326	0.045552
ZNF662	0.0191616	-0.600141	0.0437391	0.0571246
PSMA6	0.0298006	-0.600155	0.00881315	0.0141317
LENG9	0.0278918	-0.600159	0.011557	0.0178675
RMND5B	0.037114	-0.600178	0.00278672	0.00521813
PPP2R5A	0.0662484	-0.600182	6.21259e-06	2.47662e-05
TANC1	0.0472962	-0.600192	0.000425638	0.00104266
PHTF2	0.0260227	-0.600206	0.018556	0.0270167
GMDS-DT	0.0246326	-0.600208	0.0188771	0.0274274
RWDD2B	0.0633347	-0.600227	9.33593e-06	3.58279e-05
HLTF	0.0455864	-0.600236	0.000572907	0.00134505
AC068473.5	0.0279244	-0.600281	0.0112362	0.0174312
ZNF337	0.0310405	-0.600313	0.00698896	0.0115358
EGR3	0.0725809	-0.600365	2.279e-06	9.95094e-06
ZNF710	0.0244403	-0.600374	0.0245256	0.0344776
ARF4-AS1	0.0188235	-0.600386	0.0472824	0.0611836
SLC25A35	0.0199765	-0.600423	0.0412503	0.0542666
THOC1	0.0445936	-0.600442	0.000724949	0.00164874
TTBK2	0.0264838	-0.600449	0.0174226	0.0255727
CAD	0.0305449	-0.600479	0.00877636	0.0140834
SPTY2D1	0.0758529	-0.600521	5.05952e-07	2.4894e-06
HOOK1	0.0561212	-0.600535	7.83176e-05	0.000238805
GMPPB	0.0376161	-0.600584	0.00273999	0.0051449
DCAF1	0.0350255	-0.600589	0.00378948	0.00678724
TUBA1B	1.29738	-0.600631	7.00715e-46	1.61689e-44
RNF216	0.0451663	-0.600643	0.000519876	0.00123824
AC023157.3	0.0512535	-0.600666	0.00024217	0.000641172
RNF219	0.0397614	-0.600738	0.00161929	0.00328456
USP24	0.0403962	-0.600778	0.00147433	0.00303235
MFN2	0.0534681	-0.600783	8.75661e-05	0.000263686
MEF2D	0.0208112	-0.60083	0.0381956	0.0507602
LINC01137	0.018587	-0.600834	0.0498132	0.0640064
ZCCHC14	0.0225849	-0.600907	0.0293391	0.0402903
MTX3	0.0352036	-0.600914	0.00362763	0.00653812
SLC19A2	0.0345875	-0.600916	0.00440184	0.00772643
BCDIN3D	0.0312538	-0.600923	0.00712998	0.0117241
RILP	0.0335827	-0.600958	0.00435493	0.00765792
ZNF91	0.167666	-0.600962	2.91878e-23	4.27671e-22
SH3PXD2B	0.0211195	-0.601075	0.0433536	0.0566739
GALNT1	0.122905	-0.601138	9.89974e-13	9.20457e-12
C11orf24	0.0518778	-0.601154	0.000145155	0.000410898
RNF25	0.0213343	-0.601154	0.0353857	0.0474851
ZNF433	0.0192185	-0.601159	0.047353	0.0612562
PIGN	0.0392838	-0.601187	0.00157203	0.00320359
PDK3	0.0339281	-0.601203	0.00530537	0.00908415
ASXL1	0.0884514	-0.601259	1.18196e-08	7.36612e-08
PPM1L	0.0546543	-0.601271	0.000107745	0.000316847
ERI1	0.0200413	-0.60132	0.0425992	0.0558426
GYS1	0.0312035	-0.601329	0.00615882	0.0103373
ATPAF1	0.0915877	-0.601336	5.01527e-09	3.25422e-08
CNOT6	0.0381689	-0.601395	0.00240141	0.00460997
ETV3	0.0441415	-0.601418	0.000658095	0.00151799
TBC1D9B	0.0280265	-0.60142	0.0121177	0.018616
GPATCH4	0.115126	-0.601432	2.01379e-12	1.82934e-11
TMED8	0.0348342	-0.601441	0.00326277	0.00596469
AC015982.1	0.0292471	-0.601455	0.00828191	0.0133816
SV2A	0.0254997	-0.601591	0.0215239	0.0307746
NCL	1.40911	-0.601597	3.63624e-125	1.82461e-123
WDR24	0.0236177	-0.601635	0.0242341	0.0341361
EDEM1	0.0370904	-0.60164	0.00234281	0.00451598
SOX12	0.0290449	-0.601661	0.0101896	0.0160238
ZNF776	0.0278562	-0.601787	0.0128429	0.0195825
STK35	0.0272578	-0.601789	0.0149236	0.0223429
CCDC88A	0.131756	-0.601836	1.15668e-14	1.19106e-13
NUP93	0.0296866	-0.601864	0.00979568	0.015493
ZNF16	0.0226882	-0.601881	0.0254421	0.035588
MANBA	0.0216593	-0.601885	0.034593	0.0465449
TMEM154	0.069062	-0.601915	1.56247e-06	7.0361e-06
TECPR1	0.0234644	-0.60192	0.0262996	0.0366213
MTURN	0.067415	-0.601925	4.10739e-06	1.70456e-05
GINS2	0.0795383	-0.601934	7.22532e-07	3.45814e-06
ZBED3	0.0721178	-0.601955	1.30528e-06	5.96719e-06
PDXDC1	0.0648875	-0.601974	7.16019e-06	2.81447e-05
USP30	0.0195591	-0.602011	0.0437691	0.0571579
AC008915.2	0.0186182	-0.602014	0.0474293	0.061336
ZNF667	0.0334079	-0.602016	0.00490649	0.00848504
DUSP16	0.075821	-0.602025	5.4724e-07	2.67486e-06
COL27A1	0.0297772	-0.602028	0.0105093	0.0164447
PECR	0.0198848	-0.602051	0.0427108	0.0559493
GATC	0.0639964	-0.602098	8.62992e-06	3.33207e-05
GPHN	0.0347284	-0.602133	0.00319568	0.00586239
CACNA2D3	0.0191754	-0.602175	0.046992	0.0609013
SRF	0.0593863	-0.602191	2.60626e-05	9.04147e-05
RAP1GDS1	0.0413587	-0.602198	0.00107116	0.0023008
REV1	0.0793487	-0.602219	2.03275e-07	1.06523e-06
PLD1	0.0735167	-0.602273	4.78463e-07	2.35966e-06
EDAR	0.027654	-0.602317	0.0159235	0.0236052
NFKBIE	0.0209218	-0.602336	0.0432634	0.0565734
PPTC7	0.0308959	-0.602352	0.010275	0.0161381
MSANTD4	0.0355628	-0.602376	0.00297013	0.00550129
UTP23	0.0642183	-0.60238	6.14603e-06	2.45162e-05
RUNDC1	0.0278937	-0.602397	0.0123054	0.0188586
EGLN1	0.0484648	-0.602425	0.000278715	0.000725622
NPC1	0.0291115	-0.602436	0.012518	0.0191564
NR2C1	0.0424825	-0.602478	0.000773663	0.00174602
C1orf116	0.034459	-0.602504	0.00546339	0.00932064
GRAMD4	0.0436083	-0.602516	0.000650764	0.00150245
FAM83F	0.0265287	-0.602565	0.018089	0.0263966
AGO1	0.03576	-0.602621	0.00367546	0.00661179
SLC9A6	0.0249956	-0.602649	0.0202246	0.0291575
PKNOX1	0.0353376	-0.602663	0.00393138	0.00700271
ZNF519	0.0203157	-0.6027	0.0398231	0.0526214
ZNF248	0.0360662	-0.60274	0.00270071	0.00508419
AGPS	0.030428	-0.602756	0.00852498	0.0137375
MSH3	0.0717291	-0.602766	7.70509e-07	3.66971e-06
GPR37	0.0197109	-0.602824	0.0475104	0.0614116
ZDHHC8	0.0406603	-0.602852	0.00143454	0.00296497
PI4KA	0.0473642	-0.602873	0.000302377	0.000776672
AGO4	0.0284497	-0.602883	0.0108889	0.0169507
KIAA0100	0.0433841	-0.602885	0.000828318	0.00185185
SLC22A23	0.0336401	-0.602911	0.0049854	0.00860503
OXSR1	0.0563835	-0.602974	6.00699e-05	0.000188576
ZNF138	0.0742504	-0.603004	4.65538e-07	2.29771e-06
CBWD5	0.059109	-0.603009	4.29618e-05	0.000140448
DIP2B	0.0427964	-0.603009	0.000919004	0.00201996
TM4SF1-AS1	0.0220757	-0.603023	0.0348289	0.0468224
PITPNA	0.0788638	-0.603037	2.08098e-07	1.08871e-06
TATDN2	0.0303051	-0.603041	0.00803336	0.0130317
C2CD5	0.0249379	-0.603055	0.0186332	0.0271104
LOH12CR2	0.0245961	-0.603055	0.0194646	0.0281967
CTR9	0.0712963	-0.603058	2.17212e-06	9.51386e-06
MTMR6	0.030778	-0.603123	0.00879836	0.0141115
TMEM144	0.0401016	-0.603135	0.00110925	0.00237215
C19orf54	0.0209833	-0.603146	0.0339459	0.0457911
SLC7A6	0.0264512	-0.603177	0.0234615	0.0331822
SOGA1	0.0377925	-0.603184	0.00235558	0.00453354
RIMKLB	0.0368847	-0.603186	0.00252486	0.00480547
TMEM38A	0.0322318	-0.603195	0.00568288	0.00963529
CNOT11	0.0381951	-0.603226	0.00265389	0.00501321
FAXC	0.0253339	-0.603298	0.0192473	0.0279204
ATP7A	0.0377422	-0.603305	0.00216785	0.00421859
MSTO1	0.0228121	-0.603305	0.0289439	0.039821
CYB5R4	0.0250224	-0.60334	0.0199084	0.0287739
LYST	0.0313357	-0.603364	0.00696135	0.0115007
FZD5	0.0292635	-0.603368	0.00953283	0.015134
AC106047.1	0.0205883	-0.603431	0.035296	0.0473848
TECPR2	0.0276017	-0.603455	0.0131745	0.0200302
TTC22	0.0316019	-0.603483	0.00554441	0.00943468
NIPBL	0.181927	-0.603494	7.32591e-26	1.15795e-24
BIRC6	0.103374	-0.603497	6.85682e-11	5.47031e-10
RBM48	0.0346674	-0.603557	0.00380452	0.00680744
TOM1L2	0.0383422	-0.60359	0.00233923	0.00450977
C2orf15	0.0218827	-0.60359	0.0267798	0.0371795
ZFX	0.0443576	-0.603614	0.000702442	0.00160506
AC009113.1	0.0269939	-0.603618	0.012916	0.0196798
VIM-AS1	0.022538	-0.603712	0.029333	0.0402886
ZNF185	0.0360616	-0.603719	0.00340575	0.00618315
MCF2L	0.0321799	-0.603728	0.00624624	0.0104614
ENTR1	0.0535517	-0.603751	8.49421e-05	0.000256837
TENT5B	0.0215103	-0.603798	0.0417389	0.0548181
MYCBP2	0.104662	-0.603819	7.3712e-11	5.86219e-10
CYP20A1	0.0404323	-0.603828	0.00136496	0.00284114
UBE2T	0.0568031	-0.603833	0.000367364	0.000916599
PPP1R15B	0.037162	-0.603917	0.00234865	0.00452448
PPIL6	0.0247282	-0.60395	0.0183031	0.0266823
ACBD5	0.0284571	-0.604064	0.0122788	0.0188224
DNM1L	0.0841563	-0.604078	3.63592e-08	2.12853e-07
L3MBTL3	0.0280629	-0.604104	0.0127336	0.0194299
TSHZ3	0.0264859	-0.604109	0.0160291	0.023745
BLNK	0.0196281	-0.604127	0.0497193	0.0639097
WDR43	0.110065	-0.604172	1.39999e-11	1.17705e-10
USP42	0.0483284	-0.604174	0.000356954	0.000895394
ICK	0.0452549	-0.604181	0.000497972	0.00119462
MCTP2	0.0289217	-0.604183	0.00996201	0.0157167
MAPKBP1	0.0281451	-0.604186	0.0123791	0.0189617
LRP3	0.0388797	-0.604197	0.00166892	0.00336901
SLC23A2	0.0228375	-0.6042	0.0287071	0.0395383
PPP6R1	0.0398455	-0.604237	0.00172095	0.003452
FHDC1	0.0231977	-0.604321	0.0270323	0.0374989
ASB7	0.0210903	-0.604326	0.0344398	0.0463832
TTYH3	0.0356826	-0.604331	0.00375612	0.00673608
L3MBTL1	0.0192024	-0.604331	0.0462014	0.0600058
GBF1	0.0389812	-0.604361	0.00178804	0.00356734
MIB1	0.0649108	-0.604373	5.5644e-06	2.24225e-05
FAM120C	0.0367972	-0.604405	0.00223669	0.00433455
TNC	0.0964803	-0.604422	5.14659e-07	2.52733e-06
AC006504.5	0.0609103	-0.604422	1.58542e-05	5.78742e-05
KANSL1-AS1	0.0379135	-0.604443	0.00174952	0.00349876
SNX24	0.0205335	-0.604452	0.0450083	0.0585826
USP37	0.0358096	-0.604489	0.00293093	0.00544064
PLCB1	0.0275175	-0.604513	0.0126642	0.0193474
PPP2R2D	0.0571722	-0.604515	4.20707e-05	0.000137842
ZNF143	0.0369409	-0.604569	0.00234502	0.00451955
CLPX	0.060916	-0.604587	1.7664e-05	6.37265e-05
GLCCI1	0.0446125	-0.604587	0.000546495	0.00129258
C1orf53	0.0435323	-0.60459	0.000596168	0.00139242
UNC119B	0.0270034	-0.604595	0.0132362	0.0201168
ZNF281	0.0379095	-0.604609	0.00284175	0.00529953
TNK2	0.0254862	-0.604721	0.0181615	0.0264912
SRGAP3	0.0559836	-0.604723	7.35881e-05	0.000225909
CCDC112	0.0494365	-0.604739	0.000244335	0.000645554
JARID2	0.0928124	-0.604744	2.41397e-09	1.63671e-08
WDR37	0.0358295	-0.604814	0.00255916	0.00486186
PPIP5K2	0.0879637	-0.60484	9.3938e-09	5.90968e-08
MTMR10	0.0228577	-0.604849	0.0255797	0.0357606
HAUS6	0.0476468	-0.60487	0.000438745	0.00107062
GFRA3	0.0370272	-0.604891	0.00200569	0.00394124
BOLA3-AS1	0.0287038	-0.604954	0.00852311	0.0137363
PRMT3	0.0217369	-0.604975	0.0328547	0.044509
POLR3A	0.0394988	-0.60501	0.00164514	0.00333192
LANCL2	0.0304517	-0.605034	0.00827991	0.0133803
PRKAB2	0.0234781	-0.60505	0.0217121	0.0309806
GABRE	0.0601457	-0.605083	7.84446e-05	0.000239135
NACC1	0.0398424	-0.605132	0.00146294	0.00301175
TTC28	0.0204906	-0.605141	0.0380627	0.0506049
SPAST	0.050096	-0.605185	0.000195647	0.000532033
WHRN	0.0273527	-0.605244	0.0126796	0.0193663
FBXO30	0.0259514	-0.605248	0.0156884	0.0233196
GLS	0.0496159	-0.605267	0.000199893	0.000542064
ZNF688	0.0606908	-0.605279	1.46848e-05	5.3995e-05
PDCD11	0.0595798	-0.605281	2.10391e-05	7.45e-05
DHX38	0.0475524	-0.605314	0.000351494	0.000884154
PTPRM	0.0254108	-0.60533	0.0165317	0.0243912
SH3BGR	0.0194243	-0.605347	0.0426122	0.055849
DIRAS1	0.0189954	-0.605389	0.0450844	0.0586756
PRRT3	0.0305622	-0.605398	0.00696715	0.0115065
AMOT	0.0204742	-0.605428	0.0421945	0.055359
FUK	0.0210771	-0.605466	0.0367208	0.0490685
PCCB	0.0310836	-0.605482	0.00894018	0.0143118
SPATA18	0.0225667	-0.605501	0.0279023	0.0385348
ERN1	0.0514316	-0.605505	0.000128348	0.000369189
ZNF573	0.0203052	-0.605508	0.0418583	0.0549578
IGSF3	0.0890177	-0.605529	1.00456e-08	6.29782e-08
PWWP2A	0.0742737	-0.605529	8.85128e-07	4.17784e-06
TRMT44	0.0258742	-0.605533	0.0170814	0.0251186
GTPBP4	0.0868227	-0.605578	2.5637e-08	1.52627e-07
NLRP2	0.0211171	-0.605629	0.0378879	0.050388
RNF19B	0.018556	-0.605634	0.047616	0.0615334
ECE1	0.0553933	-0.605662	9.02485e-05	0.000270938
CTBP1-DT	0.0223729	-0.605664	0.0278545	0.038473
SNF8	0.266133	-0.605671	2.98497e-48	7.28667e-47
ZNF687	0.0192601	-0.605674	0.0479699	0.0619338
VPS37D	0.0281163	-0.60569	0.0109104	0.01698
PSTK	0.025565	-0.605697	0.016458	0.0243064
ZDHHC5	0.0669701	-0.605709	4.41851e-06	1.82231e-05
SPICE1	0.036708	-0.605709	0.00273294	0.00513722
TXNRD1	0.0580354	-0.605734	4.28159e-05	0.000140043
TMEM254-AS1	0.019325	-0.605795	0.0460352	0.0598269
ZNF268	0.0322027	-0.605802	0.00595558	0.0100465
INPP5F	0.0465373	-0.605804	0.000371407	0.000925407
DUSP18	0.0273081	-0.605856	0.0136372	0.0206642
LRP11	0.0276638	-0.605858	0.0168571	0.0248258
GTPBP2	0.0201887	-0.605874	0.0403876	0.0532757
ZNF260	0.0496968	-0.605919	0.000221223	0.000592538
ADARB1	0.0778654	-0.605921	1.88124e-07	9.93249e-07
DZIP3	0.0318649	-0.605926	0.00704789	0.0116148
WDR89	0.0222955	-0.605949	0.027779	0.0383855
ATRN	0.0365496	-0.605994	0.00280354	0.00524342
APOL6	0.0277479	-0.606019	0.0161129	0.0238553
ASB16-AS1	0.0237717	-0.606026	0.0207618	0.0298645
AL021707.2	0.0214347	-0.606033	0.0339334	0.045784
ZNF736	0.0386895	-0.606113	0.00226257	0.00437867
BBOF1	0.0212115	-0.606115	0.0353458	0.0474416
DEPDC5	0.0212903	-0.606115	0.0356363	0.0477961
SLC25A51	0.0291742	-0.606134	0.00831382	0.0134263
PCNX2	0.0344262	-0.606159	0.00324725	0.00594148
EHD4	0.0270732	-0.606225	0.0163523	0.0241672
RAB36	0.0203685	-0.606239	0.0350178	0.0470463
SLC5A1	0.0199182	-0.606241	0.0481449	0.0621034
SLC31A1	0.0670218	-0.606278	3.57983e-06	1.50589e-05
PUS1	0.0305136	-0.606295	0.00741357	0.0121296
AMMECR1L	0.0234308	-0.606314	0.0252095	0.0353212
VPS8	0.0377264	-0.606316	0.0020358	0.00399482
DNAJA4	0.0366005	-0.6064	0.00244161	0.00467225
EHF	0.260706	-0.606441	1.46673e-29	2.50632e-28
MLYCD	0.0200669	-0.606444	0.0408603	0.0538206
TMEM206	0.0194079	-0.606447	0.0488387	0.0629379
RLF	0.0293816	-0.606461	0.0104223	0.0163329
NMNAT1	0.02544	-0.60647	0.0172072	0.0252888
DNAAF4	0.0705427	-0.606472	1.41408e-06	6.42508e-06
TBX19	0.0305264	-0.606496	0.00693297	0.0114658
LRSAM1	0.0241808	-0.606514	0.0213797	0.0305926
NF2	0.0458467	-0.606538	0.000390781	0.000968338
AK4	0.045347	-0.60654	0.000553993	0.00130792
THAP5	0.0743754	-0.606542	5.91605e-07	2.87504e-06
SETDB2	0.0295237	-0.606582	0.00923364	0.0147126
MKL1	0.0241383	-0.606596	0.0234859	0.0332117
ZNF121	0.0485984	-0.606652	0.000235808	0.000626165
ADAT2	0.026195	-0.606753	0.0154324	0.0230012
LRCH1	0.0255813	-0.606755	0.0177655	0.0259921
ZNF649	0.0300148	-0.606783	0.00772285	0.0125828
MYEF2	0.0246451	-0.606799	0.0261856	0.0364867
MYLK-AS1	0.021011	-0.606806	0.0326045	0.0441938
ZNF674-AS1	0.0212698	-0.606846	0.0323273	0.0438807
MAN2A1	0.0789135	-0.606862	3.35045e-07	1.68925e-06
INTS8	0.024138	-0.606881	0.0240275	0.033879
MON2	0.0504254	-0.606893	0.000166555	0.000463183
BTBD7	0.0756793	-0.606907	3.46178e-07	1.73707e-06
THAP7-AS1	0.0230832	-0.606923	0.0238181	0.0336228
ZNF558	0.0208544	-0.60697	0.03627	0.0485636
TBL1X	0.0263653	-0.606998	0.0185172	0.0269634
ZNF592	0.0252461	-0.607	0.0198504	0.0287031
HOOK3	0.0847037	-0.607047	3.91613e-08	2.27571e-07
BBS10	0.0224875	-0.607047	0.0270336	0.0374989
MXD1	0.0339045	-0.607056	0.00390157	0.00695745
AGL	0.0466767	-0.607105	0.000373536	0.00092998
SPTBN2	0.0263522	-0.607161	0.0184759	0.0269218
ENGASE	0.0249865	-0.607203	0.0199895	0.0288778
USP6NL	0.0532855	-0.607252	0.000108701	0.000319284
VPS33A	0.0206038	-0.607257	0.0412501	0.0542666
NAF1	0.0270272	-0.607278	0.0122679	0.0188125
S1PR2	0.0201077	-0.607297	0.0392849	0.0520274
PAQR4	0.0664539	-0.607299	7.9349e-06	3.08349e-05
CX3CL1	0.173384	-0.607306	3.3582e-21	4.57099e-20
HIST1H4H	0.0248485	-0.607325	0.018297	0.0266766
ARHGEF9	0.0492275	-0.607341	0.000190126	0.000519591
ATG2A	0.0232873	-0.607411	0.0247389	0.0347273
HIP1	0.0215368	-0.607416	0.0349489	0.0469687
USP20	0.0216373	-0.607416	0.0358274	0.048037
EFNA5	0.0646794	-0.607428	1.19651e-05	4.47763e-05
ZNF618	0.0329691	-0.60743	0.00671034	0.0111326
PBX4	0.0230941	-0.607451	0.0239091	0.0337348
CDC42BPB	0.0689446	-0.607537	3.14172e-06	1.33626e-05
AL512625.1	0.025955	-0.607565	0.0150318	0.0224757
LONRF1	0.0384453	-0.607575	0.00191369	0.00378459
MX1	0.0545405	-0.607577	0.000378517	0.000941267
RBM27	0.0291315	-0.6076	0.0114687	0.0177467
TMSB15A	0.0623211	-0.607633	2.96145e-05	0.000101429
NUMBL	0.0228455	-0.607656	0.0266498	0.0370293
AL627171.1	0.0386705	-0.607694	0.00165477	0.00334847
KDM2B	0.0327532	-0.607713	0.00526718	0.00902853
FAM89A	0.0290259	-0.607804	0.0106344	0.0166016
INPP5E	0.0263016	-0.607811	0.0160845	0.0238187
PPP1R12C	0.0266417	-0.60785	0.0147087	0.0220709
CASP9	0.0232293	-0.607899	0.0242041	0.0341015
NEK11	0.0257612	-0.607932	0.0145715	0.0219066
TMEM185B	0.0254323	-0.607934	0.0180163	0.0263128
ZRANB1	0.0668471	-0.607948	4.46152e-06	1.83825e-05
OSGIN2	0.0311782	-0.608	0.00629435	0.0105364
TBC1D22B	0.0303438	-0.608002	0.00698262	0.0115283
ACVR2A	0.0822972	-0.608105	3.45285e-08	2.03076e-07
CCDC153	0.0197765	-0.608112	0.0426997	0.0559405
QSER1	0.0923964	-0.608121	2.13795e-09	1.4629e-08
KMT2D	0.0264001	-0.608135	0.0150619	0.0225127
SETD1A	0.023883	-0.608142	0.0252072	0.0353212
ATP11B	0.0536038	-0.608145	7.70985e-05	0.000235523
ZNF529	0.0208917	-0.608149	0.0359061	0.0481222
PARD6G	0.0627262	-0.608159	7.48868e-06	2.92718e-05
CARMIL1	0.0749676	-0.608168	5.70742e-07	2.78113e-06
FASTKD1	0.0253749	-0.608177	0.0163139	0.0241246
IPP	0.0240684	-0.608182	0.020842	0.0299667
PVR	0.0199733	-0.608194	0.0462796	0.0600644
ENTPD4	0.0363651	-0.608233	0.00330032	0.00602375
EIF4ENIF1	0.0346546	-0.608236	0.00379236	0.00679048
ZNF600	0.0191173	-0.608236	0.0462798	0.0600644
PXK	0.0277795	-0.608294	0.0121208	0.0186185
AC068338.3	0.024126	-0.608301	0.0187679	0.0272875
C5orf51	0.0541896	-0.608345	6.70497e-05	0.00020806
GPATCH2L	0.0926843	-0.608366	3.63779e-09	2.40459e-08
TMEM44-AS1	0.0240816	-0.608383	0.0174725	0.02564
ZBTB5	0.0234125	-0.608388	0.0240861	0.0339541
TIGD2	0.0294141	-0.608411	0.00878341	0.0140929
SLC4A1AP	0.0423558	-0.608418	0.00106154	0.00228382
SLC11A1	0.0197166	-0.608437	0.0419114	0.0550218
WARS	0.032728	-0.608446	0.00602044	0.010141
SACM1L	0.0397114	-0.608507	0.00145147	0.00299373
USP15	0.0829447	-0.608516	7.31005e-08	4.08285e-07
CAP2	0.0334657	-0.608523	0.00482466	0.0083664
VPS50	0.0194561	-0.60856	0.0461593	0.0599573
FGFR1OP	0.031583	-0.60857	0.00733855	0.0120233
TMEM260	0.0363006	-0.608598	0.00297159	0.00550318
ARHGEF26	0.0354354	-0.608598	0.00312739	0.00576134
CCDC77	0.0248791	-0.608668	0.0180331	0.0263312
LINC00960	0.0247676	-0.608668	0.018517	0.0269634
ZNF587	0.0536326	-0.60867	5.71199e-05	0.000180932
ZWILCH	0.0244066	-0.60867	0.0232099	0.0328765
AC142472.1	0.0218269	-0.608675	0.0294851	0.0404687
NLRX1	0.0234635	-0.608712	0.0244344	0.0343799
DNAJC25	0.0374067	-0.608717	0.0026851	0.00505931
TIGD6	0.0322762	-0.608729	0.00475943	0.00826576
SLC25A27	0.0246081	-0.60875	0.0212824	0.0304844
PDCD2L	0.0278338	-0.608782	0.011304	0.01753
DTX4	0.0388129	-0.608794	0.00174273	0.0034885
FAM185A	0.026633	-0.608824	0.013073	0.0198927
AL139089.1	0.0272221	-0.608824	0.013548	0.0205528
C17orf97	0.0228198	-0.608836	0.0270395	0.0375029
C14orf132	0.0197068	-0.608843	0.0414327	0.0544555
PEX26	0.043354	-0.608864	0.000717252	0.00163594
FOXJ2	0.0214908	-0.60888	0.0322727	0.0438475
TPP2	0.0526223	-0.60892	0.000101517	0.000300768
WIZ	0.0651123	-0.608927	3.80908e-06	1.59068e-05
STK17B	0.0310605	-0.608939	0.00839882	0.013555
AK9	0.0300923	-0.608941	0.010298	0.0161702
OPA3	0.0269979	-0.608948	0.0151952	0.0226825
TRIM59	0.0226528	-0.608957	0.0258882	0.036152
BNC2	0.0242732	-0.608995	0.0231452	0.0327996
EYA3	0.036884	-0.609002	0.00224504	0.00434874
ARSK	0.0191595	-0.609009	0.0494808	0.0636504
MARCKS	0.696364	-0.609034	1.2313e-83	4.2774e-82
ZFY	0.0232947	-0.609079	0.0239275	0.033757
EPPK1	0.0380811	-0.609081	0.0031749	0.00583272
DSN1	0.0201436	-0.609088	0.042698	0.0559405
ABL2	0.0440601	-0.609105	0.000579528	0.00135832
FXYD1	0.0223748	-0.609121	0.0293711	0.040321
HYKK	0.024795	-0.609196	0.0173177	0.0254305
RFX5	0.0295145	-0.609226	0.00876416	0.0140656
KLHL23	0.0826152	-0.609291	9.12759e-08	5.02256e-07
LSG1	0.034095	-0.609296	0.0046749	0.00814243
SLC9A1	0.0444124	-0.609308	0.000557729	0.00131478
AL445472.1	0.055949	-0.609317	4.35901e-05	0.000142098
PDE12	0.0281908	-0.609352	0.012296	0.0188465
SETD1B	0.0373923	-0.609366	0.00201409	0.00395591
TMEM102	0.022478	-0.609448	0.0307841	0.042038
NFATC1	0.0281981	-0.609471	0.0101423	0.0159684
BRD1	0.0287799	-0.609553	0.0116248	0.0179635
HELB	0.0331924	-0.609579	0.00410521	0.00727954
USP9Y	0.0391133	-0.609607	0.00173652	0.00347827
PLEKHH2	0.0234283	-0.609607	0.0246501	0.034631
AL662884.4	0.0187502	-0.609658	0.044328	0.0578102
SLC35D1	0.0272436	-0.609677	0.0110879	0.0172244
METTL14	0.0547998	-0.609686	5.77209e-05	0.000182607
SMARCC1	0.193589	-0.609688	1.40034e-28	2.34845e-27
TTC39B	0.0203171	-0.609738	0.0414543	0.0544782
TRIM14	0.039448	-0.609765	0.0011725	0.00248347
SLC25A13	0.0387296	-0.60981	0.00147743	0.00303626
GBA2	0.0470267	-0.609871	0.000343103	0.000865112
GPSM2	0.0320826	-0.609873	0.00903034	0.0144232
BAIAP2L1	0.0882412	-0.609884	1.16851e-08	7.28591e-08
PRELID2	0.0377958	-0.609894	0.0019356	0.00382075
USP38	0.0220329	-0.610018	0.0308919	0.0421617
SLC25A16	0.0200573	-0.610022	0.0384	0.0509943
TLK1	0.153134	-0.610031	2.37059e-20	3.13231e-19
CROCC	0.0213889	-0.610102	0.0358877	0.0481052
DLL3	0.0192008	-0.610146	0.0437786	0.0571609
PAFAH2	0.0186162	-0.610149	0.0498662	0.0640616
RAVER2	0.0356288	-0.610226	0.00286458	0.00533548
XDH	0.102954	-0.610237	2.12017e-11	1.76844e-10
TRMT10A	0.0302471	-0.61024	0.00826715	0.013368
KIF3A	0.0353662	-0.610268	0.00336206	0.0061179
SYT7	0.0231611	-0.610345	0.0369921	0.0493892
STAT5B	0.0329304	-0.610354	0.00493227	0.00852263
FBXL6	0.0358215	-0.610389	0.00285459	0.00532079
AC108134.2	0.0235295	-0.610419	0.0234275	0.0331477
EP400	0.0478702	-0.610438	0.000316453	0.000809513
ZBTB11	0.0285482	-0.610448	0.010396	0.0162957
EFCAB11	0.0190299	-0.610473	0.0485391	0.0625665
BCL2L2	0.0263474	-0.610494	0.0149392	0.0223611
AC008771.1	0.0794761	-0.610513	6.38392e-08	3.59183e-07
PDZD8	0.0498744	-0.610515	0.000217529	0.000583383
SLC12A6	0.0229068	-0.610543	0.0266187	0.0369923
SMCHD1	0.0778622	-0.610562	2.31118e-07	1.19971e-06
SBF2-AS1	0.0456534	-0.610604	0.000357235	0.000895921
RAP2A	0.0384024	-0.610665	0.00151717	0.00310733
FGFBP3	0.0372141	-0.610667	0.00191037	0.0037792
CLASP1	0.0339816	-0.610679	0.00440503	0.00772881
NCOA2	0.046779	-0.610683	0.000357409	0.00089618
UBE2C	0.219956	-0.610688	1.88302e-06	8.35761e-06
FBXO38	0.0293513	-0.61069	0.00953511	0.0151358
B3GNTL1	0.0206055	-0.610711	0.0351394	0.0471947
MAML1	0.0295605	-0.61077	0.00775478	0.0126291
SUV39H2	0.0279791	-0.610774	0.0103495	0.016241
SMC4	0.201909	-0.610781	4.83706e-22	6.7362e-21
SRPX	0.0256062	-0.610782	0.0212171	0.0304192
LMBRD2	0.0220012	-0.610791	0.033659	0.0454623
GID4	0.0360911	-0.610793	0.00261931	0.00495603
MHENCR	0.0919277	-0.610802	1.13421e-09	8.07214e-09
C12orf66	0.0218414	-0.610831	0.0289095	0.039778
PHF13	0.0311998	-0.610847	0.00629003	0.0105306
KANK1	0.060746	-0.610849	1.42948e-05	5.26222e-05
NUP205	0.0256886	-0.610863	0.0179302	0.0262022
AP000894.4	0.0232253	-0.610868	0.0225225	0.0320213
AC020765.2	0.0250043	-0.610903	0.0168588	0.0248258
TMEM177	0.0350657	-0.610919	0.00339442	0.00616701
RFWD3	0.0267042	-0.61094	0.013836	0.0209378
PREP	0.0233156	-0.61095	0.0262857	0.03661
CXorf38	0.0217174	-0.610954	0.0333277	0.0450678
PHF19	0.0600425	-0.610978	4.9188e-05	0.000158588
SLC25A45	0.025882	-0.610982	0.0158281	0.0234887
ARHGAP17	0.0303315	-0.611013	0.0081828	0.0132479
C21orf91	0.0580069	-0.611059	2.28072e-05	8.01327e-05
FAM161A	0.0542226	-0.611069	6.39878e-05	0.000199735
MAN2A2	0.0300895	-0.611094	0.00794528	0.0129006
IRF9	0.029542	-0.611094	0.00915309	0.0146014
ORAI2	0.0384617	-0.611113	0.00174368	0.00348985
AC004812.2	0.0298509	-0.611134	0.0074374	0.0121601
TAB3	0.0250511	-0.611148	0.0188588	0.0274039
HAUS2	0.0396303	-0.61115	0.00144342	0.00298042
USPL1	0.0289222	-0.611179	0.00983975	0.015551
C11orf95	0.0202819	-0.611202	0.0413033	0.0543194
RIT1	0.0510027	-0.611242	0.00012951	0.00037201
GSE1	0.0447515	-0.61126	0.000626434	0.00145424
CSRNP2	0.0247994	-0.611272	0.0216626	0.0309203
UBR2	0.0625231	-0.611293	1.0463e-05	3.97312e-05
FGF10	0.0427417	-0.611302	0.000661908	0.00152415
EPS8	0.0894933	-0.611307	1.19163e-08	7.42273e-08
SACS	0.0421404	-0.611307	0.00108183	0.00232057
GAB1	0.0253619	-0.611312	0.0193198	0.0280159
CERK	0.0359065	-0.611365	0.00358228	0.00646743
SLX4IP	0.0416692	-0.611389	0.000830025	0.00185436
SH3BP4	0.0477816	-0.611414	0.000298679	0.000769206
PRMT6	0.0272704	-0.611426	0.0122339	0.0187699
PHRF1	0.0337622	-0.611452	0.00444191	0.00778705
STAM	0.0322671	-0.611496	0.00566087	0.00960441
PARP4	0.0367291	-0.611566	0.00289233	0.00537767
RIPK1	0.0210453	-0.611566	0.0348617	0.0468566
TLK2	0.0663987	-0.611569	4.19728e-06	1.73617e-05
FKBP15	0.0348804	-0.611571	0.00378782	0.00678524
AC027097.1	0.0197322	-0.611608	0.0385485	0.051154
NOL4L	0.0742243	-0.611662	2.5744e-07	1.32492e-06
KIAA0586	0.030689	-0.611662	0.00704159	0.011606
MLLT1	0.0456991	-0.611704	0.00041838	0.00102786
NBPF14	0.0441669	-0.611706	0.000473766	0.00114415
NUP188	0.033757	-0.611737	0.00455529	0.00796681
AL353194.1	0.0291338	-0.611746	0.00890758	0.014265
SUPT16H	0.164742	-0.611755	1.16245e-22	1.66469e-21
STAM2	0.0402092	-0.611842	0.00145574	0.00299997
FAM111A-DT	0.023951	-0.611842	0.0217391	0.0310007
MTIF2	0.0939389	-0.611856	6.12056e-10	4.46335e-09
FAF2	0.0330121	-0.611861	0.00516251	0.00886474
NUP153	0.0391774	-0.611884	0.00177828	0.00355009
CUL7	0.0254985	-0.611961	0.0177308	0.0259498
SPATA5L1	0.0208532	-0.611973	0.036237	0.0485245
FBLN7	0.062815	-0.612015	5.63842e-06	2.26774e-05
LRRN1	0.0332681	-0.612064	0.00545828	0.00931381
CA13	0.0263119	-0.61208	0.0148149	0.0222065
MMP15	0.0235549	-0.612089	0.0271331	0.037608
PCLAF	0.22533	-0.612133	3.24323e-12	2.89828e-11
MDFIC	0.0521901	-0.612134	9.54779e-05	0.000284879
MAP4K5	0.109054	-0.612145	9.59856e-12	8.22596e-11
TRIP12	0.107621	-0.61215	1.12124e-11	9.51545e-11
GTPBP10	0.0305287	-0.612232	0.00746981	0.0122083
TTLL5	0.0330757	-0.612307	0.00479409	0.00832138
AGPAT3	0.0587913	-0.612321	2.5403e-05	8.84662e-05
PLEKHG3	0.0260144	-0.612325	0.0158726	0.0235436
CDKAL1	0.0315759	-0.612351	0.00653031	0.0108752
FKTN	0.0309887	-0.612353	0.00745837	0.0121928
CEP170	0.0442311	-0.61236	0.000747622	0.0016959
CELF4	0.0413375	-0.612377	0.0158613	0.0235296
NOMO1	0.0224525	-0.612377	0.0307542	0.0420146
TCOF1	0.0659522	-0.612384	5.04267e-06	2.05097e-05
LAMA1	0.063255	-0.612388	1.04483e-05	3.96873e-05
COLGALT1	0.0447217	-0.612398	0.000493991	0.00118575
CNTROB	0.0270321	-0.612405	0.0143654	0.0216431
CAPN10	0.0227337	-0.612416	0.0282353	0.0389565
GRK6	0.0337126	-0.612428	0.00446553	0.00782411
SLFN5	0.0323645	-0.612519	0.0106061	0.0165695
AIFM3	0.0194149	-0.612545	0.0398725	0.0526677
SLC38A9	0.0188968	-0.612547	0.0481781	0.0621328
HEATR5B	0.0280241	-0.612564	0.0118545	0.0182716
CLINT1	0.158342	-0.612587	1.40064e-20	1.86236e-19
VPS53	0.0462825	-0.612599	0.000410226	0.00101058
RAP2B	0.145838	-0.612661	3.71157e-17	4.3336e-16
PPP1R3D	0.105692	-0.612675	7.89956e-12	6.80913e-11
CXorf56	0.018569	-0.612711	0.0485169	0.0625505
BBS7	0.0414611	-0.612732	0.000912054	0.00200782
SLC45A4	0.020738	-0.612746	0.0375392	0.0499889
SEC24A	0.0188099	-0.61275	0.0465598	0.0604093
HHIP-AS1	0.0694971	-0.612774	1.04039e-06	4.8563e-06
ENDOG	0.0540832	-0.612778	6.91227e-05	0.00021381
LURAP1L	0.0482721	-0.612797	0.00032539	0.000827545
ZZEF1	0.0254261	-0.612816	0.0193678	0.0280726
DNAJC24	0.0458561	-0.612881	0.000327873	0.000833024
PPP1R9B	0.0274652	-0.612893	0.014808	0.0222037
IL17RA	0.0289283	-0.612928	0.00999346	0.0157557
AGAP1	0.0326233	-0.612961	0.00666398	0.0110701
VWA8	0.0287332	-0.612968	0.00901781	0.0144082
FRK	0.0210144	-0.612989	0.0333102	0.0450489
CCZ1B	0.0360922	-0.612991	0.0027396	0.0051449
MCM9	0.0247863	-0.613019	0.018665	0.0271535
PHF7	0.0198034	-0.613073	0.0396989	0.0524822
BCCIP	0.11892	-0.613136	6.94656e-14	6.85708e-13
DROSHA	0.0389199	-0.613145	0.00153086	0.00312928
NR2C2	0.0378309	-0.613189	0.00209336	0.00409192
EXOC3-AS1	0.0338338	-0.613196	0.00308624	0.00569549
ENDOD1	0.0930645	-0.613206	2.16167e-09	1.47833e-08
ZNF701	0.0194922	-0.613236	0.0396462	0.0524345
SDSL	0.0282536	-0.613255	0.0101367	0.0159632
LYAR	0.0871516	-0.613264	2.34961e-08	1.41077e-07
PPP2R1B	0.0214778	-0.613274	0.0343547	0.0462783
GGACT	0.0217621	-0.613311	0.0259389	0.0362188
LINC01797	0.0216531	-0.613311	0.0270848	0.0375452
AC044849.1	0.0284402	-0.613334	0.00985818	0.0155762
TGM3	0.0733542	-0.613341	0.000225059	0.000601409
PTPN9	0.0393432	-0.613348	0.00147682	0.003036
HNRNPU	0.522333	-0.613381	4.80039e-75	1.57665e-73
FOXP4-AS1	0.0402746	-0.613421	0.00078223	0.00176253
MIATNB	0.0212808	-0.613474	0.0299734	0.0410455
TSC22D2	0.0539275	-0.613512	6.7555e-05	0.000209371
ATXN7L1	0.0230855	-0.613512	0.0245777	0.034547
DOCK1	0.0550857	-0.613549	5.1813e-05	0.000166035
LLGL1	0.0213142	-0.613559	0.0366563	0.048988
NBEAL2	0.0489614	-0.613568	0.000278231	0.000724661
DHODH	0.020323	-0.613601	0.0366567	0.048988
PSME4	0.0906978	-0.613624	1.31998e-08	8.17394e-08
GPATCH1	0.0279595	-0.613661	0.0110742	0.0172073
FAM220A	0.0267049	-0.613706	0.0122377	0.0187707
FAM110C	0.0239848	-0.613713	0.0217162	0.0309829
CENPC	0.0867419	-0.61375	1.50389e-08	9.24934e-08
TRIM5	0.0375295	-0.613799	0.00213943	0.00416843
ZBTB8A	0.0227126	-0.613799	0.0288552	0.039712
ANKRD36B	0.0491388	-0.613815	0.000504684	0.00120866
GAN	0.0276306	-0.613827	0.0144	0.0216824
SFT2D3	0.041246	-0.613871	0.00101688	0.00220442
DDX11	0.0271319	-0.613909	0.0135004	0.0204913
DTX3L	0.0304806	-0.613942	0.00866065	0.0139189
AC006449.6	0.0338509	-0.613972	0.00420092	0.00742116
SOX13	0.0260757	-0.614033	0.0155869	0.0231987
USP21	0.0220119	-0.614044	0.0292908	0.0402458
TMPRSS4	0.0247691	-0.614082	0.0300177	0.0411016
ZNF180	0.0184157	-0.614093	0.0492134	0.0633517
SGK3	0.028453	-0.61411	0.0131102	0.0199397
TSTD3	0.0398866	-0.614159	0.00107801	0.00231277
C12orf4	0.0221892	-0.614166	0.0292608	0.040211
ZNF322	0.0762095	-0.614184	2.1051e-07	1.0995e-06
ADGRG6	0.024706	-0.614201	0.020851	0.0299717
RAD18	0.0399736	-0.614362	0.00123728	0.00260452
MAP4K2	0.0199776	-0.614376	0.0444559	0.057965
CCDC93	0.0299517	-0.61439	0.00946045	0.0150361
GRK4	0.0237978	-0.614404	0.020642	0.0297228
SHROOM2	0.0226264	-0.614409	0.0267925	0.037193
CEP63	0.0825336	-0.614413	8.08918e-08	4.4863e-07
PAM16	0.0255686	-0.614439	0.0135491	0.0205528
ST6GAL2	0.0267369	-0.614439	0.0156543	0.0232825
ALS2	0.0230232	-0.61453	0.0265295	0.0369039
AP005205.2	0.0185221	-0.614582	0.0494285	0.0635938
EPB41L3	0.0448646	-0.614675	0.000493014	0.00118385
HUNK	0.0336209	-0.614712	0.0138906	0.0210054
VPS54	0.0457492	-0.614754	0.000414689	0.00102018
TXNDC16	0.0262241	-0.614764	0.0137463	0.020812
DMPK	0.0224857	-0.614775	0.029349	0.0402995
HEATR1	0.0366811	-0.614778	0.00230735	0.00445645
ZNF641	0.0202114	-0.61478	0.0375401	0.0499889
RRP12	0.0341716	-0.614785	0.00419293	0.00741015
C21orf58	0.0490014	-0.614789	0.00046284	0.00112033
AC093827.4	0.024277	-0.61485	0.0196638	0.0284593
SLC9A9	0.0244835	-0.61489	0.017511	0.0256905
SLC25A42	0.0252173	-0.61489	0.0187965	0.0273261
PNPT1	0.0434156	-0.614922	0.000573305	0.00134573
MAP4K3	0.0416321	-0.614927	0.000924165	0.0020295
TRAPPC9	0.0220838	-0.614939	0.0308523	0.0421213
MAFK	0.0199566	-0.614946	0.0492523	0.0633888
MDN1	0.0424895	-0.614965	0.000662881	0.00152589
FARP2	0.0275718	-0.615004	0.0109989	0.017103
EXTL3	0.0290023	-0.615004	0.0119427	0.0183883
MCM3AP-AS1	0.0223694	-0.615018	0.0268842	0.0373122
RAB30-AS1	0.0937451	-0.615034	1.4595e-09	1.02246e-08
ZNF28	0.0262631	-0.615049	0.0152804	0.0227989
UVSSA	0.0216663	-0.615063	0.0358896	0.0481052
LINC02447	0.0187412	-0.615149	0.0449724	0.0585479
AC097534.2	0.0224797	-0.615221	0.0294995	0.0404842
DYRK2	0.0347295	-0.615231	0.00373326	0.00669985
NCS1	0.0198692	-0.615271	0.04717	0.061088
FKBP14	0.0265899	-0.615294	0.0159312	0.0236084
RPS6KA6	0.0246729	-0.615296	0.0174368	0.0255906
AC093157.1	0.0511078	-0.615308	0.000105727	0.000311781
PRRG1	0.0209791	-0.615308	0.0358228	0.048036
NGRN	0.0257067	-0.615376	0.014677	0.0220364
DAPK2	0.0516194	-0.615387	0.000135746	0.000387894
SNTB1	0.0222907	-0.615427	0.0323284	0.0438807
USP33	0.0817916	-0.615432	5.60214e-08	3.17806e-07
PLEKHH1	0.0608515	-0.615483	1.28888e-05	4.79067e-05
AL590617.2	0.0239863	-0.615502	0.0186802	0.0271726
HELQ	0.035164	-0.615511	0.00240136	0.00460997
SPON1	0.0341216	-0.615513	0.00316652	0.00582156
DDX31	0.0304601	-0.615567	0.00786829	0.0127951
KTI12	0.0217581	-0.615591	0.0322823	0.043851
PTPN21	0.0210223	-0.615593	0.0363395	0.0486464
ABCB8	0.0195716	-0.615598	0.047429	0.061336
SMG6	0.0724208	-0.615618	6.29361e-07	3.03751e-06
BACH2	0.0238836	-0.615665	0.0212987	0.0305008
RBSN	0.0321413	-0.615686	0.00588442	0.00993704
AC068831.6	0.0202571	-0.615714	0.0339561	0.0457999
CASD1	0.0264095	-0.61574	0.0126303	0.0193026
EEF1AKMT4	0.0516284	-0.615754	9.71007e-05	0.000289107
TEAD1	0.0519938	-0.615754	0.000102084	0.000302235
RPP40	0.046024	-0.61585	0.000292453	0.000755943
WASF1	0.0323353	-0.615887	0.00512341	0.00880716
TMTC4	0.0317391	-0.615889	0.00616367	0.0103423
RAD51D	0.0297521	-0.615894	0.00829221	0.0133966
AC109322.1	0.0424537	-0.615899	0.000629606	0.00146107
MAP3K12	0.0196571	-0.61592	0.0391151	0.0518352
ZNF775	0.0201757	-0.61592	0.0400934	0.0529263
MDM1	0.0199755	-0.615962	0.0431895	0.0564885
TMEM65	0.0340901	-0.615964	0.00365152	0.00657274
NUDCD1	0.0301035	-0.615976	0.00868227	0.0139519
ZNF274	0.0280259	-0.615981	0.0106655	0.016646
TGFBRAP1	0.0233632	-0.615992	0.0233793	0.0330906
THADA	0.0366047	-0.615999	0.00255863	0.00486159
WTIP	0.0288147	-0.61602	0.0121409	0.0186471
BRPF3	0.0258804	-0.616027	0.0168344	0.0247985
ACAP3	0.0236042	-0.616074	0.0229461	0.0325613
VLDLR	0.0218727	-0.616081	0.0396715	0.0524625
AC068888.1	0.0219861	-0.616118	0.0305314	0.0417328
AIF1L	0.029852	-0.616137	0.00759133	0.0123893
ZNF814	0.0565226	-0.616146	2.94291e-05	0.000100903
KLF12	0.0189704	-0.616167	0.0496339	0.063815
DNAH14	0.0476894	-0.616172	0.000232175	0.000618206
MDM2	0.0490411	-0.616172	0.00036007	0.000902494
RPAP1	0.0234782	-0.616195	0.022134	0.0315114
KIAA0040	0.0314364	-0.616216	0.00729917	0.0119634
AL441992.1	0.0328317	-0.616251	0.0043961	0.0077185
PPARA	0.0470176	-0.616293	0.000223589	0.000598241
DHX34	0.0236699	-0.616317	0.023516	0.0332431
TRIO	0.0414755	-0.616352	0.000959461	0.00209468
PRR36	0.0257055	-0.616352	0.0150569	0.0225079
CISD3	0.196823	-0.61638	1.03097e-32	1.89485e-31
DNAJC11	0.0202546	-0.616408	0.0389373	0.0516267
SIAH2	0.0527156	-0.616445	0.000105408	0.000311203
ASXL2	0.0508684	-0.616448	0.000110479	0.000323382
ZNF865	0.019211	-0.61645	0.0445072	0.0580199
MTR	0.0379747	-0.616483	0.0019816	0.00389937
ABL1	0.0337464	-0.616494	0.00400331	0.00711681
ESRP2	0.0275234	-0.616511	0.0117368	0.0181078
TSR3	0.195327	-0.616552	2.36243e-30	4.16057e-29
GCN1	0.0350545	-0.616613	0.00350942	0.00634858
FAM98B	0.0670499	-0.616651	2.59949e-06	1.11995e-05
TDRP	0.0286566	-0.61667	0.0108887	0.0169507
TBCK	0.0405602	-0.616679	0.00107503	0.00230754
NEK3	0.0229467	-0.616686	0.0271571	0.0376371
NUP50-DT	0.0280233	-0.616714	0.0124889	0.0191167
RPP25	0.0224866	-0.616768	0.0293347	0.0402886
TRAPPC5	0.0195394	-0.616775	0.042939	0.0562074
ADCY6	0.0334703	-0.616779	0.00436362	0.00767106
VPS13A	0.0703949	-0.616845	1.29992e-06	5.94642e-06
PRKACA	0.0511543	-0.616856	0.000152337	0.000428924
YEATS2	0.0568573	-0.61688	3.0693e-05	0.000104556
CLASP2	0.0340538	-0.616901	0.00418439	0.0073992
SLC43A2	0.0216931	-0.616976	0.0368243	0.0491911
SNX18	0.0451766	-0.616994	0.000544003	0.00128746
KCNJ15	0.0411753	-0.617003	0.00125976	0.00264692
CCNB1	0.0689587	-0.617069	0.00061524	0.00143167
ZSCAN29	0.0214056	-0.617137	0.034979	0.0470042
PPP5D1	0.0181895	-0.617144	0.0489029	0.0629969
AC008608.2	0.0425289	-0.61716	0.000613194	0.00142823
NAA16	0.0406573	-0.617167	0.00110081	0.00235729
FIGNL1	0.023004	-0.617172	0.0243706	0.0342978
PLCB4	0.0204961	-0.617221	0.0390048	0.0517052
AC011484.1	0.0187908	-0.617305	0.043852	0.0572367
DHX32	0.0539445	-0.617335	6.23465e-05	0.000195093
SKP2	0.0353803	-0.617342	0.00247765	0.00472975
TMEM131	0.119339	-0.617365	6.49398e-14	6.42036e-13
DHTKD1	0.0557465	-0.617372	6.34497e-05	0.000198104
AL138762.1	0.0221964	-0.617377	0.0265346	0.0369039
WBP2NL	0.0198124	-0.617384	0.0445484	0.0580617
LPGAT1	0.0501662	-0.617387	0.000167663	0.000465955
DDX21	0.428827	-0.617465	1.28244e-69	4.03394e-68
PAOX	0.0187762	-0.617468	0.0467929	0.0606557
GPATCH11	0.0235421	-0.617496	0.0210967	0.0302801
AC138150.1	0.0223462	-0.617499	0.0255999	0.035785
C5orf30	0.0179544	-0.61751	0.0491738	0.0633071
AL035413.1	0.0271804	-0.617527	0.0122719	0.0188163
SLC25A32	0.0198873	-0.617548	0.0426576	0.0559027
AC069544.1	0.0231318	-0.617578	0.0232346	0.0329042
LIPT2	0.0186401	-0.61759	0.0430336	0.0563137
TLCD2	0.019094	-0.617672	0.0467081	0.0605643
ZSWIM4	0.019897	-0.617672	0.0478475	0.061801
FNBP1L	0.215299	-0.617683	1.58813e-35	3.08951e-34
ERI2	0.0212862	-0.617707	0.0336437	0.0454465
WDR35	0.0266802	-0.617732	0.0137911	0.0208748
ADAT1	0.024506	-0.617739	0.0197703	0.0285971
HELZ2	0.0211412	-0.617749	0.0372236	0.0496302
RAD23B	0.205147	-0.617753	5.14275e-32	9.33e-31
TRAPPC11	0.063156	-0.617758	6.71994e-06	2.65875e-05
SLAIN2	0.0909338	-0.617767	3.05479e-09	2.03734e-08
TCTE3	0.0258061	-0.617774	0.0158078	0.0234667
KNSTRN	0.0397815	-0.617781	0.0017649	0.00352618
ABHD18	0.0309952	-0.617802	0.00642771	0.0107199
REV3L	0.063334	-0.61784	8.91748e-06	3.43366e-05
BNIP1	0.0223995	-0.617865	0.0264111	0.0367604
AP3S2	0.0195451	-0.617914	0.0432578	0.056572
KDM4B	0.0405221	-0.617942	0.00131703	0.00275361
ABCB10	0.0192164	-0.617956	0.0489693	0.0630566
YPEL2	0.0329393	-0.617961	0.00522647	0.00896605
MMS22L	0.0344921	-0.617996	0.00361763	0.00652287
CCDC191	0.0310828	-0.618005	0.00610574	0.0102683
OPHN1	0.0419597	-0.618015	0.00069806	0.00159591
PLEKHG2	0.0259535	-0.61802	0.0164862	0.0243311
RACGAP1	0.0237696	-0.618069	0.0297306	0.0407792
FCHO2	0.034774	-0.618078	0.00353813	0.0063932
CDKN2A	0.0397369	-0.618078	0.0116005	0.0179303
MCM2	0.0229159	-0.61819	0.0265574	0.0369234
GPATCH2	0.109336	-0.618206	4.99111e-12	4.37835e-11
C17orf80	0.0343615	-0.618281	0.00338833	0.00615949
DNAJC13	0.0312627	-0.61829	0.00710485	0.0116919
PLA2R1	0.0428162	-0.6183	0.00075061	0.00170159
TADA1	0.0221614	-0.618314	0.0277026	0.0382967
ST7	0.0213602	-0.618316	0.0329055	0.0445731
NAALADL2	0.0370696	-0.618321	0.00405987	0.00720622
SLC12A8	0.0276252	-0.618339	0.0106682	0.0166481
AC110285.6	0.0372597	-0.618396	0.00239113	0.00459233
MAP3K3	0.0204223	-0.6184	0.0392897	0.0520283
GPR155	0.0338942	-0.618445	0.00413772	0.00733204
SLC39A11	0.0313746	-0.618536	0.00673956	0.0111722
SLC35B4	0.0296269	-0.61858	0.00941503	0.0149744
RAB11FIP1	0.056002	-0.618606	0.000368529	0.000919322
PAFAH1B1	0.195898	-0.618631	4.40005e-30	7.65319e-29
TXLNG	0.0751434	-0.618657	1.40658e-07	7.56214e-07
PPP1R21	0.0223404	-0.61868	0.0308819	0.0421526
GLMN	0.0303268	-0.618739	0.00672803	0.011156
PHF12	0.0442849	-0.618743	0.000512336	0.00122236
MTA2	0.0287889	-0.618744	0.00957767	0.0151976
EMP1	0.0303439	-0.618748	0.0219685	0.0313005
INO80D	0.0529487	-0.618802	9.70361e-05	0.000288983
STOX1	0.034884	-0.618809	0.00503117	0.00867455
BAALC	0.05528	-0.618835	0.000202202	0.000547739
POLR1B	0.0246475	-0.618877	0.0199085	0.0287739
MTMR1	0.0358432	-0.618888	0.00273516	0.00514061
ZNF487	0.0339082	-0.618891	0.00290861	0.00540475
IQCE	0.0369687	-0.618926	0.00224656	0.00435034
AC022144.1	0.0253131	-0.618954	0.0141191	0.021305
ENO2	0.02133	-0.618968	0.0407879	0.0537477
HIST1H2BD	0.139308	-0.618972	6.22755e-16	6.89557e-15
KPNA1	0.0407874	-0.618998	0.00112258	0.00239578
PDS5B	0.0615902	-0.619024	1.36865e-05	5.05892e-05
UNC13B	0.0301731	-0.619026	0.00811831	0.0131526
GSDME	0.0235609	-0.619082	0.0213322	0.0305418
EHD3	0.0199081	-0.619094	0.048145	0.0621034
C22orf46	0.0307342	-0.619145	0.00637239	0.0106403
ARNTL	0.0276433	-0.619152	0.0103716	0.0162636
ATG2B	0.0283498	-0.619152	0.0103657	0.0162623
NEMP1	0.0247585	-0.619162	0.0188067	0.0273378
SNX31	0.0279944	-0.61919	0.00787986	0.012809
DENND4B	0.0224652	-0.619208	0.0299596	0.0410311
LINC01547	0.0181126	-0.619218	0.0465793	0.0604283
ZC3H7A	0.0644662	-0.61922	5.162e-06	2.09411e-05
SUCO	0.0736202	-0.619234	3.48442e-07	1.74705e-06
ASPHD1	0.0367302	-0.61929	0.00188869	0.00374275
RPGRIP1L	0.0758366	-0.619311	2.9944e-07	1.52095e-06
DDX51	0.0262418	-0.61932	0.0149783	0.0224089
MACROD2	0.025704	-0.61932	0.0156849	0.0233196
NUP43	0.0253055	-0.619323	0.0177933	0.0260231
QTRT2	0.0344032	-0.619339	0.00340045	0.00617708
GOLGA7B	0.0441047	-0.619404	0.00387188	0.00691622
KDM4A	0.0202104	-0.619458	0.0402917	0.0531659
KIAA1109	0.0771497	-0.61947	1.55326e-07	8.31699e-07
PROSER3	0.0256196	-0.619484	0.0166836	0.0246023
LPCAT1	0.0261821	-0.619484	0.0171332	0.0251918
CACTIN	0.0205466	-0.619498	0.037329	0.0497549
PPP1R26	0.0232967	-0.619531	0.0227938	0.0323669
JRK	0.0225102	-0.619533	0.0262284	0.0365424
ABCA2	0.0233909	-0.61957	0.0227928	0.0323669
B3GNT5	0.0812559	-0.619622	5.98292e-08	3.38346e-07
EVI5	0.0477103	-0.619629	0.00021143	0.000569321
AC093323.1	0.0583539	-0.619638	1.12376e-05	4.23168e-05
SOS2	0.0428894	-0.619643	0.000713563	0.0016287
MIR497HG	0.0196946	-0.619701	0.0342511	0.0461536
NSMCE3	0.0311049	-0.619715	0.00696761	0.0115065
TRNT1	0.0418261	-0.619727	0.000961834	0.00209914
CARNMT1	0.0392606	-0.619731	0.00114406	0.00243219
AC005332.7	0.0265128	-0.619767	0.0138549	0.0209614
CNKSR2	0.0217076	-0.619778	0.0298234	0.0408645
ASTE1	0.0199224	-0.619783	0.0385456	0.051154
NCAPD2	0.0465688	-0.619839	0.000441541	0.00107578
ANKRD9	0.076206	-0.619841	3.77772e-07	1.88886e-06
TLR5	0.0362489	-0.619862	0.00243021	0.00465605
CDK1	0.0515501	-0.619874	0.00322075	0.00590066
AC010969.2	0.0204641	-0.619904	0.036896	0.0492817
CTDSPL2	0.0779155	-0.619914	9.9356e-08	5.45057e-07
PIP5K1C	0.0250802	-0.619974	0.0184842	0.0269309
NRCAM	0.033678	-0.619991	0.0041671	0.00737894
PAN2	0.0285009	-0.620005	0.009611	0.0152409
PHF2	0.0309976	-0.62004	0.00667645	0.0110851
PPP1R13B	0.0456221	-0.620082	0.000360638	0.000903739
LRIG1	0.0678559	-0.620142	1.61119e-06	7.2426e-06
EIF2AK3	0.0297195	-0.620166	0.00906002	0.0144688
PLCG1	0.0244804	-0.62018	0.0214681	0.0307057
CENPM	0.0483972	-0.620199	0.000485395	0.00116866
SLC1A3	0.0267789	-0.620213	0.0132927	0.0201978
FAM111A	0.0512608	-0.620353	0.000141684	0.000402244
CASTOR3	0.0191669	-0.620355	0.0431616	0.0564579
ZNF793	0.0420554	-0.620376	0.000760239	0.00172095
AC073508.3	0.0223787	-0.620385	0.0224161	0.0318915
GLIDR	0.0229446	-0.620385	0.0238379	0.0336456
CXCL3	0.0629949	-0.620409	0.000578568	0.00135676
TOPBP1	0.0570675	-0.620418	2.79801e-05	9.636e-05
TRAF5	0.021608	-0.620512	0.0427662	0.0560044
EXOC6	0.0306219	-0.62053	0.00827767	0.0133799
ZNF568	0.0307265	-0.620649	0.00630951	0.0105562
CEP44	0.0380704	-0.62067	0.00153887	0.00314312
DOPEY2	0.0354263	-0.62068	0.00323195	0.00591604
DPP9	0.0230416	-0.620752	0.0245995	0.0345738
AP001453.2	0.0309151	-0.620773	0.00764402	0.0124689
COA7	0.0322883	-0.620808	0.00454421	0.00795205
AL024508.2	0.0213075	-0.620836	0.0282889	0.039026
DHFR2	0.0198422	-0.620841	0.039525	0.0522851
ZNF639	0.0495406	-0.620885	0.000149835	0.000422503
SYNE2	0.311586	-0.620927	7.2027e-56	1.93372e-54
POMZP3	0.0323183	-0.62093	0.0045842	0.0080032
FANCI	0.0242326	-0.620953	0.0224767	0.0319706
EXT1	0.0706796	-0.621035	1.14861e-06	5.30659e-06
ZNF605	0.0829257	-0.621037	1.51577e-08	9.30885e-08
ANAPC1	0.0487051	-0.621049	0.000162654	0.00045333
RFX3	0.0495486	-0.621088	0.000188525	0.000515997
C4orf19	0.0248793	-0.621114	0.0222457	0.0316597
ZSCAN30	0.0326097	-0.621133	0.0046167	0.00805216
KDM4C	0.0281373	-0.621145	0.0103197	0.0161982
MANEA	0.0235299	-0.621156	0.0214685	0.0307057
MAN2B2	0.0345326	-0.62117	0.00373526	0.00670248
TWNK	0.0222153	-0.621201	0.0260589	0.0363622
COX18	0.0186532	-0.621252	0.0498067	0.0640047
MOSMO	0.0446827	-0.621264	0.000408354	0.00100656
GABPA	0.0299594	-0.621303	0.00751648	0.0122767
SS18L1	0.028349	-0.621308	0.0106897	0.0166795
NDUFS1	0.0709974	-0.621317	9.77629e-07	4.59046e-06
RASA2	0.0372258	-0.621366	0.00237089	0.00455771
ZSCAN2	0.0204298	-0.621408	0.0326039	0.0441938
CYB5D1	0.023852	-0.621521	0.0182056	0.0265494
TCTN2	0.020261	-0.621572	0.037657	0.0501234
ZCCHC3	0.0265299	-0.621598	0.0148813	0.0222928
C5orf66	0.0263198	-0.621598	0.0157275	0.0233646
DNAL1	0.0216264	-0.621612	0.03543	0.0475395
SMARCAD1	0.0804444	-0.621616	4.12844e-08	2.39139e-07
ENC1	0.0501118	-0.621616	0.000191081	0.000521862
CLIC3	0.0299948	-0.621672	0.0161735	0.0239338
AL354707.1	0.0246053	-0.621682	0.0180143	0.0263128
GBP3	0.022996	-0.621691	0.0336183	0.0454171
PPP2R3B	0.0320122	-0.621705	0.00547225	0.00933349
LTN1	0.0509025	-0.621735	0.000119305	0.00034633
WDR36	0.048871	-0.62178	0.000134398	0.000384582
PIK3CB	0.0451454	-0.621791	0.00044909	0.00109249
TSPYL4	0.0509147	-0.621815	9.03686e-05	0.000271235
MAP3K5	0.0221265	-0.621934	0.0321683	0.0437291
KIAA2013	0.112798	-0.622102	2.03339e-12	1.84581e-11
NOL9	0.0294796	-0.622118	0.00892818	0.0142962
SOCS7	0.0278707	-0.622163	0.0119592	0.0184105
CCDC102A	0.0263341	-0.622207	0.0133576	0.0202915
RAB8B	0.0271417	-0.622207	0.0141127	0.0212979
SCAF8	0.0350748	-0.622226	0.00312238	0.00575378
HSPA12A	0.0263459	-0.622247	0.0127511	0.019452
COG8	0.0182549	-0.622268	0.0466577	0.0605114
FUT10	0.0181976	-0.62231	0.0494317	0.0635938
CDC20	0.0491223	-0.622324	0.0089003	0.0142551
EID2	0.0258126	-0.622331	0.0150362	0.0224796
SETD7	0.0371515	-0.62234	0.00179211	0.00357489
TPRN	0.0211355	-0.622343	0.031782	0.0432598
TMEM213	0.041162	-0.62238	0.00698603	0.0115324
PER2	0.0338618	-0.622389	0.00371052	0.00666565
LINC00526	0.0282046	-0.622406	0.00997073	0.0157285
MAP2K4	0.0415929	-0.622452	0.000892216	0.00197067
MC5R	0.0192283	-0.622466	0.0397199	0.0525045
LNPK	0.0758183	-0.62252	1.71121e-07	9.10838e-07
UBE3D	0.027552	-0.622569	0.011469	0.0177467
NKRF	0.0261587	-0.622695	0.0144427	0.0217388
TAPT1	0.0233248	-0.622702	0.0215239	0.0307746
MRGBP	0.0619913	-0.622721	5.0914e-06	2.0668e-05
TNFAIP2	0.0259669	-0.622747	0.0408388	0.0537979
U2AF1	0.0186167	-0.622756	0.048857	0.0629506
ZNF844	0.0279416	-0.622772	0.010507	0.0164432
PAPOLG	0.0387297	-0.622826	0.00161453	0.00327595
ADO	0.0352888	-0.622833	0.00254271	0.00483351
ITPK1	0.0196201	-0.622836	0.0434034	0.0567272
EXOC6B	0.0485166	-0.62284	0.000227282	0.000606582
PROX1	0.0363609	-0.62284	0.0190343	0.0276432
ME2	0.0587992	-0.622976	1.78091e-05	6.41401e-05
SOAT1	0.0346132	-0.622997	0.005093	0.00876004
DSEL	0.0199678	-0.622997	0.0401768	0.0530198
TERF2	0.0345867	-0.622999	0.00299058	0.00553673
AL390719.2	0.0191539	-0.622999	0.0495825	0.0637619
AC018647.2	0.0312102	-0.623006	0.00548868	0.00935717
CWC22	0.0606592	-0.62305	9.57412e-06	3.66974e-05
EHMT1	0.088566	-0.62306	4.01026e-09	2.63564e-08
NPAT	0.0411426	-0.623062	0.000954602	0.00208551
AP001157.1	0.0257924	-0.623062	0.0154856	0.0230667
ZNF286A	0.023075	-0.623069	0.0230332	0.0326592
ARCN1	0.0892575	-0.623139	2.63728e-09	1.7748e-08
CEP104	0.0483604	-0.623247	0.000174046	0.000481788
GOLGA1	0.0334169	-0.623247	0.00443501	0.00777711
SPTLC3	0.0291594	-0.623256	0.00815872	0.013212
BRCC3	0.0535126	-0.623275	6.17427e-05	0.000193299
AC034236.2	0.0372498	-0.623277	0.00222851	0.00432003
CFAP53	0.0259303	-0.623305	0.0148937	0.0223088
PPARGC1B	0.0193931	-0.623321	0.0365115	0.0488043
TEX9	0.0619492	-0.623375	1.0036e-05	3.82935e-05
ZNF780B	0.0189671	-0.623405	0.0447149	0.0582426
TNFRSF10A	0.0285469	-0.623422	0.0101372	0.0159632
PRDM4	0.0263855	-0.623468	0.0143158	0.021576
CNIH3	0.0235148	-0.623473	0.0190149	0.0276181
AC009509.1	0.02282	-0.623475	0.0215594	0.0308079
INTS7	0.0209448	-0.623482	0.0334295	0.0451909
CEBPA-DT	0.0228626	-0.623597	0.0213462	0.0305584
PSMD1	0.103819	-0.623634	7.9179e-11	6.28117e-10
MTF1	0.0306712	-0.62366	0.00695034	0.011487
MFSD12	0.0393985	-0.623721	0.00144081	0.00297551
AIFM1	0.0383206	-0.623723	0.0019471	0.00384044
FANCE	0.0193067	-0.62373	0.0413314	0.054345
KIAA1586	0.0521713	-0.623805	7.87667e-05	0.00023988
SLC41A1	0.0451779	-0.623823	0.000336089	0.000850819
PHF8	0.028377	-0.623828	0.00917106	0.0146277
COL4A1	0.0274186	-0.623833	0.0141306	0.0213198
HLCS	0.0274625	-0.623833	0.014526	0.0218434
POLD3	0.0383429	-0.623844	0.00180367	0.00359626
MIA3	0.066972	-0.623849	2.53148e-06	1.09363e-05
PIKFYVE	0.0324768	-0.623858	0.00457418	0.00798902
ABHD6	0.0279878	-0.62387	0.00998527	0.0157456
AL031777.3	0.0560957	-0.623872	6.90746e-05	0.000213714
PMS1	0.0704977	-0.623877	5.16663e-07	2.53618e-06
ZNFX1	0.0220109	-0.623887	0.0319046	0.0434033
ETAA1	0.0658895	-0.623891	2.40573e-06	1.04394e-05
COL14A1	0.0909169	-0.623947	7.89172e-08	4.38448e-07
MMP25-AS1	0.0290766	-0.623947	0.00808878	0.0131098
MTG1	0.0227419	-0.623966	0.0260724	0.0363691
SLC9A3R2	0.0491469	-0.62398	0.000190647	0.000520902
URB1	0.0325754	-0.62398	0.00475587	0.00826245
TLNRD1	0.0408423	-0.624001	0.00102171	0.00221187
SH2D4A	0.0399715	-0.624087	0.00217803	0.0042332
MYH10	0.0531798	-0.62409	6.59179e-05	0.000204849
FAM53B	0.0203146	-0.624094	0.0394805	0.0522427
UBN2	0.0611468	-0.624106	7.92007e-06	3.07868e-05
IDE	0.0304018	-0.624108	0.00739597	0.0121048
KMT2B	0.0484709	-0.624141	0.000192833	0.000525852
WDR90	0.0238363	-0.624167	0.023192	0.0328549
SRRD	0.0442431	-0.624197	0.000681621	0.00156313
TUBGCP3	0.0256525	-0.624202	0.0157199	0.023361
MTRF1	0.0191219	-0.624218	0.0429614	0.0562309
ZBTB37	0.0222567	-0.624251	0.0276671	0.0382633
COBL	0.0471399	-0.624307	0.000282499	0.000734114
CUL9	0.0199964	-0.624379	0.0404186	0.0533111
MYO1B	0.0296508	-0.624398	0.0108015	0.0168353
ZNF415	0.0235991	-0.62441	0.021361	0.0305727
STRBP	0.0991085	-0.624412	6.15906e-11	4.92919e-10
ZC3H4	0.0525429	-0.624414	7.17051e-05	0.000220665
RAD51B	0.0228146	-0.624414	0.0276037	0.038185
AMMECR1	0.0289747	-0.624438	0.00936761	0.0149054
GANC	0.0293222	-0.624517	0.00802667	0.0130225
ZNF658	0.0274037	-0.624522	0.0120894	0.0185771
OAZ3	0.0240847	-0.624529	0.0167149	0.0246426
UBFD1	0.0724759	-0.624566	4.51146e-07	2.23365e-06
SMC6	0.0586381	-0.624606	2.47179e-05	8.63659e-05
JMY	0.0558835	-0.62461	3.83188e-05	0.00012701
TSHZ1	0.0256891	-0.624648	0.0137502	0.0208154
RASSF6	0.046576	-0.624713	0.000227922	0.000608032
MARVELD2	0.0430463	-0.624727	0.000705406	0.00161154
PEG3	0.0333602	-0.624751	0.00421205	0.00743549
ENTPD5	0.0289415	-0.624762	0.009069	0.0144795
RALGAPB	0.0429176	-0.624767	0.000658818	0.00151938
SNX19	0.0259226	-0.624772	0.0153316	0.0228618
GTF2H2	0.025827	-0.624811	0.0149148	0.0223325
RXRA	0.0507428	-0.624825	9.60594e-05	0.000286547
NEDD9	0.0276137	-0.624931	0.0148963	0.0223101
ARFGEF2	0.032978	-0.624956	0.00483256	0.00837665
ZNF606	0.0294902	-0.625005	0.00805363	0.0130595
TBC1D32	0.0274349	-0.62501	0.0106291	0.0166014
KBTBD6	0.0203824	-0.625029	0.0347583	0.0467473
GALNT2	0.0478785	-0.625082	0.00027969	0.000727711
AC080013.1	0.0223059	-0.625103	0.0244857	0.0344292
MET	0.0223961	-0.62511	0.0425771	0.0558204
CBL	0.0357831	-0.625192	0.00280606	0.00524713
USP32	0.019585	-0.625194	0.0433418	0.0566644
TGS1	0.109546	-0.625199	2.10266e-12	1.90459e-11
SLC25A19	0.0196683	-0.625234	0.0401491	0.0529943
FAM98A	0.0410519	-0.62526	0.000863678	0.00191701
POC5	0.0209748	-0.625272	0.0340886	0.0459492
KIF16B	0.0415505	-0.625381	0.000922313	0.00202653
ASH1L-AS1	0.0223839	-0.625388	0.0239843	0.0338332
AL391422.3	0.0192755	-0.625398	0.0432879	0.0565997
RBM43	0.0398139	-0.625423	0.00100802	0.00218784
ITFG2-AS1	0.0186107	-0.62544	0.0447755	0.0583108
RNF166	0.0244582	-0.625465	0.0176329	0.0258453
FCF1	0.0324302	-0.625486	0.0050916	0.00876004
FBRSL1	0.05878	-0.6255	2.95388e-05	0.000101224
FAM20B	0.0397866	-0.625547	0.00107331	0.00230426
TMPO	0.113812	-0.625601	7.11124e-12	6.15059e-11
ABHD17C	0.0273289	-0.625622	0.0128578	0.019601
PCNX3	0.025602	-0.625666	0.015763	0.0234112
FAM193A	0.03498	-0.625683	0.00296021	0.0054863
LRRC8B	0.0236626	-0.625753	0.0224425	0.0319255
MSANTD2	0.0194658	-0.625846	0.0485283	0.0625589
SETX	0.0629665	-0.625853	7.50101e-06	2.9311e-05
ZMYM1	0.0317027	-0.625853	0.00577089	0.00977079
CMTR1	0.0220105	-0.625921	0.0321677	0.0437291
GNAL	0.0221211	-0.625965	0.0492482	0.0633888
DOCK6	0.0213208	-0.626005	0.0375461	0.0499916
AC010331.1	0.0185794	-0.626049	0.0453366	0.0589856
GK	0.0325194	-0.626052	0.00409506	0.0072646
LRRC14	0.0331623	-0.626054	0.00443248	0.00777427
SPECC1L	0.0287192	-0.626147	0.00990036	0.015639
LINC00115	0.0182202	-0.626173	0.0496793	0.0638669
TENT5A	0.128656	-0.626199	1.71411e-14	1.75648e-13
CEP135	0.0235882	-0.626201	0.023997	0.0338437
RAPGEF1	0.0242751	-0.626281	0.0217322	0.0309953
RALGAPA2	0.0326498	-0.626421	0.00487972	0.00844451
RAD54L2	0.0453511	-0.626428	0.000361056	0.000904427
THRB	0.0206785	-0.626451	0.0364924	0.0487838
PXYLP1	0.0185781	-0.626498	0.047512	0.0614116
VPS13B	0.0271923	-0.626516	0.0127322	0.0194299
RHBDD1	0.0210798	-0.626533	0.0334275	0.0451909
AL137802.2	0.0204774	-0.626533	0.0340314	0.045882
B4GALT1	0.217474	-0.626542	6.60024e-26	1.04718e-24
IQCG	0.0219275	-0.626652	0.0303456	0.0415057
ATP8B1	0.0592014	-0.626675	1.48263e-05	5.4452e-05
NPHP1	0.0262669	-0.626722	0.0147478	0.0221243
UST	0.0225559	-0.626731	0.0251966	0.035311
RABGEF1	0.0311766	-0.626748	0.0050065	0.00863791
TRAF3	0.0222966	-0.626773	0.0270326	0.0374989
GAS7	0.0259724	-0.626801	0.0118903	0.0183201
OCRL	0.0270069	-0.626801	0.0125732	0.0192339
SUOX	0.0225139	-0.626813	0.0251749	0.0352884
PROSER2	0.0231035	-0.626813	0.0260715	0.0363691
CAPN7	0.0533627	-0.626853	5.60364e-05	0.00017799
[truncated: 934 more rows]
