# Supplementary material for: The Cellular and Molecular Landscape of Synchronous Pediatric Sialoblastoma and Hepatoblastoma
Source: Front Oncol. 2022 Jul 4;12:893206. doi: 10.3389/fonc.2022.893206 (PMC9289541; doi:10.3389/fonc.2022.893206)
Supplement: Supplementary file 8 [file Table_7.xlsx]

## Sheet: P1|up
Supplementary Table 7. Differentially expressed genes between HB tumor subpopulations.
feature	log2Mean	log2Mean_other	log2FC	percentage	percentage_other	percentage_fold_change	auroc	mwu_U	mwu_pval	mwu_qval
GSTA1	1.619	0.492	1.127	36.045	13.87	2.599	0.621	1.4053e+06	0	0
SAA4	2.486	0.995	1.491	52.472	26.578	1.974	0.662	1.49984e+06	0	0
CYP2C9	1.885	0.819	1.065	37.852	20.847	1.816	0.601	1.36059e+06	1.11818e-30	2.52234e-29
APCS	2.929	1.248	1.681	52.206	28.904	1.806	0.646	1.4625e+06	0	0
G6PC	2.668	1.54	1.127	55.13	37.542	1.469	0.626	1418816	1.91371e-37	6.95587e-36
HP	3.83	2.447	1.383	66.401	55.482	1.197	0.623	1410997	1.64788e-32	4.22994e-31
ALDOB	4.681	3.649	1.032	77.246	70.847	1.09	0.625	1.41637e+06	1.81432e-32	4.63161e-31
CFH	4.126	3.047	1.078	72.568	66.777	1.087	0.649	1469786	1.4013e-45	8.12753e-44
CYP2E1	8.258	6.692	1.566	91.547	87.874	1.042	0.683	1545766	0	0
CFHR1	5.584	4.324	1.261	82.562	79.734	1.035	0.698	1.57996e+06	0	0
CYP3A7	4.766	3.599	1.167	75.066	72.841	1.031	0.668	1.51255e+06	0	0
APOC3	8.388	7.345	1.043	96.225	98.339	0.979	0.696	1577247	0	0
IGFBP1	6.078	4.993	1.084	82.297	85.05	0.968	0.664	1503491	0	0
FMO3	2.264	1.344	0.92	53.589	36.877	1.453	0.617	1.39722e+06	1.29922e-32	3.3628e-31
NR1I3	1.688	0.816	0.873	44.657	24.751	1.804	0.614	1390387	4.46121e-35	1.36327e-33
HPR	1.861	1	0.862	47.634	29.9	1.593	0.61	1380590	6.5277e-31	1.49423e-29
HPX	3.537	2.696	0.841	69.325	63.372	1.094	0.631	1429061	5.71536e-36	1.86275e-34
KNG1	5.457	4.639	0.819	83.945	84.136	0.998	0.678	1.536e+06	0	0
HPD	4.978	4.166	0.813	80.702	78.488	1.028	0.631	1.42877e+06	6.0369e-35	1.82678e-33
MAT1A	2.716	1.907	0.809	62.148	51.08	1.217	0.61	1.38152e+06	7.00572e-27	1.21055e-25
C1S	1.904	1.11	0.794	50.186	32.89	1.526	0.603	1365322	1.4621e-26	2.48945e-25
ALB	12.488	11.707	0.781	100	100	1	0.729	1651565	0	0
PCK1	1.885	1.112	0.773	43.541	29.9	1.456	0.584	1322653	1.88046e-19	1.93237e-18
CYP2D6	2.814	2.078	0.736	62.307	54.153	1.151	0.602	1363535	3.27752e-23	4.39759e-22
ADH1B	1.215	0.48	0.735	25.093	12.458	2.014	0.568	1.28664e+06	7.37467e-20	7.77138e-19
CFHR2	1.795	1.069	0.726	48.379	32.973	1.467	0.601	1.35998e+06	9.71659e-26	1.56831e-24
AKR1C4	2.458	1.742	0.716	53.535	44.684	1.198	0.581	1315791	4.56147e-16	3.5803e-15
ORM1	6.536	5.834	0.702	89.686	94.767	0.946	0.677	1.53421e+06	0	0
FGG	6.32	5.627	0.693	88.729	94.103	0.943	0.692	1567178	0	0
LBP	1.652	0.976	0.676	42.424	28.156	1.507	0.584	1.32169e+06	1.19599e-19	1.24901e-18
ERRFI1	2.704	2.029	0.675	61.404	53.322	1.152	0.591	1338616	6.96079e-19	6.83951e-18
GNMT	1.224	0.564	0.66	34.875	18.106	1.926	0.59	1336593	1.81773e-26	3.06691e-25
APOC1	10.992	10.333	0.659	99.894	100	0.999	0.738	1671666	0	0
SERPINC1	4.122	3.466	0.656	76.449	76.246	1.003	0.637	1.44245e+06	2.87586e-38	1.09672e-36
SPP2	4.404	3.757	0.647	77.725	79.983	0.972	0.644	1458120	6.46839e-42	3.06303e-40
HSD17B14	1.15	0.581	0.569	35.407	19.103	1.853	0.585	1.32598e+06	1.41806e-23	1.94761e-22
HJV	1.337	0.781	0.556	38.756	23.92	1.62	0.579	1311709	6.10367e-19	6.02596e-18
FGB	7.268	6.721	0.546	91.866	96.595	0.951	0.688	1.55872e+06	0	0
SNORC	3.869	3.331	0.538	72.568	74.834	0.97	0.606	1372022	1.1845e-23	1.6365e-22
HMGCS2	3.485	2.948	0.537	70.973	69.934	1.015	0.605	1370030	1.9383e-23	2.64455e-22
FETUB	0.739	0.202	0.536	22.329	6.894	3.239	0.579	1.31094e+06	1.25293e-30	2.81606e-29
DCPS	1.899	1.363	0.536	48.379	38.123	1.269	0.571	1.29334e+06	2.28521e-13	1.41617e-12
SLCO1B1	1.521	0.991	0.53	44.072	31.229	1.411	0.576	1.30396e+06	6.29121e-16	4.88238e-15
CDA	1.069	0.539	0.53	31.792	17.525	1.814	0.576	1303922	3.94837e-20	4.25473e-19
EPHX1	3.817	3.288	0.529	69.431	72.093	0.963	0.605	1369766	2.139e-23	2.91198e-22
FABP1	10.547	10.024	0.522	99.841	100	0.998	0.629	1424404	1.04038e-33	2.89842e-32
AC099509.1	1.378	0.872	0.506	39.447	25.914	1.522	0.57	1.29141e+06	6.38741e-15	4.55265e-14
CYP4F3	1.588	1.082	0.506	44.87	33.389	1.344	0.567	1285081	1.01862e-12	5.94437e-12
ARG1	3.973	3.473	0.5	73.844	75.997	0.972	0.626	1417455	1.04592e-32	2.71851e-31
ADH4	2.994	2.493	0.5	62.839	61.379	1.024	0.584	1.32246e+06	5.60756e-16	4.36822e-15
PON1	2.249	1.757	0.491	55.13	48.256	1.142	0.569	1289125	6.1596e-12	3.33712e-11
TAT	1.1	0.614	0.486	31.154	19.435	1.603	0.564	1276319	1.66895e-14	1.14525e-13
ORM2	5.15	4.671	0.479	82.403	88.04	0.936	0.632	1431746	1.83809e-35	5.8076e-34
CYP4A11	1.839	1.364	0.475	47.422	37.126	1.277	0.56	1268434	4.62252e-10	2.09817e-09
PHYH	2.666	2.193	0.473	60.978	56.728	1.075	0.577	1.30655e+06	7.79755e-14	5.02467e-13
C1R	1.075	0.614	0.462	29.984	19.02	1.576	0.559	1265462	6.9343e-13	4.1081e-12
FGA	5.687	5.238	0.449	83.2	90.947	0.915	0.646	1.46215e+06	1.27939e-42	6.40043e-41
CES1	1.695	1.248	0.447	45.933	36.462	1.26	0.56	1267221	4.98767e-10	2.25271e-09
BHMT	2.434	2.018	0.416	53.642	49.169	1.091	0.553	1.25169e+06	1.56287e-07	5.39888e-07
APOA2	13.848	13.435	0.412	100	100	1	0.675	1.52763e+06	0	0
AKR1C1	3.126	2.715	0.411	68.262	65.864	1.036	0.565	1280609	4.02973e-10	1.83942e-09
CLU	4.935	4.534	0.401	81.446	88.787	0.917	0.629	1.42421e+06	8.62745e-34	2.43268e-32
TTR	8.613	8.221	0.392	97.289	99.336	0.979	0.664	1.50312e+06	0	0
PCOLCE	1.836	1.449	0.387	46.093	39.286	1.173	0.55	1.24504e+06	2.47989e-07	8.37582e-07
LINC01767	1.752	1.37	0.382	47.687	40.947	1.165	0.552	1.25111e+06	7.14751e-08	2.56094e-07
CTH	0.774	0.411	0.363	25.572	14.203	1.8	0.558	1262709	3.8199e-14	2.53706e-13
AMDHD1	1.903	1.542	0.361	50.399	45.183	1.115	0.553	1252745	7.79803e-08	2.7817e-07
AADAC	1.236	0.877	0.359	36.789	27.326	1.346	0.55	1246658	1.52683e-08	5.87678e-08
GK	1.463	1.111	0.352	41.148	32.641	1.261	0.547	1.23859e+06	4.41276e-07	1.4481e-06
HRG	1.024	0.675	0.349	31.047	21.429	1.449	0.55	1.2465e+06	1.66377e-09	7.11297e-09
CDO1	2.533	2.193	0.34	59.968	58.721	1.021	0.559	1.26586e+06	1.03201e-08	4.04417e-08
ACSL1	2.308	1.97	0.339	57.629	54.402	1.059	0.55	1245259	1.03255e-06	3.23661e-06
C8G	3.771	3.434	0.337	72.302	73.422	0.985	0.57	1.29025e+06	3.84791e-11	1.95281e-10
EFNA1	2.189	1.853	0.336	54.439	50.997	1.068	0.549	1242392	1.47627e-06	4.55009e-06
UGT2B15	0.415	0.08	0.334	11.749	2.409	4.878	0.547	1238545	1.43696e-20	1.59204e-19
ASPDH	1.535	1.201	0.334	43.966	36.794	1.195	0.543	1.22887e+06	7.41781e-06	2.09827e-05
IL6R	1.711	1.381	0.33	47.9	40.947	1.17	0.547	1.23895e+06	1.34971e-06	4.17731e-06
AC022613.1	0.783	0.456	0.327	25.412	14.95	1.7	0.552	1250330	8.845e-12	4.72055e-11
APOA5	1.469	1.142	0.327	40.032	33.804	1.184	0.54	1.22345e+06	1.43718e-05	3.94251e-05
ACAT1	2.706	2.38	0.325	62.307	63.289	0.984	0.563	1274498	1.45937e-09	6.27518e-09
FBP1	1.661	1.338	0.323	45.774	40.116	1.141	0.541	1.22422e+06	2.63898e-05	6.984e-05
AC004862.1	0.672	0.356	0.316	22.701	12.126	1.872	0.553	1.25151e+06	3.38497e-13	2.06471e-12
TTC39C	2.1	1.788	0.311	54.386	51.329	1.06	0.544	1232082	1.29031e-05	3.55795e-05
AGXT	5.462	5.156	0.306	88.517	93.355	0.948	0.631	1.42997e+06	5.70381e-35	1.72879e-33
AKR1C2	2.973	2.667	0.306	65.976	66.611	0.99	0.554	1253819	2.85744e-07	9.57454e-07
RCL1	1.85	1.551	0.299	49.973	44.518	1.123	0.541	1225846	2.89441e-05	7.61235e-05
ECM2	0.934	0.645	0.289	30.09	21.678	1.388	0.543	1229977	2.12751e-07	7.24216e-07
ITIH4	0.672	0.384	0.288	22.488	13.621	1.651	0.545	1.23428e+06	7.01249e-10	3.11983e-09
CYP39A1	0.686	0.401	0.285	23.498	14.12	1.664	0.547	1.23941e+06	1.89284e-10	8.98156e-10
AFM	0.554	0.272	0.282	17.703	8.721	2.03	0.545	1.23359e+06	4.78863e-12	2.62493e-11
RDH16	0.668	0.39	0.277	21.159	12.292	1.721	0.544	1.23155e+06	6.48716e-10	2.89442e-09
ADH1A	3.606	3.33	0.276	70.813	75.332	0.94	0.581	1314703	2.26311e-14	1.53654e-13
MARC2	1.15	0.877	0.273	36.31	29.07	1.249	0.54	1.22269e+06	8.37718e-06	2.3564e-05
AOX1	1.387	1.115	0.273	40.723	33.97	1.199	0.537	1.21679e+06	6.17563e-05	0.000154828
ALDH2	3.814	3.542	0.272	74.641	81.063	0.921	0.598	1355196	1.5563e-20	1.72193e-19
SLC6A1	0.748	0.475	0.272	24.455	15.864	1.542	0.543	1.22876e+06	2.15255e-08	8.1487e-08
HIST2H2BE	1.382	1.111	0.271	38.171	32.392	1.178	0.534	1209132	0.000210644	0.000492288
RAPH1	1.046	0.777	0.27	33.068	25.498	1.297	0.539	1220965	6.07532e-06	1.73968e-05
ITIH1	6.935	6.671	0.263	94.205	97.342	0.968	0.622	1.40945e+06	1.62184e-30	3.61465e-29
ETNK2	0.815	0.558	0.257	26.156	17.94	1.458	0.54	1223261	3.16353e-07	1.05545e-06
C8B	2.009	1.752	0.257	52.525	48.422	1.085	0.536	1.21379e+06	0.00032678	0.000741722
CDHR5	1.056	0.802	0.253	32.217	25.664	1.255	0.535	1210704	5.81153e-05	0.00014637
AC083841.1	1.137	0.887	0.25	34.024	27.99	1.216	0.533	1207529	0.000160388	0.000380718
MGST1	6.1	5.851	0.248	90.324	96.013	0.941	0.66	1494748	0	0
FTL	11.939	11.692	0.247	100	100	1	0.597	1351403	1.12315e-19	1.17559e-18
IGFBP4	2.061	1.817	0.244	53.376	50.166	1.064	0.532	1205615	0.00129543	0.00268612
GC	5.746	5.503	0.243	86.709	94.269	0.92	0.632	1430581	4.09154e-35	1.25236e-33
APOA1	10.247	10.006	0.241	99.096	100	0.991	0.603	1.36622e+06	3.32222e-22	4.11628e-21
AC021074.3	0.811	0.577	0.234	25.89	18.854	1.373	0.536	1.21299e+06	6.14606e-06	1.75939e-05
FH	1.691	1.457	0.234	45.401	42.193	1.076	0.532	1205694	0.00082634	0.00175952
CFHR3	0.37	0.138	0.231	12.706	5.066	2.508	0.538	1219373	2.32797e-12	1.31923e-11
MYOM1	1.003	0.773	0.23	32.43	24.336	1.333	0.538	1.2174e+06	1.16873e-05	3.23998e-05
AZGP1	5.068	4.839	0.229	83.732	91.196	0.918	0.625	1416028	5.69382e-32	1.40347e-30
SULT2A1	2.945	2.716	0.229	64.593	67.027	0.964	0.55	1.24659e+06	1.34349e-06	4.15944e-06
RAB11B-AS1	1.215	0.992	0.223	37.533	31.894	1.177	0.531	1202759	0.000637573	0.00138564
AMBP	8.755	8.533	0.222	97.608	100	0.976	0.64	1449460	1.9554e-39	7.98025e-38
KCNJ8	0.763	0.544	0.219	26.422	19.103	1.383	0.537	1216741	2.60464e-06	7.77862e-06
AP004609.3	1.042	0.825	0.218	33.44	26.91	1.243	0.532	1.20575e+06	0.000203092	0.000475712
CFB	1.213	0.998	0.215	35.513	31.312	1.134	0.527	1.19433e+06	0.00232455	0.00462574
FDPS	6.067	5.853	0.214	86.603	93.522	0.926	0.609	1378377	1.97722e-24	2.87919e-23
AKR1C3	3.52	3.307	0.214	69.325	72.342	0.958	0.552	1.25087e+06	6.53312e-07	2.09949e-06
GABARAPL1	1.408	1.196	0.212	42.371	36.462	1.162	0.53	1200226	0.00150117	0.00309
ELF3	0.943	0.733	0.21	27.698	21.096	1.313	0.531	1.20358e+06	0.000106992	0.00025987
ALDH1L1	1.596	1.387	0.209	44.551	40.947	1.088	0.529	1.19739e+06	0.00286092	0.00563047
NR1H4	1.559	1.351	0.209	45.242	41.196	1.098	0.525	1.18888e+06	0.00976053	0.0174758
ACSS2	1.821	1.613	0.208	48.485	45.1	1.075	0.526	1.19101e+06	0.00848978	0.0153706
ACSM2B	2.299	2.092	0.207	57.523	56.811	1.013	0.533	1.20677e+06	0.00132152	0.00273656
APOH	7.898	7.695	0.203	95.96	98.837	0.971	0.622	1.40858e+06	2.47099e-30	5.44848e-29
PGLYRP2	0.768	0.565	0.203	23.126	17.359	1.332	0.529	1.19815e+06	0.000124319	0.000299726
HAL	1.102	0.903	0.199	30.516	26.91	1.134	0.523	1184238	0.00738109	0.0135172
DHRS3	1.895	1.701	0.195	51.409	49.419	1.04	0.526	1.19181e+06	0.00863064	0.0156029
ASS1	4.339	4.147	0.192	74.588	81.146	0.919	0.565	1.27934e+06	8.96255e-10	3.93751e-09
ELP1	1.443	1.253	0.189	40.723	35.299	1.154	0.527	1192658	0.00437404	0.00836339
ACOX2	1.37	1.181	0.189	40.51	36.794	1.101	0.523	1.18441e+06	0.0142115	0.0246047
RAB3C	0.406	0.218	0.188	15.683	8.306	1.888	0.536	1214965	3.72911e-09	1.52962e-08
SLC1A2	1.336	1.148	0.188	39.447	33.223	1.187	0.528	1194736	0.00284457	0.00560006
TNFSF10	1.687	1.499	0.188	46.73	43.272	1.08	0.525	1189783	0.00930597	0.0167295
GDA	0.357	0.17	0.187	12.334	5.897	2.092	0.532	1.20497e+06	5.66498e-09	2.27799e-08
TTC36	0.411	0.224	0.187	14.141	8.14	1.737	0.53	1201008	3.82734e-07	1.26378e-06
SDC4	1.491	1.305	0.186	41.095	38.538	1.066	0.52	1.17856e+06	0.030721	0.0495723
RBP4	8.953	8.768	0.185	97.714	99.751	0.98	0.626	1417292	3.61058e-32	9.00709e-31
PPARGC1A	0.323	0.139	0.184	11.59	4.817	2.406	0.534	1.20837e+06	2.00079e-10	9.46485e-10
SELP	0.237	0.053	0.184	8.453	2.076	4.071	0.532	1204851	2.51699e-13	1.55258e-12
SLC30A10	0.875	0.693	0.183	29.08	23.09	1.259	0.529	1.19712e+06	0.000571802	0.00125235
MBL2	1.227	1.048	0.179	37.427	32.226	1.161	0.526	1191257	0.00429656	0.00823132
FMO1	0.306	0.127	0.178	11.802	4.817	2.45	0.535	1211094	5.87904e-11	2.934e-10
PSD3	0.71	0.534	0.176	24.136	18.688	1.292	0.527	1194144	0.000413896	0.000923795
HABP2	0.388	0.214	0.175	11.962	7.06	1.694	0.525	1189128	6.52601e-06	1.86215e-05
TNFSF14	0.471	0.298	0.173	14.514	9.718	1.494	0.524	1.18704e+06	8.69366e-05	0.000214148
PPP1R3C	0.643	0.471	0.172	21.159	15.615	1.355	0.527	1192817	0.000252259	0.000581654
TRIM55	1.06	0.889	0.171	33.44	28.654	1.167	0.525	1.18916e+06	0.00430417	0.00824251
C1orf53	2.263	2.093	0.169	56.353	56.561	0.996	0.532	1203860	0.00197968	0.00399761
CPT1A	0.702	0.533	0.169	23.604	17.774	1.328	0.527	1194255	0.000343151	0.000775287
PON3	1.995	1.826	0.169	51.462	51.246	1.004	0.527	1192845	0.00772224	0.0140893
LDHD	0.664	0.496	0.168	22.701	17.027	1.333	0.527	1.19406e+06	0.000288251	0.000658283
MOSPD1	0.996	0.83	0.166	31.473	26.661	1.18	0.524	1.18742e+06	0.00468891	0.00892125
P4HA1	0.821	0.658	0.163	26.901	21.512	1.251	0.526	1190639	0.00144572	0.00298115
NAGS	0.414	0.252	0.162	14.779	8.887	1.663	0.529	1.19798e+06	2.18122e-06	6.57474e-06
QDPR	2.485	2.326	0.16	59.702	61.13	0.977	0.535	1210557	0.000817347	0.00174196
CFHR4	0.252	0.095	0.157	9.516	3.654	2.604	0.529	1198394	1.09798e-09	4.77084e-09
TMEM140	0.798	0.642	0.156	26.688	21.346	1.25	0.525	1.18841e+06	0.00212493	0.00426683
DAO	0.341	0.187	0.155	13.078	6.728	1.944	0.531	1202431	5.50892e-08	2.00158e-07
SCN9A	0.326	0.171	0.155	10.42	5.648	1.845	0.524	1186563	3.67185e-06	1.07934e-05
PPP1R3G	0.617	0.463	0.154	21.212	15.282	1.388	0.527	1194068	0.000181577	0.000427687
CD302	4.495	4.346	0.15	75.598	83.555	0.905	0.575	1302899	1.23997e-12	7.17974e-12
NTHL1	2.493	2.343	0.15	60.234	62.542	0.963	0.529	1.19822e+06	0.00491067	0.00931006
CNGA1	0.763	0.616	0.147	24.242	20.183	1.201	0.52	1.17839e+06	0.00926721	0.0166679
C1orf21	0.458	0.315	0.143	15.789	11.13	1.419	0.523	1.1852e+06	0.000280733	0.000642217
PLIN5	0.87	0.727	0.143	28.495	23.671	1.204	0.522	1.18212e+06	0.00801469	0.0145615
PARD6G-AS1	0.399	0.258	0.141	12.972	8.472	1.531	0.522	1183279	0.000117605	0.000284533
PPP1R1C	0.806	0.665	0.141	26.475	22.176	1.194	0.52	1178752	0.0112246	0.0198295
TAT-AS1	0.258	0.118	0.14	8.453	4.236	1.996	0.521	1180572	4.75432e-06	1.37538e-05
THRSP	0.251	0.111	0.14	6.805	3.239	2.101	0.518	1.1731e+06	1.66968e-05	4.54014e-05
HGFAC	1.06	0.922	0.138	34.343	29.817	1.152	0.521	1.18042e+06	0.0167885	0.0287244
AL392172.1	0.94	0.802	0.138	30.675	26.91	1.14	0.519	1.17615e+06	0.0238998	0.0398826
RETREG1	0.339	0.203	0.137	12.6	7.143	1.764	0.527	1192889	2.36027e-06	7.08346e-06
CYP1A1	0.19	0.053	0.137	6.592	1.661	3.969	0.525	1187942	2.95992e-10	1.37094e-09
AGXT2	0.646	0.512	0.135	22.222	17.276	1.286	0.523	1.18356e+06	0.00252955	0.00501011
GLT1D1	0.431	0.297	0.134	14.939	10.133	1.474	0.523	1.18449e+06	0.000225371	0.000524335
LEFTY1	0.35	0.216	0.133	12.334	7.807	1.58	0.523	1183569	6.9891e-05	0.000173933
LINC01370	0.426	0.293	0.132	13.876	9.967	1.392	0.52	1.17673e+06	0.00129748	0.00269007
ASL	2.289	2.159	0.13	55.556	58.638	0.947	0.532	1204600	0.00179528	0.00365098
Z82246.1	0.194	0.064	0.13	7.283	2.575	2.829	0.524	1185886	1.70112e-08	6.51261e-08
KLF11	0.319	0.191	0.128	10.845	6.645	1.632	0.521	1.17955e+06	9.6608e-05	0.000236034
MCCD1	0.322	0.195	0.128	10.792	6.894	1.566	0.52	1176847	0.000248604	0.000573511
CYB5A	5.978	5.852	0.126	90.484	96.096	0.942	0.64	1450354	1.15756e-39	4.84093e-38
DUSP10	0.555	0.433	0.122	19.724	14.867	1.327	0.523	1183915	0.00136632	0.00282304
PDIA5	0.513	0.392	0.121	18.129	13.621	1.331	0.522	1.18135e+06	0.00162845	0.00333027
TPSB2	0.413	0.292	0.121	13.557	10.216	1.327	0.517	1170101	0.00603981	0.0112345
TRPM8	0.184	0.064	0.12	6.964	2.575	2.705	0.522	1182157	9.39782e-08	3.3294e-07
VNN3	0.56	0.44	0.12	18.926	14.535	1.302	0.521	1179185	0.00317917	0.00621475
C6	0.273	0.154	0.119	9.091	5.15	1.765	0.52	1.17668e+06	6.12263e-05	0.000153623
F11R	0.642	0.525	0.117	22.594	18.272	1.237	0.52	1.17826e+06	0.00745385	0.0136384
KLKB1	0.709	0.592	0.117	23.604	19.103	1.236	0.52	1.17654e+06	0.0113308	0.0199646
TGFBR3L	0.304	0.187	0.117	9.516	6.146	1.548	0.517	1170758	0.000826782	0.00176026
HIST2H2BF	0.257	0.142	0.115	9.144	5.15	1.776	0.52	1177568	4.49376e-05	0.000115049
KMO	0.317	0.205	0.112	11.377	6.811	1.67	0.522	1182238	5.24432e-05	0.000133056
STAG3	0.327	0.215	0.112	12.228	8.056	1.518	0.521	1.17912e+06	0.000287577	0.000656985
ABLIM3	0.317	0.206	0.111	11.164	7.226	1.545	0.519	1.17606e+06	0.000402704	0.000901193
EGFR	0.698	0.586	0.111	23.498	19.85	1.184	0.517	1.17182e+06	0.0242703	0.0404759
LINC01909	0.402	0.294	0.108	14.354	10.714	1.34	0.518	1.17283e+06	0.00403219	0.00774796
ACOT12	0.317	0.212	0.105	11.483	7.475	1.536	0.52	1.17662e+06	0.000407166	0.00091063
AC007325.4	0.198	0.094	0.105	7.124	3.654	1.949	0.517	1171897	5.03815e-05	0.000128175
F9	0.202	0.1	0.102	8.028	3.738	2.148	0.521	1180447	2.44439e-06	7.32767e-06
AC104461.1	0.728	0.626	0.102	24.296	20.598	1.18	0.517	1170822	0.0302364	0.0490988
CYP3A4	0.159	0.057	0.102	5.423	2.076	2.612	0.517	1.17044e+06	4.56357e-06	1.32431e-05
GSTA2	0.163	0.061	0.102	5.582	2.326	2.4	0.516	1169358	1.32364e-05	3.64499e-05
ALPK2	0.192	0.091	0.101	5.369	2.575	2.085	0.514	1164007	0.000184341	0.000433649
GPT	0.549	0.449	0.1	19.351	15.282	1.266	0.519	1174682	0.00848475	0.015363
PFKFB1	0.25	0.15	0.1	9.144	5.399	1.694	0.518	1.17425e+06	0.000170957	0.000404205
RTP3	0.192	0.093	0.1	5.423	2.741	1.978	0.513	1.16286e+06	0.000362591	0.000816334
SLC25A25	0.588	0.489	0.099	20.308	16.279	1.248	0.518	1.17384e+06	0.0115736	0.0203695
RGN	2.823	2.725	0.098	63.902	68.605	0.931	0.539	1.22091e+06	0.000180169	0.000424671
FMO5	2.782	2.684	0.098	62.573	65.947	0.949	0.532	1.2043e+06	0.00226186	0.00451064
AKR1D1	0.454	0.36	0.094	16.64	12.791	1.301	0.518	1.17344e+06	0.00634486	0.0117269
LINC00261	0.562	0.468	0.094	19.564	15.947	1.227	0.516	1168665	0.0252087	0.0419132
RORA	0.625	0.533	0.092	22.01	18.023	1.221	0.517	1.17154e+06	0.0212616	0.0357595
CYP4F2	0.321	0.229	0.091	11.696	8.389	1.394	0.517	1.16977e+06	0.0034402	0.00668778
WFDC2	0.204	0.114	0.09	7.443	4.07	1.829	0.517	1.17025e+06	0.000158964	0.00037753
AC007319.1	0.243	0.154	0.089	8.931	5.731	1.558	0.516	1168359	0.00123691	0.00257194
LINC01806	0.47	0.381	0.089	16.906	13.621	1.241	0.515	1167174	0.0224453	0.0375805
GPD1	0.214	0.129	0.085	7.709	4.568	1.687	0.515	1167424	0.000663924	0.00143938
SYBU	0.247	0.164	0.083	9.463	6.063	1.561	0.517	1170213	0.000938935	0.0019836
PLA2G1B	0.171	0.088	0.083	6.486	3.156	2.055	0.516	1169604	5.92295e-05	0.000148934
AC018653.3	0.348	0.266	0.082	11.855	9.219	1.286	0.513	1162249	0.0216714	0.0363862
MFAP3L	0.12	0.039	0.081	4.944	1.578	3.133	0.517	1170413	1.14123e-06	3.56346e-06
UPP2	0.119	0.038	0.081	4.359	1.495	2.916	0.514	1164926	1.09229e-05	3.03941e-05
GLYAT	0.131	0.051	0.08	4.2	1.744	2.408	0.512	1160228	0.00016753	0.000396608
ENHO	0.126	0.047	0.079	4.2	1.661	2.528	0.513	1161135	9.42373e-05	0.000230879
SLC11A1	0.353	0.276	0.078	12.174	8.97	1.357	0.515	1166282	0.00944253	0.0169521
NOL3	0.175	0.098	0.077	6.433	3.239	1.986	0.516	1167890	0.000127606	0.000307331
STX17-AS1	0.222	0.144	0.077	8.24	5.565	1.481	0.513	1162644	0.00509922	0.00962049
CRP	0.121	0.044	0.077	3.934	1.661	2.368	0.511	1158124	0.000336864	0.000762842
CCDC148	0.129	0.054	0.075	5.104	1.993	2.56	0.515	1167463	1.41281e-05	3.87907e-05
HSD17B6	0.134	0.06	0.075	4.891	2.159	2.265	0.514	1163141	0.000123986	0.000299018
GLS2	0.204	0.131	0.073	6.805	4.485	1.517	0.511	1158377	0.00829591	0.0150474
C4BPB	3.838	3.765	0.072	73.259	81.478	0.899	0.574	1300377	2.42129e-12	1.37003e-11
SNHG18	0.168	0.096	0.072	6.433	3.405	1.889	0.515	1166172	0.000289636	0.000661203
AL049839.2	0.128	0.058	0.07	4.572	1.993	2.294	0.513	1161363	0.000183528	0.000431844
LRTOMT	0.181	0.112	0.07	6.326	4.07	1.554	0.511	1157942	0.0070306	0.012916
U91324.1	0.231	0.162	0.069	8.559	6.063	1.412	0.512	1160442	0.0112571	0.0198554
UBAP1L	0.109	0.041	0.068	4.094	1.578	2.594	0.513	1160814	8.87889e-05	0.000218451
SLC10A1	0.093	0.027	0.067	3.775	1.08	3.496	0.513	1162833	7.51739e-06	2.12493e-05
ANXA10	0.149	0.082	0.067	5.423	3.073	1.765	0.512	1.15889e+06	0.00222202	0.00443832
PLA2G2A	0.097	0.03	0.067	3.03	1.163	2.606	0.509	1153662	0.000679085	0.00147002
MPC1	3.9	3.834	0.066	74.056	82.226	0.901	0.571	1292871	2.2245e-11	1.1525e-10
ANGPTL1	0.139	0.073	0.066	5.21	2.824	1.845	0.512	1.15937e+06	0.00141406	0.00291878
AC067930.4	0.23	0.166	0.064	8.347	5.648	1.478	0.513	1161714	0.00697852	0.0128305
GPLD1	0.147	0.086	0.061	5.795	3.156	1.836	0.513	1161918	0.000907031	0.00192275
PGBD5	0.168	0.107	0.061	6.592	3.987	1.654	0.513	1161401	0.00247743	0.00491053
C9	0.072	0.011	0.061	2.339	0.415	5.633	0.51	1.15418e+06	2.9911e-05	7.8489e-05
AC012409.1	0.219	0.159	0.06	8.559	5.814	1.472	0.513	1162385	0.00640712	0.0118302
RNF152	0.245	0.185	0.06	9.091	6.728	1.351	0.511	1.15811e+06	0.0246659	0.0410981
CCDC196	0.071	0.011	0.06	2.552	0.415	6.145	0.511	1.15656e+06	8.38012e-06	2.35687e-05
TM6SF2	0.163	0.104	0.058	6.114	3.987	1.534	0.511	1156239	0.0107066	0.0189979
ABCB11	0.075	0.019	0.056	2.658	0.664	4.001	0.51	1154937	7.00706e-05	0.000174333
AL161645.1	0.185	0.131	0.054	6.699	4.651	1.44	0.51	1155046	0.0213479	0.0358948
SDS	0.106	0.052	0.053	3.509	1.744	2.012	0.509	1.15237e+06	0.00384368	0.00740485
LINC01348	0.148	0.097	0.052	5.529	3.322	1.664	0.511	1156947	0.00531881	0.0100003
XDH	0.103	0.052	0.051	3.828	1.827	2.095	0.51	1154909	0.00170255	0.00347112
SLC22A1	0.068	0.021	0.048	2.711	0.831	3.264	0.509	1153658	0.000253032	0.000583214
IP6K3	0.178	0.13	0.048	6.486	4.568	1.42	0.509	1.15356e+06	0.0293398	0.0479843
CHRDL2	0.08	0.032	0.048	2.977	1.163	2.56	0.509	1152908	0.0009655	0.00203603
RAB3B	0.118	0.072	0.046	4.094	2.243	1.825	0.509	1153143	0.00588845	0.0109694
OAT	3.061	3.016	0.045	60.978	67.193	0.908	0.527	1193828	0.00900838	0.0162479
SPEG	0.092	0.048	0.044	3.721	1.744	2.134	0.51	1.1545e+06	0.00174969	0.0035645
ABCC9	0.088	0.044	0.044	3.349	1.661	2.016	0.508	1151378	0.00493598	0.00934376
MYRIP	0.047	0.005	0.043	1.967	0.249	7.894	0.509	1151841	3.80406e-05	9.82834e-05
APOC2	5.813	5.773	0.04	88.464	95.847	0.923	0.637	1.44324e+06	5.3932e-38	2.01541e-36
SLC2A12	0.105	0.065	0.04	4.413	2.575	1.714	0.509	1152952	0.00904175	0.0163002
AL355096.1	0.114	0.075	0.039	4.466	2.741	1.629	0.509	1151674	0.0156046	0.0268741
SLC16A4	0.076	0.036	0.039	2.658	1.412	1.883	0.506	1.14649e+06	0.0204606	0.0344559
GYS2	0.061	0.021	0.039	1.808	0.748	2.418	0.505	1.14439e+06	0.0141121	0.0244417
HIST1H3E	0.113	0.077	0.036	4.253	2.658	1.6	0.508	1150086	0.023431	0.0391499
AC138696.2	0.083	0.047	0.036	3.349	1.827	1.833	0.508	1149479	0.0123734	0.0216538
LINC01900	0.054	0.018	0.036	1.914	0.664	2.88	0.506	1146524	0.00427408	0.00819281
AC083862.2	0.092	0.057	0.035	3.296	1.91	1.725	0.507	1.14792e+06	0.0230012	0.0384731
AC002456.1	0.085	0.05	0.035	3.243	1.91	1.698	0.507	1147397	0.0271234	0.0446893
AL590226.2	0.078	0.042	0.035	2.871	1.578	1.819	0.506	1.14701e+06	0.0211674	0.0356075
SLC17A4	0.076	0.042	0.033	3.03	1.495	2.027	0.508	1149574	0.00751189	0.0137311
ZNF19	0.052	0.02	0.033	1.914	0.748	2.56	0.506	1.14555e+06	0.00849644	0.0153808
LINC01127	0.049	0.016	0.033	1.542	0.664	2.32	0.504	1142347	0.0282171	0.046311
ADGRV1	0.09	0.06	0.03	3.668	2.243	1.636	0.507	1148251	0.0286167	0.0469048
AL353747.3	0.061	0.033	0.028	2.233	1.163	1.92	0.505	1144432	0.0305625	0.0493679
RANBP3L	0.061	0.035	0.026	2.392	1.163	2.057	0.506	1146176	0.0158367	0.027246
LINC01863	0.049	0.023	0.026	1.914	0.831	2.304	0.505	1144583	0.0158579	0.0272775
AL354919.1	0.03	0.004	0.026	1.063	0.166	6.401	0.504	1142522	0.00387158	0.00745474
CYP2B6	0.043	0.017	0.026	1.435	0.581	2.469	0.504	1142034	0.0266796	0.0440048
SERPINA4	3.58	3.555	0.025	72.515	80.648	0.899	0.554	1.25533e+06	2.85955e-07	9.57987e-07
CYP2C18	0.047	0.023	0.024	1.914	0.831	2.304	0.505	1144582	0.0158665	0.0272897
HM13-AS1	0.035	0.011	0.024	1.329	0.415	3.2	0.505	1142706	0.0116827	0.0205535
AP001781.1	0.027	0.003	0.024	0.797	0.083	9.601	0.504	1140451	0.00706139	0.0129688
AL022323.1	0.029	0.006	0.023	1.063	0.249	4.267	0.504	1.14159e+06	0.0103104	0.0183755
NUPR1	5.224	5.203	0.021	85.486	93.605	0.913	0.588	1331899	1.29348e-16	1.06465e-15
PRX	0.028	0.007	0.021	1.17	0.249	4.694	0.505	1.14277e+06	0.005487	0.0102822
AC010336.2	0.031	0.01	0.021	1.17	0.415	2.816	0.504	1.14092e+06	0.0279976	0.045971
AP003110.1	0.026	0.007	0.018	0.957	0.249	3.841	0.504	1.14037e+06	0.0198551	0.0334864
EWSAT1	0.027	0.009	0.018	0.904	0.249	3.627	0.503	1139765	0.0273416	0.0450012
AC007029.1	0.026	0.008	0.017	1.01	0.249	4.054	0.504	1140960	0.0145114	0.0250796
CAPN3	0.02	0.005	0.015	0.744	0.166	4.481	0.503	1138902	0.0294039	0.048068
AC005498.3	0.016	0.002	0.014	0.638	0.083	7.681	0.503	1.13864e+06	0.0203592	0.0343005
AP000785.2	0.016	0.002	0.013	0.585	0.083	7.041	0.503	1138040	0.0291062	0.0476521
HR	0.013	0	0.013	0.425	0	1e+30	0.502	1137178	0.0234988	0.039256
IFITM3	6.348	6.338	0.01	94.046	98.671	0.953	0.556	1.25966e+06	1.32789e-07	4.62513e-07

## Sheet: P2|up
feature	log2Mean	log2Mean_other	log2FC	percentage	percentage_other	percentage_fold_change	auroc	mwu_U	mwu_pval	mwu_qval
SRARP	1.866	0.566	1.299	46.436	15.692	2.959	0.662	1.36796e+06	0	0
PART1	1.993	0.637	1.357	49.694	17.261	2.879	0.67	1.3844e+06	0	0
AC020656.1	1.72	0.598	1.123	41.548	14.741	2.819	0.635	1.31216e+06	0	0
NKD1	1.695	0.513	1.181	42.363	16.025	2.644	0.645	1332770	0	0
RGS10	2.229	0.782	1.447	53.564	21.398	2.503	0.676	1.39576e+06	0	0
PSTPIP1	2.588	0.973	1.615	61.609	25.012	2.463	0.695	1436304	0	0
FKBP10	1.828	0.685	1.143	47.963	20.209	2.373	0.651	1.34472e+06	0	0
HCST	1.835	0.735	1.1	47.149	21.588	2.184	0.642	1.32493e+06	0	0
COTL1	2.392	0.994	1.397	58.045	27.009	2.149	0.674	1.39135e+06	0	0
PCSK1N	2.454	1.139	1.315	54.888	26.343	2.084	0.646	1.3348e+06	0	0
NOTUM	2.862	1.145	1.717	63.951	30.861	2.072	0.699	1442757	0	0
SOX4	1.917	0.8	1.117	46.334	22.492	2.06	0.633	1307560	0	0
AIF1	2.184	1.014	1.17	52.24	26.676	1.958	0.639	1318711	0	0
FCER1G	2.503	1.181	1.322	61.1	31.384	1.947	0.664	1.37205e+06	0	0
GGA1	2.043	0.949	1.094	52.851	27.342	1.933	0.644	1330273	0	0
SRGN	2.163	1.02	1.144	52.953	27.58	1.92	0.642	1.3262e+06	0	0
C1QC	2.693	1.377	1.316	60.081	31.812	1.889	0.644	1330167	0	0
BMP4	2.077	0.976	1.101	53.36	29.101	1.834	0.645	1.33226e+06	0	0
HLA-DRB1	2.498	1.236	1.261	60.998	33.761	1.807	0.657	1.35614e+06	0	0
CKAP4	2.077	1.057	1.019	56.415	31.669	1.781	0.645	1.33176e+06	0	0
NPW	3.704	1.997	1.707	71.894	42.653	1.686	0.671	1.38567e+06	0	0
FABP5	3.193	1.738	1.455	71.894	42.748	1.682	0.674	1392939	0	0
FKBP11	2.362	1.3	1.062	57.536	34.617	1.662	0.634	1.30998e+06	4.32567e-41	4.96918e-39
ALCAM	2.233	1.171	1.062	59.776	36.282	1.648	0.652	1346223	0	0
HLA-DPA1	2.718	1.489	1.228	64.358	39.658	1.623	0.65	1342377	0	0
CEBPZ	2.472	1.411	1.062	64.969	40.609	1.6	0.653	1348036	0	0
CCL4L2	2.675	1.474	1.201	64.664	40.656	1.591	0.651	1344517	0	0
CCL4	2.57	1.44	1.13	61.813	39.325	1.572	0.64	1320694	4.78824e-42	6.02089e-40
S100A11	2.735	1.553	1.183	64.969	41.369	1.57	0.647	1.33581e+06	2.8026e-45	4.41409e-43
ASPSCR1	4.14	2.123	2.017	80.754	51.926	1.555	0.719	1485605	0	0
C1QB	3.49	2.095	1.395	72.301	46.695	1.548	0.644	1.32899e+06	1.59314e-41	1.87647e-39
TYROBP	3.492	1.972	1.52	77.495	50.309	1.54	0.681	1.40715e+06	0	0
HLA-E	2.868	1.654	1.214	71.792	46.648	1.539	0.669	1.38103e+06	0	0
RBP1	3.453	1.948	1.505	75.764	49.263	1.538	0.684	1412621	0	0
C1QA	3.631	2.151	1.479	74.949	48.978	1.53	0.655	1.35167e+06	0	0
HLA-DPB1	2.966	1.714	1.252	69.246	45.411	1.525	0.655	1.35261e+06	0	0
SRM	3.207	1.949	1.257	76.477	51.022	1.499	0.673	1.39025e+06	0	0
NEU4	3.229	1.848	1.381	73.829	49.311	1.497	0.682	1.40847e+06	0	0
NPM3	2.665	1.634	1.031	69.348	46.553	1.49	0.652	1.3463e+06	0	0
ARGLU1	2.598	1.596	1.002	67.617	45.459	1.487	0.646	1334045	1.38729e-43	1.97079e-41
MAP4K4	2.543	1.509	1.034	64.053	43.176	1.484	0.643	1.32776e+06	9.59889e-43	1.2492e-40
TAF1D	3.16	1.942	1.218	77.393	52.259	1.481	0.673	1.38971e+06	0	0
S100A4	2.844	1.645	1.199	67.719	45.792	1.479	0.655	1.35242e+06	0	0
EIF3A	3.162	1.933	1.229	77.291	52.496	1.472	0.677	1398708	0	0
MIR122HG	3.523	2.096	1.427	75.458	51.403	1.468	0.668	1379784	0	0
CYBA	4.884	2.936	1.948	88.391	60.342	1.465	0.691	1.4266e+06	0	0
EPCAM	2.998	1.898	1.099	72.098	49.453	1.458	0.645	1332536	5.21423e-42	6.42628e-40
HIST1H4C	3.728	2.433	1.295	81.161	55.777	1.455	0.663	1369797	0	0
LY6E	4.168	2.497	1.671	85.438	59.154	1.444	0.703	1451203	0	0
TTC3	2.774	1.724	1.051	70.672	49.025	1.442	0.655	1.3524e+06	0	0
ITPR2	2.868	1.803	1.065	73.014	50.689	1.44	0.654	1.35128e+06	0	0
MEG8	3.101	1.979	1.122	71.487	50.024	1.429	0.644	1329747	3.23153e-41	3.78232e-39
DDX21	3.257	2.126	1.131	77.699	54.494	1.426	0.657	1357833	0	0
SNHG7	2.985	1.902	1.083	72.811	51.07	1.426	0.65	1.34308e+06	1.54143e-44	2.35138e-42
MTTP	2.926	1.903	1.023	73.32	51.498	1.424	0.644	1.32992e+06	6.72595e-41	7.51957e-39
SET	3.486	2.269	1.217	81.161	57.156	1.42	0.667	1376583	0	0
MARCKS	3.572	2.283	1.289	82.077	57.822	1.419	0.682	1.40928e+06	0	0
TKT	3.933	2.556	1.377	87.475	62.054	1.41	0.695	1435659	0	0
GNAS	3.177	2.107	1.071	77.088	54.922	1.404	0.649	1.34027e+06	6.27782e-43	8.22744e-41
CCL3	2.994	1.876	1.118	70.774	50.452	1.403	0.643	1.32754e+06	1.28457e-40	1.398e-38
C9orf16	3.606	2.369	1.237	82.79	59.249	1.397	0.674	1392374	0	0
PA2G4	3.45	2.359	1.09	80.55	57.87	1.392	0.649	1.3397e+06	3.04222e-42	3.87779e-40
SRRM2	3.451	2.284	1.167	82.077	59.296	1.384	0.671	1384823	0	0
LMAN1	3.285	2.228	1.057	78.819	56.966	1.384	0.646	1334310	5.15229e-41	5.8466e-39
ODC1	3.751	2.398	1.353	77.495	56.063	1.382	0.662	1368047	0	0
CCND1	3.288	2.211	1.077	76.477	55.35	1.382	0.645	1.33161e+06	1.26827e-40	1.38839e-38
S100A6	3.378	2.166	1.212	75.56	54.826	1.378	0.652	1347315	5.60519e-45	8.61799e-43
EML4	3.863	2.513	1.35	86.151	62.577	1.377	0.69	1424256	0	0
SRSF9	3.016	2.011	1.005	74.542	54.636	1.364	0.649	1341001	2.55036e-43	3.54192e-41
LYZ	5.543	3.314	2.229	91.853	67.618	1.358	0.721	1.48933e+06	0	0
ZC3H15	3.515	2.451	1.065	82.383	60.961	1.351	0.651	1344026	5.33895e-43	7.04671e-41
MT1G	3.696	2.581	1.116	69.959	51.831	1.35	0.608	1255756	7.04644e-24	2.00205e-22
SON	4.118	2.852	1.266	91.242	67.76	1.347	0.677	1398579	0	0
SDF2L1	3.359	2.257	1.101	76.578	57.109	1.341	0.65	1.34227e+06	3.20897e-43	4.42362e-41
CENPX	3.862	2.705	1.157	84.012	62.91	1.335	0.654	1349601	2.94273e-44	4.45193e-42
EIF3J	3.342	2.337	1.005	80.448	60.247	1.335	0.648	1.33832e+06	1.19979e-41	1.43129e-39
DGUOK	3.345	2.332	1.014	80.55	60.437	1.333	0.652	1345450	1.65353e-43	2.3312e-41
BSG	3.809	2.712	1.097	85.845	64.717	1.326	0.647	1.33544e+06	2.37883e-40	2.52972e-38
SH3BGRL3	4.001	2.632	1.368	86.151	65.05	1.324	0.688	1.42038e+06	0	0
HLA-DRA	4.223	2.76	1.463	87.373	66.048	1.323	0.682	1.40755e+06	0	0
SPON2	4.025	2.809	1.215	85.438	64.574	1.323	0.662	1367321	0	0
APEX1	3.69	2.636	1.054	83.503	63.148	1.322	0.647	1335131	1.85133e-40	2.00309e-38
HDLBP	3.619	2.59	1.028	84.521	64.004	1.321	0.647	1.33683e+06	8.49593e-41	9.35558e-39
ACSL3	3.652	2.594	1.058	82.077	62.197	1.32	0.645	1.33116e+06	1.42677e-39	1.42753e-37
PHB	3.706	2.662	1.044	84.012	63.814	1.317	0.646	1334734	2.72449e-40	2.84847e-38
MARCKSL1	4.547	3.093	1.454	89.817	68.569	1.31	0.703	1.45144e+06	0	0
RRBP1	4.835	3.257	1.578	91.039	69.615	1.308	0.698	1.44134e+06	0	0
EIF4A1	3.885	2.809	1.077	85.132	65.145	1.307	0.65	1341497	6.65196e-42	8.09106e-40
DDX18	3.813	2.658	1.155	85.947	65.953	1.303	0.672	1.38867e+06	0	0
RANBP1	4.03	2.952	1.077	87.576	67.57	1.296	0.646	1334834	5.61589e-40	5.8062e-38
RBM39	3.923	2.853	1.069	87.984	67.998	1.294	0.654	1.35101e+06	3.78351e-44	5.58838e-42
BAX	3.7	2.688	1.012	83.91	64.86	1.294	0.643	1327591	2.01128e-38	1.80821e-36
KDELR1	4.113	2.889	1.224	87.78	67.951	1.292	0.678	1399728	0	0
COA4	4.173	3.057	1.116	89.104	69.139	1.289	0.661	1364105	0	0
HSP90B1	4.891	3.653	1.238	93.992	73.086	1.286	0.641	1.32332e+06	8.78145e-37	7.01386e-35
RSL1D1	3.703	2.684	1.018	83.299	64.765	1.286	0.652	1.34591e+06	3.78351e-43	5.10227e-41
SNRPD1	4.152	3.077	1.075	89.511	69.853	1.281	0.651	1.34343e+06	5.12875e-42	6.40578e-40
NME4	4.03	2.982	1.048	86.558	67.951	1.274	0.645	1332117	2.68428e-39	2.57497e-37
CALR	4.394	3.289	1.105	90.224	70.946	1.272	0.64	1.32168e+06	1.61419e-36	1.25625e-34
ANGPTL8	4.026	2.845	1.181	79.328	62.482	1.27	0.637	1315642	8.19757e-36	5.84509e-34
FKBP1A	3.929	2.905	1.024	86.965	68.474	1.27	0.654	1350180	6.44597e-44	9.44615e-42
C1QBP	4.285	3.161	1.124	90.326	71.232	1.268	0.663	1368398	0	0
POLR1D	3.961	2.949	1.012	86.965	68.711	1.266	0.65	1342288	7.72115e-42	9.33056e-40
NAP1L1	4.987	3.52	1.467	93.788	74.227	1.264	0.716	1.47805e+06	0	0
SF3B5	4.198	3.195	1.003	89.206	70.756	1.261	0.643	1328715	2.92344e-38	2.60312e-36
CD99	4.44	3.418	1.022	91.548	73.039	1.253	0.638	1317593	1.88772e-35	1.30113e-33
C6orf48	4.964	3.563	1.401	94.297	75.511	1.249	0.711	1.46913e+06	0	0
PSAP	4.419	3.315	1.104	91.955	73.752	1.247	0.657	1.35696e+06	2.8026e-45	4.41409e-43
KTN1	4.595	3.523	1.072	93.177	74.845	1.245	0.648	1.33782e+06	2.52993e-40	2.66e-38
ARPC3	4.589	3.545	1.044	93.279	75.131	1.242	0.645	1331350	1.07218e-38	9.92702e-37
AHCY	4.523	3.446	1.077	89.715	72.278	1.241	0.648	1.33759e+06	2.07874e-40	2.23615e-38
ENO1	4.855	3.819	1.036	93.381	75.511	1.237	0.615	1.27024e+06	4.30296e-25	1.3391e-23
CALD1	4.623	3.577	1.046	93.686	75.796	1.236	0.644	1.32947e+06	3.29542e-38	2.90653e-36
ATP6V0E1	4.686	3.678	1.008	94.603	76.51	1.236	0.637	1.31563e+06	7.34107e-35	4.91429e-33
SNRPF	4.565	3.531	1.034	92.464	74.845	1.235	0.645	1.33249e+06	5.34166e-39	5.07185e-37
MDK	4.339	3.192	1.147	81.976	66.572	1.231	0.63	1.30018e+06	7.10813e-32	3.7795e-30
PDIA6	4.823	3.818	1.005	92.77	75.369	1.231	0.617	1273309	1.03718e-25	3.39226e-24
CLIC1	4.745	3.701	1.045	94.196	76.652	1.229	0.643	1327699	9.49461e-38	8.10526e-36
SEC11A	4.679	3.665	1.014	93.788	76.367	1.228	0.645	1332542	5.93965e-39	5.61101e-37
HMGN3	4.893	3.733	1.161	94.603	77.461	1.221	0.668	1.3804e+06	0	0
NEAT1	7.357	6.182	1.175	97.658	80.029	1.22	0.552	1140614	2.66435e-06	1.28355e-05
SERBP1	5.079	3.887	1.192	95.825	78.697	1.218	0.682	1407875	0	0
ATP5MC1	4.856	3.756	1.1	93.89	77.128	1.217	0.655	1.3531e+06	3.36312e-44	5.00684e-42
PRELID1	4.774	3.724	1.05	93.992	77.413	1.214	0.658	1.35953e+06	0	0
HLA-C	4.718	3.688	1.03	93.585	77.175	1.213	0.63	1301255	1.42125e-31	7.32674e-30
EIF3F	4.684	3.663	1.021	91.955	75.844	1.212	0.653	1348360	5.0727e-43	6.74305e-41
NCL	5.267	3.847	1.42	95.621	79.078	1.209	0.703	1452160	0	0
HLA-B	4.493	3.449	1.043	91.039	75.464	1.206	0.639	1.32059e+06	4.24494e-36	3.17263e-34
SERP1	4.796	3.758	1.038	93.992	78.126	1.203	0.663	1.36969e+06	0	0
MEG3	6.494	5.186	1.309	96.64	80.456	1.201	0.646	1.33483e+06	2.06509e-39	2.01211e-37
RAN	5.207	4.128	1.079	95.01	79.125	1.201	0.646	1.33496e+06	1.76208e-39	1.73504e-37
LDHB	5.421	4.357	1.063	94.908	79.553	1.193	0.63	1.30177e+06	1.22897e-31	6.37077e-30
HLA-A	5.571	4.43	1.142	97.862	82.406	1.188	0.646	1.33429e+06	3.04806e-39	2.90895e-37
SELENOH	5.209	4.12	1.089	96.334	81.693	1.179	0.684	1412114	0	0
SLC25A6	5.341	4.214	1.127	96.741	82.501	1.173	0.687	1417805	0	0
ZFAS1	5.518	4.316	1.202	96.232	82.263	1.17	0.696	1.43827e+06	0	0
NOP53	5.54	4.481	1.059	96.843	83.357	1.162	0.681	1.4066e+06	0	0
PEG10	5.793	4.688	1.105	92.872	80.266	1.157	0.636	1.31423e+06	1.77166e-34	1.14085e-32
CFL1	5.826	4.702	1.125	98.778	85.735	1.152	0.684	1412456	0	0
CD74	5.982	4.512	1.47	99.084	86.115	1.151	0.72	1486667	0	0
MZT2B	5.957	4.918	1.039	98.371	86.638	1.135	0.68	1.40447e+06	0	0
HSP90AB1	6.07	4.931	1.138	98.065	87.97	1.115	0.704	1.45326e+06	0	0
APOB	8.141	6.795	1.346	98.574	88.635	1.112	0.703	1452363	0	0
YBX1	6.604	5.38	1.225	99.287	90.442	1.098	0.731	1.50942e+06	0	0
TMSB10	6.291	5.161	1.13	99.593	92.154	1.081	0.673	1390536	0	0
NPM1	6.921	5.849	1.072	99.084	91.869	1.079	0.711	1.46919e+06	0	0
MALAT1	10.002	8.69	1.311	99.796	93.39	1.069	0.637	1315906	9.61586e-35	6.36837e-33
TMSB4X	8.086	6.924	1.162	100	98.764	1.013	0.724	1.4951e+06	0	0
EEF2	6.804	5.806	0.998	99.287	91.869	1.081	0.719	1483921	0	0
RNF7	4.316	3.318	0.998	90.835	72.278	1.257	0.643	1327618	6.65946e-38	5.76431e-36
ARPC2	3.861	2.864	0.997	85.947	67.19	1.279	0.64	1321589	9.33628e-37	7.36221e-35
GTF3A	3.648	2.654	0.994	83.198	65.097	1.278	0.647	1.33517e+06	2.44117e-40	2.58126e-38
PGLS	3.842	2.848	0.994	86.558	67.142	1.289	0.644	1.32996e+06	8.40563e-39	7.82144e-37
MGST2	5.303	4.311	0.993	94.908	82.454	1.151	0.655	1352444	6.5861e-44	9.57507e-42
CNBP	4.149	3.157	0.993	88.697	71.041	1.249	0.644	1329989	1.42183e-38	1.29074e-36
MTDH	3.875	2.881	0.993	85.54	67	1.277	0.637	1.31611e+06	1.84807e-35	1.27853e-33
BEX3	5.098	4.109	0.989	94.297	79.125	1.192	0.638	1317997	2.27862e-35	1.56476e-33
UTRN	1.981	0.992	0.988	53.36	31.336	1.703	0.638	1318113	1.4013e-45	2.31214e-43
CCL3L1	2.173	1.185	0.988	54.277	34.142	1.59	0.626	1292011	9.03947e-37	7.18909e-35
HNRNPA1	6.281	5.294	0.987	98.778	89.301	1.106	0.664	1.37068e+06	0	0
EIF3L	4.79	3.804	0.986	92.363	76.034	1.215	0.639	1319840	6.86193e-36	4.96889e-34
TAGLN2	2.623	1.637	0.986	65.988	44.508	1.483	0.632	1.30528e+06	2.72125e-36	2.07551e-34
TOP1	2.847	1.861	0.985	72.098	50.452	1.429	0.641	1.32453e+06	9.8796e-40	1.01022e-37
ROCK2	2.124	1.14	0.983	57.332	34.998	1.638	0.641	1324400	4.2039e-45	6.57209e-43
EIF3G	4.434	3.452	0.982	91.344	74.75	1.222	0.647	1336151	6.22567e-40	6.40109e-38
DUSP6	2.038	1.055	0.982	53.87	32.335	1.666	0.635	1312088	3.53127e-43	4.79692e-41
DDX24	2.418	1.438	0.981	64.969	41.797	1.554	0.644	1329027	2.4803e-43	3.4706e-41
CTSC	1.95	0.969	0.981	51.324	29.577	1.735	0.632	1.30432e+06	1.5078e-42	1.93518e-40
NHP2	3.819	2.841	0.978	85.54	66.572	1.285	0.639	1319277	3.06047e-36	2.32471e-34
TMED9	3.64	2.664	0.977	81.568	63.195	1.291	0.634	1.30904e+06	4.04486e-34	2.55169e-32
ANP32B	4.332	3.356	0.976	90.122	72.991	1.235	0.638	1317544	1.84061e-35	1.27813e-33
CST3	6.734	5.759	0.974	99.491	91.393	1.089	0.683	1410720	0	0
FCGRT	5.159	4.185	0.974	95.927	81.075	1.183	0.639	1320440	6.6461e-36	4.86945e-34
CANX	4.165	3.191	0.974	88.697	71.469	1.241	0.636	1312617	2.23215e-34	1.42261e-32
LST1	2.047	1.073	0.974	52.037	29.529	1.762	0.626	1.29198e+06	8.26724e-39	7.73133e-37
SLC25A5	5.42	4.447	0.973	96.538	82.549	1.169	0.64	1.32186e+06	3.21956e-36	2.43561e-34
GOLGA4	2.314	1.341	0.973	60.998	38.659	1.578	0.637	1315987	4.99185e-41	5.69928e-39
MYDGF	4.553	3.582	0.972	91.853	74.941	1.226	0.632	1305160	1.62349e-32	8.96534e-31
CDC42	3.003	2.032	0.971	72.811	53.352	1.365	0.635	1312065	3.95205e-36	2.96563e-34
HNRNPA3	4.06	3.089	0.971	88.391	70.471	1.254	0.632	1306016	6.77335e-33	3.9764e-31
CLTA	4.598	3.63	0.968	93.075	74.988	1.241	0.624	1.28818e+06	8.83439e-29	3.71124e-27
ARPC1B	2.154	1.187	0.967	56.721	35.14	1.614	0.635	1312183	1.14318e-41	1.37255e-39
PTMA	8.161	7.195	0.966	100	97.575	1.025	0.743	1.53408e+06	0	0
PHB2	3.977	3.014	0.963	86.965	69.139	1.258	0.641	1323379	4.5271e-37	3.69515e-35
PTRHD1	3.359	2.398	0.961	79.939	60.2	1.328	0.64	1.3208e+06	3.15309e-37	2.6196e-35
UBXN4	3.517	2.557	0.96	81.772	62.34	1.312	0.631	1.3025e+06	1.18528e-32	6.68425e-31
NR2F6	2.563	1.604	0.959	67.108	45.554	1.473	0.641	1.32409e+06	6.74781e-41	7.51957e-39
EIF4A2	4.913	3.954	0.959	94.094	79.268	1.187	0.637	1315710	7.86709e-35	5.24755e-33
RAMP1	5.227	4.268	0.959	94.399	80.171	1.177	0.623	1286851	2.10563e-28	8.51864e-27
ATP6V1F	3.766	2.808	0.958	86.049	67.142	1.282	0.638	1318279	5.8649e-36	4.34844e-34
IFI6	4.294	3.336	0.958	87.475	71.564	1.222	0.615	1.27077e+06	2.41499e-25	7.68254e-24
PNISR	3	2.043	0.957	74.44	55.397	1.344	0.638	1317223	4.50631e-37	3.69438e-35
RHOA	3.824	2.867	0.957	85.54	67.523	1.267	0.638	1.31695e+06	1.24025e-35	8.67709e-34
ARHGDIB	1.927	0.969	0.957	49.898	28.103	1.776	0.626	1293399	2.86245e-40	2.97598e-38
NME1	3.727	2.769	0.957	81.976	63.148	1.298	0.624	1.28795e+06	2.3722e-29	1.03388e-27
IMPDH2	3.506	2.55	0.956	78.411	60.295	1.3	0.626	1.29245e+06	1.26131e-30	6.0811e-29
EIF2S3	2.717	1.762	0.955	68.839	48.835	1.41	0.636	1.31375e+06	1.87976e-37	1.57578e-35
LSM4	3.545	2.591	0.955	81.466	62.292	1.308	0.631	1.30208e+06	1.43576e-32	8.0239e-31
PRRC2C	3.268	2.314	0.954	78.208	59.154	1.322	0.636	1.3139e+06	1.05274e-35	7.39305e-34
VDAC2	3.72	2.766	0.954	84.012	65.335	1.286	0.633	1.30764e+06	1.34678e-33	8.27178e-32
GLUD1	4.93	3.978	0.952	91.853	78.84	1.165	0.639	1320102	6.79159e-36	4.93716e-34
SNU13	4.615	3.663	0.952	92.77	76.224	1.217	0.636	1313729	1.92442e-34	1.2307e-32
LAMTOR1	3.958	3.007	0.951	87.067	69.377	1.255	0.64	1.3211e+06	1.66119e-36	1.28277e-34
GRN	2.549	1.598	0.951	65.275	45.411	1.437	0.634	1309253	3.38014e-37	2.79575e-35
HSPA5	3.315	2.364	0.951	77.393	58.773	1.317	0.628	1296882	8.95057e-32	4.73211e-30
TUBB	4.227	3.276	0.951	88.493	70.471	1.256	0.618	1275868	2.18344e-26	7.60934e-25
MT1E	4.908	3.958	0.95	85.947	72.848	1.18	0.592	1223064	9.05693e-17	1.37479e-15
JPT1	2.577	1.628	0.949	66.293	44.746	1.482	0.636	1313449	2.5543e-38	2.28537e-36
PSMB5	4.632	3.685	0.947	92.363	75.226	1.228	0.626	1293002	8.15673e-30	3.67423e-28
MLEC	2.435	1.489	0.946	64.358	43.462	1.481	0.637	1315983	1.92548e-39	1.88596e-37
GSTP1	5.902	4.956	0.946	96.843	84.879	1.141	0.615	1269423	8.23406e-25	2.51206e-23
NSA2	3.394	2.449	0.945	81.263	62.625	1.298	0.642	1326760	1.84075e-38	1.66293e-36
CAMK2N1	2.999	2.053	0.945	74.134	53.828	1.377	0.635	1.31122e+06	8.60824e-36	6.09123e-34
ERGIC3	3.608	2.664	0.944	82.383	63.338	1.301	0.628	1.29766e+06	1.78637e-31	9.18351e-30
MRPS12	2.954	2.012	0.942	74.542	54.256	1.374	0.642	1.32662e+06	1.39563e-39	1.40393e-37
LUC7L3	2.73	1.788	0.942	70.163	50.404	1.392	0.639	1319535	1.3804e-38	1.26532e-36
PDIA4	3.418	2.476	0.942	79.022	59.534	1.327	0.62	1.28071e+06	4.24911e-28	1.68247e-26
TGOLN2	3.122	2.181	0.94	76.986	57.347	1.342	0.638	1.31824e+06	5.4809e-37	4.43477e-35
CENPV	2.663	1.724	0.939	68.024	48.217	1.411	0.637	1.31475e+06	7.12743e-38	6.14081e-36
SRSF3	3.987	3.048	0.939	86.66	69.092	1.254	0.628	1296277	8.60694e-31	4.24299e-29
MLF2	3.879	2.941	0.938	87.067	68.997	1.262	0.638	1318211	7.88965e-36	5.64717e-34
EIF4B	3.817	2.879	0.938	85.031	67.142	1.266	0.631	1303473	1.60241e-32	8.87526e-31
AKAP9	2.539	1.601	0.937	66.802	45.839	1.457	0.637	1315458	1.38702e-38	1.26532e-36
GADD45GIP1	4.59	3.652	0.937	93.075	76.748	1.213	0.633	1306931	7.29421e-33	4.25454e-31
PCBP1	4.62	3.684	0.937	92.872	77.175	1.203	0.632	1.3061e+06	1.14533e-32	6.49836e-31
VPS13A	1.922	0.986	0.936	51.527	29.196	1.765	0.63	1.30061e+06	1.44194e-41	1.7092e-39
C19orf24	3.411	2.476	0.935	80.957	62.244	1.301	0.638	1318096	2.28592e-36	1.75066e-34
GTF2I	2.447	1.515	0.932	64.969	44.08	1.474	0.638	1.31736e+06	1.29788e-39	1.31269e-37
TXNL4A	2.59	1.658	0.932	68.024	46.695	1.457	0.638	1316730	1.19231e-38	1.09846e-36
TMEM219	3.749	2.818	0.93	86.151	67.237	1.281	0.629	1299463	1.37712e-31	7.11894e-30
SRSF2	4.007	3.079	0.929	87.373	70.566	1.238	0.632	1.30508e+06	1.07022e-32	6.10945e-31
CNIH1	3.887	2.959	0.928	87.067	68.331	1.274	0.624	1.28768e+06	6.03887e-29	2.55417e-27
TMEM245	2.623	1.695	0.927	66.293	47.836	1.386	0.634	1309319	1.08282e-36	8.50263e-35
HSPD1	6.381	5.456	0.925	98.167	90.537	1.084	0.678	1399489	0	0
EIF3K	4.748	3.824	0.925	94.094	77.128	1.22	0.62	1.28095e+06	3.20861e-27	1.18949e-25
FNDC3A	2.101	1.178	0.923	56.619	35.711	1.585	0.632	1304462	2.51146e-39	2.42167e-37
SNRPB	3.797	2.874	0.922	84.42	66.286	1.274	0.626	1.29205e+06	5.00788e-30	2.30115e-28
COPE	3.937	3.017	0.92	87.576	69.71	1.256	0.628	1296453	8.61823e-31	4.24299e-29
HMGA1	2.502	1.583	0.919	62.831	42.891	1.465	0.627	1.29466e+06	3.16248e-34	2.00183e-32
HNRNPC	4.352	3.434	0.918	89.511	73.99	1.21	0.636	1314290	1.13121e-34	7.43883e-33
EIF5B	4.275	3.359	0.917	90.224	73.942	1.22	0.635	1310797	7.48992e-34	4.66178e-32
ATP6V0B	4.139	3.222	0.917	89.104	72.087	1.236	0.625	1.2913e+06	1.44532e-29	6.38892e-28
EIF3E	5.73	4.814	0.916	95.927	83.88	1.144	0.633	1307924	5.80416e-33	3.42906e-31
APLP2	3.787	2.872	0.915	85.438	67.665	1.263	0.624	1.28853e+06	3.49163e-29	1.50415e-27
HNRNPAB	1.96	1.046	0.914	53.666	30.956	1.734	0.63	1.30204e+06	7.9874e-41	8.84795e-39
EIF4EBP1	2.38	1.466	0.914	61.405	41.132	1.493	0.628	1.29669e+06	3.0615e-35	2.07937e-33
FAM136A	3.603	2.691	0.912	83.198	65.953	1.261	0.635	1.31144e+06	1.7999e-34	1.15504e-32
AES	1.889	0.977	0.912	51.018	29.719	1.717	0.628	1.29697e+06	2.25933e-40	2.41644e-38
OAZ1	5.631	4.72	0.911	97.658	86.353	1.131	0.656	1353930	3.08286e-44	4.62709e-42
DNPH1	4.251	3.341	0.911	90.733	73.942	1.227	0.629	1.29842e+06	4.77686e-31	2.40263e-29
TMED1	2.33	1.42	0.91	62.627	42.701	1.467	0.636	1312557	6.99394e-39	6.5736e-37
SNHG8	5.62	4.712	0.909	95.214	83.833	1.136	0.643	1.32772e+06	1.27215e-37	1.08103e-35
LMAN2	3.764	2.855	0.909	85.234	66.286	1.286	0.618	1.27637e+06	1.09703e-26	3.91856e-25
DMAC1	3.677	2.77	0.908	83.096	65.953	1.26	0.633	1.30816e+06	1.04705e-33	6.4522e-32
BANF1	4.475	3.568	0.907	92.261	75.892	1.216	0.629	1299342	3.45452e-31	1.75173e-29
IFI27	2.6	1.696	0.905	63.442	42.178	1.504	0.616	1.27271e+06	4.50279e-29	1.91755e-27
BRK1	5.099	4.196	0.903	96.334	81.36	1.184	0.634	1309391	2.53387e-33	1.53102e-31
TXNDC17	3.54	2.636	0.903	82.892	64.004	1.295	0.627	1294381	1.08523e-30	5.28696e-29
SUB1	5.199	4.298	0.901	95.825	82.549	1.161	0.641	1323089	1.6201e-36	1.25625e-34
MRPS34	3.418	2.517	0.901	80.143	62.007	1.292	0.627	1.29553e+06	3.84094e-31	1.93712e-29
PON2	4.511	3.611	0.901	91.242	75.226	1.213	0.615	1270150	4.24696e-25	1.32439e-23
EIF3H	4.374	3.474	0.9	89.613	74.085	1.21	0.633	1307955	3.3421e-33	1.99989e-31
HNRNPU	3.322	2.422	0.899	80.652	60.723	1.328	0.624	1288586	1.13182e-29	5.06324e-28
PPM1G	2.802	1.904	0.897	70.672	51.831	1.364	0.632	1304751	1.15979e-34	7.59991e-33
YWHAE	4.068	3.172	0.896	88.493	71.279	1.241	0.628	1295993	1.27508e-30	6.13158e-29
NINJ1	3.853	2.959	0.894	86.558	69.52	1.245	0.628	1.29698e+06	6.20993e-31	3.09002e-29
SELENOT	2.734	1.84	0.893	71.385	51.926	1.375	0.636	1.31376e+06	8.0601e-37	6.46545e-35
LGALS1	2.937	2.045	0.892	70.163	54.874	1.279	0.618	1276809	5.83746e-28	2.28225e-26
MZT2A	5.345	4.456	0.889	96.029	83.31	1.153	0.637	1.31482e+06	1.48903e-34	9.65532e-33
ALDH4A1	3.075	2.187	0.888	75.662	57.109	1.325	0.63	1.30068e+06	7.33857e-33	4.25454e-31
HMGN1	4.959	4.071	0.888	94.297	80.219	1.176	0.629	1.299e+06	5.10651e-31	2.55463e-29
EPB41L4A-AS1	2.349	1.464	0.886	62.627	43.319	1.446	0.63	1.30186e+06	5.72467e-36	4.26145e-34
DDX46	2.385	1.503	0.882	63.849	44.127	1.447	0.632	1306075	9.17023e-37	7.26204e-35
OLA1	2.931	2.049	0.882	72.811	54.161	1.344	0.629	1.29837e+06	9.46525e-33	5.43667e-31
LSM7	3.958	3.076	0.882	87.78	71.612	1.226	0.627	1.29527e+06	1.84164e-30	8.76545e-29
MT1A	1.776	0.895	0.882	46.13	24.869	1.855	0.615	1.27015e+06	7.75142e-36	5.56965e-34
ZNF593	3.258	2.38	0.879	78.717	60.437	1.302	0.627	1.29539e+06	2.89898e-31	1.47404e-29
ATP5IF1	4.89	4.011	0.879	94.297	80.076	1.178	0.623	1286753	2.19862e-28	8.87555e-27
IER3	2.127	1.248	0.879	53.87	33.809	1.593	0.614	1.26827e+06	8.76877e-31	4.30572e-29
ITGB1	3.315	2.436	0.878	79.633	61.531	1.294	0.622	1285527	5.49366e-29	2.32886e-27
TIMP1	1.884	1.006	0.878	48.676	28.293	1.72	0.614	1269031	1.51293e-33	9.26174e-32
ACP1	4.286	3.408	0.878	90.733	73.229	1.239	0.614	1267588	1.22254e-24	3.68745e-23
FBL	2.801	1.926	0.875	70.774	52.021	1.36	0.63	1.30114e+06	9.20775e-34	5.6929e-32
H1F0	3.691	2.817	0.875	80.55	64.812	1.243	0.613	1266885	6.34403e-25	1.95468e-23
GOLIM4	1.893	1.019	0.874	51.222	30.718	1.667	0.622	1285336	1.25792e-36	9.83611e-35
TACC1	1.721	0.848	0.873	48.269	26.486	1.822	0.626	1292055	5.18565e-41	5.84878e-39
TOMM22	3.479	2.607	0.872	80.855	64.67	1.25	0.637	1315210	1.65661e-35	1.15466e-33
CTSB	4.013	3.141	0.872	87.984	71.612	1.229	0.616	1272992	8.82535e-26	2.91205e-24
LRRC61	1.712	0.841	0.871	47.352	26.343	1.798	0.623	1.28683e+06	1.0021e-39	1.01908e-37
PPDPF	2.099	1.228	0.871	52.24	34.284	1.524	0.611	1.26118e+06	3.93372e-29	1.68679e-27
SERPINE2	1.411	0.54	0.871	35.438	17.023	2.082	0.604	1.2476e+06	7.58519e-37	6.11084e-35
DSP	1.915	1.045	0.87	52.749	32.002	1.648	0.625	1290999	1.84117e-37	1.55041e-35
RAC1	4.151	3.281	0.87	89.002	71.469	1.245	0.609	1257354	9.86523e-23	2.55344e-21
HNRNPA0	3.049	2.18	0.869	75.662	57.156	1.324	0.624	1288655	4.01552e-30	1.8729e-28
VIM	2.217	1.347	0.869	54.582	37.851	1.442	0.61	1.26024e+06	8.03805e-28	3.10994e-26
FKBP8	3.482	2.615	0.867	82.383	64.717	1.273	0.626	1.29266e+06	2.7667e-30	1.29772e-28
MRFAP1	3.795	2.928	0.867	85.438	67.237	1.271	0.618	1275853	1.53835e-26	5.41186e-25
CDV3	2.233	1.367	0.866	60.794	41.227	1.475	0.629	1299190	6.38905e-36	4.69961e-34
TMEM147	2.962	2.097	0.866	74.338	55.873	1.33	0.628	1297177	3.17786e-32	1.7242e-30
CTNNAL1	2.011	1.146	0.865	53.971	34.57	1.561	0.623	1285668	5.44725e-35	3.67294e-33
CFAP97	2.05	1.186	0.864	56.11	35.901	1.563	0.628	1.29597e+06	4.99738e-37	4.06119e-35
DDX5	3.449	2.585	0.864	81.365	63.528	1.281	0.619	1279203	1.75455e-27	6.62314e-26
WDR83OS	4.805	3.941	0.864	94.705	78.792	1.202	0.609	1.25858e+06	8.54257e-23	2.22657e-21
VDAC1	4.108	3.245	0.862	89.409	72.515	1.233	0.621	1.28205e+06	1.36651e-27	5.18993e-26
PPP1R14B	1.94	1.079	0.861	53.36	33.333	1.601	0.626	1.2934e+06	1.47384e-37	1.24673e-35
C4orf48	1.462	0.601	0.861	41.039	19.211	2.136	0.622	1.28391e+06	2.8026e-45	4.41409e-43
UQCC2	3.466	2.606	0.86	81.059	63.861	1.269	0.626	1292305	2.74574e-30	1.29363e-28
METAP2	3.649	2.789	0.86	83.707	66.619	1.256	0.622	1.28417e+06	2.49612e-28	1.00114e-26
TMEM14C	4.092	3.232	0.859	88.289	71.517	1.235	0.617	1.27443e+06	4.53985e-26	1.52503e-24
TFPI	5.683	4.824	0.859	96.945	83.547	1.16	0.591	1221460	2.33029e-16	3.41739e-15
SRRM1	2.598	1.741	0.857	67.312	49.501	1.36	0.629	1.29929e+06	7.04933e-34	4.40229e-32
PCBP2	5.269	4.412	0.857	95.825	82.501	1.161	0.624	1288906	8.38394e-29	3.52998e-27
DNAJC15	2.618	1.762	0.856	67.413	49.406	1.364	0.625	1291082	6.20648e-32	3.32861e-30
FASN	4.022	3.167	0.856	82.281	68.997	1.193	0.608	1.25632e+06	1.08847e-22	2.80559e-21
SNRPD2	4.792	3.937	0.855	93.992	79.648	1.18	0.622	1.28532e+06	4.31973e-28	1.7068e-26
PPIB	5.693	4.838	0.855	97.454	84.546	1.153	0.593	1224476	7.86422e-17	1.20455e-15
FN1	5.673	4.818	0.854	96.13	81.075	1.186	0.574	1.18459e+06	3.95811e-11	3.46964e-10
HSPA8	5.813	4.96	0.853	96.945	85.449	1.135	0.615	1.27069e+06	4.68472e-25	1.45304e-23
DHCR24	4.138	3.284	0.853	87.373	71.802	1.217	0.613	1266703	1.5497e-24	4.61437e-23
FOS	3.661	2.808	0.853	81.263	65.24	1.246	0.6	1238884	1.1738e-19	2.297e-18
TXN2	3.586	2.734	0.852	82.587	65.573	1.259	0.625	1291499	5.55571e-30	2.54034e-28
UBE2D2	3.325	2.474	0.851	80.448	62.244	1.292	0.625	1.29068e+06	4.84365e-30	2.23119e-28
APRT	4.859	4.009	0.85	93.585	81.027	1.155	0.639	1.32036e+06	6.67816e-36	4.87375e-34
EIF3D	2.991	2.141	0.85	73.422	56.348	1.303	0.626	1292021	4.8445e-31	2.43008e-29
ISG15	3.289	2.439	0.85	77.495	60.105	1.289	0.613	1.26677e+06	3.21992e-25	1.01221e-23
EIF4G2	3.179	2.33	0.849	76.884	60.39	1.273	0.626	1.29243e+06	1.15323e-30	5.58895e-29
UBXN1	3.295	2.446	0.849	79.735	61.912	1.288	0.623	1287337	2.3663e-29	1.03373e-27
ERLEC1	2.702	1.854	0.848	70.163	51.07	1.374	0.623	1287290	1.1059e-30	5.37357e-29
HIGD2A	4.528	3.68	0.848	92.668	77.413	1.197	0.618	1275372	4.32113e-26	1.45682e-24
PNN	2.314	1.467	0.847	61.813	43.224	1.43	0.625	1.29055e+06	3.07008e-33	1.84304e-31
LSM2	3.085	2.239	0.847	75.967	57.632	1.318	0.623	1286812	1.15383e-29	5.14934e-28
FAM96B	3.771	2.924	0.847	85.54	69.139	1.237	0.622	1.28501e+06	2.25766e-28	9.07451e-27
OXA1L	3.683	2.838	0.846	83.503	66.524	1.255	0.62	1279965	1.8729e-27	7.05561e-26
HMGB1	5.024	4.178	0.846	96.232	81.36	1.183	0.611	1.26101e+06	3.21859e-23	8.59368e-22
SF3B2	2.242	1.398	0.845	61.202	40.942	1.495	0.626	1.29176e+06	4.62364e-34	2.90696e-32
SPCS1	4.72	3.875	0.845	93.279	77.984	1.196	0.613	1265313	4.29003e-24	1.24357e-22
ARHGDIA	2.575	1.731	0.844	67.515	49.263	1.371	0.626	1293625	1.51886e-32	8.43762e-31
ST13	5.395	4.551	0.844	95.927	83.119	1.154	0.622	1.28496e+06	5.74633e-28	2.25135e-26
CCNI	3.61	2.766	0.844	81.67	65.763	1.242	0.62	1280183	1.42959e-27	5.41848e-26
CCDC85B	2.223	1.379	0.843	58.656	39.467	1.486	0.621	1.28204e+06	3.08759e-32	1.68012e-30
STOML2	3.416	2.573	0.843	80.244	62.482	1.284	0.618	1.27653e+06	5.22264e-27	1.89831e-25
PNRC1	3.466	2.623	0.843	80.754	64.289	1.256	0.617	1.27372e+06	2.52973e-26	8.7506e-25
SSR3	4.396	3.552	0.843	90.122	74.798	1.205	0.612	1.26342e+06	8.35767e-24	2.36377e-22
EIF1AX	3.317	2.474	0.842	79.43	61.579	1.29	0.619	1.27781e+06	2.38949e-27	8.9294e-26
MT1F	2.203	1.36	0.842	46.334	25.155	1.842	0.59	1218410	1.85477e-22	4.61461e-21
C5orf24	2.221	1.379	0.841	60.692	41.56	1.46	0.628	1.29706e+06	2.5859e-35	1.76277e-33
RALY	2.183	1.343	0.84	59.369	40.133	1.479	0.626	1292287	1.45771e-34	9.48533e-33
YWHAZ	2.7	1.86	0.84	70.061	51.973	1.348	0.626	1292199	1.04312e-31	5.45295e-30
GDI2	3.35	2.511	0.839	79.735	62.672	1.272	0.623	1.28719e+06	2.83633e-29	1.2304e-27
CHD4	1.886	1.046	0.839	52.138	32.145	1.622	0.622	1.28489e+06	7.68427e-36	5.5428e-34
SH2D4A	1.847	1.008	0.839	50.611	31.526	1.605	0.619	1279334	8.36384e-35	5.55896e-33
RAB34	2.016	1.178	0.838	55.601	35.473	1.567	0.625	1.2911e+06	6.30844e-36	4.65873e-34
SMIM30	2.573	1.736	0.837	67.312	49.834	1.351	0.626	1293490	1.90258e-32	1.04755e-30
NIFK	2.346	1.509	0.837	62.525	42.986	1.455	0.624	1288381	1.07714e-32	6.13016e-31
CSNK2B	3.937	3.1	0.837	86.965	70.138	1.24	0.616	1.27165e+06	1.44379e-25	4.67287e-24
ARSE	2.619	1.785	0.835	66.191	49.215	1.345	0.621	1281684	7.15579e-30	3.24013e-28
HSBP1	4.213	3.378	0.835	90.53	74.322	1.218	0.615	1.27062e+06	3.24309e-25	1.01777e-23
DUSP9	2.968	2.135	0.834	68.024	51.641	1.317	0.605	1249858	8.22813e-23	2.14762e-21
ERP29	4.458	3.626	0.832	92.159	76.7	1.202	0.613	1.26626e+06	2.64679e-24	7.75696e-23
DKK1	1.402	0.57	0.832	30.346	15.692	1.934	0.582	1.20193e+06	1.50665e-25	4.86785e-24
SNX3	4.332	3.502	0.831	92.363	75.511	1.223	0.609	1.25701e+06	1.46515e-22	3.69464e-21
RFC1	2.412	1.582	0.83	64.562	45.364	1.423	0.624	1.28886e+06	3.21069e-32	1.73694e-30
RACK1	8.499	7.67	0.829	99.898	98.003	1.019	0.759	1567343	0	0
NARS	2.067	1.237	0.829	57.536	37.328	1.541	0.626	1.29353e+06	8.60373e-36	6.09123e-34
IGFBP2	6.756	5.927	0.829	98.065	90.109	1.088	0.611	1.26159e+06	2.80146e-23	7.53399e-22
EBPL	3.21	2.382	0.828	77.393	61.103	1.267	0.621	1282858	1.66335e-28	6.84842e-27
ASCL2	1.332	0.505	0.827	36.66	16.5	2.222	0.612	1.26352e+06	3.37573e-42	4.27362e-40
MRPL12	3.801	2.975	0.826	85.54	69.187	1.236	0.615	1270695	1.9966e-25	6.37338e-24
STAU1	3.267	2.442	0.825	79.532	62.672	1.269	0.624	1.28867e+06	1.33329e-29	5.92186e-28
RHEB	4.089	3.264	0.825	89.308	71.802	1.244	0.6	1239651	1.59333e-19	3.08552e-18
LAMTOR4	4.73	3.906	0.824	93.992	79.458	1.183	0.618	1.27674e+06	2.49627e-26	8.66709e-25
GNL3	2.098	1.276	0.823	56.925	36.614	1.555	0.62	1280808	8.51832e-33	4.92317e-31
COA3	4.49	3.668	0.823	91.65	76.034	1.205	0.608	1254807	3.79328e-22	9.2158e-21
P4HB	5.239	4.417	0.822	94.807	82.834	1.145	0.615	1270775	4.24859e-25	1.32439e-23
PRMT1	2.133	1.312	0.821	57.943	39.277	1.475	0.622	1284103	7.3176e-33	4.25454e-31
ZFP36L2	2.676	1.855	0.821	67.515	50.88	1.327	0.616	1272322	1.58603e-27	5.9992e-26
COPS9	4.433	3.613	0.82	91.344	75.844	1.204	0.609	1256664	1.69443e-22	4.23266e-21
CUTA	5.471	4.651	0.82	96.538	83.262	1.159	0.604	1.24652e+06	1.50508e-20	3.15068e-19
MRPL34	3.511	2.692	0.818	83.299	65.716	1.268	0.615	1269108	2.83468e-25	8.95642e-24
PYCARD	1.47	0.652	0.818	40.733	19.781	2.059	0.614	1267829	1.58011e-39	1.56414e-37
LSM5	3.537	2.721	0.817	83.401	65.478	1.274	0.61	1260092	1.63647e-23	4.5185e-22
H2AFZ	3.738	2.921	0.817	83.401	65.478	1.274	0.608	1.25619e+06	9.09029e-23	2.36271e-21
TRIR	4.618	3.803	0.816	92.464	78.222	1.182	0.616	1273128	1.24823e-25	4.05401e-24
SPATS2L	3.989	3.173	0.816	87.882	71.755	1.225	0.609	1257386	9.60671e-23	2.48998e-21
ATRX	1.851	1.036	0.815	51.629	31.954	1.616	0.619	1.27731e+06	5.8359e-34	3.65677e-32
GLRX	2.182	1.367	0.815	57.434	39.705	1.447	0.616	1.27174e+06	7.82952e-30	3.53659e-28
C11orf58	3.847	3.032	0.815	85.845	69.853	1.229	0.615	1.27029e+06	2.54813e-25	8.09226e-24
BTF3	7.048	6.234	0.814	99.084	93.486	1.06	0.714	1.47461e+06	0	0
LIPC	3.772	2.957	0.814	83.198	67.332	1.236	0.606	1252298	5.60741e-22	1.32766e-20
PRODH2	3.636	2.822	0.814	82.179	65.525	1.254	0.605	1.24876e+06	2.10468e-21	4.7419e-20
IFRD2	2.002	1.189	0.813	56.11	36.567	1.534	0.624	1.28782e+06	1.08177e-34	7.1389e-33
PRPF4B	1.873	1.059	0.813	51.731	32.287	1.602	0.617	1274319	4.69834e-33	2.79349e-31
DHX36	1.817	1.005	0.812	51.018	31.526	1.618	0.619	1279032	1.17266e-34	7.65723e-33
TRIM44	1.421	0.608	0.812	40.02	18.878	2.12	0.615	1270242	3.25396e-41	3.78476e-39
RAD23A	3.065	2.254	0.811	75.967	58.06	1.308	0.617	1.27362e+06	8.3881e-27	3.00775e-25
REX1BD	3.483	2.671	0.811	83.198	65.811	1.264	0.616	1.27112e+06	1.1217e-25	3.65583e-24
MYL6B	2.561	1.751	0.81	67.413	49.929	1.35	0.623	1.28717e+06	5.90645e-31	2.94689e-29
ARPC4	2.094	1.284	0.81	57.434	38.659	1.486	0.622	1.28366e+06	5.97144e-33	3.51672e-31
GPBP1	1.831	1.021	0.81	52.24	32.953	1.585	0.621	1282748	5.592e-35	3.75694e-33
EEF1B2	7.92	7.111	0.809	99.389	96.624	1.029	0.715	1.47654e+06	0	0
FAAP20	3.299	2.49	0.809	79.124	62.767	1.261	0.62	1280284	8.2984e-28	3.19077e-26
METTL26	3.455	2.646	0.809	82.179	65.145	1.261	0.615	1269665	1.97236e-25	6.30682e-24
MIF	6.904	6.097	0.808	99.185	93.438	1.062	0.671	1385842	0	0
TCEA1	2.793	1.985	0.808	71.589	54.161	1.322	0.619	1.27926e+06	1.70642e-28	6.96413e-27
CAPZB	2.788	1.98	0.808	71.589	52.496	1.364	0.616	1.27125e+06	6.21237e-27	2.2449e-25
ATP6V1G1	4.731	3.923	0.808	93.279	79.22	1.177	0.614	1.26881e+06	9.30871e-25	2.82602e-23
ZNF428	2.065	1.259	0.806	58.248	38.897	1.498	0.624	1.28771e+06	8.06548e-34	5.00329e-32
CHST13	2.459	1.653	0.806	63.747	46.362	1.375	0.616	1.27284e+06	1.97651e-28	8.01368e-27
AMN	3.057	2.251	0.806	74.033	56.824	1.303	0.609	1257201	1.25387e-23	3.48275e-22
FXYD2	3.633	2.827	0.806	78.513	66.048	1.189	0.608	1.25488e+06	1.38392e-22	3.52321e-21
NONO	3.03	2.225	0.805	74.542	58.488	1.274	0.621	1.28187e+06	1.43068e-28	5.94307e-27
ALKBH7	5.095	4.291	0.805	95.214	81.265	1.172	0.606	1251243	2.04788e-21	4.63074e-20
CCT7	2.991	2.187	0.804	73.422	55.112	1.332	0.607	1252615	7.126e-23	1.86782e-21
SCAND1	4.332	3.528	0.804	91.446	75.464	1.212	0.605	1248778	4.66769e-21	1.01836e-19
TIMM13	5.466	4.663	0.802	95.418	84.784	1.125	0.628	1.29778e+06	1.0745e-30	5.24842e-29
CMC1	2.751	1.949	0.802	71.079	53.971	1.317	0.625	1290952	3.82563e-31	1.93465e-29
ZNF706	3.224	2.423	0.802	78.004	61.769	1.263	0.618	1275754	6.03615e-27	2.18546e-25
CCT6A	2.577	1.774	0.802	66.497	48.169	1.38	0.614	1.26811e+06	5.48112e-27	1.98837e-25
QPRT	4.987	4.185	0.802	94.297	79.933	1.18	0.595	1.22905e+06	1.32398e-17	2.15003e-16
LRRFIP1	1.971	1.17	0.801	54.073	35.378	1.528	0.618	1276380	2.34763e-32	1.28121e-30
CD164	3.695	2.894	0.801	86.151	68.616	1.256	0.607	1.25336e+06	4.2857e-22	1.03547e-20
SLIRP	5.137	4.337	0.8	95.723	82.786	1.156	0.617	1274177	9.04671e-26	2.9693e-24
TMEM258	5.532	4.733	0.799	97.454	85.354	1.142	0.616	1272811	1.7875e-25	5.73541e-24
POLR2H	2.939	2.14	0.799	73.014	55.159	1.324	0.612	1.26387e+06	4.09002e-25	1.27925e-23
HNRNPK	4.031	3.233	0.799	88.086	72.373	1.217	0.605	1250271	2.06527e-21	4.65874e-20
ATF4	3.967	3.169	0.798	87.067	71.327	1.221	0.606	1.25221e+06	8.44189e-22	1.96872e-20
NT5C	2.345	1.549	0.797	64.053	45.506	1.408	0.625	1291042	9.28533e-33	5.34985e-31
XRCC5	2.7	1.902	0.797	68.635	51.403	1.335	0.616	1.27224e+06	2.14449e-27	8.02997e-26
GLUL	5.206	4.409	0.797	93.788	81.36	1.153	0.575	1187637	1.5914e-11	1.45319e-10
PABPN1	2.129	1.333	0.796	58.758	39.943	1.471	0.619	1.27905e+06	2.13137e-31	1.08969e-29
SRSF11	2.942	2.146	0.796	73.32	56.538	1.297	0.617	1.27401e+06	4.31409e-27	1.57422e-25
PYURF	3.702	2.907	0.795	84.929	68.046	1.248	0.606	1.25247e+06	5.82395e-22	1.37543e-20
COX7A2L	5.051	4.257	0.795	94.807	80.361	1.18	0.59	1219455	4.54293e-16	6.43899e-15
YY1	2.359	1.565	0.794	63.34	45.697	1.386	0.621	1.28181e+06	1.33575e-30	6.40677e-29
NCOA4	2.947	2.153	0.794	74.236	57.204	1.298	0.619	1277487	9.64046e-28	3.68396e-26
NFE2L2	2.542	1.747	0.794	66.701	48.787	1.367	0.618	1.27628e+06	1.09936e-28	4.59755e-27
PYCR1	1.592	0.798	0.794	44.399	24.869	1.785	0.612	1.26425e+06	1.54301e-34	9.97063e-33
LGALS3BP	3.704	2.91	0.794	82.892	65.288	1.27	0.59	1.21839e+06	3.23441e-16	4.65165e-15
C19orf48	2.506	1.713	0.793	63.849	46.41	1.376	0.611	1260800	8.39963e-26	2.7765e-24
SLC25A3	5.604	4.811	0.793	95.723	83.738	1.143	0.598	1.23599e+06	9.99026e-19	1.78254e-17
BOD1	1.995	1.204	0.791	56.314	36.567	1.54	0.621	1.28328e+06	1.66451e-33	1.01231e-31
EMC6	3.349	2.559	0.79	79.939	62.958	1.27	0.613	1.26553e+06	9.38623e-25	2.84491e-23
LAPTM4B	2.1	1.311	0.789	55.804	39.325	1.419	0.614	1.26755e+06	4.37774e-29	1.86857e-27
MRPL33	4.943	4.154	0.789	93.992	80.456	1.168	0.609	1.25746e+06	1.43069e-22	3.62247e-21
PDCD6	2.616	1.827	0.788	68.737	50.689	1.356	0.62	1280709	2.53304e-29	1.1014e-27
QARS	2.493	1.706	0.788	66.09	48.645	1.359	0.62	1.2802e+06	1.28264e-29	5.71053e-28
ANAPC11	5.212	4.425	0.788	95.519	82.311	1.16	0.608	1.25664e+06	2.14547e-22	5.30241e-21
COX5A	4.939	4.151	0.788	94.908	80.076	1.185	0.59	1.21932e+06	4.75278e-16	6.72618e-15
MPG	2.275	1.488	0.787	61.914	43.985	1.408	0.618	1277267	6.16516e-30	2.8121e-28
CCT2	2.48	1.693	0.787	64.562	46.838	1.378	0.614	1.26774e+06	3.42063e-27	1.26557e-25
ZFP36L1	3.593	2.806	0.787	81.67	65.288	1.251	0.597	1.23335e+06	1.0818e-18	1.92469e-17
KRT18	5.014	4.227	0.787	93.89	80.361	1.168	0.587	1213237	4.04088e-15	5.29582e-14
NDUFB2	5.424	4.64	0.784	96.741	85.64	1.13	0.628	1297326	1.38751e-30	6.63795e-29
TAF9	3.196	2.412	0.784	77.393	60.437	1.281	0.613	1.2653e+06	6.60476e-25	2.03165e-23
CYB5R3	3.163	2.379	0.784	77.189	60.295	1.28	0.611	1261709	3.3058e-24	9.61263e-23
RNPS1	2.15	1.367	0.783	58.961	40.894	1.442	0.619	1.27774e+06	7.2301e-31	3.58806e-29
TCF25	2.388	1.606	0.783	64.766	46.457	1.394	0.618	1.27619e+06	4.21991e-29	1.80535e-27
EIF5A	2.847	2.064	0.783	71.589	54.303	1.318	0.614	1268394	3.60144e-26	1.22081e-24
CDK4	2.632	1.849	0.783	67.006	49.834	1.345	0.613	1.26638e+06	2.12457e-26	7.41804e-25
SIGMAR1	3.795	3.013	0.783	85.336	69.187	1.233	0.605	1.24852e+06	3.36706e-21	7.47745e-20
DYNLL1	5.578	4.797	0.781	97.251	86.781	1.121	0.62	1280696	4.67124e-27	1.70121e-25
ABCF1	2.007	1.226	0.781	55.906	37.137	1.505	0.618	1276433	1.06874e-31	5.57124e-30
NPC2	4.405	3.623	0.781	92.057	77.128	1.194	0.599	1237401	4.89632e-19	9.06672e-18
LRPAP1	2.92	2.141	0.779	71.69	55.159	1.3	0.608	1.25572e+06	1.55532e-23	4.30722e-22
UQCRH	6.368	5.589	0.778	98.778	90.395	1.093	0.654	1.35014e+06	3.25101e-43	4.44856e-41
CHCHD1	3.084	2.306	0.778	76.68	59.249	1.294	0.615	1.27052e+06	4.66757e-26	1.56511e-24
ZC3H13	1.61	0.833	0.777	45.418	26.201	1.733	0.611	1262543	3.01004e-33	1.81284e-31
C1orf43	4.272	3.496	0.776	87.475	71.041	1.231	0.579	1.19587e+06	9.76632e-13	1.00805e-11
TIMM8B	4.882	4.107	0.775	94.094	80.98	1.162	0.613	1.26618e+06	3.20331e-24	9.34381e-23
H2AFY	2.121	1.346	0.775	57.332	39.848	1.439	0.613	1266076	1.70077e-28	6.95635e-27
RBX1	4.153	3.378	0.775	89.002	74.75	1.191	0.612	1263880	6.64123e-24	1.8956e-22
CHCHD2	6.4	5.626	0.774	99.287	91.203	1.089	0.652	1345513	5.19461e-42	6.42628e-40
GOLGB1	1.599	0.825	0.774	44.705	25.868	1.728	0.61	1.26056e+06	5.43507e-33	3.22123e-31
ARF1	3.851	3.078	0.773	86.049	69.044	1.246	0.594	1.22609e+06	2.49252e-17	3.94437e-16
S100A10	4.6	3.826	0.773	91.548	77.603	1.18	0.592	1.22339e+06	1.00457e-16	1.51672e-15
ETV4	1.306	0.534	0.772	36.354	15.977	2.275	0.607	1253740	2.08025e-39	2.01633e-37
VAMP8	5.007	4.235	0.772	96.13	82.739	1.162	0.604	1247591	9.59117e-21	2.04224e-19
MRPS2	2.363	1.592	0.771	63.442	45.554	1.393	0.616	1.27262e+06	1.61078e-28	6.64669e-27
SEPHS2	3.995	3.224	0.771	88.289	72.04	1.226	0.598	1.23575e+06	7.37204e-19	1.33848e-17
SHMT2	2.396	1.626	0.77	62.933	45.792	1.374	0.615	1.26944e+06	8.16756e-28	3.14696e-26
GCC2	2.274	1.503	0.77	60.998	43.414	1.405	0.614	1.26755e+06	6.83195e-28	2.65989e-26
PLIN3	1.746	0.975	0.77	49.287	29.719	1.658	0.613	1.26696e+06	2.26833e-32	1.24524e-30
DAP	2.941	2.172	0.769	72.403	57.109	1.268	0.617	1275072	2.63817e-27	9.83894e-26
PDCD5	3.558	2.789	0.769	83.707	66.191	1.265	0.598	1234097	9.17292e-19	1.65255e-17
IP6K2	1.957	1.189	0.768	54.786	36.519	1.5	0.615	1269599	2.62554e-30	1.24013e-28
ATP2B1	2.281	1.513	0.768	60.794	44.08	1.379	0.614	1.26743e+06	8.94909e-28	3.43387e-26
TSC22D1	2.362	1.594	0.768	58.859	44.46	1.324	0.601	1.24209e+06	1.6707e-22	4.18461e-21
ATP5MG	6.059	5.293	0.766	98.88	89.206	1.108	0.636	1313851	2.81002e-34	1.78479e-32
PARK7	4.831	4.065	0.766	93.483	80.314	1.164	0.604	1.24777e+06	8.32775e-21	1.77933e-19
MRPL20	4.373	3.607	0.766	92.057	76.605	1.202	0.598	1.23477e+06	1.35035e-18	2.37523e-17
AP2S1	4.117	3.351	0.766	88.798	72.468	1.225	0.596	1230053	6.85428e-18	1.14197e-16
ARL6IP4	4.997	4.232	0.765	94.603	82.073	1.153	0.611	1262171	1.93382e-23	5.26916e-22
S100A9	3.477	2.712	0.765	79.022	64.194	1.231	0.605	1249153	1.39566e-21	3.19474e-20
LAPTM5	1.419	0.653	0.765	38.595	20.257	1.905	0.602	1244125	1.3729e-32	7.69568e-31
TPI1	5.029	4.264	0.765	93.992	81.17	1.158	0.599	1.23599e+06	9.4776e-19	1.70249e-17
AUP1	3.735	2.97	0.765	84.725	68.141	1.243	0.598	1.23587e+06	5.30187e-19	9.78847e-18
COX7A2	5.996	5.232	0.764	98.472	88.065	1.118	0.614	1.26739e+06	2.13813e-24	6.31596e-23
SNRPN	4.468	3.704	0.764	91.548	76.89	1.191	0.601	1242076	7.54393e-20	1.51122e-18
PDAP1	2.574	1.811	0.763	67.312	50.88	1.323	0.618	1.27673e+06	1.69234e-28	6.93711e-27
DMKN	1.255	0.492	0.763	33.91	13.98	2.426	0.603	1.24578e+06	1.48969e-39	1.48252e-37
CNPY2	4.222	3.459	0.763	89.002	72.42	1.229	0.579	1196405	8.75026e-13	9.08212e-12
KPNB1	2.084	1.322	0.762	57.332	39.943	1.435	0.613	1.26496e+06	3.19088e-28	1.2743e-26
PSME1	3.964	3.203	0.762	87.067	71.184	1.223	0.597	1.23243e+06	2.52202e-18	4.34179e-17
EIF3I	3.208	2.447	0.761	77.699	60.77	1.279	0.607	1.25297e+06	1.76658e-22	4.40107e-21
MANF	2.587	1.827	0.761	64.664	48.359	1.337	0.604	1.24676e+06	1.14896e-22	2.95333e-21
F10	4.81	4.048	0.761	92.566	78.459	1.18	0.584	1.20608e+06	4.43239e-14	5.24058e-13
PRKDC	1.66	0.901	0.759	47.352	27.342	1.732	0.612	1263413	1.20548e-32	6.77766e-31
OAS1	1.605	0.846	0.759	43.686	25.297	1.727	0.605	1.24888e+06	2.76837e-30	1.29772e-28
OSTC	5.203	4.445	0.758	94.196	81.978	1.149	0.601	1241541	1.08075e-19	2.12833e-18
H3F3B	6.007	5.25	0.757	98.982	89.396	1.107	0.618	1.27693e+06	2.80888e-26	9.66235e-25
RNASEH2C	3.325	2.568	0.757	79.837	63.433	1.259	0.607	1.25427e+06	1.49137e-22	3.75566e-21
MMD	2.245	1.488	0.757	58.35	42.558	1.371	0.606	1251935	7.96206e-25	2.43707e-23
BAMBI	1.899	1.142	0.757	50.509	34.95	1.445	0.604	1247942	4.48564e-26	1.50954e-24
CYSTM1	2.982	2.226	0.756	74.847	58.44	1.281	0.614	1.26738e+06	1.58556e-25	5.1139e-24
MRPL43	3.441	2.684	0.756	81.263	65.335	1.244	0.61	1.25925e+06	2.14276e-23	5.81293e-22
KRT8	4.56	3.804	0.756	92.363	78.317	1.179	0.598	1.23415e+06	1.79946e-18	3.13558e-17
DPP10-AS1	1.803	1.047	0.755	50.204	31.621	1.588	0.61	1258772	1.52804e-29	6.72264e-28
UXT	3.921	3.166	0.755	86.558	71.327	1.214	0.606	1.25198e+06	9.18209e-22	2.13598e-20
TUBA1B	3.755	3	0.755	82.281	66.239	1.242	0.597	1.23291e+06	1.39948e-18	2.45701e-17
CD63	5.59	4.835	0.755	97.76	84.831	1.152	0.571	1.17962e+06	1.71493e-10	1.38942e-09
PHF14	2.034	1.28	0.754	56.823	38.136	1.49	0.613	1266169	6.50294e-29	2.74421e-27
KHDRBS1	2.136	1.382	0.754	57.739	40.371	1.43	0.611	1.26189e+06	2.07714e-27	7.80919e-26
RPN2	2.52	1.767	0.753	64.562	47.218	1.367	0.602	1244080	2.88951e-22	7.07549e-21
SQLE	3.492	2.739	0.753	78.411	64.051	1.224	0.6	1.23826e+06	1.23084e-19	2.40355e-18
PTMS	5.86	5.108	0.752	97.963	89.491	1.095	0.626	1.29266e+06	1.4972e-29	6.60256e-28
EPN1	2.109	1.358	0.752	59.063	41.132	1.436	0.617	1273793	7.01935e-30	3.1861e-28
SSR4	5.807	5.055	0.752	97.862	86.971	1.125	0.599	1237231	6.41864e-19	1.17164e-17
KRT10	3.709	2.958	0.751	84.114	68.902	1.221	0.606	1252396	6.19657e-22	1.45788e-20
STUB1	2.541	1.791	0.75	67.312	50.88	1.323	0.615	1.26946e+06	6.36525e-27	2.29124e-25
CCT3	4.283	3.532	0.75	87.984	72.943	1.206	0.582	1201766	1.55219e-13	1.73909e-12
BORCS7	3.107	2.358	0.749	75.662	60.913	1.242	0.614	1267243	2.56884e-25	8.14415e-24
SF1	2.421	1.674	0.747	64.766	48.55	1.334	0.612	1.26445e+06	2.93558e-26	1.00795e-24
EMC10	2.284	1.54	0.745	62.118	45.506	1.365	0.613	1.26605e+06	3.6423e-27	1.33695e-25
TRAPPC1	3.701	2.956	0.745	84.012	68.759	1.222	0.605	1.24844e+06	3.25039e-21	7.23561e-20
POLR2F	3.927	3.184	0.743	88.187	72.04	1.224	0.598	1233936	1.4948e-18	2.61695e-17
NDUFAF8	4.486	3.743	0.743	91.344	77.223	1.183	0.597	1.23321e+06	2.48478e-18	4.28165e-17
IPO7	1.691	0.949	0.742	48.065	30.67	1.567	0.609	1258619	4.21159e-30	1.95456e-28
SSR2	4.688	3.947	0.742	92.363	76.89	1.201	0.567	1170199	2.09857e-09	1.50847e-08
CRLS1	2.25	1.509	0.74	61.1	44.032	1.388	0.612	1.26289e+06	9.24754e-27	3.30955e-25
BCAP31	3.992	3.252	0.74	87.067	69.567	1.252	0.572	1.18218e+06	6.06575e-11	5.19483e-10
DDX1	2.348	1.609	0.739	62.729	46.267	1.356	0.611	1260786	6.92991e-26	2.30708e-24
PTP4A2	1.926	1.187	0.739	53.971	35.949	1.501	0.61	1260269	2.59484e-28	1.0385e-26
SEC61G	5.245	4.506	0.739	96.436	84.879	1.136	0.605	1249629	4.27244e-21	9.42062e-20
EEF1D	7.005	6.267	0.738	98.778	92.487	1.068	0.651	1.34534e+06	5.81118e-42	7.11488e-40
TMEM123	3.653	2.915	0.738	83.91	69.282	1.211	0.608	1255037	2.03767e-22	5.05613e-21
PPP1CC	2.385	1.648	0.738	62.322	46.457	1.341	0.608	1254870	1.20761e-24	3.64831e-23
S100A13	4.958	4.22	0.737	91.039	80.171	1.136	0.596	1.22993e+06	9.25242e-18	1.52513e-16
MDH2	4.07	3.333	0.737	86.558	71.184	1.216	0.586	1209241	1.17145e-14	1.46608e-13
SYNGR2	2.097	1.361	0.736	56.721	39.99	1.418	0.609	1.25783e+06	1.16878e-26	4.1589e-25
LIMD2	1.266	0.53	0.736	35.845	16.976	2.112	0.603	1.24579e+06	3.78882e-36	2.85465e-34
AURKAIP1	4.519	3.784	0.736	92.159	78.507	1.174	0.602	1243358	4.74481e-20	9.63985e-19
MRPL57	5.078	4.343	0.735	95.112	82.168	1.158	0.597	1.23188e+06	4.73036e-18	7.96406e-17
DEK	2.903	2.169	0.734	71.996	55.302	1.302	0.601	1240143	1.46638e-20	3.07659e-19
LSM10	2.392	1.659	0.733	64.766	48.359	1.339	0.615	1.27068e+06	1.27097e-27	4.83696e-26
C4orf3	4.362	3.629	0.733	90.326	77.413	1.167	0.609	1.25672e+06	1.72167e-22	4.29494e-21
TMEM208	3.068	2.335	0.733	76.884	60.2	1.277	0.604	1248357	1.15912e-21	2.67302e-20
DYNLRB1	3.435	2.702	0.733	81.976	65.383	1.254	0.601	1.24155e+06	4.13097e-20	8.43879e-19
NT5C3B	2.561	1.83	0.732	67.312	51.498	1.307	0.612	1.26453e+06	8.12254e-26	2.68969e-24
SSB	2.877	2.145	0.732	70.876	55.064	1.287	0.602	1242833	4.17343e-21	9.22416e-20
CYC1	3.525	2.793	0.732	82.994	66.048	1.257	0.594	1226702	1.54653e-17	2.49186e-16
KRT19	1.277	0.546	0.732	31.059	15.93	1.95	0.584	1206129	2.22321e-26	7.73344e-25
PTTG1IP	2.099	1.369	0.731	57.943	41.037	1.412	0.611	1261674	3.18028e-27	1.18134e-25
SEC61B	5.801	5.071	0.73	97.352	88.493	1.1	0.623	1286285	3.31342e-28	1.3204e-26
PAK2	2.005	1.276	0.73	56.008	38.088	1.47	0.611	1.26258e+06	3.59858e-28	1.43098e-26
SNRPD3	3.353	2.623	0.73	79.226	64.242	1.233	0.608	1254758	1.2686e-22	3.24296e-21
DDAH2	2.282	1.552	0.73	61.303	44.46	1.379	0.607	1253897	9.15191e-25	2.78296e-23
DRAP1	3.801	3.071	0.73	85.743	71.422	1.201	0.607	1252889	6.14781e-22	1.44824e-20
NOB1	2.28	1.552	0.729	61.303	44.508	1.377	0.61	1.26073e+06	3.30055e-26	1.12291e-24
SELENOF	2.827	2.098	0.729	71.996	55.92	1.287	0.607	1253088	5.90755e-23	1.55943e-21
RTRAF	3.666	2.937	0.729	83.401	67.855	1.229	0.595	1.22867e+06	8.26397e-18	1.36704e-16
XRN2	1.926	1.197	0.728	54.073	37.042	1.46	0.612	1.26333e+06	9.04536e-29	3.79131e-27
MCRIP1	3.092	2.363	0.728	76.273	60.295	1.265	0.607	1253013	1.50985e-22	3.79194e-21
SH3YL1	2.753	2.025	0.728	68.737	53.495	1.285	0.606	1250505	9.41324e-23	2.44324e-21
PRTN3	1.717	0.989	0.728	45.825	25.297	1.811	0.602	1.24301e+06	2.25272e-28	9.07429e-27
PHPT1	3.557	2.829	0.728	81.874	67	1.222	0.6	1239635	1.00715e-19	1.9897e-18
PPA1	4.39	3.662	0.728	89.104	74.56	1.195	0.586	1210698	8.20451e-15	1.04579e-13
POLR2G	2.183	1.457	0.726	58.961	42.225	1.396	0.608	1256210	9.56465e-26	3.13377e-24
CCDC88A	1.499	0.772	0.726	42.974	24.108	1.783	0.606	1252338	7.05141e-32	3.76008e-30
NDUFS8	3.405	2.679	0.726	80.855	65.24	1.239	0.6	1.2391e+06	1.06024e-19	2.09016e-18
MT1X	2.736	2.01	0.726	62.525	46.981	1.331	0.59	1218091	1.36193e-17	2.20972e-16
ANAPC16	4.132	3.406	0.726	89.308	73.229	1.22	0.586	1209415	1.22998e-14	1.53623e-13
SSU72	3.258	2.534	0.725	78.819	63.576	1.24	0.606	1.25213e+06	3.64094e-22	8.86884e-21
IFITM2	3.491	2.766	0.725	78.411	63.861	1.228	0.59	1.21768e+06	3.32171e-16	4.77352e-15
CISD1	3.645	2.921	0.724	83.401	68.854	1.211	0.604	1246326	7.75083e-21	1.65987e-19
CD52	1.493	0.769	0.724	39.104	23.49	1.665	0.592	1.22224e+06	4.78741e-25	1.48238e-23
MESD	2.481	1.758	0.723	65.377	48.835	1.339	0.606	1.25137e+06	1.69249e-23	4.65247e-22
YTHDC1	1.737	1.015	0.722	50.102	31.812	1.575	0.61	1.26004e+06	8.17372e-30	3.67423e-28
SUPT4H1	3.422	2.7	0.722	81.67	65.858	1.24	0.6	1239638	9.20129e-20	1.82554e-18
FKBP1B	1.457	0.735	0.721	41.65	23.538	1.769	0.605	1.24978e+06	9.99736e-32	5.24087e-30
FKBP2	4.763	4.042	0.721	95.01	80.694	1.177	0.584	1.20552e+06	5.62256e-14	6.58087e-13
N4BP2L2	3.08	2.36	0.72	76.273	60.58	1.259	0.599	1236747	1.48178e-19	2.87849e-18
PNKD	3.477	2.757	0.719	81.976	67.38	1.217	0.607	1.25448e+06	2.10885e-22	5.2258e-21
LRP1	2.693	1.975	0.718	68.941	54.541	1.264	0.608	1255850	1.04401e-23	2.91728e-22
RALBP1	2.269	1.551	0.718	59.98	45.459	1.319	0.607	1253346	1.3422e-24	4.02228e-23
PCM1	2.022	1.304	0.718	56.008	38.612	1.451	0.607	1.25305e+06	6.43185e-26	2.1451e-24
FMC1	3.339	2.621	0.718	80.143	64.337	1.246	0.602	1242734	2.17466e-20	4.51176e-19
CLNS1A	2.727	2.01	0.717	69.246	53.638	1.291	0.604	1.24757e+06	3.70797e-22	9.02031e-21
ITGB2	1.177	0.46	0.717	31.874	13.647	2.336	0.595	1229310	4.50927e-35	3.05155e-33
RBM25	2.16	1.444	0.716	59.267	43.319	1.368	0.608	1254708	3.10609e-25	9.78078e-24
NDUFB9	5.12	4.403	0.716	95.621	81.931	1.167	0.578	1194177	2.19533e-12	2.19298e-11
TMEM101	1.946	1.231	0.715	54.481	38.992	1.397	0.61	1259388	2.11391e-27	7.93142e-26
BOLA3	3.328	2.613	0.715	79.328	64.289	1.234	0.601	1240166	6.00548e-20	1.21348e-18
GNG5	5.362	4.647	0.715	97.251	85.402	1.139	0.593	1.22396e+06	9.57737e-17	1.44906e-15
PSMA7	3.771	3.056	0.715	83.605	68.046	1.229	0.589	1.21723e+06	5.83978e-16	8.20214e-15
TMA7	6.504	5.789	0.714	99.185	91.679	1.082	0.643	1328677	8.59107e-38	7.36773e-36
PABPC4	2.246	1.532	0.714	61.405	45.031	1.364	0.61	1.25906e+06	9.03811e-26	2.9693e-24
NCOR1	1.833	1.12	0.714	52.037	34.189	1.522	0.607	1.25321e+06	2.694e-27	1.00271e-25
PLEKHJ1	2.423	1.709	0.714	63.951	48.264	1.325	0.606	1250637	1.75496e-23	4.80998e-22
PRDX4	3.42	2.707	0.714	79.328	62.244	1.274	0.581	1199108	1.95955e-13	2.1668e-12
PFDN5	6.359	5.646	0.713	99.389	91.821	1.082	0.655	1352497	7.9874e-44	1.14346e-41
SUMO2	5.842	5.128	0.713	97.352	88.302	1.102	0.626	1292777	1.3919e-29	6.16742e-28
TBCB	2.226	1.513	0.713	60.081	43.747	1.373	0.608	1256480	1.71649e-25	5.51706e-24
NME3	2.607	1.894	0.713	67.923	52.354	1.297	0.607	1.25352e+06	1.79319e-23	4.90755e-22
CAMTA1	3.471	2.759	0.713	82.281	67.57	1.218	0.604	1246884	5.43168e-21	1.17813e-19
GMFG	1.421	0.708	0.713	38.595	21.255	1.816	0.596	1231414	1.73035e-28	7.04635e-27
VPS25	2.422	1.71	0.712	64.664	48.597	1.331	0.607	1253509	5.46931e-24	1.57074e-22
SNHG15	1.496	0.785	0.712	43.381	25.725	1.686	0.605	1.25002e+06	1.80804e-30	8.62761e-29
CCT8	2.812	2.1	0.712	70.265	54.779	1.283	0.602	1242513	4.37311e-21	9.61982e-20
ERH	4.158	3.446	0.712	90.122	73.942	1.219	0.586	1.21003e+06	1.02806e-14	1.29622e-13
SFPQ	2.132	1.421	0.711	58.452	42.32	1.381	0.606	1.25199e+06	7.24067e-25	2.21992e-23
MRPL52	4.238	3.527	0.711	89.511	76.177	1.175	0.604	1.24643e+06	1.21957e-20	2.57328e-19
MRPL32	2.509	1.799	0.71	65.886	50.404	1.307	0.608	1.25523e+06	4.34943e-24	1.25688e-22
TGFB1	1.181	0.47	0.71	32.281	12.553	2.571	0.598	1.23565e+06	3.52793e-38	3.09692e-36
TCIM	2.514	1.804	0.71	60.387	45.459	1.328	0.59	1218345	7.30729e-18	1.21527e-16
ITIH2	5.466	4.757	0.71	96.334	85.164	1.131	0.584	1206903	3.73014e-14	4.45557e-13
POLR2E	3.391	2.682	0.709	80.143	65.383	1.226	0.605	1248848	1.85242e-21	4.2041e-20
GTF3C6	2.598	1.89	0.708	68.534	52.306	1.31	0.608	1.25602e+06	6.01484e-24	1.7221e-22
SNF8	2.375	1.667	0.708	62.729	47.599	1.318	0.607	1254032	2.60651e-24	7.65885e-23
YWHAB	2.396	1.688	0.708	63.951	47.599	1.344	0.606	1.25153e+06	9.77951e-24	2.74505e-22
FUS	2.473	1.765	0.708	64.868	49.453	1.312	0.604	1247187	1.24738e-22	3.19749e-21
NOP10	5.247	4.539	0.708	96.029	83.928	1.144	0.594	1.22693e+06	3.13694e-17	4.93062e-16
HLA-DQA1	1.245	0.537	0.708	32.79	15.597	2.102	0.591	1219562	5.18943e-30	2.3787e-28
HSD17B11	5.101	4.393	0.708	93.992	81.455	1.154	0.574	1.18552e+06	2.98679e-11	2.6456e-10
RANGRF	1.975	1.268	0.707	55.193	37.898	1.456	0.606	1252432	5.42949e-26	1.81405e-24
SEL1L	1.542	0.835	0.707	44.094	26.676	1.653	0.603	1244583	1.46316e-28	6.06446e-27
UBE2R2	1.763	1.057	0.706	50.509	33.524	1.507	0.608	1254807	5.11714e-28	2.00907e-26
NUTF2	2.482	1.776	0.706	65.479	50.166	1.305	0.606	1.25192e+06	1.82127e-23	4.97706e-22
SMIM10L1	2.316	1.611	0.705	63.646	46.838	1.359	0.611	1260857	9.00801e-26	2.96706e-24
IMP4	2.699	1.994	0.705	69.348	53.685	1.292	0.604	1.24737e+06	4.11277e-22	9.96596e-21
EIF6	3.745	3.04	0.705	84.216	68.854	1.223	0.592	1.22206e+06	1.05975e-16	1.59692e-15
C12orf57	4.362	3.656	0.705	90.53	75.844	1.194	0.585	1207183	2.85004e-14	3.43964e-13
LAMTOR5	4.269	3.564	0.705	90.122	74.893	1.203	0.583	1.20341e+06	9.74763e-14	1.1177e-12
RABGGTB	3.034	2.331	0.704	74.644	60.105	1.242	0.608	1.2548e+06	6.10502e-23	1.60699e-21
AP3S1	3.015	2.311	0.704	75.458	59.867	1.26	0.605	1248423	9.99658e-22	2.31389e-20
MT2A	6.226	5.522	0.704	96.945	90.442	1.072	0.584	1.20604e+06	5.12968e-14	6.03054e-13
ILF3	1.732	1.028	0.703	49.084	31.954	1.536	0.605	1.24873e+06	3.57232e-27	1.31385e-25
ZRANB2	1.769	1.066	0.703	49.796	32.477	1.533	0.604	1.24727e+06	1.3265e-26	4.70211e-25
ARPC1A	3.156	2.453	0.703	76.986	60.818	1.266	0.599	1237251	1.28122e-19	2.49931e-18
CISD3	4.398	3.695	0.703	90.835	77.318	1.175	0.595	1.22777e+06	1.9567e-17	3.13375e-16
UQCRFS1	3.65	2.947	0.703	84.521	67.76	1.247	0.585	1.20838e+06	1.31911e-14	1.64095e-13
ACTG1	6.852	6.15	0.702	99.084	93.581	1.059	0.633	1.30786e+06	6.82461e-33	3.9939e-31
SURF4	2.576	1.874	0.702	67.821	52.116	1.301	0.603	1.2449e+06	8.02061e-22	1.87282e-20
TRMT112	5.417	4.714	0.702	96.945	85.497	1.134	0.6	1.23999e+06	2.13812e-19	4.08946e-18
HLA-DRB5	1.271	0.569	0.702	32.79	16.215	2.022	0.588	1213792	6.94851e-28	2.69962e-26
MEP1A	1.318	0.617	0.701	35.54	17.879	1.988	0.594	1225750	1.66299e-29	7.29912e-28
TIMM9	2.814	2.116	0.699	71.487	56.491	1.265	0.605	1.24845e+06	4.81969e-22	1.15683e-20
RABAC1	2.63	1.932	0.698	67.821	53.495	1.268	0.602	1243465	1.92976e-21	4.37429e-20
TSPAN4	1.922	1.225	0.697	52.342	36.424	1.437	0.602	1242302	2.51819e-24	7.41512e-23
ACTR2	1.946	1.25	0.696	54.277	38.612	1.406	0.605	1249753	2.39146e-25	7.62073e-24
NDUFS5	5.724	5.028	0.696	98.065	87.446	1.121	0.603	1.24494e+06	3.01073e-20	6.19112e-19
EIF2S2	3.423	2.727	0.696	79.939	65.906	1.213	0.6	1239639	8.68192e-20	1.72618e-18
H2AFV	2.801	2.106	0.696	71.181	55.159	1.29	0.6	1238439	2.77453e-20	5.71805e-19
GSDMD	2.291	1.596	0.695	61.914	45.744	1.353	0.605	1249771	1.03824e-23	2.90551e-22
NAA10	2.813	2.118	0.695	71.283	56.015	1.273	0.605	1249341	2.98188e-22	7.29208e-21
CDK6	1.475	0.781	0.695	41.242	25.44	1.621	0.597	1233250	1.16516e-26	4.15396e-25
FAM200B	2.94	2.246	0.694	73.218	58.678	1.248	0.601	1241992	1.15901e-20	2.45103e-19
UBE2I	2.81	2.117	0.693	70.876	56.11	1.263	0.605	1249484	2.75852e-22	6.76365e-21
TPR	2.329	1.637	0.693	62.729	46.885	1.338	0.604	1248269	3.16915e-23	8.47383e-22
ROBO1	1.835	1.142	0.692	51.629	36.091	1.431	0.604	1.24704e+06	1.67111e-25	5.38052e-24
UGGT1	1.406	0.713	0.692	39.002	23.918	1.631	0.593	1225387	1.11181e-25	3.62998e-24
HNRNPDL	3.928	3.236	0.692	85.743	72.468	1.183	0.593	1.22437e+06	5.49577e-17	8.49471e-16
DAD1	4.169	3.477	0.692	89.206	74.798	1.193	0.583	1.20322e+06	1.02473e-13	1.17067e-12
ATP5F1A	4.095	3.403	0.692	87.576	71.945	1.217	0.571	1.1782e+06	2.03917e-10	1.63573e-09
HNRNPR	2.118	1.427	0.691	57.841	42.178	1.371	0.602	1.24405e+06	2.82224e-23	7.57891e-22
HNRNPA2B1	4.214	3.523	0.691	88.798	74.655	1.189	0.585	1.20817e+06	1.94129e-14	2.36901e-13
MRPL10	1.969	1.279	0.69	55.601	38.802	1.433	0.608	1255527	1.8144e-26	6.35893e-25
TSPAN3	1.298	0.608	0.69	37.169	19.971	1.861	0.598	1234778	1.95787e-30	9.29488e-29
SLC27A5	3.364	2.674	0.69	80.041	65.145	1.229	0.595	1228934	5.65086e-18	9.47411e-17
CBX3	3.056	2.366	0.69	75.051	59.106	1.27	0.594	1227653	4.45571e-18	7.52456e-17
CALM1	3.188	2.498	0.69	76.375	61.674	1.238	0.594	1226320	1.01667e-17	1.66845e-16
ZFP36	2.698	2.008	0.69	66.09	53.257	1.241	0.591	1.22043e+06	2.10571e-17	3.35795e-16
GAMT	5.243	4.555	0.689	93.279	85.021	1.097	0.615	1.27057e+06	4.79522e-25	1.48238e-23
GLRX5	2.748	2.058	0.689	70.978	54.113	1.312	0.598	1.23462e+06	1.14454e-19	2.24445e-18
C19orf53	5.062	4.373	0.689	94.094	82.359	1.142	0.595	1228940	1.43387e-17	2.32037e-16
EIF5	3.627	2.938	0.689	83.401	68.331	1.221	0.59	1.21902e+06	3.07671e-16	4.43171e-15
CALU	2.026	1.338	0.688	55.703	39.943	1.395	0.602	1.24241e+06	1.96146e-23	5.33667e-22
MRPS26	4.215	3.527	0.688	88.289	74.56	1.184	0.589	1.21631e+06	1.14249e-15	1.57611e-14
SEM1	5.117	4.429	0.688	95.214	82.073	1.16	0.576	1189061	1.05161e-11	9.79498e-11
PPP4C	2.728	2.041	0.687	70.774	54.684	1.294	0.605	1.24936e+06	2.28812e-22	5.63999e-21
MRPL11	2.79	2.103	0.687	72.607	56.253	1.291	0.603	1244889	2.34221e-21	5.26432e-20
SSR1	2.571	1.884	0.687	66.904	52.401	1.277	0.601	1241957	2.81238e-21	6.26807e-20
ANAPC13	2.509	1.823	0.686	66.191	50.975	1.299	0.607	1.25274e+06	1.61509e-23	4.46609e-22
ESF1	2.228	1.543	0.686	60.183	45.269	1.329	0.603	1.24532e+06	5.72024e-23	1.51213e-21
AP2M1	2.758	2.072	0.686	70.265	54.922	1.279	0.601	1.2416e+06	6.60181e-21	1.42034e-19
HPN	4.04	3.353	0.686	87.882	72.373	1.214	0.577	1190916	4.79869e-12	4.60803e-11
TNRC6B	2.018	1.334	0.685	56.415	40.894	1.38	0.605	1248683	1.52939e-24	4.56121e-23
MRPL18	2.479	1.794	0.685	65.682	50.071	1.312	0.604	1248068	1.04893e-22	2.70744e-21
VKORC1	3.508	2.823	0.685	82.688	66.524	1.243	0.584	1.20704e+06	1.88723e-14	2.30607e-13
NRDC	1.835	1.15	0.684	51.731	35.521	1.456	0.604	1248038	7.71311e-26	2.55866e-24
USP34	1.713	1.029	0.684	48.574	32.145	1.511	0.6	1.23964e+06	4.41924e-25	1.37299e-23
SMIM37	3.871	3.187	0.684	86.558	71.802	1.206	0.59	1.21937e+06	3.38733e-16	4.86406e-15
BID	2.53	1.847	0.683	65.886	50.547	1.303	0.602	1.24254e+06	1.38569e-21	3.17583e-20
HSP90AA1	5.786	5.103	0.683	97.556	85.544	1.14	0.554	1144534	1.16678e-06	5.89887e-06
RHOG	1.689	1.006	0.682	47.658	32.525	1.465	0.601	1240388	2.90161e-25	9.15235e-24
SNRPC	2.965	2.283	0.682	75.255	59.344	1.268	0.599	1236966	1.12517e-19	2.21113e-18
SRSF7	3.081	2.399	0.682	75.662	60.961	1.241	0.598	1234222	4.14057e-19	7.74432e-18
BRI3	4.052	3.37	0.682	85.234	71.707	1.189	0.586	1.2111e+06	6.14317e-15	7.91001e-14
PSMB6	3.626	2.943	0.682	82.485	66.762	1.236	0.581	1199106	2.69099e-13	2.93376e-12
TRIAP1	2.887	2.205	0.681	70.876	56.205	1.261	0.596	1.23032e+06	8.77457e-19	1.58385e-17
TBCA	5.634	4.954	0.68	97.454	87.732	1.111	0.609	1256774	2.19278e-22	5.41215e-21
C1orf122	1.861	1.181	0.68	51.222	36.329	1.41	0.601	1241419	2.94087e-24	8.60527e-23
ATP1A1	1.791	1.111	0.68	50.306	34.047	1.478	0.601	1240470	1.25701e-24	3.78526e-23
PGAM1	2.908	2.229	0.68	72.912	57.109	1.277	0.598	1234390	2.15391e-19	4.11544e-18
PDCD2	1.669	0.99	0.679	48.065	32.002	1.502	0.603	1245179	1.87236e-26	6.54972e-25
PRR13	3.175	2.496	0.679	78.106	63.1	1.238	0.599	1.23631e+06	2.44932e-19	4.67506e-18
RAB5C	2.365	1.687	0.678	63.849	48.502	1.316	0.605	1248917	4.05686e-23	1.08009e-21
TOMM20	4.783	4.105	0.678	91.039	78.412	1.161	0.578	1193914	2.21757e-12	2.21163e-11
CSDE1	2.929	2.251	0.677	74.033	59.724	1.24	0.605	1.25034e+06	3.94194e-22	9.56446e-21
COMMD6	5.997	5.32	0.677	98.574	88.968	1.108	0.602	1.24392e+06	4.5839e-20	9.3231e-19
NAP1L4	1.631	0.955	0.677	46.945	29.767	1.577	0.601	1240186	4.76116e-26	1.59362e-24
ZNHIT1	4.965	4.288	0.677	94.297	82.454	1.144	0.591	1221014	2.66345e-16	3.87846e-15
NDUFAF3	3.681	3.003	0.677	84.929	69.662	1.219	0.589	1.21593e+06	1.03387e-15	1.43158e-14
FAM173A	2.542	1.867	0.676	66.904	52.021	1.286	0.602	1.24308e+06	1.60897e-21	3.67399e-20
STMN1	2.582	1.906	0.676	63.035	47.266	1.334	0.596	1.23021e+06	1.05239e-19	2.07689e-18
TESC	1.072	0.396	0.676	27.088	11.46	2.364	0.582	1.20274e+06	2.57665e-30	1.22014e-28
OAF	1.653	0.978	0.675	47.149	30.575	1.542	0.601	1.24049e+06	7.28734e-26	2.42174e-24
CCL20	3.485	2.81	0.675	71.894	58.488	1.229	0.569	1175289	2.02711e-10	1.62676e-09
ITM2B	4.445	3.77	0.675	91.344	77.08	1.185	0.565	1.16677e+06	5.17287e-09	3.54967e-08
SEPT9	1.503	0.83	0.674	43.89	25.963	1.69	0.602	1.24349e+06	1.38741e-28	5.77621e-27
RNF213	1.56	0.887	0.673	44.196	26.866	1.645	0.598	1.2355e+06	3.17841e-26	1.08533e-24
PLD3	2.479	1.806	0.673	63.238	49.596	1.275	0.597	1232578	6.4402e-20	1.2971e-18
PDIA3	3.229	2.557	0.673	76.375	61.103	1.25	0.584	1.20659e+06	1.31184e-14	1.633e-13
TMED4	2.063	1.39	0.672	57.332	42.225	1.358	0.603	1245693	1.21531e-23	3.38071e-22
DDX17	2.682	2.01	0.672	69.654	54.874	1.269	0.603	1.24484e+06	1.55703e-21	3.55975e-20
SRP72	2.196	1.524	0.672	59.369	44.08	1.347	0.602	1.24263e+06	1.2504e-22	3.20083e-21
GSTK1	3.939	3.266	0.672	88.086	72.753	1.211	0.578	1.19286e+06	2.66554e-12	2.64281e-11
COX6A1	6.054	5.383	0.672	98.371	87.589	1.123	0.565	1167648	4.53544e-09	3.1411e-08
TMA16	1.718	1.046	0.671	49.593	33.381	1.486	0.604	1247735	1.658e-26	5.82175e-25
POLE4	2.555	1.885	0.671	66.802	52.068	1.283	0.599	1.23679e+06	2.39694e-20	4.96185e-19
POLR2I	3.955	3.284	0.671	86.864	72.943	1.191	0.591	1221490	1.64472e-16	2.43891e-15
ACTB	7.112	6.442	0.67	99.898	95.673	1.044	0.63	1301196	2.12787e-31	1.08969e-29
RHOBTB3	2.262	1.592	0.67	60.081	46.695	1.287	0.601	1242143	3.56702e-22	8.70017e-21
COMTD1	1.793	1.123	0.67	49.796	33.666	1.479	0.599	1236258	7.71512e-24	2.1887e-22
TLN1	1.474	0.805	0.67	42.261	26.106	1.619	0.597	1232954	3.56812e-26	1.21173e-24
IGBP1	1.912	1.242	0.669	53.055	38.897	1.364	0.601	1.24218e+06	8.99641e-24	2.53671e-22
PABPC1	6.016	5.348	0.668	97.658	87.922	1.111	0.574	1.18614e+06	2.62674e-11	2.34679e-10
EMP3	1.291	0.625	0.667	35.54	19.496	1.823	0.589	1217126	3.16775e-26	1.08367e-24
TMEM230	3.972	3.305	0.667	86.965	73.134	1.189	0.589	1216708	9.29868e-16	1.28852e-14
BST2	4.776	4.109	0.667	93.686	81.598	1.148	0.589	1.21586e+06	1.64343e-15	2.22755e-14
CTSS	1.328	0.661	0.667	35.642	19.781	1.802	0.588	1213775	3.50449e-25	1.09796e-23
PRPF38B	1.856	1.189	0.666	52.546	36.805	1.428	0.601	1.241e+06	5.95193e-24	1.70671e-22
NDUFS6	4.82	4.154	0.666	93.381	81.027	1.152	0.587	1212245	5.73062e-15	7.39063e-14
EIF2A	2.239	1.574	0.665	61.202	46.172	1.326	0.605	1249757	1.07369e-23	2.9957e-22
FNDC3B	2.329	1.664	0.665	62.322	47.456	1.313	0.6	1.23975e+06	1.64449e-21	3.75049e-20
ABCA1	1.906	1.241	0.665	52.749	37.565	1.404	0.597	1232468	5.19167e-22	1.23709e-20
PPP1CA	3.02	2.355	0.665	75.458	59.154	1.276	0.591	1220069	8.30032e-17	1.26926e-15
KXD1	2.16	1.497	0.664	59.063	44.223	1.336	0.6	1.23931e+06	5.70749e-22	1.34964e-20
RTF2	1.832	1.167	0.664	50.611	36.329	1.393	0.597	1233440	1.29404e-22	3.30345e-21
RBMX	2.67	2.006	0.664	67.006	53.257	1.258	0.596	1.23095e+06	3.392e-19	6.41515e-18
RTF1	2.549	1.887	0.663	67.413	52.116	1.294	0.6	1.2383e+06	1.33907e-20	2.81583e-19
CSTB	5.05	4.387	0.663	95.112	83.262	1.142	0.582	1202228	1.70866e-13	1.90409e-12
ATP5MC2	6.908	6.246	0.662	99.084	93.438	1.06	0.658	1358197	2.8026e-45	4.41409e-43
BAG1	2.458	1.796	0.662	65.071	50.404	1.291	0.603	1.24494e+06	4.2899e-22	1.03547e-20
PRPF40A	2.239	1.578	0.662	60.081	46.125	1.303	0.602	1.24264e+06	2.43907e-22	5.99617e-21
NREP	2.416	1.754	0.662	63.442	49.834	1.273	0.599	1.23718e+06	9.688e-21	2.05815e-19
BCAM	2.552	1.89	0.662	64.46	50.927	1.266	0.592	1.223e+06	4.68552e-18	7.89833e-17
A2M	5.352	4.69	0.662	95.519	81.645	1.17	0.545	1.12536e+06	5.53434e-05	0.000215379
ANKRD11	1.425	0.764	0.661	41.039	24.917	1.647	0.597	1.23192e+06	1.46971e-26	5.18018e-25
NDUFA13	4.665	4.004	0.661	93.483	79.696	1.173	0.572	1.18139e+06	9.74782e-11	8.17885e-10
TRH	0.937	0.276	0.661	20.57	8.797	2.338	0.564	1163966	3.8239e-23	1.01952e-21
LARP1	1.683	1.023	0.66	47.658	32.62	1.461	0.598	1234472	6.48479e-24	1.85379e-22
TUFM	3.844	3.184	0.66	85.031	70.661	1.203	0.579	1.19531e+06	1.11363e-12	1.14375e-11
NME2	1.234	0.575	0.659	36.456	18.688	1.951	0.598	1234686	2.3592e-31	1.20287e-29
NDUFV3	3.75	3.091	0.659	84.827	71.374	1.188	0.593	1.22518e+06	3.80416e-17	5.95922e-16
WASF2	1.856	1.197	0.658	52.037	36.995	1.407	0.598	1.23498e+06	1.09036e-22	2.8066e-21
CBX5	1.407	0.749	0.658	40.733	23.633	1.724	0.598	1234268	1.00438e-27	3.83022e-26
SLC39A5	2.923	2.265	0.658	73.32	58.25	1.259	0.594	1.22719e+06	4.45262e-18	7.52456e-17
TMEM52B	1.797	1.139	0.658	45.519	31.812	1.431	0.584	1.20688e+06	1.46306e-18	2.56621e-17
ARF5	2.647	1.99	0.657	69.145	54.446	1.27	0.599	1236157	5.58423e-20	1.12959e-18
MRPL14	4.246	3.589	0.657	89.613	76.462	1.172	0.587	1211324	6.98584e-15	8.96597e-14
EIF4H	2.218	1.561	0.656	60.183	45.221	1.331	0.603	1245928	4.24897e-23	1.12962e-21
MTCH1	2.619	1.963	0.656	68.432	53.162	1.287	0.594	1227509	1.49389e-18	2.61695e-17
IGF2-1	5.069	4.413	0.656	91.344	81.693	1.118	0.582	1201961	1.79524e-13	1.99459e-12
NOL7	2.326	1.671	0.655	61.914	46.885	1.321	0.597	1233900	1.77039e-20	3.68535e-19
MORF4L1	4.105	3.449	0.655	88.595	74.465	1.19	0.58	1.19824e+06	5.10759e-13	5.43777e-12
YWHAH	1.778	1.124	0.654	49.898	33.856	1.474	0.596	1230575	1.44449e-22	3.65245e-21
ZNF581	1.724	1.072	0.653	49.084	33.048	1.485	0.598	1.2348e+06	9.82018e-24	2.75231e-22
NDUFB8	4.444	3.791	0.653	91.344	77.08	1.185	0.565	1165808	6.65353e-09	4.49935e-08
F2	5.599	4.945	0.653	96.741	83.88	1.153	0.539	1113724	0.000424426	0.00140594
MRPS18B	2.847	2.196	0.652	72.811	57.632	1.263	0.597	1232402	5.10664e-19	9.44678e-18
EID1	3.624	2.972	0.652	81.772	67.523	1.211	0.582	1.20206e+06	1.03625e-13	1.18239e-12
PRDX2	5.149	4.497	0.652	95.723	83.595	1.145	0.578	1.19377e+06	2.53037e-12	2.51282e-11
MRPS23	2.082	1.431	0.651	57.23	42.416	1.349	0.599	1237487	5.8656e-22	1.38351e-20
UPF3A	2.04	1.39	0.651	56.619	41.893	1.352	0.599	1237214	5.13655e-22	1.2271e-20
C20orf27	1.695	1.044	0.651	47.76	31.574	1.513	0.596	1.23088e+06	2.31803e-23	6.27013e-22
ADH5	3.691	3.04	0.651	82.587	67.427	1.225	0.572	1.18203e+06	5.54103e-11	4.76738e-10
IQGAP2	2.254	1.604	0.65	61.405	46.505	1.32	0.598	1.23393e+06	1.50697e-20	3.15109e-19
PPIA	7.216	6.567	0.649	99.491	95.673	1.04	0.669	1382334	0	0
TRA2B	2.263	1.614	0.649	61.1	46.315	1.319	0.597	1233302	1.82875e-20	3.80258e-19
NIPSNAP1	3.008	2.36	0.648	73.829	60.58	1.219	0.596	1231581	1.04454e-18	1.86019e-17
RNF126	1.713	1.066	0.647	49.491	33.666	1.47	0.6	1.23833e+06	2.51315e-24	7.41201e-23
CCT4	3.384	2.736	0.647	77.8	63.766	1.22	0.582	1202304	7.09831e-14	8.23563e-13
GANAB	1.825	1.179	0.646	52.648	36.472	1.444	0.599	1.23765e+06	2.71516e-23	7.31247e-22
MTPN	1.51	0.864	0.646	43.992	28.293	1.555	0.598	1.23457e+06	1.42039e-25	4.60512e-24
PIN1	2.669	2.023	0.646	69.552	55.064	1.263	0.598	1.23429e+06	1.36855e-19	2.66132e-18
MRPL41	3.779	3.133	0.646	85.642	71.897	1.191	0.585	1.20827e+06	1.64768e-14	2.02935e-13
SMIM26	4.38	3.734	0.646	90.428	76.7	1.179	0.572	1.18138e+06	9.21545e-11	7.76367e-10
BZW1	2.883	2.238	0.645	72.2	58.583	1.232	0.595	1229455	1.79053e-18	3.12294e-17
STAT1	1.567	0.923	0.645	43.585	28.578	1.525	0.591	1219974	3.26734e-22	7.97969e-21
SRSF5	3.556	2.911	0.645	82.994	68.854	1.205	0.586	1.20937e+06	9.5277e-15	1.20701e-13
TM9SF3	1.919	1.275	0.644	53.36	39.182	1.362	0.595	1229367	4.44347e-21	9.72859e-20
ANXA5	2.002	1.36	0.643	53.564	39.087	1.37	0.593	1224248	4.45305e-20	9.06687e-19
SNRPG	5.117	4.474	0.643	95.112	83.595	1.138	0.583	1.20379e+06	1.02956e-13	1.17547e-12
TUSC2	2.081	1.439	0.642	58.452	43.176	1.354	0.601	1.24176e+06	1.24406e-22	3.19336e-21
EEF1E1	1.879	1.238	0.642	52.648	37.137	1.418	0.598	1.23482e+06	1.4047e-22	3.56152e-21
TSR3	1.627	0.986	0.641	47.251	31.764	1.488	0.599	1236500	1.26901e-24	3.80909e-23
MED28	2.175	1.533	0.641	59.369	45.506	1.305	0.598	1234514	7.18211e-21	1.53985e-19
DCTPP1	1.59	0.949	0.641	46.13	30.48	1.513	0.598	1234270	1.37752e-24	4.12149e-23
WDR1	1.794	1.153	0.641	50.509	36.091	1.399	0.596	1.23025e+06	5.25353e-22	1.25023e-20
MAGED1	2.216	1.575	0.641	59.267	44.746	1.325	0.593	1224611	4.14867e-19	7.75169e-18
NEDD8	4.963	4.323	0.641	94.705	82.501	1.148	0.579	1.19513e+06	1.63435e-12	1.65032e-11
SNX17	2.457	1.817	0.64	65.071	50.119	1.298	0.598	1.23482e+06	3.2883e-20	6.74699e-19
SUPT16H	1.24	0.6	0.64	36.456	20.019	1.821	0.593	1225275	6.11859e-28	2.38715e-26
PAIP2	2.821	2.181	0.64	71.792	57.014	1.259	0.593	1.22457e+06	9.89433e-18	1.62662e-16
YBX3	1.347	0.707	0.64	38.595	21.493	1.796	0.593	1.22364e+06	2.51632e-26	8.72043e-25
MCFD2	2.701	2.061	0.639	68.737	55.968	1.228	0.598	1234218	1.51933e-19	2.94528e-18
PAPOLA	2.493	1.855	0.639	65.988	52.544	1.256	0.597	1233815	8.49949e-20	1.69353e-18
BRD7	1.553	0.914	0.639	45.01	28.578	1.575	0.595	1228286	6.85811e-24	1.95451e-22
TMED3	2.181	1.541	0.639	59.572	43.795	1.36	0.595	1.22774e+06	8.95563e-20	1.7787e-18
ELANE	1.283	0.644	0.639	36.151	17.309	2.089	0.594	1227584	3.25766e-30	1.52324e-28
MRPL54	3.255	2.616	0.639	80.652	65.097	1.239	0.589	1.21586e+06	7.485e-16	1.04498e-14
TXN	6.477	5.839	0.638	98.472	93.2	1.057	0.633	1.30685e+06	1.15002e-32	6.50514e-31
CD37	1.162	0.525	0.638	32.587	16.786	1.941	0.587	1212400	3.45717e-27	1.27655e-25
SPRY1	1.481	0.844	0.637	41.955	26.248	1.598	0.592	1.22298e+06	8.60572e-24	2.43023e-22
ENO3	2.594	1.958	0.636	65.071	49.311	1.32	0.583	1.2035e+06	6.30686e-15	8.10571e-14
BCL7C	1.445	0.81	0.635	42.974	26.676	1.611	0.598	1234410	3.23404e-26	1.1023e-24
ATP5F1B	4.108	3.472	0.635	87.475	72.896	1.2	0.564	1.16477e+06	7.96977e-09	5.34092e-08
MRPL51	4.692	4.058	0.635	93.788	79.791	1.175	0.563	1.16166e+06	1.99713e-08	1.28117e-07
MBNL1	1.658	1.023	0.634	47.556	32.715	1.454	0.597	1232393	1.90437e-23	5.19653e-22
DENR	1.713	1.079	0.634	49.185	33.856	1.453	0.597	1232197	5.5528e-23	1.47205e-21
TIMM17B	2.865	2.23	0.634	73.422	59.486	1.234	0.596	1230741	1.27016e-18	2.24053e-17
ZNRF3	1.269	0.635	0.634	36.965	20.97	1.763	0.592	1222340	1.4337e-26	5.06284e-25
AC131097.3	1.085	0.451	0.634	31.67	14.503	2.184	0.591	1.2213e+06	8.91337e-32	4.72587e-30
TMEM150A	2.961	2.327	0.634	73.931	59.677	1.239	0.591	1220159	7.87925e-17	1.20586e-15
CTSD	4.686	4.052	0.634	94.196	81.455	1.156	0.576	1189050	1.04403e-11	9.73414e-11
DNAJC4	2.213	1.58	0.633	60.591	46.695	1.298	0.599	1.23663e+06	4.4315e-21	9.71381e-20
TOMM7	6.281	5.648	0.633	98.88	90.49	1.093	0.595	1.22806e+06	2.17193e-17	3.45762e-16
LYPLA1	2.741	2.108	0.633	70.061	55.54	1.261	0.593	1.22415e+06	8.76887e-18	1.44799e-16
SSUH2	1.967	1.335	0.633	53.055	39.277	1.351	0.591	1.22091e+06	1.9083e-19	3.66874e-18
PSMB9	1.3	0.666	0.633	36.558	21.208	1.724	0.588	1214400	1.65928e-24	4.92493e-23
COX8A	5.43	4.798	0.633	97.047	86.971	1.116	0.586	1.2105e+06	1.12301e-14	1.40926e-13
SMDT1	4.528	3.896	0.633	91.548	78.459	1.167	0.572	1.18108e+06	1.03859e-10	8.66731e-10
SCAF11	2.019	1.387	0.632	55.906	41.512	1.347	0.597	1233678	2.05105e-21	4.6323e-20
PPIF	2.079	1.447	0.632	57.637	42.558	1.354	0.595	1.22942e+06	2.40847e-20	4.98018e-19
SELENOK	3.273	2.64	0.632	79.532	65.097	1.222	0.583	1.20386e+06	4.76498e-14	5.62309e-13
STARD10	4.021	3.389	0.632	86.762	72.848	1.191	0.57	1177032	2.87169e-10	2.26449e-09
UBE2K	1.896	1.266	0.631	54.277	38.802	1.399	0.599	1.23686e+06	1.39256e-22	3.54038e-21
TMUB1	2.144	1.513	0.631	59.572	44.983	1.324	0.598	1235389	4.3609e-21	9.6043e-20
TAF10	1.832	1.201	0.631	51.527	37.233	1.384	0.598	1234617	1.29785e-22	3.30863e-21
TMEM167A	2.551	1.919	0.631	67.821	53.067	1.278	0.597	1233639	1.1546e-19	2.26181e-18
CCDC50	1.772	1.141	0.631	50	35.711	1.4	0.594	1.22641e+06	2.47806e-21	5.55622e-20
HYAL1	2.963	2.332	0.631	73.931	59.772	1.237	0.592	1221837	4.22478e-17	6.57934e-16
INPP1	1.035	0.404	0.631	28.208	10.081	2.798	0.588	1214279	2.52091e-35	1.72478e-33
MRPS15	3.563	2.932	0.631	82.383	67.713	1.217	0.58	1197292	5.045e-13	5.37729e-12
MCRIP2	3.702	3.071	0.631	85.336	70.613	1.208	0.579	1.19638e+06	7.92864e-13	8.28944e-12
GPAM	3.491	2.86	0.631	80.346	65.621	1.224	0.573	1.1825e+06	4.31788e-11	3.76197e-10
CAPZA1	2.124	1.494	0.63	56.925	43.842	1.298	0.594	1227354	7.72049e-20	1.54493e-18
NOP58	1.833	1.204	0.63	51.222	35.854	1.429	0.594	1.22618e+06	3.71307e-21	8.23601e-20
MPHOSPH10	1.555	0.926	0.629	44.603	29.387	1.518	0.593	1224136	8.61145e-23	2.24139e-21
ATP5F1D	5.751	5.123	0.629	97.76	88.207	1.108	0.591	1.2215e+06	2.38766e-16	3.49601e-15
TYMP	1.946	1.317	0.629	52.953	38.849	1.363	0.589	1.21608e+06	1.325e-18	2.33285e-17
STK25	1.757	1.129	0.628	50.407	34.95	1.442	0.597	1.23378e+06	5.64661e-23	1.49478e-21
MAT2A	1.627	0.998	0.628	46.334	31.194	1.485	0.592	1223518	5.17285e-22	1.23419e-20
KLHL23	1.219	0.592	0.628	35.642	18.878	1.888	0.592	1.22276e+06	4.66506e-28	1.83545e-26
CHID1	2.353	1.726	0.627	63.849	48.645	1.313	0.594	1.22653e+06	7.01077e-19	1.27413e-17
DNAJC3	1.727	1.1	0.627	48.371	33.856	1.429	0.591	1220520	1.26069e-20	2.65702e-19
SIVA1	3.805	3.179	0.627	86.66	70.423	1.231	0.563	1.16224e+06	1.44498e-08	9.42886e-08
CSNK1A1	2.046	1.42	0.626	57.026	42.416	1.344	0.596	1231503	8.47337e-21	1.80629e-19
VCP	1.987	1.361	0.626	55.295	40.228	1.375	0.595	1.22847e+06	1.29004e-20	2.7158e-19
CHPF	1.869	1.242	0.626	51.324	38.184	1.344	0.591	1.22051e+06	1.198e-19	2.34188e-18
ENPP1	1.87	1.244	0.626	51.426	37.47	1.372	0.59	1.21927e+06	1.64371e-19	3.17647e-18
HLA-DQB1	1.007	0.381	0.626	26.782	11.793	2.271	0.579	1.1966e+06	4.09625e-28	1.6254e-26
POMP	4.742	4.116	0.626	94.196	80.742	1.167	0.567	1.17009e+06	2.26761e-09	1.62496e-08
TCAF1	1.613	0.99	0.624	47.047	32.43	1.451	0.596	1.23021e+06	4.30642e-23	1.14326e-21
COASY	1.939	1.315	0.624	54.582	39.848	1.37	0.595	1229277	7.09438e-21	1.5228e-19
FAM96A	2.741	2.117	0.624	71.079	56.586	1.256	0.592	1222644	1.90133e-17	3.05295e-16
ITGA6	1.342	0.717	0.624	38.595	23.062	1.673	0.59	1219273	1.41953e-24	4.24035e-23
SMARCA5	1.413	0.79	0.623	41.242	25.107	1.643	0.594	1226096	5.03995e-25	1.55545e-23
ELMO1	0.977	0.354	0.623	28.004	11.65	2.404	0.587	1212822	3.80143e-33	2.26746e-31
DNAJC8	2.263	1.642	0.622	60.794	47.646	1.276	0.596	1230358	8.5195e-20	1.6957e-18
MAPK6	2.556	1.934	0.622	67.515	53.447	1.263	0.594	1.2271e+06	1.72201e-18	3.00624e-17
CCNL1	2.13	1.509	0.622	58.147	44.175	1.316	0.593	1.22511e+06	2.5546e-19	4.86602e-18
KDELR2	3.586	2.964	0.622	82.485	68.379	1.206	0.582	1.20094e+06	1.58319e-13	1.77062e-12
SLC39A14	2.465	1.844	0.621	64.969	51.45	1.263	0.593	1.22443e+06	3.01349e-18	5.15451e-17
CAMLG	2.834	2.213	0.621	71.079	57.87	1.228	0.591	1.2211e+06	3.98298e-17	6.20798e-16
SQSTM1	4.095	3.474	0.621	87.576	73.276	1.195	0.562	1.16027e+06	2.52451e-08	1.60018e-07
HNRNPF	2.693	2.073	0.62	68.839	55.017	1.251	0.592	1.22343e+06	1.00684e-17	1.65378e-16
AK3	2.746	2.126	0.62	70.978	55.968	1.268	0.588	1215246	2.8895e-16	4.18472e-15
RSRC2	1.989	1.371	0.619	54.99	41.179	1.335	0.595	1.22954e+06	1.03705e-20	2.20063e-19
SNRNP70	2.081	1.462	0.619	56.925	43.081	1.321	0.595	1228492	3.81844e-20	7.80892e-19
NBDY	1.728	1.109	0.619	49.287	34.712	1.42	0.592	1223445	5.63688e-21	1.22121e-19
LRP5	1.406	0.786	0.619	41.039	25.297	1.622	0.592	1.22289e+06	3.19301e-24	9.3284e-23
SPTBN1	2.91	2.291	0.619	73.523	59.582	1.234	0.59	1.21751e+06	2.06082e-16	3.03657e-15
CDK2AP2	2.673	2.054	0.619	68.941	54.684	1.261	0.589	1217030	1.13178e-16	1.70409e-15
SHISA5	2.303	1.684	0.618	62.627	48.883	1.281	0.594	1.22747e+06	4.45374e-19	8.28841e-18
MRPL27	3.053	2.435	0.618	74.745	61.721	1.211	0.591	1219988	1.04885e-16	1.58177e-15
RCN2	2.013	1.395	0.618	54.379	41.607	1.307	0.59	1.2194e+06	8.96924e-19	1.61742e-17
MYL12B	4.219	3.601	0.618	89.715	75.226	1.193	0.562	1160137	2.72638e-08	1.71935e-07
MAN2A1	1.509	0.891	0.617	44.196	28.673	1.541	0.593	1.22553e+06	2.40048e-23	6.48373e-22
PPP1CB	2.16	1.543	0.617	56.823	44.223	1.285	0.588	1214228	2.00324e-17	3.20002e-16
RWDD1	3.194	2.577	0.617	77.699	63.861	1.217	0.586	1210130	4.84729e-15	6.30825e-14
AC090204.1	1.386	0.769	0.617	37.984	21.493	1.767	0.586	1.20914e+06	7.92168e-23	2.07054e-21
NDUFAB1	4.094	3.477	0.617	88.391	74.037	1.194	0.568	1171979	1.20915e-09	8.96053e-09
RPAIN	2.085	1.469	0.616	58.045	44.127	1.315	0.596	1231452	1.6171e-20	3.3738e-19
ASPH	1.87	1.254	0.616	53.259	38.421	1.386	0.595	1228904	4.10722e-21	9.08862e-20
YTHDF2	1.695	1.079	0.616	48.269	34.57	1.396	0.595	1228121	4.64006e-22	1.11565e-20
IGF2BP2	2.303	1.687	0.616	62.016	48.692	1.274	0.594	1227152	4.61363e-19	8.56882e-18
SLC2A4RG	1.971	1.355	0.616	54.888	40.514	1.355	0.594	1.22667e+06	2.96803e-20	6.11007e-19
GALNT1	1.556	0.94	0.616	44.399	30.195	1.47	0.591	1219685	1.21259e-21	2.7894e-20
DDOST	2.453	1.837	0.616	64.46	50.309	1.281	0.589	1.2168e+06	4.84447e-17	7.51923e-16
BOK	1.027	0.41	0.616	28.615	10.984	2.605	0.587	1.21274e+06	1.60692e-33	9.80487e-32
SEC62	4.021	3.405	0.616	88.697	73.704	1.203	0.566	1.16931e+06	2.47081e-09	1.76108e-08
BIRC6	1.524	0.908	0.615	44.196	28.626	1.544	0.591	1.22097e+06	2.4166e-22	5.9488e-21
POLR2L	6.345	5.731	0.614	98.88	91.298	1.083	0.608	1254855	5.08088e-22	1.21536e-20
ITM2C	1.94	1.326	0.614	53.462	39.99	1.337	0.588	1214863	3.37282e-18	5.748e-17
PTGES3	4.383	3.769	0.614	90.122	76.985	1.171	0.569	1174379	6.6589e-10	5.06218e-09
CXADR	1.862	1.248	0.613	52.037	38.326	1.358	0.592	1223127	4.41871e-20	9.00681e-19
BDP1	1.367	0.753	0.613	39.613	23.776	1.666	0.59	1219093	4.39343e-24	1.26763e-22
BNIP3	4.257	3.644	0.613	88.9	75.939	1.171	0.571	1.18004e+06	1.32266e-10	1.0877e-09
YDJC	1.189	0.577	0.612	36.049	19.591	1.84	0.594	1.22613e+06	1.68002e-28	6.90182e-27
ACTN1	1.713	1.101	0.612	49.084	33.666	1.458	0.592	1222099	6.41439e-21	1.38322e-19
HMGA2	1.027	0.415	0.612	31.161	14.313	2.177	0.591	1220968	5.06392e-32	2.72369e-30
RIF1	1.29	0.678	0.612	37.678	22.064	1.708	0.589	1.21673e+06	1.63811e-24	4.86985e-23
WDR43	1.323	0.711	0.612	38.289	22.539	1.699	0.589	1.21631e+06	4.16674e-24	1.20972e-22
IGKC	1.583	0.971	0.612	44.399	29.006	1.531	0.589	1215392	5.13891e-21	1.11723e-19
HLA-DMA	1.204	0.592	0.612	32.79	18.402	1.782	0.581	1.2e+06	6.34188e-23	1.66698e-21
TRAPPC3	2.392	1.78	0.611	64.257	50.452	1.274	0.595	1.22882e+06	3.99652e-19	7.48996e-18
CLTC	1.998	1.387	0.611	56.11	42.273	1.327	0.595	1227806	3.66215e-20	7.49753e-19
LRPPRC	1.801	1.19	0.611	51.018	36.282	1.406	0.593	1.22523e+06	6.58795e-21	1.419e-19
ACTN4	1.579	0.969	0.611	44.705	29.482	1.516	0.59	1218400	1.65996e-21	3.78113e-20
SSBP1	3.371	2.76	0.611	80.244	65.193	1.231	0.576	1.19006e+06	4.26738e-12	4.11695e-11
CDC37	2.236	1.626	0.61	60.489	47.266	1.28	0.594	1.22649e+06	3.85913e-19	7.23976e-18
RSRP1	1.73	1.12	0.61	49.491	34.617	1.43	0.592	1.22257e+06	8.46976e-21	1.80629e-19
SMS	2.009	1.399	0.61	54.99	40.989	1.342	0.592	1221638	3.13258e-19	5.93054e-18
BLOC1S1	4.314	3.704	0.61	91.65	77.508	1.182	0.559	1155349	9.13471e-08	5.37795e-07
CYB5B	1.966	1.356	0.609	54.073	40.704	1.328	0.591	1.2207e+06	3.79377e-19	7.13152e-18
MIER1	1.282	0.673	0.609	38.086	22.92	1.662	0.591	1219542	8.63836e-25	2.63109e-23
H2AFY2	1.387	0.778	0.609	40.53	25.25	1.605	0.591	1219469	1.64015e-23	4.52195e-22
IGDCC3	0.874	0.265	0.609	26.171	9.368	2.794	0.589	1.21621e+06	2.9897e-38	2.64944e-36
NUCB1	2.423	1.815	0.608	64.969	51.403	1.264	0.595	1228436	5.90383e-19	1.0846e-17
EEA1	1.334	0.727	0.608	38.9	23.728	1.639	0.591	1.21985e+06	2.08444e-24	6.16715e-23
CSF3R	1.866	1.258	0.608	51.731	37.66	1.374	0.59	1.21937e+06	1.76752e-19	3.40866e-18
MSRB1	3.857	3.249	0.608	85.642	72.468	1.182	0.584	1.20555e+06	4.21421e-14	4.99532e-13
H2AFJ	4.915	4.308	0.608	94.603	81.883	1.155	0.554	1.14512e+06	1.00605e-06	5.12107e-06
LYPLA2	1.638	1.031	0.607	47.862	33.143	1.444	0.593	1225229	8.69013e-22	2.02407e-20
FARP1	1.627	1.02	0.607	47.047	31.859	1.477	0.592	1222668	1.3163e-21	3.02051e-20
TP53I3	1.31	0.704	0.607	37.78	22.301	1.694	0.588	1.21534e+06	4.70403e-24	1.35305e-22
CORO1A	1.162	0.554	0.607	31.568	17.261	1.829	0.579	1195383	1.40461e-22	3.56152e-21
SARAF	3.74	3.133	0.607	84.929	70.423	1.206	0.565	1.16629e+06	4.98061e-09	3.42785e-08
ATP5PO	4.162	3.555	0.607	89.206	74.18	1.203	0.555	1.14664e+06	6.60229e-07	3.44363e-06
SRPRB	2.191	1.585	0.606	58.859	45.221	1.302	0.59	1218320	5.98118e-18	9.99191e-17
IMP3	2.833	2.227	0.606	70.672	57.822	1.222	0.589	1217339	1.60263e-16	2.38028e-15
UCP2	1.19	0.585	0.606	33.91	17.737	1.912	0.587	1211759	4.2357e-26	1.4306e-24
SRSF1	1.769	1.164	0.605	51.324	36.567	1.404	0.594	1226423	4.50922e-21	9.86093e-20
FIS1	4.591	3.987	0.605	92.464	79.268	1.166	0.563	1162022	1.80356e-08	1.163e-07
GPATCH4	1.578	0.974	0.604	45.723	30.718	1.488	0.591	1221434	9.58479e-22	2.22133e-20
VMP1	1.992	1.387	0.604	55.092	40.514	1.36	0.591	1.21952e+06	6.84458e-19	1.24636e-17
TF	6.075	5.471	0.604	96.741	84.784	1.141	0.533	1.10154e+06	0.00274658	0.00762437
FXN	1.488	0.886	0.603	43.788	28.34	1.545	0.593	1225170	2.06833e-23	5.61921e-22
CNOT7	2.248	1.645	0.603	61.303	48.074	1.275	0.593	1225004	9.21172e-19	1.65793e-17
TMEM14B	3.173	2.569	0.603	77.393	63.623	1.216	0.585	1.20864e+06	7.94695e-15	1.01366e-13
ASGR1	6.86	6.256	0.603	98.167	90.585	1.084	0.577	1.1912e+06	5.79425e-12	5.5298e-11
SYAP1	1.861	1.259	0.602	52.749	38.326	1.376	0.594	1226508	1.08511e-20	2.29998e-19
MSRB2	2.685	2.083	0.602	68.941	56.538	1.219	0.591	1221437	2.66362e-17	4.20797e-16
PHF3	1.559	0.957	0.602	44.705	30.243	1.478	0.59	1218241	2.73587e-21	6.1269e-20
G3BP2	1.667	1.065	0.601	47.862	32.953	1.452	0.592	1.22164e+06	4.41779e-21	9.69517e-20
LPP	1.813	1.212	0.601	50.815	37.708	1.348	0.589	1216033	6.68081e-19	1.21773e-17
LGMN	1.611	1.009	0.601	44.501	31.146	1.429	0.585	1207708	5.98433e-19	1.09831e-17
NFKBIA	3.001	2.4	0.601	70.672	59.962	1.179	0.578	1.19332e+06	8.46437e-13	8.80995e-12
TADA3	1.596	0.995	0.6	46.741	32.287	1.448	0.594	1.22682e+06	2.00092e-22	4.97158e-21
ZFR	1.524	0.923	0.6	44.399	29.719	1.494	0.589	1216408	4.65046e-21	1.01579e-19
MTRNR2L12	2.059	1.459	0.6	54.786	39.895	1.373	0.586	1210965	1.97527e-17	3.16077e-16
CXCR4	1.254	0.654	0.6	33.91	21.113	1.606	0.576	1190367	2.68541e-19	5.10476e-18
GABARAPL2	3.799	3.198	0.6	86.049	71.279	1.207	0.566	1.16833e+06	2.99452e-09	2.11491e-08
RAB5IF	2.749	2.15	0.599	71.079	56.11	1.267	0.584	1.20596e+06	8.51353e-15	1.0837e-13
AFP	4.182	3.583	0.599	77.8	71.66	1.086	0.564	1165082	6.49598e-09	4.40081e-08
SF3B6	4.246	3.648	0.598	88.9	75.987	1.17	0.573	1184051	4.13685e-11	3.6161e-10
TAX1BP1	2.097	1.501	0.597	58.045	43.985	1.32	0.593	1223893	4.03169e-19	7.54826e-18
PGD	2.228	1.632	0.597	59.98	46.505	1.29	0.592	1223135	1.24636e-18	2.20273e-17
LECT2	4.25	3.653	0.597	87.576	74.465	1.176	0.559	1154325	1.10185e-07	6.42802e-07
PPIG	3.014	2.418	0.596	73.116	61.341	1.192	0.589	1216875	3.00523e-16	4.34219e-15
TUT4	1.481	0.885	0.596	42.668	27.342	1.561	0.587	1.21258e+06	4.82918e-21	1.05112e-19
TPT1	9.479	8.885	0.595	100	99.715	1.003	0.693	1430198	0	0
ZNF207	2.09	1.495	0.595	57.23	43.699	1.31	0.59	1218872	2.78142e-18	4.76632e-17
ATIC	1.876	1.281	0.595	52.138	37.851	1.377	0.59	1.21791e+06	3.81577e-19	7.16563e-18
PAFAH1B3	1.387	0.792	0.595	40.122	24.679	1.626	0.588	1.2136e+06	2.12806e-22	5.26639e-21
EEF1A1	10.157	9.563	0.594	100	99.857	1.001	0.753	1554936	0	0
SPTSSA	2.081	1.487	0.594	58.452	44.127	1.325	0.592	1223027	6.31309e-19	1.15636e-17
UBA52	7.751	7.158	0.593	99.898	96.814	1.032	0.7	1444816	0	0
PSMF1	2.434	1.842	0.593	65.784	51.403	1.28	0.59	1218650	3.10741e-17	4.88833e-16
RBBP4	1.706	1.113	0.593	48.778	34.665	1.407	0.59	1.21841e+06	5.12849e-20	1.03966e-18
VAMP5	3.755	3.162	0.593	84.42	70.851	1.192	0.568	1.17281e+06	8.64977e-10	6.51973e-09
PFN1	7.112	6.519	0.592	99.796	96.243	1.037	0.664	1371162	0	0
GPX4	6.387	5.796	0.592	99.185	91.869	1.08	0.598	1234611	1.82157e-18	3.17113e-17
HMGN2	3.355	2.763	0.592	79.532	66.239	1.201	0.581	1.19989e+06	1.8972e-13	2.1016e-12
NDUFB11	5.679	5.087	0.592	96.64	87.304	1.107	0.576	1188849	1.16614e-11	1.07862e-10
GLIPR1	1.216	0.624	0.592	29.939	14.884	2.012	0.574	1.18546e+06	1.19669e-21	2.75623e-20
ACSS3	1.82	1.229	0.591	51.527	37.756	1.365	0.59	1.21905e+06	2.03636e-19	3.9109e-18
SNRPB2	2.486	1.895	0.591	65.071	51.641	1.26	0.589	1.21678e+06	6.30357e-17	9.687e-16
C8orf59	3.291	2.7	0.591	79.022	65.953	1.198	0.584	1.20544e+06	2.89058e-14	3.48404e-13
SSNA1	2.427	1.837	0.59	65.479	52.164	1.255	0.591	1.22117e+06	1.27845e-17	2.08154e-16
TPP1	1.837	1.247	0.59	51.731	38.279	1.351	0.59	1.21817e+06	3.69164e-19	6.94655e-18
TPM3	2.796	2.205	0.59	70.468	57.489	1.226	0.589	1.21655e+06	2.05498e-16	3.03036e-15
U2SURP	1.966	1.376	0.59	54.073	39.99	1.352	0.588	1214143	4.9563e-18	8.33214e-17
KIF21A	1.274	0.685	0.59	36.762	21.874	1.681	0.585	1207680	1.503e-22	3.77985e-21
LGALS2	0.956	0.366	0.59	26.68	10.319	2.586	0.583	1.20327e+06	6.84692e-32	3.66153e-30
ELOC	3.22	2.63	0.59	78.411	63.481	1.235	0.574	1185319	1.61792e-11	1.47668e-10
LYRM4	2.361	1.771	0.589	62.525	50.499	1.238	0.595	1.22783e+06	5.2065e-19	9.62195e-18
SMARCC1	1.265	0.675	0.589	37.169	22.349	1.663	0.587	1211861	2.66946e-23	7.19981e-22
CD68	1.871	1.282	0.589	50	37.518	1.333	0.582	1.2029e+06	1.40033e-16	2.08982e-15
MID1IP1	2.701	2.112	0.589	67.006	54.351	1.233	0.581	1.19883e+06	6.92423e-14	8.04872e-13
SAP18	4.511	3.922	0.589	91.65	78.317	1.17	0.557	1.15076e+06	2.71538e-07	1.49683e-06
UFM1	1.974	1.386	0.588	54.786	39.848	1.375	0.591	1220453	3.59769e-19	6.78348e-18
CAP1	1.844	1.256	0.588	52.342	38.707	1.352	0.591	1.22006e+06	2.0577e-19	3.94374e-18
SNX5	1.744	1.157	0.587	49.593	36.377	1.363	0.59	1218493	1.1333e-19	2.22475e-18
FIBP	1.76	1.173	0.587	50.102	36.567	1.37	0.59	1.2175e+06	2.06954e-19	3.96236e-18
ITPA	1.804	1.217	0.587	51.527	37.565	1.372	0.589	1.21667e+06	5.41169e-19	9.97144e-18
FBLN1	1.4	0.813	0.587	35.743	23.49	1.522	0.571	1.17911e+06	5.79261e-16	8.14818e-15
NDUFB3	3.965	3.378	0.587	88.086	72.896	1.208	0.559	1153721	1.24887e-07	7.21114e-07
AP2B1	1.466	0.88	0.586	43.279	28.293	1.53	0.59	1218685	4.82373e-22	1.15683e-20
CEBPA	2.811	2.225	0.586	70.265	57.109	1.23	0.582	1.20195e+06	3.66544e-14	4.3811e-13
PSMA1	3.569	2.983	0.586	82.485	69.187	1.192	0.574	1186295	1.65142e-11	1.50431e-10
GGCX	2.574	1.989	0.585	66.701	54.351	1.227	0.591	1.22008e+06	2.94512e-17	4.63695e-16
CTSZ	2.194	1.609	0.585	59.674	46.22	1.291	0.589	1.21556e+06	2.44026e-17	3.86824e-16
TRIM24	1.29	0.705	0.585	37.475	22.967	1.632	0.586	1.2097e+06	1.68197e-22	4.20718e-21
CD48	0.773	0.188	0.585	21.792	5.468	3.985	0.582	1202544	4.04975e-43	5.42204e-41
CHCHD5	3.248	2.663	0.585	77.902	64.574	1.206	0.579	1.1951e+06	7.96356e-13	8.32127e-12
URI1	1.451	0.866	0.584	42.363	28.198	1.502	0.588	1213710	4.24324e-21	9.36735e-20
UBE2L3	2.91	2.326	0.584	73.32	59.391	1.235	0.583	1203690	2.79516e-14	3.3756e-13
PSME2	3.673	3.089	0.584	84.012	69.948	1.201	0.57	1.17707e+06	2.56358e-10	2.03794e-09
JUNB	3.025	2.44	0.584	71.589	58.726	1.219	0.567	1171542	5.96204e-10	4.55287e-09
RAB10	1.935	1.351	0.583	54.481	40.846	1.334	0.591	1.2206e+06	4.36511e-19	8.13161e-18
METTL21A	1.555	0.972	0.583	46.029	30.813	1.494	0.591	1.22035e+06	1.84883e-21	4.20106e-20
NOSIP	2.009	1.426	0.583	56.008	42.891	1.306	0.59	1218516	2.27136e-18	3.91752e-17
PSMB10	1.461	0.878	0.583	42.668	28.578	1.493	0.587	1212668	9.64378e-21	2.05109e-19
RBM3	2.993	2.41	0.583	70.876	59.249	1.196	0.583	1.20421e+06	2.09506e-14	2.55164e-13
VTI1B	1.947	1.366	0.581	54.175	41.369	1.31	0.587	1212399	1.51617e-17	2.44717e-16
TSHZ2	2.349	1.769	0.581	62.322	49.976	1.247	0.586	1210676	4.04954e-16	5.77929e-15
BPTF	1.331	0.75	0.581	38.9	24.584	1.582	0.586	1.20928e+06	1.25919e-21	2.89302e-20
NUDT16L1	1.976	1.397	0.58	55.906	41.988	1.331	0.59	1.21822e+06	1.99891e-18	3.45401e-17
B3GAT3	1.422	0.842	0.58	41.955	27.009	1.553	0.588	1.21484e+06	1.0212e-21	2.36081e-20
EIF3M	3.001	2.421	0.58	73.829	60.295	1.224	0.58	1.19687e+06	3.03651e-13	3.28926e-12
PSMB7	3.726	3.146	0.58	84.012	70.233	1.196	0.567	1.17171e+06	1.14587e-09	8.50942e-09
GUK1	4.58	4	0.58	92.566	78.602	1.178	0.542	1118472	0.000186609	0.000659977
SEC31A	1.68	1.101	0.579	48.371	34.094	1.419	0.589	1216735	8.00923e-20	1.59755e-18
H1FX	1.962	1.382	0.579	53.564	39.705	1.349	0.585	1.20766e+06	6.14852e-17	9.46435e-16
ASAH1	2.343	1.765	0.578	62.933	49.929	1.26	0.589	1216513	4.50455e-17	7.00332e-16
TLK1	1.732	1.155	0.578	48.778	35.426	1.377	0.586	1.2109e+06	1.96686e-18	3.40496e-17
RNASET2	1.795	1.218	0.578	50.102	36.852	1.36	0.585	1.20786e+06	1.47924e-17	2.38964e-16
CASP8	1.394	0.816	0.578	40.224	26.343	1.527	0.585	1207622	1.49798e-20	3.13935e-19
GABPB1-AS1	1.18	0.602	0.578	34.42	19.448	1.77	0.584	1.20512e+06	2.19869e-23	5.95598e-22
TMEM141	3.665	3.088	0.577	82.994	71.755	1.157	0.588	1.21465e+06	1.70754e-15	2.31276e-14
ARL6IP5	1.627	1.05	0.577	46.843	33.809	1.386	0.588	1.21373e+06	2.05687e-19	3.94374e-18
MRPS6	2.322	1.745	0.577	61.609	48.597	1.268	0.586	1209750	4.32104e-16	6.13852e-15
AIMP1	2.54	1.963	0.577	64.969	52.782	1.231	0.583	1.20368e+06	9.42415e-15	1.19552e-13
SP5	1.195	0.618	0.577	34.623	20.114	1.721	0.583	1.20307e+06	1.53521e-22	3.85044e-21
CD24	1.147	0.569	0.577	29.022	16.31	1.779	0.569	1.17544e+06	1.21892e-18	2.16006e-17
MAP2K2	1.73	1.154	0.576	49.185	35.521	1.385	0.588	1213540	6.89375e-19	1.25408e-17
NDUFB7	5.236	4.66	0.576	96.741	85.497	1.132	0.559	1154754	1.12545e-07	6.54517e-07
MRPL4	2.577	2.002	0.575	68.432	54.161	1.263	0.586	1.2107e+06	1.08345e-15	1.49911e-14
NCBP2	1.523	0.947	0.575	43.686	30.813	1.418	0.586	1.21022e+06	1.331e-19	2.591e-18
SNRPA	1.605	1.03	0.575	45.723	31.764	1.439	0.585	1207400	1.18179e-18	2.09857e-17
HMGCR	2.075	1.5	0.575	53.462	41.797	1.279	0.58	1197417	5.58944e-15	7.23866e-14
LTB	1.134	0.56	0.574	30.55	18.165	1.682	0.572	1.18129e+06	6.33538e-19	1.15931e-17
ATP5F1C	4.001	3.427	0.574	86.456	72.848	1.187	0.558	1151483	2.09453e-07	1.17372e-06
COPRS	1.716	1.143	0.573	49.389	35.188	1.404	0.588	1.21372e+06	5.80678e-19	1.06783e-17
BIN1	1.281	0.708	0.573	37.067	22.301	1.662	0.584	1.20517e+06	9.55782e-22	2.21784e-20
TMEM256	4.712	4.139	0.573	92.77	79.791	1.163	0.545	1.12626e+06	4.62153e-05	0.000182295
UBE2N	2.035	1.463	0.572	56.008	43.462	1.289	0.59	1.2181e+06	3.11999e-18	5.32688e-17
SMCO4	2.445	1.873	0.572	65.071	52.734	1.234	0.588	1.2151e+06	1.40965e-16	2.10036e-15
TMEM18	2.168	1.596	0.572	60.387	46.6	1.296	0.588	1.2142e+06	4.83912e-17	7.5172e-16
GPX7	1.654	1.081	0.572	47.149	34.189	1.379	0.586	1210284	1.19729e-18	2.12408e-17
HNRNPM	2.053	1.481	0.572	55.193	43.224	1.277	0.584	1.20704e+06	2.31581e-16	3.39884e-15
EPB41L2	1.056	0.485	0.572	30.855	14.884	2.073	0.584	1205451	6.22835e-27	2.24631e-25
FXYD5	1.15	0.578	0.572	32.383	18.022	1.797	0.579	1.19564e+06	4.32223e-22	1.04193e-20
HADHA	3.445	2.873	0.572	82.485	68.046	1.212	0.571	1178563	1.54606e-10	1.25972e-09
XBP1	3.937	3.365	0.572	86.151	72.801	1.183	0.561	1157752	4.62986e-08	2.82682e-07
NDUFB10	4.161	3.589	0.572	88.9	75.083	1.184	0.558	1.15136e+06	2.2586e-07	1.26073e-06
TMEM86B	2.239	1.668	0.571	60.692	47.789	1.27	0.585	1.20861e+06	5.35563e-16	7.55063e-15
NDUFA3	4.594	4.023	0.571	93.075	79.41	1.172	0.544	1.12248e+06	9.23464e-05	0.000345858
STT3B	1.644	1.073	0.57	47.454	33.476	1.418	0.586	1211162	6.42169e-19	1.17164e-17
OSBPL8	1.125	0.555	0.57	33.096	18.165	1.822	0.583	1203550	6.94192e-24	1.97537e-22
CYCS	3.136	2.566	0.57	77.088	62.863	1.226	0.574	1185288	1.53371e-11	1.40257e-10
FAU	8.073	7.503	0.569	99.898	97.908	1.02	0.744	1537402	0	0
URM1	1.804	1.236	0.569	51.935	38.326	1.355	0.591	1219809	1.89268e-19	3.64624e-18
SEPT7	1.962	1.393	0.569	54.379	41.94	1.297	0.59	1217885	1.86757e-18	3.24514e-17
TMEM179B	2.524	1.955	0.569	66.802	53.543	1.248	0.587	1212154	5.32816e-16	7.51759e-15
RSBN1L	1.498	0.929	0.569	43.788	30.29	1.446	0.586	1.20971e+06	1.33006e-19	2.591e-18
DYNLT1	2.541	1.972	0.569	67.21	54.256	1.239	0.585	1.20783e+06	2.91172e-15	3.86498e-14
AZU1	1.208	0.639	0.569	34.216	17.927	1.909	0.584	1206354	1.78268e-24	5.28274e-23
MRPS33	3.475	2.906	0.569	79.837	67.57	1.182	0.577	1190893	3.62546e-12	3.53245e-11
STARD7	2.082	1.514	0.568	57.536	44.603	1.29	0.588	1.21418e+06	2.40375e-17	3.81362e-16
ELP5	2.344	1.776	0.568	63.442	49.929	1.271	0.588	1.21381e+06	1.3323e-16	1.99309e-15
CHURC1	2.597	2.029	0.568	68.33	55.635	1.228	0.587	1213137	5.25798e-16	7.4242e-15
MGAT1	1.826	1.259	0.568	51.833	38.897	1.333	0.587	1212823	4.54884e-18	7.67488e-17
PTBP1	1.761	1.193	0.568	49.694	37.042	1.342	0.586	1210796	4.25942e-18	7.21272e-17
ETHE1	1.751	1.183	0.568	49.593	36.567	1.356	0.586	1210764	3.60768e-18	6.13141e-17
FOXN3	2.127	1.558	0.568	58.147	45.649	1.274	0.585	1.20878e+06	2.6712e-16	3.8867e-15
CDC26	2.053	1.485	0.567	58.147	45.174	1.287	0.592	1223153	7.47029e-19	1.35499e-17
RPUSD3	1.759	1.191	0.567	50.306	37.565	1.339	0.587	1212078	3.23352e-18	5.51566e-17
SLC25A33	1.869	1.302	0.567	53.157	38.516	1.38	0.587	1211721	7.7743e-18	1.28833e-16
SRP14	6.07	5.503	0.567	98.88	90.87	1.088	0.582	1202742	1.52301e-13	1.70845e-12
ATP5MF	5.737	5.17	0.567	98.167	88.207	1.113	0.557	1.14952e+06	3.84895e-07	2.07801e-06
DARS	1.988	1.422	0.566	55.092	42.986	1.282	0.588	1214202	1.23398e-17	2.01442e-16
SEC61A1	1.796	1.23	0.566	50.509	37.946	1.331	0.585	1.20894e+06	1.4211e-17	2.30171e-16
UBE2E3	2.375	1.81	0.565	63.34	51.117	1.239	0.588	1.21344e+06	1.83688e-16	2.71304e-15
HSD17B4	2.049	1.485	0.564	56.517	43.272	1.306	0.587	1213150	2.38817e-17	3.79538e-16
REPIN1	1.412	0.848	0.564	42.159	27.96	1.508	0.587	1212405	6.63537e-21	1.42591e-19
COX6B1	6.162	5.598	0.564	99.084	90.918	1.09	0.58	1198734	5.54832e-13	5.89014e-12
NPB	1.9	1.337	0.564	48.982	36.9	1.327	0.574	1185149	1.00951e-13	1.15542e-12
MINOS1	3.545	2.981	0.564	82.077	68.806	1.193	0.571	1178471	1.6169e-10	1.31514e-09
MRPS5	2.281	1.718	0.563	62.729	49.311	1.272	0.589	1215430	6.06672e-17	9.35391e-16
RRP15	1.863	1.3	0.563	52.342	40.228	1.301	0.588	1214149	4.18528e-18	7.09364e-17
UROS	2.428	1.865	0.563	64.358	51.26	1.256	0.587	1.21263e+06	2.75394e-16	3.99772e-15
PFN2	1.215	0.652	0.563	35.743	21.588	1.656	0.582	1.20157e+06	2.17707e-21	4.89906e-20
GGH	3.392	2.828	0.563	78.615	64.527	1.218	0.561	1157531	3.69638e-08	2.28689e-07
NDUFB4	4.508	3.944	0.563	91.853	78.935	1.164	0.551	1138770	3.84802e-06	1.80974e-05
HIST1H2AC	2.803	2.241	0.562	68.432	56.11	1.22	0.574	1.18459e+06	9.25054e-12	8.68142e-11
ZNF511	1.667	1.106	0.561	48.473	34.475	1.406	0.587	1212902	5.36677e-19	9.89847e-18
RHBDD2	2.007	1.447	0.561	56.212	43.367	1.296	0.587	1.21193e+06	3.85386e-17	6.02692e-16
PPP2R1A	1.718	1.157	0.561	49.185	35.996	1.366	0.585	1.20885e+06	6.29153e-18	1.04976e-16
RGS1	1.098	0.537	0.561	30.957	17.546	1.764	0.575	1.18738e+06	1.4458e-20	3.03683e-19
MBNL3	3.041	2.48	0.561	71.589	60.2	1.189	0.574	1.18602e+06	8.99146e-12	8.45106e-11
TNNC1	1.351	0.79	0.561	35.54	22.825	1.557	0.572	1180881	1.62425e-16	2.41047e-15
SRSF10	2.203	1.643	0.56	59.776	47.741	1.252	0.586	1210490	2.40429e-16	3.5176e-15
HSBP1L1	2.755	2.196	0.56	68.737	57.632	1.193	0.586	1.20926e+06	2.74722e-15	3.65184e-14
HNRNPH1	2.839	2.279	0.56	69.756	58.583	1.191	0.578	1.19345e+06	7.05772e-13	7.41639e-12
NDUFC1	4.612	4.052	0.56	91.65	81.075	1.13	0.578	1.1933e+06	2.79534e-12	2.75975e-11
DUSP2	1.37	0.81	0.56	36.354	26.201	1.388	0.568	1172565	4.59984e-14	5.43511e-13
PSMB1	4.194	3.634	0.56	89.104	75.178	1.185	0.55	1.13584e+06	6.79466e-06	3.07511e-05
SMIM20	2.09	1.531	0.559	58.147	45.364	1.282	0.589	1.21641e+06	1.24181e-17	2.02543e-16
EXOSC4	2.205	1.646	0.559	59.776	47.646	1.255	0.589	1215889	2.88842e-17	4.55428e-16
NSRP1	1.644	1.085	0.559	46.945	33.096	1.418	0.586	1.20969e+06	9.59594e-19	1.72043e-17
BAZ1B	1.143	0.584	0.559	34.521	19.353	1.784	0.585	1208282	3.28038e-24	9.55367e-23
FAM120A	1.575	1.015	0.559	45.418	32.715	1.388	0.585	1.2071e+06	1.91919e-18	3.32863e-17
YIPF3	2.505	1.945	0.559	65.886	53.59	1.229	0.584	1206128	4.58652e-15	5.98983e-14
ELOB	6.177	5.618	0.559	99.185	90.204	1.1	0.562	1.16041e+06	2.89034e-08	1.81108e-07
MRPL45	2.186	1.628	0.558	59.267	47.028	1.26	0.587	1211695	1.26183e-16	1.89072e-15
SLC25A13	2.388	1.83	0.558	64.358	51.117	1.259	0.586	1.20987e+06	7.56505e-16	1.05536e-14
EBNA1BP2	1.49	0.932	0.558	43.585	29.767	1.464	0.585	1207387	2.88267e-19	5.47413e-18
SLC16A1	1.288	0.73	0.558	37.882	24.489	1.547	0.581	1200385	7.92646e-20	1.58274e-18
MALL	1.419	0.862	0.557	42.464	27.675	1.534	0.587	1.21235e+06	6.26923e-21	1.35348e-19
RNF43	0.915	0.357	0.557	26.884	11.888	2.261	0.58	1196832	4.62852e-28	1.82493e-26
DUT	2.895	2.339	0.556	71.996	59.296	1.214	0.58	1.19809e+06	1.75869e-13	1.95632e-12
CTNNB1	1.987	1.431	0.556	52.342	41.655	1.257	0.578	1193293	2.24055e-14	2.72349e-13
TIMM17A	2.329	1.775	0.555	61.711	49.215	1.254	0.579	1.19577e+06	7.70443e-14	8.92774e-13
SNHG19	4.063	3.508	0.555	83.503	70.661	1.182	0.55	1135346	6.92687e-06	3.13038e-05
QTRT1	1.68	1.125	0.554	48.269	35.33	1.366	0.585	1207652	7.10799e-18	1.18318e-16
ACLY	1.45	0.897	0.554	41.955	28.864	1.454	0.582	1.2022e+06	1.37032e-18	2.4081e-17
CHD1	1.176	0.622	0.554	34.623	20.304	1.705	0.581	1.20079e+06	6.60001e-22	1.55084e-20
PHGDH	1.561	1.007	0.554	44.196	29.672	1.489	0.581	1.20042e+06	7.59528e-18	1.25979e-16
NOP56	1.667	1.113	0.554	46.436	33.619	1.381	0.581	1.20039e+06	6.11931e-17	9.42719e-16
IGF2BP1	1.201	0.648	0.553	36.558	22.397	1.632	0.583	1204631	1.13739e-21	2.62616e-20
DNAJC10	1.422	0.869	0.553	40.937	27.389	1.495	0.582	1201204	7.69332e-19	1.39409e-17
HACD3	2.321	1.768	0.553	61.202	48.027	1.274	0.578	1.19423e+06	1.07353e-13	1.22118e-12
MS4A6A	0.901	0.348	0.553	24.338	9.225	2.638	0.576	1.18854e+06	3.79526e-29	1.63117e-27
CCDC124	2.064	1.512	0.552	57.841	44.365	1.304	0.588	1.21501e+06	1.68546e-17	2.71335e-16
OXLD1	1.606	1.054	0.552	46.64	33.428	1.395	0.587	1.21215e+06	3.43384e-19	6.4877e-18
ATP5PD	4.337	3.785	0.552	91.141	77.651	1.174	0.551	1.13754e+06	4.91457e-06	2.27456e-05
SF3B1	2.223	1.672	0.551	59.776	47.646	1.255	0.586	1.20985e+06	3.02133e-16	4.36206e-15
HSF1	1.733	1.181	0.551	49.796	36.805	1.353	0.585	1208680	9.82423e-18	1.61796e-16
THRAP3	1.802	1.251	0.551	51.629	37.708	1.369	0.585	1.20745e+06	2.89017e-17	4.55428e-16
EIF2AK4	1.463	0.912	0.551	43.279	28.673	1.509	0.584	1205898	3.05867e-19	5.79652e-18
CNN2	1.221	0.671	0.551	35.845	22.159	1.618	0.58	1.19862e+06	1.73584e-20	3.61747e-19
REEP5	2.81	2.26	0.551	71.181	58.155	1.224	0.578	1.19356e+06	6.93678e-13	7.30167e-12
TSPO	1.657	1.106	0.551	45.01	33.191	1.356	0.575	1188391	5.69626e-15	7.35142e-14
NDUFA12	3.132	2.581	0.551	78.106	64.099	1.219	0.575	1187347	8.92011e-12	8.38824e-11
TFAM	1.594	1.045	0.549	46.945	32.525	1.443	0.586	1210933	4.30035e-19	8.01898e-18
EIF1B	3.168	2.618	0.549	76.986	64.86	1.187	0.577	1190755	3.13696e-12	3.07743e-11
SAT1	6.349	5.801	0.549	98.574	91.488	1.077	0.568	1173362	9.96625e-10	7.45766e-09
UBE2F	1.923	1.375	0.548	54.481	42.035	1.296	0.587	1212178	2.05256e-17	3.27599e-16
LSM12	1.265	0.716	0.548	38.187	23.585	1.619	0.584	1.20679e+06	1.70887e-21	3.88779e-20
RAB17	1.992	1.445	0.548	53.666	41.94	1.28	0.581	1200789	1.64072e-15	2.22549e-14
TRIP12	1.252	0.704	0.548	36.965	22.967	1.609	0.581	1.20042e+06	1.91929e-20	3.98639e-19
RSL24D1	3.154	2.606	0.548	75.255	63.481	1.185	0.575	1186965	9.06765e-12	8.51838e-11
ASGR2	4.892	4.343	0.548	93.89	81.17	1.157	0.533	1.10083e+06	0.00300932	0.00827963
TEN1	1.599	1.052	0.547	47.047	34.142	1.378	0.586	1.21062e+06	9.94028e-19	1.77532e-17
GOLM1	1.515	0.968	0.547	43.177	29.719	1.453	0.58	1198652	1.37311e-17	2.22592e-16
CEBPD	2.213	1.665	0.547	58.35	45.744	1.276	0.578	1.19451e+06	5.48978e-14	6.44167e-13
COX14	3.257	2.71	0.547	78.717	65.906	1.194	0.577	1191003	3.17886e-12	3.11361e-11
TSPAN8	1.082	0.535	0.547	28.615	15.835	1.807	0.569	1174336	1.1172e-18	1.98577e-17
ROMO1	4.747	4.201	0.547	93.279	81.598	1.143	0.56	1.15621e+06	7.72755e-08	4.59456e-07
CFDP1	2.428	1.882	0.546	64.868	52.164	1.244	0.585	1208659	1.42322e-15	1.94465e-14
HEBP2	2.128	1.582	0.546	58.35	45.792	1.274	0.585	1.20807e+06	3.68356e-16	5.26911e-15
THOC2	1.349	0.803	0.546	40.122	26.534	1.512	0.583	1.20401e+06	9.71208e-20	1.92074e-18
SUGT1	1.526	0.981	0.546	44.094	31.574	1.397	0.581	1.20082e+06	1.45525e-17	2.35293e-16
CD320	1.4	0.854	0.546	40.937	26.914	1.521	0.581	1200113	9.86509e-19	1.76359e-17
TOMM5	2.288	1.744	0.544	60.896	49.168	1.239	0.585	1.20786e+06	9.17473e-16	1.27514e-14
CALM3	2.304	1.76	0.544	61.202	49.311	1.241	0.583	1203581	4.65933e-15	6.08066e-14
ABHD14B	2.275	1.732	0.544	61.813	48.883	1.265	0.583	1203334	4.98572e-15	6.47934e-14
ZKSCAN1	1.693	1.149	0.544	47.963	35.521	1.35	0.58	1198698	3.06405e-16	4.42031e-15
GCAT	2.239	1.695	0.544	59.369	46.838	1.268	0.58	1.1987e+06	1.59721e-14	1.9711e-13
NFAT5	1.231	0.687	0.544	36.66	23.205	1.58	0.58	1198007	7.09445e-20	1.42425e-18
BLVRB	3.346	2.802	0.544	80.244	66.572	1.205	0.572	1180342	8.44928e-11	7.13571e-10
C12orf10	1.839	1.296	0.543	52.444	40.561	1.293	0.587	1211672	1.31017e-17	2.12946e-16
CLPP	2.236	1.693	0.543	61.303	48.312	1.269	0.584	1206662	1.28191e-15	1.75802e-14
UQCC3	2.504	1.961	0.543	66.191	54.113	1.223	0.581	1.20027e+06	3.929e-14	4.6781e-13
EIF3B	1.163	0.62	0.543	34.521	20.875	1.654	0.58	1.19756e+06	6.22576e-21	1.34566e-19
NUFIP2	1.344	0.801	0.542	39.511	26.296	1.503	0.58	1.19756e+06	1.57979e-18	2.76316e-17
COX20	3.825	3.283	0.542	84.012	71.422	1.176	0.558	1152415	1.61225e-07	9.1727e-07
MRPL42	2.239	1.698	0.541	60.591	48.645	1.246	0.585	1.20828e+06	7.00225e-16	9.79053e-15
LSM8	2.349	1.809	0.541	62.933	50.214	1.253	0.581	1.1993e+06	2.78893e-14	3.37026e-13
SRPK1	1.21	0.668	0.541	35.132	21.683	1.62	0.579	1194972	6.13626e-20	1.23722e-18
PSMD8	3.105	2.564	0.541	76.273	61.626	1.238	0.563	1.16356e+06	6.78437e-09	4.58284e-08
COX17	4.251	3.71	0.541	91.039	77.746	1.171	0.553	1.14297e+06	1.55094e-06	7.71531e-06
NDUFA11	5.381	4.839	0.541	96.232	85.83	1.121	0.55	1.13508e+06	8.55236e-06	3.80946e-05
LYRM1	2.14	1.601	0.54	59.674	46.553	1.282	0.585	1208246	4.50132e-16	6.38487e-15
FAM207A	1.876	1.336	0.54	52.851	40.371	1.309	0.584	1.20706e+06	8.58194e-17	1.30589e-15
HP1BP3	1.963	1.423	0.54	55.092	42.748	1.289	0.584	1.20562e+06	3.56439e-16	5.10649e-15
SEC63	1.969	1.429	0.54	55.092	42.511	1.296	0.582	1.20261e+06	1.08459e-15	1.49957e-14
FOXP1	2.3	1.76	0.54	61.303	49.548	1.237	0.578	1.19463e+06	1.16671e-13	1.32312e-12
TCEAL4	3.202	2.662	0.54	77.393	64.384	1.202	0.57	1177937	1.4703e-10	1.20168e-09
RAB4A	3.239	2.7	0.54	76.375	64.051	1.192	0.569	1175080	3.21822e-10	2.53239e-09
NR0B2	3.179	2.638	0.54	73.625	61.816	1.191	0.565	1165851	3.5269e-09	2.47122e-08
PREPL	1.256	0.717	0.539	37.373	23.538	1.588	0.581	1.19911e+06	6.57123e-20	1.32063e-18
STEAP2	1.335	0.796	0.539	39.409	26.391	1.493	0.58	1197443	1.72006e-18	3.00566e-17
TXNL1	2.465	1.927	0.539	64.766	51.641	1.254	0.576	1190158	8.46258e-13	8.80995e-12
MIEN1	2.829	2.29	0.539	71.69	59.249	1.21	0.576	1188848	3.48557e-12	3.40506e-11
NDUFC2	4.903	4.364	0.539	94.297	81.883	1.152	0.537	1.10997e+06	0.000770905	0.00241417
SOBP	0.814	0.276	0.538	23.829	8.654	2.753	0.578	1192937	9.89936e-32	5.20416e-30
KRT23	1.536	0.998	0.538	41.752	28.293	1.476	0.575	1186795	9.28508e-16	1.2876e-14
DYNC1I2	2.298	1.761	0.537	62.22	50.166	1.24	0.584	1.20655e+06	1.92559e-15	2.59863e-14
MPO	1.155	0.618	0.537	33.401	17.261	1.935	0.582	1.20164e+06	9.03476e-24	2.54367e-22
CCT5	1.937	1.399	0.537	53.971	40.989	1.317	0.581	1199498	2.22644e-15	2.99162e-14
NSD3	1.364	0.827	0.537	39.817	26.961	1.477	0.58	1.1974e+06	2.70937e-18	4.65142e-17
RAB32	2.478	1.941	0.537	64.868	51.688	1.255	0.579	1195131	1.61093e-13	1.80056e-12
UQCR10	5.95	5.414	0.537	98.574	90.49	1.089	0.576	1190483	7.21791e-12	6.82547e-11
DHRS4	1.581	1.044	0.536	46.945	32.81	1.431	0.586	1209445	9.49127e-19	1.7033e-17
NKG7	1.165	0.629	0.536	31.263	18.545	1.686	0.569	1.17459e+06	3.90113e-17	6.0855e-16
S100A8	2.668	2.133	0.535	68.126	54.874	1.242	0.586	1.21001e+06	1.49482e-15	2.03502e-14
FXR1	2.155	1.62	0.535	59.369	47.171	1.259	0.586	1.21e+06	2.51284e-16	3.66965e-15
SELENOS	2.319	1.784	0.535	61.914	49.834	1.242	0.578	1.19375e+06	1.71038e-13	1.90486e-12
SERPINB1	1.944	1.41	0.534	53.768	42.178	1.275	0.583	1203265	6.75487e-16	9.45174e-15
FBXW5	2.514	1.98	0.534	65.988	54.161	1.218	0.582	1202323	1.90981e-14	2.33212e-13
CAPNS1	1.442	0.908	0.534	42.363	29.624	1.43	0.581	1199207	8.57666e-18	1.41751e-16
SULT1C2	1.14	0.606	0.534	33.91	19.591	1.731	0.58	1198814	7.34242e-22	1.71877e-20
OCIAD1	3.384	2.85	0.534	80.448	66.286	1.214	0.556	1.14794e+06	3.98572e-07	2.14625e-06
MYL12A	4.712	4.178	0.534	92.261	80.409	1.147	0.545	1125007	5.84689e-05	0.000226689
PRKCSH	2.08	1.547	0.533	57.841	45.506	1.271	0.583	1204187	1.45632e-15	1.98645e-14
MRPS7	2.494	1.961	0.533	65.988	53.257	1.239	0.58	1.19846e+06	6.59896e-14	7.68022e-13
TMBIM1	2.09	1.558	0.532	58.35	45.839	1.273	0.585	1.20909e+06	2.51413e-16	3.66965e-15
PLPPR1	1.593	1.061	0.532	45.621	34.332	1.329	0.58	1196806	3.07627e-16	4.43171e-15
CTTN	1.291	0.758	0.532	37.678	24.584	1.533	0.578	1.19385e+06	1.96119e-18	3.39831e-17
MFNG	0.79	0.259	0.532	22.607	7.418	3.048	0.577	1.19065e+06	2.09466e-33	1.26976e-31
MRPS16	3.041	2.509	0.532	75.662	62.72	1.206	0.576	1188664	5.19408e-12	4.97487e-11
SLC9A3R2	2.966	2.434	0.532	73.829	61.341	1.204	0.575	1.18787e+06	5.81783e-12	5.54661e-11
SS18L2	2.111	1.58	0.531	58.452	47.076	1.242	0.586	1.2098e+06	2.45777e-16	3.59301e-15
DDX3X	1.829	1.298	0.531	52.648	39.61	1.329	0.583	1.20371e+06	2.6039e-16	3.7977e-15
TARS	1.408	0.877	0.531	41.446	28.293	1.465	0.581	1.20021e+06	2.26468e-18	3.90962e-17
SDF4	2.165	1.634	0.531	58.758	46.885	1.253	0.578	1.19363e+06	9.30707e-14	1.06785e-12
ERICH1	1.231	0.699	0.531	35.642	22.634	1.575	0.577	1191296	9.78918e-19	1.75335e-17
ATP5PB	2.962	2.432	0.531	73.014	59.772	1.222	0.568	1.17356e+06	3.70799e-10	2.89454e-09
ENY2	3.892	3.361	0.531	86.965	73.847	1.178	0.558	1151441	2.15338e-07	1.20452e-06
SNRPE	5.35	4.82	0.53	94.807	83.262	1.139	0.527	1087319	0.0173969	0.039396
LSM6	2.194	1.665	0.529	60.285	48.455	1.244	0.586	1209333	4.43501e-16	6.29561e-15
DPM2	1.779	1.251	0.529	50.916	38.136	1.335	0.582	1.20251e+06	2.22984e-16	3.28042e-15
CWC15	2.378	1.848	0.529	64.358	51.688	1.245	0.582	1.20228e+06	1.29582e-14	1.61521e-13
TOMM40	1.806	1.277	0.529	50.611	37.66	1.344	0.581	1.20055e+06	4.09642e-16	5.84172e-15
EMC7	2.182	1.654	0.529	58.045	46.933	1.237	0.579	1195244	5.03231e-14	5.92077e-13
NDUFB5	3.1	2.572	0.529	75.662	63.909	1.184	0.574	1185881	1.30586e-11	1.20188e-10
AK2	1.999	1.471	0.528	56.314	43.272	1.301	0.582	1202757	1.37143e-15	1.87664e-14
CRTAP	1.74	1.212	0.528	49.898	37.423	1.333	0.582	1200938	2.96493e-16	4.28729e-15
NACA	7.96	7.433	0.527	99.898	97.242	1.027	0.677	1398520	0	0
TRAF7	1.35	0.824	0.527	40.733	27.247	1.495	0.583	1203152	2.66439e-19	5.06996e-18
USP16	1.705	1.179	0.527	48.676	36.139	1.347	0.579	1.19593e+06	1.25711e-15	1.72655e-14
ITGA1	1.856	1.328	0.527	51.731	39.182	1.32	0.579	1195221	5.69497e-15	7.35142e-14
GNAI2	1.318	0.79	0.527	37.984	25.44	1.493	0.576	1.18878e+06	3.88617e-17	6.07235e-16
HPS1	1.303	0.777	0.526	39.613	25.107	1.578	0.582	1201961	9.34746e-20	1.85257e-18
PSMC5	2.212	1.686	0.526	60.285	48.312	1.248	0.581	1.20051e+06	1.13267e-14	1.41947e-13
PSMD1	1.685	1.159	0.526	47.963	35.521	1.35	0.581	1199509	2.19962e-16	3.23852e-15
CHD9	1.68	1.154	0.526	47.556	35.663	1.333	0.579	1.19515e+06	1.26124e-15	1.73095e-14
SLC25A39	2.571	2.046	0.525	67.312	54.684	1.231	0.583	1.20311e+06	1.65347e-14	2.03463e-13
CKB	2.451	1.926	0.525	61.1	50.689	1.205	0.575	1187260	1.60813e-12	1.62561e-11
TMEM223	1.774	1.25	0.524	50.815	39.039	1.302	0.583	1.20398e+06	1.57795e-16	2.3455e-15
EIF4E	2.195	1.671	0.524	60.183	47.646	1.263	0.581	1200457	1.02932e-14	1.29693e-13
SLC9A3R1	2.37	1.846	0.524	63.136	51.355	1.229	0.58	1.19809e+06	5.03179e-14	5.92077e-13
NFATC3	1.938	1.414	0.524	54.481	41.797	1.303	0.579	1.19615e+06	9.98281e-15	1.26124e-13
GNB1	1.344	0.82	0.524	39.613	26.961	1.469	0.579	1.19609e+06	4.73308e-18	7.96406e-17
GNB2	2.033	1.509	0.524	55.906	44.175	1.266	0.579	1195671	2.21355e-14	2.69243e-13
IAH1	2.761	2.237	0.524	70.876	58.488	1.212	0.578	1192625	9.5479e-13	9.86051e-12
ORAI3	2.667	2.143	0.524	68.33	56.538	1.209	0.577	1191575	1.03174e-12	1.06199e-11
ADI1	6.266	5.742	0.524	97.76	90.823	1.076	0.577	1190894	6.36968e-12	6.05104e-11
ZBTB38	1.324	0.8	0.524	38.798	26.153	1.484	0.576	1.19041e+06	3.37123e-17	5.29439e-16
JAGN1	2.902	2.378	0.524	72.912	60.2	1.211	0.571	1.17849e+06	9.08392e-11	7.66327e-10
PGRMC1	3.64	3.116	0.524	82.587	69.282	1.192	0.552	1140656	2.19953e-06	1.0738e-05
ZDHHC12	2.031	1.508	0.523	57.128	44.27	1.29	0.582	1.20093e+06	3.63205e-15	4.78362e-14
NOP16	1.561	1.038	0.523	45.316	31.954	1.418	0.581	1200417	2.57763e-17	4.07559e-16
METTL9	1.455	0.932	0.523	43.075	30.052	1.433	0.581	1199195	1.22987e-17	2.00948e-16
YWHAG	1.293	0.77	0.523	39.002	25.392	1.536	0.58	1.19827e+06	5.69478e-19	1.04827e-17
BCL2L1	1.514	0.99	0.523	44.196	32.097	1.377	0.58	1197190	8.8401e-17	1.34407e-15
CNPY3	1.786	1.263	0.523	50.102	37.898	1.322	0.579	1.19509e+06	3.51167e-15	4.63163e-14
SUMO1	4.169	3.645	0.523	88.595	75.464	1.174	0.554	1143804	1.25288e-06	6.30507e-06
DNAJC7	1.695	1.174	0.521	48.676	36.519	1.333	0.582	1202629	9.42327e-17	1.42691e-15
KHSRP	1.29	0.769	0.521	38.289	25.63	1.494	0.578	1.19337e+06	5.55883e-18	9.32822e-17
HMGCS1	4.215	3.694	0.521	81.67	72.563	1.126	0.558	1.15295e+06	1.42101e-07	8.13692e-07
TST	3.896	3.375	0.521	85.54	72.23	1.184	0.545	1125969	4.51601e-05	0.000178435
ECSIT	1.742	1.223	0.52	50.509	38.279	1.32	0.583	1.20413e+06	1.14342e-16	1.72021e-15
LINC00667	1.66	1.14	0.52	48.88	36.186	1.351	0.582	1201969	1.14501e-16	1.72121e-15
RNH1	2.13	1.61	0.52	57.23	46.648	1.227	0.579	1195461	4.16828e-14	4.94402e-13
AC115619.1	1.478	0.958	0.52	42.566	30.718	1.386	0.577	1.19191e+06	3.49729e-16	5.01421e-15
PARD3B	0.997	0.477	0.52	29.837	15.977	1.867	0.576	1.19021e+06	2.5295e-22	6.21029e-21
NT5E	1.644	1.124	0.52	46.232	34.237	1.35	0.575	1.18843e+06	9.50027e-15	1.20436e-13
KCNQ1OT1	0.885	0.364	0.52	25.56	12.03	2.125	0.572	1.18165e+06	9.3267e-24	2.6219e-22
POLR2J	3.113	2.593	0.52	77.597	63.814	1.216	0.57	1.17648e+06	2.19041e-10	1.75101e-09
TMEM160	1.955	1.436	0.519	54.073	41.75	1.295	0.579	1.19488e+06	1.51558e-14	1.87409e-13
CD4	2.193	1.673	0.519	58.045	46.553	1.247	0.574	1.18594e+06	1.17512e-12	1.20557e-11
IDH1	3.716	3.197	0.519	82.383	71.184	1.157	0.565	1.16751e+06	3.56943e-09	2.50008e-08
GRHPR	3.624	3.105	0.519	82.587	68.711	1.202	0.547	1130611	1.73906e-05	7.35375e-05
ARF6	1.644	1.126	0.518	47.454	35.235	1.347	0.58	1197469	4.25971e-16	6.05601e-15
HNRNPD	1.944	1.426	0.518	53.259	42.273	1.26	0.579	1195380	1.30048e-14	1.61994e-13
M6PR	1.383	0.864	0.518	39.919	28.15	1.418	0.576	1189266	2.02691e-16	2.99134e-15
GPSM3	0.879	0.361	0.518	25.255	10.699	2.36	0.574	1185737	2.94606e-26	1.00969e-24
APOPT1	1.707	1.19	0.517	49.796	37.042	1.344	0.583	1204032	7.38151e-17	1.13155e-15
LAGE3	1.948	1.431	0.517	54.786	42.178	1.299	0.582	1201758	1.34786e-15	1.8471e-14
EMC4	2.441	1.924	0.517	64.868	53.067	1.222	0.578	1193258	3.55991e-13	3.83391e-12
NT5DC2	0.917	0.401	0.517	26.986	12.981	2.079	0.574	1.18534e+06	1.18482e-23	3.30081e-22
ATP5MC3	6.397	5.88	0.516	98.472	92.107	1.069	0.587	1213026	4.83531e-15	6.29707e-14
VPS51	1.825	1.309	0.516	51.731	40.133	1.289	0.58	1197791	2.70205e-15	3.59436e-14
UBE3A	1.451	0.935	0.516	42.566	29.719	1.432	0.579	1.19577e+06	4.29892e-17	6.6892e-16
CMSS1	1.638	1.123	0.516	46.945	34.475	1.362	0.579	1194750	9.23086e-16	1.28199e-14
CD151	1.661	1.145	0.516	43.788	33.143	1.321	0.567	1171213	3.10232e-12	3.04826e-11
SULT1A1	3.836	3.32	0.516	84.114	70.851	1.187	0.549	1133777	9.60372e-06	4.23821e-05
ORMDL1	2.526	2.01	0.515	66.395	54.969	1.208	0.58	1197697	1.05655e-13	1.20481e-12
CORO1B	1.645	1.13	0.515	46.843	35.568	1.317	0.58	1.19755e+06	4.18558e-16	5.95517e-15
SLTM	1.596	1.081	0.515	46.232	33.333	1.387	0.58	1196836	2.35666e-16	3.45334e-15
MYCN	1.051	0.536	0.515	31.365	18.212	1.722	0.575	1186967	4.33881e-20	8.85364e-19
MRPL37	2.699	2.184	0.515	69.348	56.205	1.234	0.571	1179832	4.15936e-11	3.63066e-10
GMPR2	1.668	1.154	0.514	48.676	36.234	1.343	0.581	1.19982e+06	2.71242e-16	3.94052e-15
MFSD3	1.061	0.547	0.514	32.077	18.973	1.691	0.576	1.19012e+06	2.20776e-20	4.57532e-19
P3H4	0.852	0.338	0.514	25.255	11.602	2.177	0.573	1183661	8.08793e-25	2.47153e-23
G3BP1	1.808	1.295	0.513	50.713	39.135	1.296	0.579	1.19471e+06	6.07432e-15	7.82846e-14
TXNDC12	2.578	2.064	0.513	67.006	55.873	1.199	0.575	1188119	2.80623e-12	2.76903e-11
PHLDA1	1.411	0.898	0.513	38.289	27.532	1.391	0.566	1169008	4.89824e-13	5.22385e-12
SDHAF2	1.603	1.091	0.512	47.556	34.903	1.363	0.582	1202275	5.30776e-17	8.21092e-16
CTDSP1	1.879	1.368	0.512	53.36	41.417	1.288	0.581	1.19882e+06	2.97618e-15	3.94493e-14
VPS35	1.427	0.915	0.512	41.853	29.815	1.404	0.578	1.19311e+06	1.23524e-16	1.85385e-15
SAC3D1	1.765	1.253	0.512	50.102	38.136	1.314	0.578	1192818	8.95811e-15	1.13796e-13
SMIM19	2.445	1.932	0.512	65.886	53.019	1.243	0.576	1.1903e+06	9.95264e-13	1.02671e-11
NUCKS1	3.781	3.268	0.512	82.79	69.377	1.193	0.548	1.13192e+06	1.35555e-05	5.84494e-05
NDUFAF2	1.99	1.479	0.511	55.804	44.032	1.267	0.582	1.20157e+06	2.40246e-15	3.22349e-14
SRP19	2.128	1.616	0.511	58.452	46.457	1.258	0.581	1199795	9.3268e-15	1.18398e-13
RBFA	1.396	0.885	0.511	41.548	28.103	1.478	0.58	1197945	5.94925e-18	9.94748e-17
CPNE1	1.793	1.283	0.511	51.222	38.897	1.317	0.58	1196843	2.67376e-15	3.56438e-14
GSPT1	1.581	1.071	0.511	45.519	32.953	1.381	0.578	1193950	6.00837e-16	8.43256e-15
ACIN1	1.076	0.566	0.511	32.688	18.45	1.772	0.578	1.19343e+06	2.77242e-21	6.20129e-20
POLD2	2.351	1.84	0.511	62.424	50.452	1.237	0.576	1190512	5.72719e-13	6.06965e-12
EDF1	5.899	5.388	0.511	98.371	89.824	1.095	0.558	1.15212e+06	2.12037e-07	1.18748e-06
DICER1	1.431	0.921	0.51	42.159	29.719	1.419	0.578	1193633	1.0049e-16	1.51672e-15
UQCRC2	2.705	2.195	0.51	69.959	56.824	1.231	0.575	1188029	3.52565e-12	3.44061e-11
R3HDM1	1.11	0.6	0.51	33.198	20.399	1.627	0.575	1.18709e+06	6.27265e-19	1.15009e-17
UBL5	5.945	5.436	0.51	98.574	89.634	1.1	0.547	1130610	2.09068e-05	8.73151e-05
AHSG	10.267	9.759	0.509	99.898	99.762	1.001	0.655	1.35269e+06	7.14662e-44	1.03094e-41
NCBP2-AS2	1.923	1.414	0.509	53.87	42.939	1.255	0.581	1200132	2.69735e-15	3.59068e-14
ANPEP	2.78	2.271	0.509	71.283	59.439	1.199	0.574	1185354	1.03842e-11	9.68672e-11
MRPL36	3.213	2.704	0.509	78.004	65.097	1.198	0.566	1.16897e+06	1.89246e-09	1.37144e-08
REXO4	1.191	0.683	0.508	36.151	22.349	1.618	0.579	1.19479e+06	1.62678e-19	3.14703e-18
ZNF518A	1.451	0.943	0.508	42.77	30.575	1.399	0.577	1190746	5.60708e-16	7.89317e-15
CARD16	0.899	0.391	0.508	25.255	12.173	2.075	0.569	1.1752e+06	6.96902e-22	1.63342e-20
CD7	1.729	1.22	0.508	45.214	35.949	1.258	0.566	1167968	2.27484e-11	2.04516e-10
TSEN34	2.242	1.735	0.507	60.692	49.501	1.226	0.579	1196602	5.60934e-14	6.56953e-13
ZHX1	1.194	0.687	0.507	36.354	22.539	1.613	0.578	1.19435e+06	2.51385e-19	4.79332e-18
DNAJC2	1.298	0.791	0.507	38.391	26.01	1.476	0.577	1.19117e+06	1.97934e-17	3.16457e-16
CHD6	1.219	0.712	0.507	35.438	22.682	1.562	0.573	1.18366e+06	3.89101e-17	6.07481e-16
MPHOSPH8	1.979	1.473	0.506	54.684	44.175	1.238	0.578	1193556	4.26739e-14	5.05513e-13
SPCS3	2.012	1.506	0.506	55.804	44.27	1.261	0.577	1192192	7.80836e-14	9.04254e-13
ANKRD12	1.572	1.066	0.506	44.399	33.191	1.338	0.574	1185643	1.53369e-14	1.89522e-13
SLC39A1	2.179	1.673	0.506	57.739	47.551	1.214	0.574	1184821	1.93568e-12	1.94614e-11
TRAM1	2.632	2.126	0.506	67.923	56.348	1.205	0.572	1181101	2.71666e-11	2.419e-10
PHYHIPL	1.355	0.848	0.506	38.391	27.627	1.39	0.571	1178872	9.73561e-15	1.23084e-13
TMED2	3.86	3.354	0.506	86.456	73.086	1.183	0.545	1125728	4.78375e-05	0.000188096
COMT	4.137	3.63	0.506	88.493	75.559	1.171	0.545	1.12551e+06	5.13029e-05	0.000200746
ERO1A	1.445	0.94	0.505	42.057	30.575	1.376	0.576	1.18869e+06	1.16067e-15	1.59882e-14
MTIF2	1.076	0.572	0.505	31.568	19.258	1.639	0.572	1.18098e+06	3.03387e-18	5.1846e-17
FAM32A	1.929	1.425	0.504	54.684	43.272	1.264	0.582	1.2027e+06	1.18951e-15	1.63613e-14
THUMPD3-AS1	2.047	1.543	0.504	57.026	44.603	1.279	0.578	1193409	5.96296e-14	6.96178e-13
TOLLIP	2.097	1.594	0.503	58.859	46.885	1.255	0.581	1.20063e+06	7.66981e-15	9.80998e-14
NKTR	1.542	1.039	0.503	44.094	33.381	1.321	0.574	1185820	1.45336e-14	1.80193e-13
CDCA7	0.767	0.265	0.503	21.589	8.179	2.64	0.569	1.17527e+06	3.54732e-27	1.30724e-25
PTPRC	0.703	0.199	0.503	19.552	5.944	3.289	0.569	1174974	9.34692e-32	4.92766e-30
ZFAND2B	2.101	1.599	0.502	58.045	47.076	1.233	0.579	1.19585e+06	4.1479e-14	4.92299e-13
MAN1A2	1.514	1.012	0.502	43.89	32.668	1.344	0.576	1.19007e+06	2.01563e-15	2.71621e-14
SUPT6H	0.991	0.489	0.502	30.041	16.12	1.864	0.576	1.1894e+06	5.50712e-22	1.30724e-20
SCD	6.884	6.382	0.502	97.047	89.396	1.086	0.547	1.12877e+06	2.97474e-05	0.000121138
B2M	8.146	7.646	0.501	99.898	97.955	1.02	0.632	1.30552e+06	2.31801e-32	1.26877e-30
LTBR	1.688	1.187	0.501	49.287	37.613	1.31	0.579	1.19674e+06	1.53273e-15	2.08357e-14
APH1A	2.582	2.081	0.501	66.904	55.777	1.199	0.577	1190575	1.25429e-12	1.28608e-11
TRAPPC6A	2.408	1.907	0.501	64.664	52.306	1.236	0.575	1.18654e+06	2.95574e-12	2.90875e-11
PKM	0.849	0.348	0.501	24.236	11.079	2.188	0.569	1175804	3.04552e-23	8.16674e-22
MPST	5.825	5.324	0.501	96.64	88.683	1.09	0.558	1151773	2.28952e-07	1.27722e-06
CIRBP	3.779	3.277	0.501	82.994	71.564	1.16	0.553	1.14148e+06	1.91597e-06	9.42787e-06
NUDC	4.653	4.152	0.501	90.835	80.266	1.132	0.548	1.13131e+06	1.75563e-05	7.41875e-05
UQCRB	5.617	5.116	0.501	96.436	86.733	1.112	0.544	1122936	8.73997e-05	0.000329119
SMIM7	2.523	2.022	0.5	67.006	55.445	1.209	0.579	1.19536e+06	2.51198e-13	2.74665e-12
ZCRB1	2.022	1.522	0.5	56.517	44.936	1.258	0.577	1192346	8.84837e-14	1.01899e-12
GRB2	1.343	0.843	0.5	39.511	27.152	1.455	0.576	1189955	8.33692e-17	1.27381e-15
ULK4	0.654	0.154	0.5	17.719	5.231	3.388	0.565	1165805	9.6086e-31	4.70569e-29
SDF2	2.047	1.548	0.499	58.147	45.459	1.279	0.581	1.19888e+06	1.06304e-14	1.3349e-13
WBP11	1.319	0.82	0.499	39.104	27.009	1.448	0.576	1188811	1.17288e-16	1.76168e-15
TRAP1	2.11	1.611	0.499	57.23	45.126	1.268	0.575	1.18741e+06	5.39345e-13	5.73227e-12
ASCC3	1.24	0.741	0.499	36.558	23.585	1.55	0.575	1.18661e+06	2.3937e-17	3.80092e-16
PDXK	1.178	0.679	0.499	35.031	22.682	1.544	0.574	1.18589e+06	1.17702e-17	1.92819e-16
CPB2	3.81	3.31	0.499	85.336	72.753	1.173	0.551	1138620	3.64237e-06	1.71911e-05
NDUFA1	4.821	4.322	0.499	94.399	82.596	1.143	0.533	1.10111e+06	0.00290206	0.00801652
C1orf162	0.776	0.278	0.498	21.283	8.179	2.602	0.567	1170501	1.15829e-25	3.76849e-24
DUSP1	3.64	3.142	0.498	80.041	66.334	1.207	0.541	1116964	0.000208166	0.000730523
TOR1AIP2	2.324	1.827	0.497	60.998	50.737	1.202	0.573	1.18378e+06	4.98652e-12	4.781e-11
CCAR1	1.172	0.674	0.497	34.623	22.111	1.566	0.573	1182611	3.42785e-17	5.37878e-16
HM13	2.447	1.951	0.497	63.849	51.593	1.238	0.571	1179219	2.66739e-11	2.37987e-10
CIB1	2.96	2.463	0.497	74.44	62.577	1.19	0.569	1175579	2.49849e-10	1.98927e-09
NORAD	1.808	1.312	0.496	52.138	40.181	1.298	0.579	1195323	7.33018e-15	9.40143e-14
COQ4	1.83	1.334	0.496	52.24	40.894	1.277	0.577	1192256	2.74585e-14	3.32035e-13
MAZ	1.498	1.002	0.496	43.585	32.382	1.346	0.576	1.18906e+06	2.60485e-15	3.47749e-14
SNRNP200	1.312	0.816	0.496	38.9	26.724	1.456	0.575	1.18747e+06	1.75341e-16	2.59388e-15
SCARB1	1.527	1.032	0.496	43.585	31.431	1.387	0.574	1185317	8.36527e-15	1.06556e-13
SUMF2	1.393	0.897	0.496	40.53	28.721	1.411	0.573	1184239	2.56664e-15	3.42894e-14
HYOU1	1.087	0.591	0.496	31.161	18.497	1.685	0.57	1.17628e+06	1.52313e-17	2.45628e-16
A1CF	3.414	2.918	0.496	80.754	68.283	1.183	0.561	1158392	3.41168e-08	2.11991e-07
GPI	1.577	1.082	0.495	46.334	33.904	1.367	0.578	1.19349e+06	1.15169e-15	1.58763e-14
TRABD	1.146	0.651	0.495	34.521	21.541	1.603	0.575	1.18847e+06	1.2314e-18	2.17836e-17
ST6GAL1	2.454	1.959	0.495	64.358	53.257	1.208	0.573	1183415	8.69649e-12	8.18622e-11
PSMA5	2.841	2.347	0.495	72.912	59.391	1.228	0.568	1172887	4.38391e-10	3.3964e-09
VPS28	3.552	3.057	0.495	81.161	68.997	1.176	0.557	1.1513e+06	1.94871e-07	1.09762e-06
PTOV1	1.656	1.162	0.494	48.167	36.091	1.335	0.577	1191095	7.71599e-15	9.86227e-14
BLOC1S6	1.3	0.807	0.493	39.206	26.058	1.505	0.578	1.19429e+06	5.93369e-18	9.93039e-17
NANS	1.735	1.243	0.493	48.982	37.66	1.301	0.575	1187221	5.68965e-14	6.65521e-13
STMP1	3.028	2.535	0.493	75.153	63.481	1.184	0.571	1.17876e+06	1.05888e-10	8.81686e-10
NDUFA10	2.979	2.487	0.493	73.32	61.151	1.199	0.566	1169454	1.27182e-09	9.40723e-09
SCP2	3.532	3.039	0.493	82.688	70.043	1.181	0.557	1.15096e+06	2.18748e-07	1.22323e-06
CERS4	1.824	1.332	0.492	50.815	40.323	1.26	0.576	1188692	7.68233e-14	8.90767e-13
FAM8A1	1.291	0.799	0.492	38.595	26.581	1.452	0.574	1185983	2.93537e-16	4.24785e-15
ARPC5	2.454	1.961	0.492	64.257	53.875	1.193	0.573	1182502	1.2244e-11	1.1297e-10
TTC37	0.984	0.491	0.492	28.717	16.072	1.787	0.57	1177291	2.90582e-19	5.51247e-18
SLC25A1	2.643	2.15	0.492	68.228	56.015	1.218	0.567	1.17046e+06	6.17552e-10	4.70817e-09
FKBP4	1.83	1.339	0.491	50.611	39.182	1.292	0.574	1185136	2.10622e-13	2.32346e-12
PEG3	2.443	1.952	0.491	63.035	53.352	1.181	0.572	1181829	1.35903e-11	1.24835e-10
ELOVL6	1.579	1.088	0.491	44.603	32.858	1.357	0.572	1.18115e+06	8.07753e-14	9.33103e-13
TMEM165	1.244	0.753	0.491	36.151	24.964	1.448	0.571	1178346	2.04168e-15	2.74933e-14
GSN	1.468	0.977	0.491	39.919	26.629	1.499	0.569	1174321	5.58872e-14	6.54951e-13
METTL23	2.082	1.592	0.49	58.147	47.076	1.235	0.578	1.19385e+06	8.48517e-14	9.79584e-13
CTBP1	1.314	0.825	0.49	39.817	27.294	1.459	0.576	1190265	8.38496e-17	1.2801e-15
TRIM28	1.284	0.794	0.49	38.595	26.153	1.476	0.575	1187117	1.42103e-16	2.11562e-15
IK	1.601	1.111	0.49	45.825	34.617	1.324	0.574	1.18584e+06	2.7427e-14	3.31871e-13
YWHAQ	3.036	2.547	0.49	73.422	61.579	1.192	0.561	1159431	1.8776e-08	1.20907e-07
TCEA3	3.555	3.065	0.49	80.957	68.997	1.173	0.552	1.13971e+06	2.64559e-06	1.27517e-05
MPDU1	1.847	1.357	0.489	52.24	40.989	1.274	0.576	1190014	6.37106e-14	7.42426e-13
PARP1	2.124	1.635	0.489	57.332	46.885	1.223	0.574	1186372	1.01747e-12	1.04845e-11
AP3D1	1.241	0.752	0.489	36.864	24.299	1.517	0.574	1186124	5.05327e-17	7.83026e-16
POLR2K	2.702	2.213	0.489	69.654	58.583	1.189	0.573	1183952	1.42764e-11	1.30879e-10
AFG3L2	1.212	0.723	0.489	35.642	23.157	1.539	0.573	1.18351e+06	6.03064e-17	9.30598e-16
TBX3	1.395	0.906	0.489	39.511	29.149	1.355	0.57	1.17692e+06	5.03313e-14	5.92077e-13
PSMB2	2.99	2.501	0.489	73.931	61.103	1.21	0.562	1161424	1.10999e-08	7.31736e-08
RNF181	4.602	4.113	0.489	93.075	81.645	1.14	0.547	1129299	2.62365e-05	0.000107832
UFC1	3.742	3.253	0.489	81.772	69.662	1.174	0.546	1.1285e+06	2.64716e-05	0.000108702
GEMIN7	1.646	1.158	0.488	48.065	36.519	1.316	0.58	1.19708e+06	8.18069e-16	1.13954e-14
ARPC5L	2.265	1.777	0.488	61.711	50.357	1.225	0.575	1188297	1.13545e-12	1.16551e-11
CAPRIN1	1.27	0.782	0.488	38.086	26.01	1.464	0.575	1187823	8.44394e-17	1.28712e-15
FGFR4	1.465	0.979	0.487	42.159	31.051	1.358	0.573	1182743	1.60402e-14	1.97819e-13
CLCN3	0.986	0.499	0.487	29.939	16.976	1.764	0.573	1.18252e+06	7.41372e-20	1.48674e-18
NDN	1.574	1.086	0.487	44.807	33.524	1.337	0.572	1181175	1.01276e-13	1.15842e-12
FBXO9	1.511	1.025	0.486	44.908	33.428	1.343	0.577	1191947	1.45702e-15	1.98645e-14
MAF1	2	1.514	0.486	56.925	45.459	1.252	0.577	1191471	1.36288e-13	1.53809e-12
MRPS28	1.551	1.065	0.486	46.029	33.619	1.369	0.577	1.19096e+06	2.76786e-15	3.67665e-14
ZNHIT3	1.823	1.337	0.486	51.731	41.417	1.249	0.576	1189504	7.98549e-14	9.23043e-13
GCFC2	1.433	0.948	0.486	43.075	30.718	1.402	0.575	1.18772e+06	2.21011e-15	2.97183e-14
CDK12	1.335	0.849	0.486	39.409	27.342	1.441	0.573	1182328	2.4783e-15	3.32045e-14
MTIF3	2.748	2.262	0.486	70.672	58.393	1.21	0.569	1174297	2.59129e-10	2.05733e-09
H3F3A	7.163	6.677	0.486	99.694	94.151	1.059	0.556	1149087	4.28108e-07	2.29789e-06
HINT1	8.055	7.57	0.485	99.898	97.052	1.029	0.662	1.36753e+06	0	0
GPS1	1.397	0.912	0.485	42.261	30.48	1.386	0.576	1190000	6.69906e-16	9.3807e-15
TPM4	1.151	0.667	0.485	32.994	21.208	1.556	0.568	1172463	1.36929e-15	1.8751e-14
CELF1	1.641	1.157	0.484	47.963	36.186	1.325	0.576	1.18955e+06	1.39917e-14	1.73706e-13
FUCA2	1.624	1.14	0.484	46.334	34.903	1.328	0.572	1.1817e+06	1.52919e-13	1.71435e-12
FIGN	1.595	1.11	0.484	44.908	34.094	1.317	0.569	1.17573e+06	9.12496e-13	9.44994e-12
MRPL23	4.329	3.845	0.484	90.326	78.507	1.151	0.54	1114185	0.000383391	0.00128141
ATXN7L3B	1.243	0.76	0.483	37.984	24.489	1.551	0.576	1.18888e+06	2.14238e-17	3.41351e-16
JPX	1.584	1.1	0.483	46.334	34.665	1.337	0.574	1.18583e+06	2.99988e-14	3.60878e-13
RAC2	0.776	0.294	0.483	22.403	9.272	2.416	0.568	1173419	6.65799e-25	2.04464e-23
CD5L	0.862	0.379	0.483	23.829	10.651	2.237	0.567	1.17013e+06	4.8709e-22	1.16663e-20
MFF	2.426	1.944	0.482	64.868	53.638	1.209	0.574	1186027	4.03428e-12	3.90297e-11
ONECUT2	1.902	1.42	0.482	52.749	42.891	1.23	0.572	1180967	2.31428e-12	2.30684e-11
AAMP	2.184	1.702	0.482	59.47	47.551	1.251	0.571	1179972	1.04916e-11	9.7771e-11
RGS2	1.35	0.868	0.482	37.78	27.342	1.382	0.567	1.17043e+06	2.36567e-13	2.60042e-12
MRPL17	1.73	1.249	0.481	49.898	37.708	1.323	0.577	1.1911e+06	1.49823e-14	1.85509e-13
SDHAF3	1.773	1.292	0.481	50.509	39.42	1.281	0.576	1189912	3.85448e-14	4.59525e-13
PRPF6	1.198	0.717	0.481	36.253	23.252	1.559	0.575	1187704	1.04864e-17	1.7194e-16
PTCD3	1.182	0.702	0.481	35.743	23.395	1.528	0.573	1.18366e+06	6.71948e-17	1.03176e-15
FDX1	2.725	2.244	0.481	70.367	58.678	1.199	0.571	1.17978e+06	5.22049e-11	4.50409e-10
SEC11C	3.494	3.013	0.481	80.754	67.142	1.203	0.54	1115732	0.000261122	0.00089955
MAP1LC3B	2.277	1.797	0.48	61.405	50.642	1.213	0.577	1.19224e+06	3.0807e-13	3.33518e-12
ITGB1BP1	1.518	1.038	0.48	45.418	33.143	1.37	0.576	1.18952e+06	3.80943e-15	5.00661e-14
PGRMC2	1.986	1.505	0.48	55.601	44.46	1.251	0.576	1.18948e+06	2.06688e-13	2.28276e-12
BRD4	1.209	0.729	0.48	36.049	24.441	1.475	0.572	1181342	3.93749e-16	5.62369e-15
IKBIP	1.08	0.6	0.48	32.281	20.162	1.601	0.57	1.17738e+06	5.00174e-17	7.75686e-16
ARMC10	1.659	1.18	0.479	48.982	37.613	1.302	0.579	1.1948e+06	3.15108e-15	4.17081e-14
LSM14A	1.515	1.036	0.479	44.908	33.809	1.328	0.576	1189437	4.5467e-15	5.942e-14
TNFRSF14	1.598	1.119	0.479	46.945	35.616	1.318	0.576	1189014	1.27148e-14	1.58701e-13
ZNF638	1.375	0.896	0.479	41.039	28.959	1.417	0.574	1.18544e+06	1.90044e-15	2.56843e-14
PKN2	1.149	0.67	0.479	33.503	21.208	1.58	0.57	1.17619e+06	2.8036e-16	4.06664e-15
HEBP1	2.394	1.915	0.479	63.34	51.736	1.224	0.569	1.17428e+06	1.18773e-10	9.82821e-10
BUD23	1.734	1.255	0.478	50.611	38.184	1.325	0.577	1191311	1.70688e-14	2.09585e-13
C9orf3	2.076	1.597	0.478	57.23	47.076	1.216	0.574	1.18519e+06	1.54531e-12	1.56417e-11
ATP2A2	1.5	1.023	0.478	44.094	32.668	1.35	0.573	1183130	3.28856e-14	3.94331e-13
FRAS1	0.613	0.135	0.478	17.719	4.375	4.05	0.568	1172632	9.15784e-36	6.45558e-34
COA6	3.412	2.934	0.478	75.458	65.43	1.153	0.556	1.14837e+06	3.31866e-07	1.80533e-06
TRIP6	1.167	0.689	0.477	35.642	23.585	1.511	0.574	1184387	5.21308e-17	8.07117e-16
MRPL3	1.611	1.134	0.477	46.538	35.473	1.312	0.573	1.183e+06	1.13392e-13	1.2875e-12
BRD3	1.177	0.7	0.477	35.54	23.395	1.519	0.571	1180025	3.40837e-16	4.89049e-15
DAAM1	1.344	0.868	0.477	39.104	28.626	1.366	0.569	1.17596e+06	5.58826e-14	6.54951e-13
RDH11	2.676	2.199	0.477	68.126	56.728	1.201	0.567	1171074	5.42232e-10	4.14923e-09
HSPB1	6.936	6.46	0.477	99.796	94.817	1.053	0.563	1.1633e+06	1.40533e-08	9.17659e-08
PSMD4	3.936	3.459	0.477	83.503	70.804	1.179	0.533	1101626	0.00252348	0.00706514
SAT2	5.323	4.846	0.477	94.908	84.736	1.12	0.526	1.0858e+06	0.020805	0.0459727
SNAP25-AS1	0.886	0.41	0.476	26.578	13.79	1.927	0.569	1.17596e+06	1.18132e-20	2.49538e-19
ROCK1	1.201	0.725	0.476	35.234	24.346	1.447	0.568	1.17296e+06	1.22995e-14	1.53623e-13
CEBPB	2.669	2.193	0.476	67.21	55.35	1.214	0.561	1.15906e+06	1.30019e-08	8.52292e-08
APIP	1.5	1.024	0.475	44.399	32.953	1.347	0.574	1185784	1.34137e-14	1.66753e-13
SOWAHC	1.064	0.589	0.475	32.79	19.971	1.642	0.573	1.18261e+06	3.78418e-18	6.42551e-17
DNAJC12	2.427	1.953	0.475	64.868	53.495	1.213	0.572	1181929	1.45108e-11	1.32962e-10
SENP6	1.03	0.554	0.475	31.466	18.592	1.692	0.572	1181452	1.2727e-18	2.24289e-17
TGFBR2	1.252	0.777	0.475	36.965	25.155	1.47	0.57	1177463	4.02627e-15	5.2804e-14
LARS	1.002	0.527	0.475	29.939	17.832	1.679	0.569	1.1756e+06	7.35852e-18	1.2227e-16
GAPDH	8.496	8.022	0.474	99.898	98.621	1.013	0.664	1.3709e+06	0	0
CKS2	2.178	1.705	0.474	58.452	45.459	1.286	0.577	1.19199e+06	1.28033e-13	1.44581e-12
CMTM8	2.227	1.753	0.474	59.98	49.834	1.204	0.575	1187283	1.34274e-12	1.37148e-11
NFU1	2.165	1.691	0.474	59.47	48.55	1.225	0.574	1.18599e+06	1.68511e-12	1.70065e-11
RNF114	1.44	0.966	0.474	42.261	31.003	1.363	0.573	1182903	1.50474e-14	1.86192e-13
VAMP2	2.519	2.045	0.474	65.479	55.587	1.178	0.573	1.18272e+06	1.40839e-11	1.29178e-10
HNRNPUL1	1.206	0.733	0.474	36.354	24.108	1.508	0.572	1181839	2.82047e-16	4.08793e-15
SFT2D2	1.144	0.669	0.474	34.216	23.015	1.487	0.57	1.17617e+06	1.09203e-15	1.50873e-14
SPAG7	2.571	2.097	0.474	67.617	55.682	1.214	0.568	1173964	2.15075e-10	1.72079e-09
DPY30	3.61	3.136	0.474	82.485	70.185	1.175	0.551	1.13785e+06	4.05564e-06	1.90306e-05
HSD17B12	3.403	2.929	0.474	78.411	65.811	1.191	0.549	1.13459e+06	7.15273e-06	3.22228e-05
MRPS18C	2.486	2.012	0.473	66.701	54.636	1.221	0.572	1.18208e+06	1.66226e-11	1.5127e-10
CEBPZOS	1.645	1.172	0.473	47.149	36.377	1.296	0.572	1.18157e+06	2.63786e-13	2.87752e-12
ABCC2	1.182	0.709	0.473	34.929	22.444	1.556	0.571	1178256	3.63319e-16	5.20105e-15
PLIN2	3.02	2.547	0.473	72.2	61.103	1.182	0.567	1170411	9.47713e-10	7.10318e-09
CFD	0.854	0.381	0.473	23.625	10.842	2.179	0.565	1.16712e+06	4.4023e-21	9.6726e-20
LSM1	1.884	1.413	0.472	53.157	42.939	1.238	0.577	1.19184e+06	5.41406e-14	6.36083e-13
IPO5	1.597	1.125	0.472	47.251	35.426	1.334	0.574	1.18621e+06	3.66205e-14	4.37987e-13
SYNCRIP	1.507	1.034	0.472	44.297	33.286	1.331	0.573	1.18328e+06	3.9127e-14	4.66168e-13
GRINA	2.461	1.989	0.472	64.766	54.494	1.189	0.573	1183100	1.10072e-11	1.02371e-10
KMT2E	1.453	0.981	0.472	42.566	31.146	1.367	0.572	1181762	2.62405e-14	3.18134e-13
PTGES2	1.186	0.714	0.472	35.54	24.013	1.48	0.57	1.17762e+06	1.44335e-15	1.97071e-14
HYAL2	1.214	0.742	0.472	35.845	24.727	1.45	0.569	1.17565e+06	5.43705e-15	7.05112e-14
AFMID	1.503	1.031	0.472	41.548	30.385	1.367	0.566	1.16937e+06	1.97232e-12	1.9819e-11
GJB6	1.037	0.566	0.472	29.837	18.783	1.589	0.565	1.16624e+06	1.7145e-15	2.32049e-14
LSP1	0.83	0.358	0.472	23.32	11.888	1.962	0.562	1.16093e+06	9.79843e-19	1.75335e-17
PFDN2	3.402	2.93	0.472	79.939	67.285	1.188	0.549	1.13404e+06	8.36148e-06	3.73069e-05
COX4I1	6.178	5.706	0.472	98.371	90.585	1.086	0.54	1115478	0.000320605	0.00108698
COA5	2.617	2.146	0.471	67.719	57.632	1.175	0.574	1186066	6.42529e-12	6.10075e-11
KLF3	1.602	1.131	0.471	45.825	35.473	1.292	0.572	1180713	2.4143e-13	2.64918e-12
GLG1	1.325	0.854	0.471	39.308	28.008	1.403	0.57	1.17803e+06	1.9509e-14	2.37918e-13
DAB2	0.738	0.266	0.471	20.774	8.464	2.454	0.564	1164298	1.6877e-23	4.64616e-22
C19orf70	3.252	2.78	0.471	78.31	66.334	1.181	0.558	1.15188e+06	1.5431e-07	8.79272e-07
ELOF1	1.995	1.525	0.47	55.601	45.744	1.215	0.576	1.18857e+06	3.53567e-13	3.81222e-12
USF2	1.321	0.851	0.47	39.613	27.437	1.444	0.572	1.18203e+06	3.06228e-15	4.05615e-14
C7orf50	1.757	1.288	0.469	50	39.467	1.267	0.574	1185658	1.74516e-13	1.94243e-12
PPP6R2	1.381	0.913	0.469	41.853	29.719	1.408	0.574	1184393	4.69205e-15	6.11907e-14
MFAP1	0.93	0.461	0.469	28.615	15.93	1.796	0.571	1178900	9.44978e-20	1.87086e-18
EVA1A	2.57	2.101	0.469	67.719	56.681	1.195	0.569	1175029	1.70048e-10	1.37885e-09
KNOP1	1.033	0.564	0.469	30.957	19.496	1.588	0.568	1173194	1.48521e-16	2.20941e-15
TMED10	2.956	2.487	0.469	73.931	63.243	1.169	0.566	1169188	1.52942e-09	1.12145e-08
CMTM6	2.08	1.612	0.468	57.026	46.79	1.219	0.574	1.18606e+06	1.09177e-12	1.12192e-11
USP22	1.379	0.911	0.468	40.835	29.767	1.372	0.572	1.18063e+06	1.83753e-14	2.24681e-13
MARCH6	1.537	1.069	0.468	44.807	34.237	1.309	0.571	1.17886e+06	2.97394e-13	3.22711e-12
UBE2D3	3.859	3.391	0.468	85.54	72.991	1.172	0.542	1118633	0.000171735	0.000611791
XPC	1.257	0.79	0.467	37.169	25.725	1.445	0.57	1.17746e+06	5.61274e-15	7.25873e-14
MBP	0.886	0.419	0.467	26.477	13.552	1.954	0.569	1174136	2.44231e-20	5.04456e-19
PUM3	0.985	0.518	0.467	29.328	16.976	1.728	0.568	1173485	7.80687e-18	1.29258e-16
ZMAT3	1.315	0.848	0.467	37.271	27.437	1.358	0.565	1165888	1.31774e-12	1.34891e-11
MPV17	1.69	1.224	0.466	48.778	38.041	1.282	0.574	1185725	1.06169e-13	1.20981e-12
SINHCAF	0.944	0.478	0.466	28.717	16.31	1.761	0.57	1176903	4.6625e-19	8.65096e-18
MRPL21	2.532	2.065	0.466	66.599	54.826	1.215	0.569	1174982	1.43991e-10	1.17915e-09
GOLT1A	3.424	2.958	0.466	78.819	68.283	1.154	0.561	1159115	2.78054e-08	1.74758e-07
COX6C	5.759	5.293	0.466	97.963	88.873	1.102	0.529	1.09211e+06	0.00976309	0.0235962
LDHA	4.645	4.178	0.466	92.464	80.504	1.149	0.527	1088055	0.0158584	0.0362901
LIMS1	1.324	0.858	0.465	39.104	28.245	1.384	0.572	1180398	7.80717e-15	9.97196e-14
JMJD1C	1.506	1.041	0.465	44.399	33.143	1.34	0.571	1180178	1.24169e-13	1.40474e-12
TMEM33	1.422	0.958	0.465	41.955	30.718	1.366	0.571	1180048	4.00256e-14	4.75655e-13
PQLC1	1.528	1.063	0.465	44.603	33.809	1.319	0.571	1.18003e+06	1.65085e-13	1.84186e-12
DNAJC21	1.288	0.823	0.465	38.697	27.865	1.389	0.571	1.17921e+06	9.99294e-15	1.26166e-13
CCR6	0.655	0.189	0.465	18.941	5.706	3.319	0.567	1.17054e+06	8.04095e-31	3.97984e-29
ISCU	3.236	2.771	0.465	78.411	65.953	1.189	0.555	1.14618e+06	5.78239e-07	3.03898e-06
RAB11B	2.315	1.851	0.464	62.831	51.498	1.22	0.573	1.18312e+06	7.40146e-12	6.99483e-11
ANAPC5	1.466	1.003	0.464	42.668	31.907	1.337	0.571	1178660	1.15746e-13	1.31343e-12
DCDC2	1.394	0.93	0.464	40.631	29.91	1.358	0.569	1.17557e+06	1.384e-13	1.56004e-12
AC245595.1	1.048	0.584	0.464	30.346	19.163	1.584	0.563	1163417	1.01846e-14	1.28499e-13
AMD1	1.656	1.192	0.463	47.149	36.567	1.289	0.572	1.18026e+06	4.45865e-13	4.77419e-12
GNAQ	1.197	0.734	0.463	36.558	24.869	1.47	0.571	1.17968e+06	1.19212e-15	1.63851e-14
BAZ1A	0.969	0.507	0.463	29.837	17.261	1.729	0.571	1.17872e+06	7.72263e-19	1.39668e-17
FNTA	1.619	1.156	0.463	46.64	36.995	1.261	0.571	1.17866e+06	8.28783e-13	8.64555e-12
STK17A	0.907	0.444	0.463	27.291	15.074	1.811	0.568	1173339	4.244e-19	7.92185e-18
FTX	0.967	0.504	0.463	28.819	16.643	1.732	0.567	1171531	1.28121e-17	2.08421e-16
SNRNP25	1.949	1.487	0.462	54.888	44.175	1.243	0.573	1182714	1.89888e-12	1.91121e-11
TNFRSF10B	1.268	0.806	0.462	38.187	26.486	1.442	0.571	1178463	6.60367e-15	8.48132e-14
RPN1	1.616	1.154	0.462	45.723	35.33	1.294	0.568	1173510	3.07815e-12	3.02611e-11
OAZ2	1.983	1.522	0.461	55.397	44.983	1.232	0.576	1.18862e+06	3.00304e-13	3.2549e-12
APOM	7.075	6.613	0.461	97.556	93.153	1.047	0.575	1188384	1.36482e-11	1.25305e-10
MAP3K11	1.481	1.02	0.461	44.399	32.668	1.359	0.574	1.18446e+06	2.04882e-14	2.49696e-13
MLST8	1.445	0.984	0.461	42.974	31.526	1.363	0.573	1.18322e+06	1.80425e-14	2.20757e-13
TIAL1	1.593	1.132	0.461	46.741	36.139	1.293	0.572	1181432	2.48188e-13	2.71853e-12
CMPK1	2.646	2.185	0.461	69.857	57.822	1.208	0.57	1.17757e+06	9.35389e-11	7.86606e-10
ARL4C	0.637	0.176	0.461	18.33	5.754	3.186	0.564	1.16569e+06	3.26657e-29	1.41046e-27
ATP10D	0.87	0.409	0.461	24.745	15.074	1.642	0.558	1152045	1.22323e-14	1.52986e-13
DNPEP	1.616	1.156	0.46	47.047	36.139	1.302	0.573	1.18234e+06	1.84569e-13	2.0482e-12
IMMT	1.38	0.92	0.46	40.326	29.482	1.368	0.569	1175903	9.87952e-14	1.13143e-12
SNRPA1	1.496	1.036	0.46	43.279	31.907	1.356	0.569	1.17524e+06	4.6317e-13	4.95379e-12
FYB1	0.57	0.11	0.46	15.886	3.281	4.842	0.563	1163470	2.12695e-36	1.63564e-34
SEPT2	1.774	1.316	0.459	51.324	40.799	1.258	0.572	1.18098e+06	1.37577e-12	1.40368e-11
WASHC3	1.501	1.042	0.459	43.381	33.381	1.3	0.57	1.17815e+06	2.47854e-13	2.71679e-12
CYBC1	0.964	0.505	0.459	30.143	17.594	1.713	0.57	1177137	2.86266e-18	4.90103e-17
HS6ST1	0.854	0.395	0.459	25.458	13.6	1.872	0.565	1.16712e+06	9.34004e-19	1.6794e-17
UCHL3	1.583	1.126	0.458	46.232	34.617	1.336	0.573	1182422	1.06224e-13	1.20981e-12
DCTD	1.845	1.388	0.458	51.935	42.463	1.223	0.571	1.18006e+06	2.72033e-12	2.69284e-11
SRSF8	1.577	1.119	0.458	45.927	36.044	1.274	0.571	1.17998e+06	3.71909e-13	4.00071e-12
ARID5A	1.287	0.828	0.458	38.086	26.486	1.438	0.57	1.17808e+06	7.60808e-15	9.73772e-14
TDG	1.262	0.805	0.458	37.576	26.438	1.421	0.569	1175886	1.67275e-14	2.05613e-13
GTPBP6	1.122	0.664	0.458	34.012	22.587	1.506	0.569	1.1753e+06	1.18647e-15	1.63315e-14
MAPKAP1	1.093	0.635	0.458	32.892	20.732	1.587	0.569	1175236	2.62154e-16	3.82042e-15
SH3D19	1.258	0.8	0.458	36.864	26.534	1.389	0.567	1.17041e+06	1.42812e-13	1.60685e-12
SH3GLB1	1.695	1.237	0.457	49.389	38.184	1.293	0.573	1.1825e+06	3.78606e-13	4.0704e-12
WWP1	1.372	0.915	0.457	40.224	28.626	1.405	0.57	1177124	4.30645e-14	5.09816e-13
PLPP5	1.155	0.698	0.457	34.216	23.49	1.457	0.566	1.16882e+06	3.647e-14	4.36468e-13
TNFAIP3	0.756	0.299	0.457	21.894	9.653	2.268	0.564	1164975	4.56021e-22	1.09787e-20
GCSH	4.489	4.032	0.457	90.631	79.173	1.145	0.527	1088096	0.0157177	0.0360185
CHTOP	1.778	1.322	0.456	51.324	40.799	1.258	0.574	1.18543e+06	2.8938e-13	3.14749e-12
MXD4	1.125	0.669	0.456	34.114	22.872	1.492	0.569	1174887	1.745e-15	2.36006e-14
LAMP1	1.937	1.481	0.456	53.564	43.081	1.243	0.569	1.17468e+06	2.03675e-11	1.83643e-10
MYH10	0.896	0.44	0.456	27.393	15.074	1.817	0.568	1.17227e+06	8.24051e-19	1.48889e-17
PHLDA2	0.839	0.383	0.456	22.607	9.843	2.297	0.563	1.16277e+06	5.88438e-21	1.27335e-19
ARL4A	1.001	0.545	0.456	28.819	18.688	1.542	0.561	1159375	2.91162e-14	3.50714e-13
ZDHHC4	1.778	1.324	0.455	51.12	39.943	1.28	0.574	1185783	2.08427e-13	2.30061e-12
RNF167	1.993	1.537	0.455	56.008	45.982	1.218	0.572	1181982	3.50122e-12	3.41856e-11
DHRSX	1.905	1.45	0.455	53.666	43.509	1.233	0.571	1180164	3.63131e-12	3.5363e-11
CLINT1	1.319	0.864	0.455	39.206	27.485	1.426	0.571	1.17964e+06	7.83429e-15	9.99973e-14
GLYCTK	2.224	1.769	0.455	60.998	49.453	1.233	0.569	1174611	7.63792e-11	6.46981e-10
ABCC6	2.532	2.077	0.455	67.312	56.205	1.198	0.569	1.17423e+06	2.04637e-10	1.6408e-09
SECISBP2	1.251	0.795	0.455	37.067	27.009	1.372	0.567	1.17096e+06	1.45337e-13	1.63329e-12
BZW2	1.133	0.678	0.455	33.707	22.444	1.502	0.567	1170049	1.05882e-14	1.3305e-13
SLC40A1	2.467	2.011	0.455	63.646	54.731	1.163	0.566	1169148	6.97896e-10	5.299e-09
SLF2	1.131	0.676	0.455	33.096	22.254	1.487	0.565	1166994	3.09383e-14	3.71699e-13
PLP2	1.341	0.886	0.455	38.086	27.342	1.393	0.563	1.16365e+06	3.42808e-12	3.35242e-11
NENF	3.06	2.605	0.455	73.931	62.815	1.177	0.556	1148033	3.24997e-07	1.77106e-06
PFDN6	1.814	1.361	0.454	51.426	41.369	1.243	0.571	1180124	2.07905e-12	2.08465e-11
TM2D3	1.315	0.861	0.454	39.104	29.387	1.331	0.568	1172899	2.5002e-13	2.73553e-12
PLAC8	0.768	0.314	0.454	20.774	9.272	2.24	0.559	1155050	7.89414e-20	1.57798e-18
DNAJC19	3.194	2.74	0.454	78.004	65.953	1.183	0.551	1137256	4.09675e-06	1.92138e-05
PCP4	0.796	0.341	0.454	17.821	9.891	1.802	0.543	1.12168e+06	1.47645e-11	1.3522e-10
STRAP	2	1.547	0.453	56.415	45.078	1.251	0.572	1.18082e+06	4.61852e-12	4.44419e-11
ITGA2	0.62	0.167	0.453	17.923	5.326	3.365	0.564	1164648	6.99038e-30	3.18071e-28
YIF1A	3.444	2.991	0.453	79.226	67.808	1.168	0.551	1138277	3.46509e-06	1.64085e-05
SNRNP27	1.639	1.187	0.452	47.76	37.09	1.288	0.572	1.18069e+06	4.66401e-13	4.98548e-12
SARS	2.068	1.616	0.452	56.415	46.125	1.223	0.571	1178572	1.11837e-11	1.03753e-10
XRCC6	2.169	1.718	0.452	58.147	47.979	1.212	0.569	1.17499e+06	4.91769e-11	4.26062e-10
SERINC2	3.197	2.744	0.452	75.967	64.384	1.18	0.552	1.13925e+06	2.52333e-06	1.21877e-05
PLOD1	1.095	0.644	0.451	32.892	21.35	1.541	0.567	1171279	2.51078e-15	3.36116e-14
GADD45A	1.739	1.289	0.451	47.454	38.849	1.221	0.565	1.1668e+06	7.56005e-11	6.40968e-10
ILF2	2.453	2.002	0.451	60.794	51.641	1.177	0.562	1.1603e+06	5.80076e-09	3.94995e-08
VAPA	3.612	3.161	0.451	80.855	69.234	1.168	0.541	1116862	0.000220475	0.000771539
OST4	7.16	6.71	0.45	99.491	95.197	1.045	0.598	1.2356e+06	1.25249e-18	2.21147e-17
METTL5	1.982	1.532	0.45	55.397	44.46	1.246	0.573	1.18327e+06	1.71789e-12	1.73279e-11
THOC7	2.226	1.775	0.45	59.98	50.166	1.196	0.573	1182606	6.42981e-12	6.10192e-11
MRPS25	2.138	1.688	0.45	58.147	47.599	1.222	0.571	1179142	1.27042e-11	1.17043e-10
LYRM2	1.398	0.948	0.45	42.057	30.718	1.369	0.57	1178045	8.91648e-14	1.02493e-12
TIA1	1.393	0.943	0.45	40.835	30.766	1.327	0.568	1172947	5.27053e-13	5.60483e-12
RNF145	1.055	0.605	0.45	32.077	20.162	1.591	0.568	1172527	4.91305e-16	6.94244e-15
EWSR1	1.452	1.003	0.45	41.752	31.526	1.324	0.567	1.17051e+06	1.90557e-12	1.9169e-11
LSR	1.668	1.218	0.45	46.436	37.042	1.254	0.566	1.16888e+06	2.41683e-11	2.16862e-10
NDUFS3	2.545	2.095	0.45	67.006	55.112	1.216	0.563	1.16274e+06	4.76813e-09	3.28892e-08
COL5A2	1.338	0.888	0.45	36.965	27.58	1.34	0.56	1.15676e+06	3.92179e-11	3.43942e-10
ACSL4	4.37	3.92	0.45	87.271	77.366	1.128	0.546	1.12804e+06	3.20896e-05	0.00012988
MMAB	3.707	3.257	0.45	82.383	70.613	1.167	0.542	1119423	0.000144224	0.000520763
CHMP4A	2.016	1.567	0.449	56.415	46.457	1.214	0.573	1183812	2.1088e-12	2.10993e-11
EIF4G1	1.635	1.186	0.449	47.658	36.424	1.308	0.571	1.17875e+06	7.85197e-13	8.21851e-12
CLTB	1.752	1.303	0.449	50.204	40.371	1.244	0.57	1.17728e+06	4.0351e-12	3.90297e-11
USP10	0.953	0.505	0.448	29.124	16.976	1.716	0.568	1.17252e+06	1.18945e-17	1.94685e-16
NUBP2	2.183	1.736	0.447	59.369	49.358	1.203	0.57	1177934	2.48396e-11	2.22457e-10
RFK	1.493	1.046	0.447	43.686	33.191	1.316	0.57	1176364	4.75638e-13	5.07838e-12
MYCBP2	1.001	0.553	0.447	30.143	18.878	1.597	0.565	1.16703e+06	1.40457e-15	1.92058e-14
USE1	1.781	1.335	0.446	51.324	41.132	1.248	0.571	1.17989e+06	2.12898e-12	2.12898e-11
STAMBP	1.357	0.91	0.446	40.428	28.721	1.408	0.57	1.17704e+06	4.80313e-14	5.66453e-13
ABCD4	1.101	0.656	0.446	33.503	21.921	1.528	0.568	1172984	1.96377e-15	2.64825e-14
MMP24OS	1.501	1.056	0.446	43.075	32.62	1.321	0.567	1.17164e+06	2.09385e-12	2.09723e-11
USP3	0.855	0.409	0.446	26.477	14.408	1.838	0.567	1170163	7.70295e-19	1.39447e-17
CHMP2A	3.147	2.702	0.446	76.68	64.765	1.184	0.552	1.14073e+06	1.8634e-06	9.17892e-06
NBEAL1	1.56	1.115	0.445	45.927	35.283	1.302	0.569	1.17582e+06	1.37243e-12	1.40104e-11
ADAR	1.868	1.423	0.445	53.055	42.511	1.248	0.569	1175119	1.54752e-11	1.41451e-10
B4GAT1	1.117	0.672	0.445	34.114	22.634	1.507	0.568	1.17296e+06	3.60907e-15	4.75672e-14
NID1	2.085	1.641	0.445	56.619	47.218	1.199	0.568	1.17234e+06	9.31822e-11	7.83961e-10
RNPEPL1	1.178	0.734	0.445	35.54	24.156	1.471	0.568	1172319	1.58199e-14	1.95361e-13
DHX9	1.307	0.861	0.445	38.595	27.913	1.383	0.567	1170839	2.9304e-13	3.18358e-12
THEM6	1.381	0.936	0.445	40.428	31.384	1.288	0.565	1.16703e+06	5.36817e-12	5.13633e-11
ENC1	0.891	0.446	0.445	26.68	15.835	1.685	0.562	1.16058e+06	7.23214e-16	1.01044e-14
MRPL50	2.081	1.637	0.444	57.128	46.885	1.218	0.569	1.17431e+06	4.99909e-11	4.32712e-10
C1orf131	1.346	0.902	0.444	39.613	29.862	1.327	0.567	1.17075e+06	7.36669e-13	7.72797e-12
LEO1	0.978	0.534	0.444	29.633	18.545	1.598	0.565	1167106	8.76593e-16	1.21924e-14
TPM1	1.996	1.554	0.443	54.888	44.888	1.223	0.57	1.17651e+06	1.63746e-11	1.49305e-10
FNIP1	1.225	0.782	0.443	36.762	25.44	1.445	0.569	1.17422e+06	1.76897e-14	2.16583e-13
PNRC2	1.318	0.874	0.443	38.9	28.34	1.373	0.567	1.17143e+06	2.8977e-13	3.1499e-12
DEFA3	1.338	0.894	0.443	36.456	23.728	1.536	0.567	1.17026e+06	3.80567e-14	4.54288e-13
PHACTR2	1.102	0.659	0.443	33.503	22.92	1.462	0.566	1168416	2.67674e-14	3.241e-13
GFPT1	1.18	0.737	0.443	35.132	24.536	1.432	0.565	1167071	1.57937e-13	1.76741e-12
ABRACL	0.748	0.304	0.443	21.079	9.558	2.205	0.56	1.15694e+06	4.89814e-20	9.9405e-19
SERPINA5	4.547	4.104	0.443	89.715	78.792	1.139	0.527	1.08915e+06	0.0138286	0.0321085
RUVBL2	1.432	0.989	0.442	42.261	31.859	1.326	0.568	1.17335e+06	7.96901e-13	8.32229e-12
PREB	1.442	1.001	0.442	42.668	32.335	1.32	0.568	1.17323e+06	1.01871e-12	1.04916e-11
CSTF3	1.237	0.795	0.442	37.067	26.201	1.415	0.568	1.17238e+06	5.77435e-14	6.7458e-13
IFI27L2	0.714	0.272	0.442	20.468	8.845	2.314	0.561	1158356	2.41386e-21	5.4188e-20
PCNP	2.323	1.882	0.441	62.831	52.449	1.198	0.571	1.17991e+06	2.2376e-11	2.01459e-10
CUEDC2	1.972	1.531	0.441	54.99	45.078	1.22	0.571	1178916	7.78094e-12	7.33925e-11
NKAP	1.37	0.929	0.441	40.631	30.1	1.35	0.568	1173660	3.10237e-13	3.35475e-12
SNW1	1.304	0.863	0.441	38.595	28.245	1.366	0.568	1172288	1.88603e-13	2.09047e-12
PGP	1.329	0.888	0.441	39.308	26.819	1.466	0.567	1170462	2.52058e-13	2.75444e-12
ATG12	1.427	0.986	0.441	41.752	32.145	1.299	0.567	1170031	2.72929e-12	2.70027e-11
CBX6	0.973	0.532	0.441	29.328	17.404	1.685	0.566	1.16877e+06	1.33892e-16	2.00138e-15
SELENOI	0.984	0.543	0.441	30.346	19.258	1.576	0.565	1167481	1.60407e-15	2.17737e-14
DDX50	1.092	0.651	0.441	32.892	22.254	1.478	0.565	1166977	2.95452e-14	3.55651e-13
GCHFR	4.054	3.613	0.441	85.845	73.942	1.161	0.531	1.09759e+06	0.00455431	0.0119576
ARPP19	1.621	1.18	0.44	46.64	37.518	1.243	0.569	1174725	3.74606e-12	3.64043e-11
NTMT1	1.773	1.333	0.44	50.407	40.609	1.241	0.569	1174438	1.11702e-11	1.0368e-10
CCDC57	1.23	0.79	0.44	36.762	25.202	1.459	0.567	1.17065e+06	7.00375e-14	8.13099e-13
PTPN11	0.992	0.552	0.44	30.244	18.735	1.614	0.566	1.16913e+06	4.69682e-16	6.65204e-15
IGF2R	1.252	0.812	0.44	37.475	26.296	1.425	0.566	1168011	3.80061e-13	4.08368e-12
SPG21	1.991	1.552	0.439	56.008	46.41	1.207	0.572	1181826	3.92814e-12	3.80545e-11
TSSC4	1.375	0.936	0.439	41.039	30.813	1.332	0.57	1.17646e+06	1.44683e-13	1.62692e-12
KARS	1.749	1.31	0.439	49.898	40.038	1.246	0.569	1175211	7.40452e-12	6.99483e-11
C15orf61	2.287	1.848	0.439	61.303	51.545	1.189	0.567	1171504	2.4356e-10	1.94034e-09
PGK1	1.955	1.516	0.439	53.157	43.604	1.219	0.567	1171138	6.62367e-11	5.64407e-10
CPVL	0.958	0.519	0.439	28.004	16.738	1.673	0.562	1161150	2.07993e-15	2.7988e-14
MYC	1.184	0.745	0.439	33.198	22.111	1.501	0.561	1.15765e+06	1.51792e-12	1.54111e-11
MS4A7	0.699	0.26	0.439	18.635	7.37	2.528	0.557	1150902	2.80434e-21	6.25764e-20
LTA4H	1.529	1.091	0.438	44.908	34.522	1.301	0.568	1.17359e+06	2.20663e-12	2.20308e-11
SRSF6	1.94	1.502	0.438	53.768	44.508	1.208	0.568	1.17267e+06	4.86939e-11	4.22271e-10
PTPA	0.913	0.475	0.438	27.393	15.787	1.735	0.564	1.16519e+06	8.53548e-17	1.29988e-15
ISOC2	3.643	3.205	0.438	82.179	70.804	1.161	0.543	1.12216e+06	8.84179e-05	0.000332617
ATP5MPL	5.687	5.248	0.438	96.64	88.017	1.098	0.534	1.10222e+06	0.00249978	0.00700195
HDDC3	1.606	1.169	0.437	47.556	37.28	1.276	0.571	1.17918e+06	8.18526e-13	8.54334e-12
CDK10	1.521	1.083	0.437	44.603	35.378	1.261	0.568	1.17206e+06	4.55443e-12	4.38479e-11
CCNB1IP1	2.642	2.204	0.437	66.599	57.109	1.166	0.566	1169125	9.20926e-10	6.91903e-09
BBX	1.251	0.814	0.437	36.965	27.009	1.369	0.564	1.16448e+06	1.81913e-12	1.83193e-11
CTNNBIP1	1.446	1.01	0.436	43.075	32.81	1.313	0.569	1.17502e+06	6.42279e-13	6.78751e-12
PYM1	1.589	1.153	0.436	46.13	36.9	1.25	0.569	1.17487e+06	2.92588e-12	2.88099e-11
PPP1R2	1.248	0.812	0.436	37.373	27.199	1.374	0.567	1.17023e+06	2.23328e-13	2.45925e-12
CCNL2	1.17	0.733	0.436	35.132	24.251	1.449	0.565	1167045	1.39427e-13	1.57066e-12
DNMT1	1.012	0.575	0.436	30.448	18.973	1.605	0.565	1.16629e+06	2.38009e-15	3.19577e-14
PIN4	2.956	2.52	0.436	74.134	63.195	1.173	0.564	1.16473e+06	5.0986e-09	3.50387e-08
KLRB1	0.751	0.315	0.436	19.348	9.891	1.956	0.551	1.13728e+06	6.16757e-15	7.93216e-14
NDUFS7	3.769	3.333	0.436	85.845	74.56	1.151	0.544	1.12334e+06	7.52155e-05	0.000286367
IFNGR2	1.309	0.874	0.435	39.206	28.293	1.386	0.568	1172422	2.03445e-13	2.24828e-12
RNF5	2.404	1.969	0.435	64.46	54.208	1.189	0.567	1171653	3.35408e-10	2.63373e-09
EFHD2	0.72	0.284	0.435	22.098	9.843	2.245	0.565	1.16593e+06	4.12674e-22	9.98681e-21
PDCD11	0.791	0.356	0.435	24.134	12.268	1.967	0.564	1164348	3.58196e-19	6.76067e-18
TCEAL8	3.601	3.166	0.435	81.772	71.184	1.149	0.549	1.13411e+06	8.87741e-06	3.93822e-05
SFXN1	1.749	1.315	0.434	51.018	39.99	1.276	0.57	1.17617e+06	5.8809e-12	5.60387e-11
ZFAND5	2.015	1.581	0.434	56.314	45.839	1.229	0.567	1170498	1.35097e-10	1.10951e-09
JAK1	1.42	0.986	0.434	41.242	31.241	1.32	0.565	1.16776e+06	4.42178e-12	4.2637e-11
PCGF2	0.829	0.395	0.434	25.458	13.6	1.872	0.565	1165907	1.90037e-18	3.29906e-17
TMEM134	1.951	1.518	0.433	56.11	45.031	1.246	0.569	1175789	2.28928e-11	2.05715e-10
ERGIC2	1.941	1.508	0.433	55.295	44.555	1.241	0.569	1.17579e+06	2.02228e-11	1.82427e-10
SIAH2	1.714	1.281	0.433	48.574	39.42	1.232	0.568	1172769	1.31685e-11	1.2114e-10
TYW3	1.14	0.707	0.433	34.42	23.443	1.468	0.566	1.1699e+06	2.35052e-14	2.85343e-13
SMARCA4	0.995	0.562	0.433	29.837	18.688	1.597	0.564	1164304	4.04393e-15	5.29609e-14
MYL6	6.391	5.958	0.433	99.491	93.058	1.069	0.551	1.13688e+06	5.99996e-06	2.73943e-05
HSPE1	6.912	6.48	0.432	98.982	94.341	1.049	0.576	1.19009e+06	8.19304e-12	7.72013e-11
TARDBP	1.347	0.914	0.432	40.733	29.862	1.364	0.568	1172500	4.5266e-13	4.84417e-12
ARMCX3	1.55	1.118	0.432	45.112	35.188	1.282	0.567	1170677	7.45337e-12	7.0374e-11
RSF1	1.277	0.845	0.432	38.086	27.58	1.381	0.566	1.16815e+06	6.71606e-13	7.07333e-12
RFNG	0.975	0.543	0.432	29.837	18.735	1.593	0.564	1.16542e+06	2.45683e-15	3.29406e-14
NMT1	1.805	1.374	0.431	51.833	42.178	1.229	0.569	1176040	9.81859e-12	9.19135e-11
CHMP3	1.454	1.023	0.431	42.872	33.096	1.295	0.567	1171280	2.6544e-12	2.63318e-11
CDC42EP1	2.226	1.794	0.431	60.081	50.452	1.191	0.565	1167209	7.28773e-10	5.52668e-09
FAM204A	1.051	0.62	0.431	31.772	21.018	1.512	0.564	1164055	3.84633e-14	4.58848e-13
LGR5	0.883	0.452	0.431	26.986	15.692	1.72	0.563	1161829	3.79219e-16	5.42033e-15
G0S2	0.999	0.567	0.431	26.884	16.358	1.644	0.557	1.14974e+06	2.47883e-13	2.71679e-12
AGMAT	1.716	1.286	0.43	48.982	38.849	1.261	0.568	1.17296e+06	1.14731e-11	1.06174e-10
MTHFD2L	1.431	1.001	0.43	42.566	32.287	1.318	0.568	1.17252e+06	1.28343e-12	1.31523e-11
CPN2	1.714	1.285	0.43	49.593	39.848	1.245	0.568	1.17246e+06	1.73631e-11	1.577e-10
UGT3A1	1.187	0.758	0.43	34.012	23.015	1.478	0.562	1160171	1.0103e-12	1.04164e-11
AKR1A1	2.81	2.38	0.43	70.265	59.011	1.191	0.554	1.14438e+06	6.23479e-07	3.26476e-06
ZMAT2	1.622	1.193	0.429	46.843	37.375	1.253	0.567	1171529	1.10777e-11	1.02924e-10
CIAO1	1.67	1.241	0.429	48.167	38.279	1.258	0.567	1.17152e+06	1.53229e-11	1.40197e-10
ECI1	2.21	1.781	0.429	58.859	48.169	1.222	0.563	1.16261e+06	2.05437e-09	1.47956e-08
CD53	0.587	0.157	0.429	17.108	4.993	3.426	0.561	1159541	4.88767e-29	2.0767e-27
GTF2F1	1.27	0.841	0.428	37.78	27.96	1.351	0.565	1166253	1.5229e-12	1.54448e-11
DNMT3A	0.972	0.544	0.428	29.532	18.45	1.601	0.563	1162451	7.37881e-15	9.45728e-14
LUZP1	0.752	0.324	0.428	22.607	10.984	2.058	0.562	1160673	1.73054e-19	3.3408e-18
ABCE1	1.228	0.8	0.428	35.845	25.915	1.383	0.562	1.16004e+06	5.32394e-12	5.09663e-11
DDRGK1	2.625	2.197	0.428	69.246	57.109	1.213	0.559	1.15503e+06	4.27509e-08	2.6292e-07
DMAC2	1.481	1.054	0.427	43.992	34.094	1.29	0.568	1172400	2.69461e-12	2.67021e-11
PAICS	1.919	1.492	0.427	53.768	43.509	1.236	0.566	1.1683e+06	1.64869e-10	1.33983e-09
RAB7A	2.524	2.097	0.427	66.599	55.682	1.196	0.565	1167225	1.42414e-09	1.04673e-08
ZDHHC9	1.356	0.929	0.427	40.02	30.48	1.313	0.565	1.16664e+06	4.42622e-12	4.26577e-11
RANBP2	1.258	0.831	0.427	37.271	27.057	1.378	0.563	1.16298e+06	3.4632e-12	3.38499e-11
SMIM4	2.744	2.317	0.427	69.654	58.916	1.182	0.56	1156175	3.53314e-08	2.19173e-07
LTBP4	0.734	0.307	0.427	20.672	9.843	2.1	0.557	1.14996e+06	5.92409e-18	9.92324e-17
PTEN	1.362	0.936	0.426	40.835	30.528	1.338	0.566	1.16913e+06	2.03253e-12	2.04131e-11
DHX29	1.418	0.992	0.426	41.548	32.62	1.274	0.565	1166249	1.1729e-11	1.08434e-10
SEMA4G	1.398	0.973	0.425	42.057	31.669	1.328	0.566	1.16935e+06	3.16746e-12	3.10571e-11
USO1	1.363	0.938	0.425	40.02	30.385	1.317	0.564	1.16544e+06	6.64078e-12	6.29571e-11
FAM107B	1.203	0.778	0.425	35.54	24.631	1.443	0.564	1.1639e+06	6.53917e-13	6.90266e-12
CSK	0.793	0.368	0.425	24.644	13.077	1.885	0.563	1163358	2.69442e-18	4.63002e-17
TMX1	1.157	0.733	0.425	34.42	24.251	1.419	0.563	1161677	1.06338e-12	1.09395e-11
SETD2	0.857	0.431	0.425	25.764	14.17	1.818	0.562	1161301	5.96741e-17	9.21606e-16
RDX	2.741	2.316	0.425	70.163	59.249	1.184	0.56	1157255	2.75885e-08	1.73688e-07
DTYMK	1.599	1.175	0.424	46.538	33.666	1.382	0.569	1.17451e+06	1.55027e-12	1.56796e-11
TEX264	1.693	1.269	0.424	48.473	39.182	1.237	0.568	1.17273e+06	1.25987e-11	1.16185e-10
MOB1A	1.499	1.074	0.424	44.705	34.57	1.293	0.568	1172493	3.22284e-12	3.15337e-11
MAX	1.083	0.66	0.424	32.994	22.492	1.467	0.564	1.16469e+06	9.27887e-14	1.06527e-12
MRPS35	1.952	1.529	0.423	54.888	44.698	1.228	0.567	1.17075e+06	9.82655e-11	8.23748e-10
HDGF	2.022	1.6	0.423	56.314	46.267	1.217	0.567	1170093	1.61393e-10	1.3133e-09
C8orf82	1.266	0.843	0.423	37.882	27.485	1.378	0.566	1167969	6.69611e-13	7.05632e-12
FBXO22	1.604	1.182	0.423	46.232	36.805	1.256	0.565	1.16757e+06	3.48012e-11	3.06363e-10
SCARB2	1.715	1.292	0.423	48.574	38.754	1.253	0.565	1.16623e+06	9.84101e-11	8.24589e-10
CTSH	1.658	1.235	0.423	46.64	37.898	1.231	0.564	1164977	1.05506e-10	8.78902e-10
CPD	2.001	1.579	0.423	54.582	45.982	1.187	0.564	1163987	8.74799e-10	6.58843e-09
SND1	1.465	1.043	0.422	43.788	33.238	1.317	0.567	1.17148e+06	2.89471e-12	2.85332e-11
UBAC2	1.341	0.919	0.422	40.631	29.957	1.356	0.567	1171254	7.38332e-13	7.74105e-12
IVD	1.698	1.276	0.422	48.574	39.039	1.244	0.567	1170510	2.58486e-11	2.31159e-10
PAXX	1.867	1.445	0.422	52.851	43.604	1.212	0.566	1169563	1.06168e-10	8.83624e-10
PQBP1	2.211	1.789	0.422	59.878	50.547	1.185	0.566	1168817	4.5677e-10	3.52571e-09
MLXIPL	2.312	1.891	0.422	61.202	52.068	1.175	0.564	1.16522e+06	1.56059e-09	1.14341e-08
DUS1L	1.181	0.759	0.422	35.642	25.392	1.404	0.564	1.16435e+06	7.75876e-13	8.12552e-12
SPG7	1.093	0.671	0.422	33.401	22.587	1.479	0.564	1164339	1.25502e-13	1.41809e-12
PRNP	1.092	0.67	0.422	33.198	22.397	1.482	0.563	1163130	1.80274e-13	2.00173e-12
OCIAD2	2.18	1.758	0.422	58.758	48.217	1.219	0.561	1.15943e+06	5.01138e-09	3.44775e-08
WTAP	1.517	1.095	0.422	41.955	33.571	1.25	0.56	1156307	4.42757e-10	3.42607e-09
PCYT2	2.695	2.273	0.422	69.246	58.345	1.187	0.558	1.15228e+06	9.02633e-08	5.31919e-07
RTL8C	1.757	1.336	0.421	50.713	40.989	1.237	0.57	1176866	5.47528e-12	5.23612e-11
MRPS18A	1.867	1.446	0.421	52.851	43.367	1.219	0.568	1.17309e+06	3.365e-11	2.96649e-10
SURF1	2.176	1.755	0.421	59.776	50.975	1.173	0.567	1.17151e+06	2.14268e-10	1.71507e-09
CSNK1G3	0.853	0.433	0.421	26.375	14.313	1.843	0.564	1.16556e+06	8.99335e-18	1.48374e-16
SPATS2	0.887	0.466	0.421	27.189	15.597	1.743	0.564	1.16468e+06	8.44477e-17	1.28712e-15
RINL	0.826	0.405	0.421	25.255	13.267	1.904	0.564	1164367	2.73255e-18	4.68689e-17
ABI2	1.088	0.667	0.421	32.892	22.587	1.456	0.563	1161777	3.26293e-13	3.52427e-12
HLA-DMB	0.659	0.238	0.421	18.941	7.513	2.521	0.559	1153999	5.30246e-22	1.26027e-20
MPLKIP	3.979	3.559	0.421	85.031	74.18	1.146	0.537	1.10985e+06	0.000745991	0.0023439
MRPL48	1.372	0.951	0.42	41.344	31.146	1.327	0.566	1.16978e+06	2.08703e-12	2.09152e-11
COPA	1.512	1.092	0.42	44.399	34.76	1.277	0.565	1.16737e+06	1.9343e-11	1.7466e-10
COA1	1.252	0.832	0.42	37.678	27.817	1.354	0.563	1163550	3.95063e-12	3.82525e-11
CNDP2	1.272	0.852	0.42	37.78	28.055	1.347	0.563	1.16329e+06	4.8207e-12	4.62677e-11
USP15	0.997	0.577	0.42	30.448	19.496	1.562	0.563	1.16293e+06	1.65416e-14	2.03463e-13
BEX4	2.268	1.848	0.42	61.507	51.117	1.203	0.563	1162417	3.18988e-09	2.24692e-08
BTF3L4	2.622	2.201	0.42	68.33	58.25	1.173	0.562	1161255	8.87735e-09	5.92354e-08
CRIM1	0.88	0.461	0.42	26.782	15.644	1.712	0.562	1160493	6.635e-16	9.29799e-15
SLC7A2	2.453	2.033	0.42	63.747	53.733	1.186	0.559	1155181	2.91249e-08	1.82251e-07
CXCL12	2.594	2.175	0.42	65.58	55.777	1.176	0.556	1.14754e+06	2.3243e-07	1.29584e-06
S100A16	3.012	2.592	0.42	72.811	61.864	1.177	0.548	1.13106e+06	1.26837e-05	5.49193e-05
HIGD1A	3.151	2.731	0.42	75.56	64.004	1.181	0.545	1124482	4.96594e-05	0.000194601
GALT	1.832	1.413	0.419	51.935	42.701	1.216	0.567	1.17161e+06	4.53717e-11	3.94749e-10
PUM1	1.403	0.985	0.419	42.057	31.764	1.324	0.567	1.17028e+06	2.32756e-12	2.31884e-11
PSMC4	1.87	1.451	0.419	51.833	42.463	1.221	0.564	1164178	4.38558e-10	3.3964e-09
THG1L	1.095	0.677	0.419	33.401	23.157	1.442	0.564	1.16412e+06	1.84751e-13	2.04899e-12
PDE4D	0.665	0.247	0.419	19.654	8.274	2.375	0.559	1.15505e+06	3.30186e-21	7.3414e-20
FOLR2	0.654	0.235	0.419	18.432	6.8	2.711	0.558	1.15319e+06	7.86773e-23	2.05933e-21
NDUFS4	3.333	2.914	0.419	78.921	68.711	1.149	0.553	1142769	1.3296e-06	6.6749e-06
POP7	1.713	1.295	0.418	48.88	38.992	1.254	0.566	1.16865e+06	4.83557e-11	4.1973e-10
TIMM44	1.469	1.051	0.418	43.483	32.763	1.327	0.565	1167487	1.00737e-11	9.41599e-11
AL031058.1	0.906	0.488	0.418	27.495	17.023	1.615	0.56	1.15687e+06	1.75237e-14	2.14692e-13
MSN	0.983	0.565	0.418	29.124	18.64	1.562	0.559	1155344	1.94961e-13	2.15709e-12
MRPL40	2.6	2.182	0.418	67.821	56.776	1.195	0.558	1151401	1.00583e-07	5.89188e-07
CCDC88C	0.736	0.319	0.417	23.218	10.747	2.16	0.565	1167591	1.94609e-21	4.40594e-20
AGFG2	1.179	0.761	0.417	35.947	25.678	1.4	0.564	1164495	8.77919e-13	9.10706e-12
GPRC5C	1.764	1.347	0.417	49.694	40.846	1.217	0.563	1.16217e+06	5.43939e-10	4.16058e-09
HDAC2	1.328	0.911	0.417	39.002	28.911	1.349	0.562	1160926	1.83908e-11	1.66385e-10
AC010642.2	2.149	1.734	0.416	59.674	50.071	1.192	0.567	1.17155e+06	1.92616e-10	1.55042e-09
ZNF444	1.377	0.961	0.416	41.446	31.669	1.309	0.566	1168338	4.19723e-12	4.05558e-11
YME1L1	1.203	0.786	0.416	36.66	26.058	1.407	0.565	1166462	5.43443e-13	5.77253e-12
CTNND1	1.225	0.809	0.416	37.169	26.724	1.391	0.564	1164584	1.62604e-12	1.64282e-11
SAR1A	2.216	1.8	0.416	58.758	50.166	1.171	0.563	1.16331e+06	2.03449e-09	1.46687e-08
GYPC	1.423	1.007	0.416	39.919	29.054	1.374	0.562	1.16142e+06	1.84152e-11	1.66524e-10
PECR	2.215	1.8	0.416	59.776	49.406	1.21	0.562	1.16093e+06	3.85794e-09	2.68799e-08
LCP1	0.712	0.297	0.416	20.774	9.177	2.264	0.559	1155385	5.21606e-20	1.05627e-18
TMOD3	0.938	0.522	0.416	28.004	18.022	1.554	0.559	1.15436e+06	1.41532e-13	1.59341e-12
ARF4	2.696	2.28	0.416	67.719	57.347	1.181	0.555	1.14633e+06	3.50651e-07	1.90362e-06
MORF4L2	2.992	2.576	0.416	73.829	62.767	1.176	0.552	1.14071e+06	1.71133e-06	8.45666e-06
BABAM1	1.677	1.262	0.415	49.185	38.564	1.275	0.567	1171116	2.03891e-11	1.83749e-10
TOMM70	1.389	0.974	0.415	41.853	31.574	1.326	0.567	1169971	2.38781e-12	2.37632e-11
CFLAR	1.636	1.221	0.415	47.556	38.136	1.247	0.566	1.16942e+06	2.81696e-11	2.50591e-10
EMG1	1.503	1.088	0.415	44.196	34.475	1.282	0.565	1.16736e+06	1.77196e-11	1.60624e-10
HUWE1	1.033	0.618	0.415	30.957	20.875	1.483	0.561	1.15781e+06	4.29419e-13	4.6034e-12
DHX15	1.162	0.747	0.415	34.623	25.155	1.376	0.56	1157114	9.6239e-12	9.02271e-11
SLC25A37	1.654	1.24	0.414	47.251	36.186	1.306	0.567	1170456	1.27974e-11	1.17843e-10
MAN1A1	1.71	1.296	0.414	49.287	39.087	1.261	0.565	1166079	1.16465e-10	9.65439e-10
SLC35C2	1.382	0.968	0.414	40.733	31.669	1.286	0.564	1.16486e+06	1.31862e-11	1.21243e-10
IRF2BP2	2.145	1.731	0.414	57.332	49.073	1.168	0.562	1.1616e+06	2.79111e-09	1.97726e-08
DDX42	0.896	0.482	0.414	27.189	16.453	1.653	0.561	1.15831e+06	4.85916e-15	6.31928e-14
FAM49B	0.887	0.472	0.414	27.088	16.405	1.651	0.561	1157676	6.14609e-15	7.91001e-14
MRPL28	2.055	1.641	0.413	56.619	47.646	1.188	0.567	1169908	2.05402e-10	1.64622e-09
NHSL1	0.992	0.578	0.413	30.55	19.02	1.606	0.564	1164695	5.42188e-15	7.03634e-14
ALG3	2.021	1.608	0.413	56.314	45.839	1.229	0.563	1.16311e+06	1.22018e-09	9.03605e-09
EHBP1	1.292	0.879	0.413	38.493	28.578	1.347	0.563	1.16178e+06	1.12288e-11	1.0412e-10
CMTM7	0.772	0.359	0.413	23.931	12.458	1.921	0.562	1159818	6.29516e-18	1.04976e-16
SUMO3	1.948	1.536	0.412	54.786	45.554	1.203	0.566	1169869	1.43813e-10	1.17849e-09
RETREG2	1.609	1.197	0.412	47.658	37.565	1.269	0.566	1.16928e+06	2.6564e-11	2.37215e-10
MRPL16	1.956	1.544	0.412	54.379	44.318	1.227	0.565	1.16724e+06	2.64942e-10	2.09723e-09
ARID3A	1.703	1.291	0.412	48.473	38.992	1.243	0.564	1.16514e+06	1.44019e-10	1.17915e-09
EMP2	2.231	1.819	0.412	60.081	50.88	1.181	0.563	1.16315e+06	2.40337e-09	1.71696e-08
TNIP1	1.532	1.12	0.412	44.196	34.712	1.273	0.563	1162442	9.77807e-11	8.20054e-10
SVIP	2.071	1.659	0.412	56.314	47.171	1.194	0.563	1.16182e+06	2.05384e-09	1.47956e-08
BCL7B	0.963	0.551	0.412	29.328	18.783	1.561	0.562	1.15972e+06	3.12948e-14	3.7574e-13
IGLC2	0.83	0.417	0.412	23.829	13.172	1.809	0.557	1149867	3.79649e-15	4.99313e-14
CCDC25	1.505	1.094	0.411	42.872	34.57	1.24	0.562	1.1607e+06	1.46257e-10	1.19641e-09
PLSCR1	1.134	0.723	0.411	33.707	23.062	1.462	0.561	1.15902e+06	1.53596e-12	1.55602e-11
TMEM97	3.789	3.378	0.411	80.855	70.09	1.154	0.534	1102990	0.00204001	0.00582905
MLX	1.552	1.142	0.41	46.13	36.329	1.27	0.566	1169702	1.51804e-11	1.38961e-10
TMEM11	1.336	0.926	0.41	40.224	30.147	1.334	0.565	1167570	2.91803e-12	2.87477e-11
MRPL1	1.624	1.214	0.41	46.945	37.803	1.242	0.564	1164305	1.32152e-10	1.08725e-09
UBE2G2	0.987	0.577	0.41	30.55	19.544	1.563	0.564	1.16389e+06	1.13012e-14	1.41722e-13
ERBB3	2.176	1.766	0.41	59.572	50.309	1.184	0.563	1.16335e+06	2.11381e-09	1.51884e-08
CCDC47	1.384	0.974	0.41	40.733	31.479	1.294	0.561	1.15912e+06	9.14196e-11	7.70874e-10
PUM2	1.379	0.969	0.41	40.326	31.621	1.275	0.561	1.15901e+06	9.36535e-11	7.87214e-10
GLDC	0.807	0.398	0.41	23.829	13.314	1.79	0.558	1.15142e+06	1.92341e-15	2.59759e-14
RHOC	2.683	2.273	0.41	68.534	58.393	1.174	0.556	1.14904e+06	1.96253e-07	1.10474e-06
COL2A1	1.321	0.911	0.41	35.234	26.201	1.345	0.552	1140415	5.38952e-09	3.69017e-08
MANBAL	1.406	0.997	0.409	42.566	32.049	1.328	0.566	1169883	3.12937e-12	3.0716e-11
POP5	1.804	1.395	0.409	51.426	42.273	1.217	0.566	1168738	1.01412e-10	8.47076e-10
NOLC1	1.06	0.651	0.409	32.383	22.111	1.465	0.562	1.16101e+06	3.10847e-13	3.35938e-12
CHD7	0.782	0.373	0.409	24.644	13.362	1.844	0.562	1160706	1.79591e-17	2.88617e-16
KHDRBS3	0.856	0.447	0.409	24.644	13.409	1.838	0.559	1.15339e+06	1.11019e-15	1.53269e-14
CAPN7	0.78	0.371	0.409	23.422	12.886	1.818	0.558	1.15243e+06	5.52539e-16	7.78407e-15
PSMB3	3.574	3.165	0.409	82.892	70.613	1.174	0.536	1.10757e+06	0.00103229	0.00314571
TSTD1	3.45	3.042	0.409	79.735	67.523	1.181	0.529	1093017	0.00795428	0.0197512
PFKL	1.698	1.291	0.408	48.676	39.23	1.241	0.564	1165579	1.33089e-10	1.09399e-09
ATE1	0.923	0.515	0.408	28.615	17.309	1.653	0.563	1163193	1.5351e-15	2.08527e-14
TULP4	0.848	0.44	0.408	25.764	13.742	1.875	0.562	1161297	3.70848e-17	5.81422e-16
RAD21	1.486	1.078	0.408	43.177	33.524	1.288	0.562	1.16123e+06	9.9485e-11	8.3135e-10
SHOC2	1.042	0.634	0.408	31.466	20.827	1.511	0.562	1.16042e+06	1.55728e-13	1.74374e-12
TMEM181	0.861	0.453	0.408	26.375	15.026	1.755	0.562	1159590	4.89999e-16	6.92925e-15
AAED1	0.712	0.304	0.408	21.69	11.46	1.893	0.557	1149578	1.73074e-16	2.56442e-15
TALDO1	2.762	2.354	0.408	69.348	59.058	1.174	0.555	1.14589e+06	4.32885e-07	2.32027e-06
NDUFV2	3.749	3.341	0.408	84.929	72.325	1.174	0.527	1.08807e+06	0.0153387	0.0352411
TRMT10C	1.556	1.149	0.407	45.825	35.378	1.295	0.565	1.16646e+06	3.54078e-11	3.11408e-10
TMED5	1.711	1.303	0.407	49.593	39.943	1.242	0.563	1.16341e+06	3.19686e-10	2.51771e-09
SMARCA1	1.889	1.481	0.407	52.342	43.795	1.195	0.563	1161960	1.0575e-09	7.88779e-09
NUTM2B-AS1	1.022	0.615	0.407	31.365	20.78	1.509	0.562	1161581	8.87276e-14	1.02116e-12
ABCD3	1.521	1.114	0.407	44.501	35.806	1.243	0.562	1.16135e+06	1.82724e-10	1.47463e-09
IARS2	2.241	1.833	0.407	60.896	51.26	1.188	0.562	1161164	4.45519e-09	3.08793e-08
NASP	1.528	1.121	0.407	43.686	34.237	1.276	0.562	1160722	1.46695e-10	1.19947e-09
GOLGA2	1.052	0.645	0.407	31.976	21.778	1.468	0.561	1158378	7.12092e-13	7.47857e-12
ATP1B3	1.16	0.753	0.407	34.216	24.204	1.414	0.559	1155303	1.21145e-11	1.11831e-10
TNFSF12	0.886	0.479	0.407	27.189	17.071	1.593	0.559	1.15482e+06	4.33145e-14	5.12449e-13
MPP1	0.918	0.511	0.407	26.884	16.548	1.625	0.558	1.15202e+06	9.80395e-14	1.12347e-12
SLC38A2	2.752	2.345	0.407	67.821	58.012	1.169	0.549	1.1338e+06	5.9732e-06	2.72855e-05
RPUSD4	1.139	0.732	0.406	35.234	24.822	1.419	0.564	1.16395e+06	6.53784e-13	6.90266e-12
ZNF106	1.15	0.744	0.406	34.827	24.584	1.417	0.561	1158754	4.22257e-12	4.07794e-11
TNS3	0.906	0.499	0.406	27.902	17.071	1.634	0.561	1.15831e+06	1.05825e-14	1.3305e-13
FNIP2	0.941	0.536	0.406	28.31	17.499	1.618	0.56	1156537	3.93269e-14	4.6795e-13
SMYD2	1.368	0.961	0.406	39.613	31.431	1.26	0.559	1.1549e+06	3.25065e-10	2.55683e-09
CRIP1	0.552	0.146	0.406	15.275	4.375	3.492	0.555	1146568	2.67649e-26	9.24109e-25
GGCT	1.503	1.098	0.405	43.89	33.619	1.306	0.565	1.16591e+06	2.2741e-11	2.04516e-10
TGM2	0.961	0.557	0.405	28.31	17.499	1.618	0.559	1.15386e+06	1.36409e-13	1.53852e-12
CMIP	0.845	0.44	0.405	25.662	15.644	1.64	0.558	1.15241e+06	2.47033e-14	2.99692e-13
ADRM1	2.225	1.82	0.405	60.591	49.406	1.226	0.556	1147300	1.44501e-07	8.26673e-07
PMM1	2.643	2.238	0.405	67.515	57.156	1.181	0.554	1.14377e+06	6.31023e-07	3.30333e-06
MCCC2	1.145	0.741	0.404	34.725	25.059	1.386	0.561	1.15891e+06	4.74013e-12	4.55415e-11
AL391056.1	0.638	0.234	0.404	18.839	7.751	2.431	0.558	1.15173e+06	4.77433e-21	1.0404e-19
MAFG	0.757	0.353	0.404	22.709	12.03	1.888	0.558	1151490	2.23212e-16	3.28118e-15
NIPBL	0.952	0.548	0.404	28.31	18.26	1.55	0.557	1.15067e+06	9.52968e-13	9.84716e-12
NDUFA4	6.633	6.23	0.403	98.778	93.533	1.056	0.566	1169143	3.09544e-09	2.18454e-08
FAM133B	1.645	1.242	0.403	48.065	38.136	1.26	0.566	1168435	4.0909e-11	3.58098e-10
WDR33	2.026	1.623	0.403	57.026	47.884	1.191	0.565	1.1674e+06	4.55784e-10	3.51956e-09
HCFC1R1	1.724	1.321	0.403	49.389	40.751	1.212	0.564	1164310	2.71767e-10	2.14759e-09
RNASEH1-AS1	0.881	0.477	0.403	26.884	16.643	1.615	0.559	1.15428e+06	3.60399e-14	4.31597e-13
DKC1	1.07	0.667	0.403	31.874	22.111	1.442	0.559	1153400	6.25604e-12	5.95042e-11
MFSD1	0.904	0.501	0.403	27.597	17.784	1.552	0.558	1.15246e+06	2.50034e-13	2.73553e-12
PRKAR1A	2.662	2.259	0.403	67.719	58.107	1.165	0.556	1.14892e+06	1.95908e-07	1.10313e-06
HPCAL1	1.287	0.884	0.402	38.493	28.531	1.349	0.563	1.16199e+06	1.0243e-11	9.55979e-11
PARVB	0.886	0.484	0.402	27.393	16.025	1.709	0.562	1.16135e+06	7.87779e-16	1.09817e-14
WAC	1.264	0.861	0.402	37.882	28.436	1.332	0.561	1.15815e+06	3.62129e-11	3.18338e-10
COPZ1	2.285	1.883	0.402	61.813	51.783	1.194	0.56	1.15738e+06	1.33653e-08	8.74569e-08
POLR3K	1.072	0.669	0.402	31.874	22.064	1.445	0.559	1154560	3.84045e-12	3.7302e-11
VWA1	1.016	0.614	0.402	30.041	20.019	1.501	0.559	1153449	1.33388e-12	1.36318e-11
BEST1	1.149	0.747	0.402	33.096	23.157	1.429	0.558	1152560	1.79887e-11	1.62984e-10
MRPL19	2.116	1.715	0.401	57.637	48.217	1.195	0.563	1.16225e+06	2.16417e-09	1.55263e-08
CAMK2D	1.336	0.935	0.401	40.122	30.528	1.314	0.562	1161444	2.91939e-11	2.59083e-10
CTDNEP1	1.125	0.724	0.401	34.623	24.489	1.414	0.562	1.1608e+06	1.74895e-12	1.76317e-11
UBQLN1	1.037	0.635	0.401	31.874	22.159	1.438	0.56	1.15699e+06	1.4995e-12	1.52573e-11
SLC35B2	1.075	0.674	0.401	32.79	23.11	1.419	0.56	1156817	3.11905e-12	3.06309e-11
ETS2	0.956	0.555	0.401	27.902	17.641	1.582	0.557	1149564	9.19413e-13	9.51628e-12
LSM3	3.03	2.629	0.401	75.153	64.574	1.164	0.553	1.14261e+06	1.20237e-06	6.06399e-06
SPI1	0.703	0.301	0.401	19.348	9.13	2.119	0.553	1141211	1.73673e-16	2.57124e-15
CHCHD7	2.166	1.766	0.4	59.572	50.214	1.186	0.564	1165547	1.12319e-09	8.34767e-09
SUZ12	0.952	0.551	0.4	29.735	18.878	1.575	0.562	1.16141e+06	1.74194e-14	2.13694e-13
SMARCB1	1.588	1.188	0.4	45.927	36.234	1.268	0.562	1160942	2.59848e-10	2.06216e-09
RALA	1.257	0.857	0.4	37.576	28.436	1.321	0.561	1.15883e+06	2.70857e-11	2.41295e-10
SEC13	1.318	0.918	0.4	38.9	29.624	1.313	0.561	1.158e+06	6.3388e-11	5.41621e-10
DYNC1H1	1.187	0.787	0.4	34.42	24.584	1.4	0.557	1151291	6.56406e-11	5.5984e-10
ZNF331	1.062	0.662	0.4	31.263	21.778	1.435	0.557	1.15012e+06	1.71583e-11	1.55916e-10
PIK3R1	1.013	0.613	0.4	29.939	20.304	1.475	0.556	1148853	1.02195e-11	9.54264e-11
[truncated: 6,095 more rows]

## Sheet: P3|up
feature	log2Mean	log2Mean_other	log2FC	percentage	percentage_other	percentage_fold_change	auroc	mwu_U	mwu_pval	mwu_qval
H2AFZ	6.535	2.974	3.561	97.207	69.58	1.397	0.909	472664	0	0
HMGB2	5.434	1.579	3.855	92.179	45.01	2.048	0.9	468365	0	0
TUBA1B	6.331	3.05	3.281	97.765	69.718	1.402	0.894	465107	0	0
STMN1	5.688	1.901	3.787	93.296	49.759	1.875	0.891	463425	0	0
BIRC5	3.723	0.281	3.442	80.447	8.672	9.277	0.879	457478	0	0
CKS2	4.932	1.666	3.266	92.179	46.972	1.962	0.877	456198	0	0
TUBB	6.115	3.422	2.693	96.648	74.948	1.29	0.868	451604	0	0
PTTG1	4.167	0.59	3.577	81.564	18.41	4.43	0.867	450872	0	0
CENPW	3.278	0.295	2.983	77.654	9.601	8.088	0.863	448958	0	0
CKS1B	5.107	2.156	2.951	92.737	56.607	1.638	0.862	448522	0	0
CDKN3	3.21	0.247	2.963	75.978	8.018	9.476	0.857	445640	0	0
HMGB1	6.305	4.333	1.971	97.207	85.41	1.138	0.852	443322	0	0
RRM2	3.4	0.253	3.147	74.302	8.087	9.188	0.85	442280	0	0
SMC4	3.298	0.506	2.792	77.654	16.621	4.672	0.846	440060	0	0
HMGN2	5.178	2.814	2.363	94.972	68.961	1.377	0.841	437209	0	0
UBE2C	3.617	0.389	3.228	74.302	12.251	6.065	0.84	437011	0	0
CENPF	3.372	0.144	3.228	68.156	4.336	15.719	0.828	430924	0	0
DTYMK	3.834	1.155	2.68	81.006	35.1	2.308	0.827	430080	0	0
TOP2A	3.011	0.144	2.867	68.156	4.646	14.671	0.827	430054	0	0
RAN	6.213	4.365	1.849	97.765	83.345	1.173	0.811	421864	1.26117e-44	1.34945e-42
MAD2L1	2.668	0.202	2.466	66.48	6.366	10.443	0.811	421763	0	0
TYMS	3.486	1.121	2.365	81.006	33.242	2.437	0.81	421410	0	0
UBE2S	3.115	0.58	2.535	72.626	19.098	3.803	0.808	420322	0	0
H2AFV	4.316	2.205	2.112	89.385	58.465	1.529	0.806	419294	1.4013e-45	1.55544e-43
ZWINT	2.371	0.189	2.182	64.246	6.194	10.372	0.798	415254	0	0
RPA3	3.996	1.933	2.062	85.475	52.959	1.614	0.798	414925	8.40779e-45	9.15048e-43
PTMA	8.598	7.435	1.163	100	98.245	1.018	0.797	414654	9.8217e-41	9.18502e-39
LSM4	4.714	2.782	1.931	89.385	67.103	1.332	0.797	414333	7.73377e-42	7.49612e-40
AURKB	2.458	0.164	2.294	62.57	5.747	10.888	0.794	413078	0	0
PCLAF	2.933	0.496	2.437	68.715	15.348	4.477	0.791	411315	0	0
KPNA2	3.365	0.851	2.514	74.86	26.807	2.793	0.791	411260	0	0
RANBP1	5.066	3.186	1.88	93.296	72.746	1.282	0.789	410172	3.61827e-39	3.26874e-37
H2AFX	2.809	0.583	2.226	69.274	19.546	3.544	0.788	409712	0	0
TUBB4B	3.952	1.552	2.4	80.447	43.944	1.831	0.784	407785	5.74532e-44	5.97374e-42
NUSAP1	2.385	0.214	2.171	61.453	7.708	7.972	0.783	407299	0	0
CENPN	2.437	0.39	2.048	65.363	13.558	4.821	0.783	407230	0	0
CCNB1	2.56	0.148	2.413	59.777	5.058	11.817	0.782	406987	0	0
PBK	2.181	0.053	2.129	56.983	1.686	33.795	0.779	405034	0	0
CCNA2	2.081	0.083	1.999	57.542	2.891	19.907	0.777	404170	0	0
TPX2	2.033	0.079	1.954	57.542	2.753	20.902	0.777	404076	0	0
SRSF3	4.973	3.247	1.726	95.531	73.4	1.302	0.776	403656	6.18692e-36	5.11727e-34
LSM5	4.592	2.881	1.711	91.061	69.959	1.302	0.775	403346	4.67611e-36	3.93767e-34
PGP	2.952	0.91	2.043	72.626	28.217	2.574	0.774	402440	0	0
MKI67	2.041	0.12	1.92	58.101	3.785	15.349	0.774	402406	0	0
DEK	4.143	2.295	1.848	84.916	59.119	1.436	0.773	402038	9.10771e-37	7.88347e-35
ATP5IF1	5.629	4.208	1.421	96.648	83.861	1.152	0.771	401163	2.4369e-34	1.92982e-32
SNRPD1	4.941	3.326	1.615	94.972	74.948	1.267	0.766	398563	1.82218e-33	1.40709e-31
CBX3	4.196	2.486	1.71	89.385	62.629	1.427	0.766	398390	1.84581e-34	1.48062e-32
DNAJC9	2.407	0.578	1.829	67.598	19.339	3.495	0.766	398245	0	0
ARL6IP1	4.461	2.29	2.171	84.916	58.706	1.446	0.764	397414	1.38754e-34	1.11784e-32
CDC20	2.25	0.157	2.094	56.425	5.299	10.647	0.763	396714	0	0
DHFR	2.183	0.452	1.731	64.804	14.522	4.463	0.762	396460	0	0
UBE2T	2.278	0.275	2.002	58.659	9.463	6.199	0.761	395955	0	0
HSP90AA1	6.675	5.237	1.437	97.765	88.851	1.1	0.76	395286	1.3308e-31	9.86701e-30
CDK1	2.182	0.149	2.033	55.307	5.334	10.369	0.759	394572	0	0
SNRPB	4.696	3.074	1.622	92.737	70.785	1.31	0.758	394437	7.51413e-32	5.59352e-30
JPT1	3.805	1.814	1.991	83.24	49.656	1.676	0.757	393957	9.99719e-35	8.08903e-33
PRDX2	6.087	4.619	1.468	98.883	86.752	1.14	0.756	393368	8.80278e-31	6.37431e-29
CCDC34	2.324	0.561	1.763	65.922	17.55	3.756	0.756	393140	0	0
TMEM106C	2.635	0.812	1.822	69.274	26.084	2.656	0.754	392352	0	0
CENPM	1.87	0.182	1.688	55.866	6.125	9.121	0.753	391827	0	0
MZT1	2.395	0.643	1.752	67.039	21.06	3.183	0.753	391745	0	0
ANP32B	5.056	3.581	1.475	94.972	77.426	1.227	0.752	391260	4.25678e-30	2.93403e-28
SNRPG	5.846	4.607	1.239	98.883	86.545	1.143	0.75	390390	1.69113e-29	1.12e-27
HIST1H4C	5.147	2.704	2.444	85.475	62.526	1.367	0.75	390362	8.36377e-31	6.08007e-29
SMC2	1.871	0.26	1.611	57.542	8.706	6.609	0.75	390248	0	0
KIF20B	1.797	0.155	1.642	54.749	5.403	10.134	0.75	389990	0	0
H1FX	3.342	1.458	1.885	75.978	42.154	1.802	0.749	389786	5.34947e-35	4.36639e-33
HMGA1	3.716	1.762	1.954	82.682	47.178	1.753	0.749	389434	3.75567e-33	2.85277e-31
DUT	4.112	2.418	1.694	87.151	61.872	1.409	0.748	389022	2.86224e-30	1.99499e-28
PLK1	1.892	0.083	1.808	51.397	2.787	18.439	0.746	387923	0	0
GLRX5	3.852	2.181	1.671	87.709	57.743	1.519	0.746	387849	2.85527e-30	1.99499e-28
CKAP2	1.988	0.324	1.663	58.101	10.633	5.464	0.744	386890	0	0
HMMR	1.844	0.085	1.759	50.838	2.891	17.588	0.743	386486	0	0
LBR	3.573	1.882	1.691	82.682	51.996	1.59	0.743	386402	1.25821e-30	9.04065e-29
HMGB3	2.021	0.337	1.685	57.542	10.771	5.342	0.741	385204	0	0
HNRNPA1	6.704	5.541	1.163	99.441	91.879	1.082	0.74	384926	3.59455e-27	2.16487e-25
PSIP1	2.48	0.825	1.655	68.715	26.6	2.583	0.74	384856	2.85529e-41	2.71106e-39
PA2G4	4.246	2.612	1.635	89.944	63.558	1.415	0.739	384411	4.49592e-28	2.82666e-26
SNRPF	5.131	3.782	1.349	94.972	79.56	1.194	0.739	384376	3.9926e-27	2.38148e-25
ASPM	2.115	0.111	2.004	50.279	3.579	14.049	0.738	383853	0	0
CALM2	6.347	5.055	1.293	97.207	88.3	1.101	0.736	382846	2.37363e-26	1.38042e-24
AURKA	1.842	0.084	1.758	49.162	2.891	17.008	0.734	382023	0	0
H3F3A	7.657	6.781	0.876	100	95.664	1.045	0.733	381451	9.25153e-26	5.1703e-24
DEPDC1	1.695	0.036	1.659	47.486	1.204	39.427	0.732	380990	0	0
HNRNPA2B1	5.062	3.662	1.401	92.737	78.321	1.184	0.732	380539	1.29398e-25	7.16697e-24
PPIA	7.538	6.726	0.811	100	96.696	1.034	0.731	380454	2.30184e-25	1.25255e-23
CCNB2	1.963	0.182	1.781	50.838	6.16	8.253	0.731	380308	0	0
SKA2	2.306	0.758	1.548	65.922	24.295	2.713	0.73	379834	2.43682e-40	2.25618e-38
C19orf48	3.501	1.871	1.63	81.006	50.172	1.615	0.73	379590	6.12132e-28	3.79726e-26
RNASEH2C	4.175	2.725	1.45	90.503	67.309	1.345	0.728	378476	2.55058e-25	1.38386e-23
GGH	4.522	2.914	1.607	89.944	67.722	1.328	0.728	378440	2.79638e-25	1.51281e-23
TPRKB	2.978	1.45	1.527	75.978	43.565	1.744	0.727	378312	5.80729e-29	3.7788e-27
TROAP	1.625	0.078	1.548	47.486	2.581	18.399	0.726	377851	0	0
YBX1	6.847	5.703	1.144	100	92.842	1.077	0.726	377692	2.70695e-24	1.36892e-22
CENPX	4.567	2.981	1.585	90.503	68.341	1.324	0.725	377316	8.61004e-25	4.55207e-23
PRC1	1.5	0.051	1.45	46.369	1.721	26.949	0.724	376828	0	0
NUCKS1	4.789	3.348	1.441	90.503	72.608	1.246	0.724	376748	2.43129e-24	1.23624e-22
TMEM14C	4.719	3.431	1.288	92.737	75.877	1.222	0.724	376658	3.60325e-24	1.79776e-22
FABP5	4.009	2.09	1.919	83.24	50.103	1.661	0.723	376310	1.66877e-26	9.76599e-25
MRPL37	3.754	2.261	1.493	87.709	58.706	1.494	0.723	376036	4.10383e-25	2.20729e-23
MND1	1.429	0.074	1.355	46.927	2.374	19.764	0.723	376030	0	0
CDCA3	1.738	0.088	1.649	46.927	3.097	15.152	0.723	375924	0	0
BOLA3	4.203	2.756	1.446	91.62	67.688	1.354	0.723	375888	2.88136e-24	1.44924e-22
ANAPC11	5.704	4.612	1.092	97.207	85.857	1.132	0.722	375621	1.50308e-23	7.28444e-22
SGO2	1.578	0.086	1.492	46.927	2.787	16.836	0.722	375556	0	0
NUDT1	1.789	0.362	1.427	55.307	11.562	4.783	0.722	375482	0	0
RAD23A	3.929	2.425	1.503	89.944	62.147	1.447	0.722	375306	1.82992e-24	9.3815e-23
CENPA	1.52	0.054	1.465	45.81	1.789	25.601	0.721	375119	0	0
TUBG1	2.14	0.676	1.464	63.128	21.404	2.949	0.72	374739	3.4329e-40	3.14711e-38
TMEM160	3.025	1.514	1.511	79.33	43.599	1.82	0.72	374450	3.80474e-27	2.28407e-25
CDT1	1.707	0.276	1.432	51.955	8.913	5.829	0.72	374302	0	0
NUF2	1.61	0.048	1.562	45.251	1.721	26.3	0.719	374231	0	0
LSM3	4.035	2.678	1.357	86.034	66.827	1.287	0.719	374216	1.07712e-23	5.23372e-22
PTGES3	5.13	3.893	1.237	95.531	80.282	1.19	0.719	373792	5.96744e-23	2.7286e-21
HNRNPA3	4.692	3.319	1.374	93.855	75.086	1.25	0.719	373777	4.29751e-23	1.99942e-21
LSM8	3.33	1.898	1.432	81.006	52.615	1.54	0.718	373648	5.43711e-25	2.89927e-23
GMNN	2.143	0.703	1.44	62.57	22.987	2.722	0.718	373411	1.06497e-37	9.39296e-36
TUBA1C	2.243	0.563	1.68	57.542	17.825	3.228	0.718	373376	1.96182e-44	2.07392e-42
MCM7	2.003	0.558	1.445	59.777	18.307	3.265	0.718	373368	1.69557e-43	1.75302e-41
ITGB3BP	1.788	0.333	1.455	53.073	11.356	4.674	0.718	373350	0	0
RAD21	2.587	1.123	1.464	70.95	34.48	2.058	0.717	373047	1.11449e-29	7.51473e-28
TMPO	2.184	0.795	1.389	65.363	25.533	2.56	0.715	371789	2.34808e-34	1.86742e-32
TMEM14B	4.037	2.683	1.354	88.268	66.758	1.322	0.713	371130	1.63999e-22	7.24947e-21
BSG	4.445	2.976	1.469	93.855	70.062	1.34	0.713	371004	2.91002e-22	1.26828e-20
CDCA8	1.439	0.052	1.387	44.134	1.824	24.199	0.713	370829	0	0
RBMX	3.602	2.132	1.47	83.799	56.022	1.496	0.713	370770	2.3805e-23	1.13302e-21
COMMD4	2.897	1.477	1.42	73.743	43.634	1.69	0.712	370435	1.84636e-25	1.01659e-23
NME4	4.621	3.235	1.386	93.296	72.677	1.284	0.712	370358	6.57163e-22	2.81145e-20
ANP32E	2.399	0.969	1.43	65.363	30.764	2.125	0.712	370196	3.72232e-30	2.57518e-28
BUB3	2.419	1.003	1.416	67.598	31.383	2.154	0.711	369984	1.16306e-29	7.81394e-28
RBX1	4.743	3.555	1.188	93.855	78.39	1.197	0.711	369724	1.70393e-21	7.12589e-20
TK1	1.548	0.194	1.354	48.045	6.538	7.348	0.711	369593	0	0
ACTB	7.416	6.608	0.808	100	96.834	1.033	0.71	369552	2.94986e-21	1.21453e-19
RHNO1	1.785	0.496	1.289	57.542	16.449	3.498	0.709	369044	2.18603e-43	2.24768e-41
NAP1L1	5.222	3.911	1.31	95.531	79.525	1.201	0.708	368137	6.7809e-21	2.72554e-19
ILF2	3.558	2.058	1.5	80.447	52.959	1.519	0.708	368102	1.01204e-22	4.53832e-21
TPGS2	2.428	1.036	1.392	67.039	32.553	2.059	0.707	367601	6.11987e-28	3.79726e-26
YWHAH	2.662	1.25	1.411	72.626	36.889	1.969	0.706	367421	4.67235e-26	2.6591e-24
POLE3	2.222	0.873	1.35	65.922	27.323	2.413	0.706	367332	1.37496e-30	9.80386e-29
PHF19	1.351	0.125	1.227	45.251	4.095	11.05	0.706	367189	0	0
NASP	2.586	1.168	1.418	69.832	35.237	1.982	0.705	366532	2.76982e-26	1.60581e-24
NOP58	2.763	1.32	1.443	72.067	38.816	1.857	0.705	366467	4.87436e-25	2.61417e-23
PHGDH	2.565	1.098	1.466	68.156	32.209	2.116	0.704	366373	1.83587e-27	1.12757e-25
TOMM40	2.758	1.364	1.394	74.86	39.745	1.883	0.703	365500	2.62347e-24	1.33032e-22
SAC3D1	2.691	1.338	1.353	72.626	40.055	1.813	0.703	365426	3.14049e-24	1.57532e-22
SRSF2	4.553	3.302	1.251	92.737	74.88	1.238	0.702	365400	4.74705e-20	1.79924e-18
CDCA4	1.497	0.269	1.228	49.162	9.291	5.291	0.702	365320	0	0
H1F0	4.516	3.008	1.508	90.503	68.548	1.32	0.702	365265	2.93479e-20	1.13077e-18
NPM1	7.049	6.138	0.911	98.883	93.875	1.053	0.702	365204	9.96416e-20	3.66469e-18
KNSTRN	1.544	0.152	1.392	44.693	5.403	8.272	0.702	364946	0	0
SNRPA1	2.474	1.103	1.372	68.715	33.482	2.052	0.701	364810	3.5782e-26	2.05526e-24
CHCHD2	6.585	5.828	0.756	98.324	93.496	1.052	0.7	364348	1.96026e-19	7.06987e-18
RAD51C	1.845	0.554	1.291	55.866	19.167	2.915	0.7	364280	2.59559e-36	2.22599e-34
DLGAP5	1.388	0.061	1.327	41.899	1.961	21.361	0.7	364269	0	0
PIMREG	1.495	0.026	1.469	40.782	0.964	42.326	0.7	364153	0	0
MXD3	1.533	0.177	1.355	45.251	6.194	7.306	0.7	364124	0	0
CDK4	3.428	2.016	1.412	83.799	53.544	1.565	0.7	364050	4.54616e-21	1.84725e-19
RAD51AP1	1.252	0.074	1.178	42.458	2.546	16.673	0.7	364015	0	0
HSPE1	7.365	6.571	0.793	100	95.561	1.046	0.699	363860	2.89808e-19	1.03123e-17
UROD	2.712	1.311	1.401	72.626	39.573	1.835	0.698	363259	1.96112e-23	9.4063e-22
HNRNPAB	2.692	1.254	1.438	70.95	36.167	1.962	0.698	363194	1.97636e-24	1.01044e-22
CENPU	1.19	0.096	1.093	43.017	3.338	12.887	0.698	363073	0	0
PRDX4	4.197	2.856	1.341	87.151	66.483	1.311	0.698	363000	1.40371e-19	5.12217e-18
HSPA8	6.204	5.171	1.033	96.648	88.644	1.09	0.698	362840	6.12011e-19	2.11701e-17
PPIH	1.766	0.549	1.217	56.425	18.41	3.065	0.697	362569	4.85646e-36	4.07111e-34
MZT2B	6.222	5.189	1.033	99.441	89.814	1.107	0.697	362512	8.02426e-19	2.74507e-17
CACYBP	3.291	1.874	1.417	74.302	49.484	1.502	0.697	362490	4.16102e-21	1.69817e-19
ATP5MC1	5.233	4.037	1.196	94.972	81.693	1.163	0.697	362378	7.44414e-19	2.55601e-17
UQCC2	4.104	2.804	1.3	90.503	68.032	1.33	0.696	362063	3.65953e-19	1.28741e-17
TFDP1	2.046	0.735	1.311	60.335	23.71	2.545	0.696	362028	2.22544e-30	1.56284e-28
H2AFY	2.865	1.514	1.35	75.978	43.531	1.745	0.696	362020	5.90919e-22	2.53972e-20
POC1A	1.248	0.097	1.151	42.458	3.476	12.216	0.696	362000	0	0
DBF4	1.49	0.267	1.223	47.486	8.5	5.587	0.695	361650	0	0
PNRC2	2.171	0.944	1.227	67.039	29.525	2.271	0.695	361580	2.1533e-26	1.2562e-24
SPC25	1.339	0.046	1.293	40.223	1.583	25.411	0.694	361208	0	0
PRADC1	2.808	1.5	1.308	70.95	44.15	1.607	0.694	361162	1.49351e-21	6.25996e-20
YBX3	2.253	0.828	1.425	60.894	24.845	2.451	0.694	361010	5.56098e-29	3.63122e-27
SIVA1	4.422	3.314	1.108	89.385	74.742	1.196	0.693	360451	2.30484e-18	7.79873e-17
HNRNPDL	4.542	3.39	1.152	92.179	75.74	1.217	0.693	360419	2.54313e-18	8.57384e-17
PAFAH1B3	2.201	0.906	1.295	63.128	27.529	2.293	0.693	360280	6.86862e-27	4.08387e-25
POP7	2.668	1.352	1.316	72.067	40.296	1.788	0.692	360132	5.79605e-22	2.49686e-20
CENPE	1.302	0.044	1.258	39.665	1.342	29.555	0.692	359889	0	0
IMMP1L	2.58	1.308	1.272	71.508	39.367	1.816	0.69	359114	8.78343e-22	3.71499e-20
DCTN3	2.91	1.651	1.259	77.095	47.832	1.612	0.69	358938	5.41491e-20	2.03991e-18
HMGN1	5.236	4.3	0.937	93.296	84.171	1.108	0.69	358884	1.15541e-17	3.66305e-16
UBB	6.897	6.021	0.876	100	93.427	1.07	0.69	358879	1.31249e-17	4.13289e-16
SNRNP25	2.818	1.561	1.256	73.743	45.974	1.604	0.69	358747	2.97712e-20	1.14471e-18
EEF1E1	2.664	1.367	1.297	72.626	40.193	1.807	0.689	358618	2.28402e-21	9.46674e-20
CKAP2L	1.18	0.023	1.158	38.547	0.654	58.957	0.689	358563	0	0
C20orf27	2.467	1.176	1.291	68.156	34.79	1.959	0.689	358450	7.42905e-23	3.38031e-21
HIST2H2AC	1.701	0.456	1.245	51.397	14.935	3.441	0.689	358426	1.64309e-38	1.45609e-36
VDAC3	3.149	1.892	1.258	76.536	51.48	1.487	0.689	358212	3.12879e-19	1.10908e-17
HNRNPR	2.869	1.571	1.298	77.095	45.32	1.701	0.689	358142	4.23005e-20	1.60984e-18
H2AFJ	5.497	4.44	1.057	95.531	85.341	1.119	0.688	358112	2.11969e-17	6.57457e-16
GGCT	2.415	1.154	1.261	67.598	34.997	1.932	0.688	358086	1.20829e-22	5.3795e-21
SGO1	1.208	0.028	1.18	38.547	0.964	40.007	0.688	357988	0	0
VBP1	2.237	1.055	1.183	68.156	33.173	2.055	0.688	357902	3.68e-23	1.72942e-21
MZT2A	5.578	4.687	0.891	95.531	86.855	1.1	0.688	357860	2.62875e-17	8.09952e-16
LSM6	3.004	1.761	1.243	80.447	50.482	1.594	0.688	357698	3.85068e-19	1.34955e-17
BCL2L12	1.857	0.695	1.162	57.542	22.987	2.503	0.687	357619	1.37426e-28	8.84948e-27
ATAD2	1.772	0.596	1.176	56.425	19.615	2.877	0.687	357512	1.78708e-31	1.31975e-29
SSRP1	2.027	0.818	1.209	60.894	26.531	2.295	0.687	357302	5.13789e-26	2.91512e-24
UBE2I	3.561	2.262	1.299	86.592	59.222	1.462	0.687	357208	4.64315e-18	1.51329e-16
TIMM10	3.183	1.953	1.23	82.123	54.129	1.517	0.686	357054	1.75076e-18	5.96734e-17
IFI27L1	1.578	0.464	1.114	51.955	15.175	3.424	0.686	356581	1.04357e-36	8.99114e-35
YWHAQ	3.866	2.631	1.235	86.034	64.074	1.343	0.685	356316	1.91871e-17	5.9711e-16
CTNNAL1	2.626	1.347	1.279	70.95	38.885	1.825	0.685	356313	8.8591e-21	3.52282e-19
BANF1	4.849	3.796	1.053	94.413	80.282	1.176	0.685	356074	8.27465e-17	2.44819e-15
MRPL18	3.185	1.94	1.245	81.564	53.407	1.527	0.684	356031	3.31661e-18	1.10218e-16
HNRNPA0	3.606	2.386	1.221	86.034	61.631	1.396	0.684	355719	2.15325e-17	6.66755e-16
CCT6A	3.217	1.957	1.26	78.771	52.478	1.501	0.684	355607	3.54696e-18	1.17454e-16
VKORC1	4.146	2.973	1.173	91.62	70.44	1.301	0.683	355020	1.01631e-16	2.9832e-15
FEN1	1.26	0.168	1.092	41.899	5.54	7.563	0.682	354907	0	0
MIS18A	1.255	0.185	1.07	42.458	6.297	6.742	0.682	354570	0	0
AP2S1	4.474	3.541	0.933	88.268	77.013	1.146	0.681	354432	2.34566e-16	6.69521e-15
DNMT1	1.787	0.648	1.139	56.425	20.544	2.747	0.68	353932	1.66487e-28	1.06839e-26
HADH	3.09	1.887	1.203	75.978	51.686	1.47	0.68	353791	1.17787e-17	3.72792e-16
PFN1	7.243	6.675	0.567	99.441	97.247	1.023	0.68	353676	5.87928e-16	1.63548e-14
XRCC5	3.297	2.086	1.211	79.33	55.506	1.429	0.68	353500	3.73376e-17	1.14473e-15
PCNA	1.742	0.547	1.195	51.955	18.204	2.854	0.68	353488	1.00651e-30	7.26015e-29
ERH	4.62	3.614	1.005	91.061	78.355	1.162	0.679	353324	5.5717e-16	1.55456e-14
EIF4EBP1	2.98	1.682	1.299	75.419	45.871	1.644	0.679	353054	3.69637e-18	1.21967e-16
SLC25A39	3.44	2.138	1.302	78.212	57.502	1.36	0.678	352669	1.02074e-16	2.99148e-15
ENO1	5.308	4.077	1.231	94.972	80.351	1.182	0.678	352544	1.05281e-15	2.84779e-14
NEK2	1.211	0.025	1.186	36.313	0.86	42.21	0.678	352532	0	0
COX8A	5.793	4.95	0.843	98.883	89.642	1.103	0.677	352359	1.4441e-15	3.85024e-14
NOP56	2.431	1.219	1.211	67.598	35.857	1.885	0.677	352149	6.16743e-20	2.31403e-18
TRA2B	2.954	1.751	1.203	80.447	49.209	1.635	0.677	352114	2.45909e-17	7.58934e-16
TACC3	1.26	0.169	1.091	40.782	5.816	7.013	0.676	351884	0	0
RNF26	1.609	0.484	1.125	50.279	16.793	2.994	0.676	351806	2.29571e-31	1.68201e-29
HNRNPK	4.489	3.425	1.064	91.62	76.497	1.198	0.676	351669	1.65958e-15	4.39955e-14
PAICS	2.734	1.56	1.174	74.302	45.079	1.648	0.675	351308	1.14315e-17	3.63659e-16
TPI1	5.429	4.451	0.978	95.531	84.618	1.129	0.675	351032	3.38673e-15	8.76594e-14
XPO1	2.013	0.893	1.12	61.453	27.908	2.202	0.675	351012	2.60965e-22	1.14004e-20
IMMT	2.086	1.004	1.082	66.48	30.867	2.154	0.674	350696	6.94629e-21	2.786e-19
RUVBL2	2.196	1.065	1.131	64.246	33.379	1.925	0.674	350643	4.33968e-20	1.64819e-18
GYPC	2.619	1.048	1.571	60.335	30.798	1.959	0.674	350618	5.19278e-21	2.10539e-19
ZDHHC12	2.754	1.608	1.146	71.508	46.937	1.523	0.674	350378	4.21604e-17	1.28204e-15
SNRPD2	5.086	4.155	0.931	94.972	83.551	1.137	0.673	350324	5.39891e-15	1.36429e-13
FAM83D	1.251	0.133	1.118	39.106	5.127	7.627	0.673	350296	0	0
CBX5	2.013	0.894	1.119	60.894	27.116	2.246	0.673	350288	2.38324e-22	1.04604e-20
VPS29	3.343	2.224	1.119	81.564	59.016	1.382	0.673	350122	9.02035e-16	2.46866e-14
MRPL51	5.052	4.211	0.842	93.296	83.689	1.115	0.673	350053	6.50629e-15	1.62526e-13
LSM2	3.557	2.443	1.114	82.682	62.285	1.327	0.673	350040	1.53473e-15	4.08604e-14
PPM1G	3.292	2.122	1.17	79.33	56.504	1.404	0.673	349888	6.86807e-16	1.90201e-14
PSMC3	3.154	1.962	1.192	78.212	52.615	1.486	0.673	349819	3.2694e-16	9.26081e-15
TOP1	3.327	2.104	1.223	81.564	55.85	1.46	0.672	349698	7.19213e-16	1.98584e-14
PCMT1	2.258	1.131	1.127	66.48	34.962	1.901	0.672	349682	3.24588e-19	1.1484e-17
WDR34	1.61	0.52	1.09	50.279	16.999	2.958	0.672	349628	9.70857e-30	6.57005e-28
TECR	3.787	2.631	1.156	84.358	63.971	1.319	0.672	349564	2.67317e-15	6.98703e-14
DKC1	1.805	0.733	1.072	56.983	23.262	2.45	0.671	349296	4.88968e-24	2.41371e-22
SNRPA	2.298	1.146	1.152	64.246	34.48	1.863	0.671	349171	3.51505e-19	1.23892e-17
DYNLL1	5.974	4.988	0.986	97.765	89.642	1.091	0.671	349072	1.38937e-14	3.38431e-13
ANAPC15	1.916	0.828	1.088	59.218	26.738	2.215	0.671	348940	5.95117e-22	2.55187e-20
SRSF7	3.719	2.548	1.171	86.034	64.384	1.336	0.671	348906	4.50838e-15	1.15091e-13
FOXM1	1.139	0.068	1.071	36.313	2.202	16.488	0.671	348905	0	0
PPP1R14B	2.465	1.285	1.18	67.039	38.025	1.763	0.671	348866	3.73486e-18	1.23019e-16
CENPV	3.131	1.955	1.177	78.771	53.028	1.485	0.67	348516	9.53937e-16	2.59923e-14
MDK	4.878	3.476	1.403	89.944	70.337	1.279	0.67	348400	1.11169e-14	2.72935e-13
PSMG1	2.118	1.027	1.091	62.57	32.519	1.924	0.67	348389	1.82912e-19	6.62256e-18
TMEM52B	2.597	1.272	1.326	62.011	34.584	1.793	0.67	348326	7.40004e-19	2.54556e-17
CKLF	3.039	1.877	1.162	75.419	52.03	1.45	0.669	347985	1.08848e-15	2.93573e-14
RCCD1	1.161	0.257	0.905	43.017	8.775	4.902	0.669	347838	4.2039e-45	4.59626e-43
IMPDH2	4.026	2.782	1.244	87.709	64.728	1.355	0.668	347598	1.17634e-14	2.88429e-13
COPS6	3.141	2.01	1.131	77.095	53.751	1.434	0.668	347567	2.17641e-15	5.71269e-14
DPP10-AS1	2.363	1.221	1.142	66.48	35.754	1.859	0.668	347429	3.83705e-18	1.25939e-16
CYC1	4.006	2.965	1.04	87.709	70.44	1.245	0.668	347405	2.18909e-14	5.21625e-13
MRTO4	1.736	0.742	0.995	58.101	24.295	2.392	0.668	347392	1.7851e-22	7.8722e-21
SMS	2.673	1.527	1.146	73.184	43.737	1.673	0.668	347289	1.7532e-16	5.06631e-15
CALR	4.77	3.571	1.199	92.737	76.118	1.218	0.668	347270	3.36017e-14	7.82639e-13
RNPS1	2.673	1.552	1.122	73.743	44.976	1.64	0.667	347038	3.2609e-16	9.25081e-15
RBM17	2.065	1.009	1.056	64.246	31.28	2.054	0.667	347016	2.92616e-19	1.03923e-17
ILF3	2.279	1.189	1.09	68.156	35.513	1.919	0.667	347015	5.10221e-18	1.65422e-16
SLC25A33	2.525	1.418	1.107	71.508	41.432	1.726	0.667	346986	9.20268e-17	2.71413e-15
PSMA7	4.359	3.217	1.142	91.061	71.886	1.267	0.667	346903	3.42596e-14	7.96963e-13
NDC1	1.109	0.18	0.929	39.665	6.401	6.197	0.667	346895	0	0
HNRNPD	2.641	1.527	1.115	72.067	44.15	1.632	0.667	346862	2.75657e-16	7.84401e-15
CCT7	3.556	2.375	1.181	83.24	59.566	1.397	0.667	346816	1.05457e-14	2.59598e-13
BLVRB	4.289	2.894	1.394	90.503	69.718	1.298	0.667	346787	3.20005e-14	7.48151e-13
HNRNPH3	2.457	1.371	1.086	68.715	40.743	1.687	0.666	346692	8.26987e-17	2.44819e-15
DDX39A	2.065	0.907	1.157	56.983	29.353	1.941	0.666	346644	6.42194e-20	2.39985e-18
MORF4L2	3.802	2.641	1.161	87.709	64.969	1.35	0.666	346459	2.63628e-14	6.21026e-13
C21orf58	1.087	0.078	1.008	35.754	2.787	12.827	0.666	346438	0	0
NME1	4.174	3.006	1.168	87.151	68.032	1.281	0.666	346206	4.10152e-14	9.45841e-13
WBP11	1.959	0.919	1.04	60.894	29.009	2.099	0.666	346204	9.03436e-20	3.34253e-18
GTSE1	1.059	0.03	1.028	34.078	1.032	33.01	0.665	346143	0	0
ATP1B3	1.889	0.82	1.069	56.983	25.568	2.229	0.665	346096	2.91841e-21	1.20425e-19
YIF1B	2.175	1.129	1.047	64.804	35.272	1.837	0.665	345790	1.15327e-17	3.66252e-16
MLST8	2.093	1.072	1.021	65.922	33.276	1.981	0.665	345722	3.94172e-18	1.2892e-16
PIN1	3.247	2.166	1.081	81.564	58.328	1.398	0.664	345599	2.03536e-14	4.86864e-13
PIH1D1	2.595	1.512	1.082	70.95	44.804	1.584	0.664	345452	9.94716e-16	2.69849e-14
REEP4	1.198	0.146	1.052	37.43	4.886	7.66	0.664	345452	0	0
DCP2	1.499	0.479	1.02	48.045	16.001	3.003	0.664	345264	2.7483e-28	1.74559e-26
THOC3	1.366	0.449	0.917	48.045	14.935	3.217	0.664	345262	1.41645e-29	9.41432e-28
NAA38	4.113	3.18	0.933	84.916	72.608	1.17	0.664	345236	1.06285e-13	2.35192e-12
SERBP1	5.14	4.213	0.927	94.413	83.517	1.13	0.663	344960	1.94119e-13	4.15237e-12
HNRNPC	4.614	3.671	0.943	90.503	78.217	1.157	0.663	344930	1.70576e-13	3.66985e-12
OIP5	1.018	0.047	0.971	34.078	1.445	23.579	0.663	344808	0	0
AHSP	4.351	2.684	1.667	87.151	67.412	1.293	0.663	344668	1.09241e-13	2.41159e-12
HSP90B1	5.096	3.982	1.114	91.62	79.009	1.16	0.663	344658	2.09469e-13	4.45512e-12
RBBP7	1.887	0.869	1.018	58.101	27.736	2.095	0.663	344648	1.17521e-19	4.31372e-18
NDUFAB1	4.594	3.617	0.977	93.296	77.701	1.201	0.662	344556	2.14913e-13	4.56567e-12
NHP2	4.178	3.089	1.089	90.503	71.507	1.266	0.662	344350	1.81908e-13	3.90011e-12
VRK1	1	0.124	0.875	36.872	4.508	8.179	0.662	344318	0	0
NUDCD2	2.524	1.446	1.077	69.832	42.808	1.631	0.662	344246	1.27422e-15	3.41197e-14
STIP1	1.954	0.889	1.065	58.101	27.908	2.082	0.662	344180	2.16488e-19	7.79274e-18
SMC1A	1.637	0.619	1.019	51.397	19.821	2.593	0.662	344146	6.28158e-24	3.0926e-22
EIF4A1	4.215	3.086	1.129	89.385	70.406	1.27	0.661	344094	2.00077e-13	4.26511e-12
SLC25A10	1.513	0.519	0.994	48.603	16.69	2.912	0.661	343958	1.04298e-26	6.14236e-25
TSTA3	2.476	1.396	1.08	67.598	41.397	1.633	0.661	343915	9.49051e-16	2.58971e-14
CBX1	1.577	0.61	0.967	51.397	20.165	2.549	0.661	343880	1.54809e-23	7.48309e-22
NUP37	1.513	0.533	0.979	49.162	17.86	2.753	0.661	343796	1.86004e-25	1.0211e-23
HBD	4.37	2.738	1.631	87.151	68.754	1.268	0.661	343794	2.15405e-13	4.5709e-12
EIF4E	2.849	1.775	1.074	76.536	50.103	1.528	0.661	343706	1.6287e-14	3.91604e-13
CENPK	1.016	0.074	0.943	34.637	2.546	13.602	0.661	343661	0	0
RPA2	1.648	0.631	1.017	50.838	21.163	2.402	0.661	343652	9.30659e-23	4.214e-21
TEX30	1.841	0.8	1.041	54.749	26.669	2.053	0.661	343638	9.78282e-20	3.60512e-18
PLEKHJ1	2.957	1.873	1.083	77.095	51.789	1.489	0.66	343540	2.64324e-14	6.21881e-13
RRM1	1.17	0.254	0.916	40.782	8.809	4.629	0.66	343465	2.8522e-41	2.71106e-39
SRSF10	2.835	1.759	1.075	75.978	50.069	1.517	0.66	343443	1.93667e-14	4.63854e-13
MRPL13	2.873	1.808	1.065	74.86	50.895	1.471	0.66	343098	2.9189e-14	6.8414e-13
RFC4	1.054	0.185	0.869	38.547	6.676	5.774	0.66	343066	0	0
HNRNPH1	3.517	2.392	1.125	82.682	60.874	1.358	0.659	343022	1.66282e-13	3.58992e-12
KIFC1	0.967	0.05	0.917	33.52	1.583	21.176	0.659	343017	0	0
PPP1CC	2.908	1.82	1.089	74.86	50.069	1.495	0.659	342967	2.67778e-14	6.2921e-13
SSB	3.451	2.312	1.139	82.682	58.706	1.408	0.659	342964	1.31465e-13	2.88169e-12
TMEM98	2.95	1.871	1.079	75.419	51.17	1.474	0.659	342856	3.69512e-14	8.56366e-13
TALDO1	3.531	2.42	1.112	84.916	60.943	1.393	0.659	342852	1.90862e-13	4.0874e-12
ELAVL1	2.164	1.17	0.994	65.363	36.442	1.794	0.659	342826	2.62667e-16	7.48582e-15
HEBP1	3.087	2.005	1.082	77.095	54.095	1.425	0.659	342812	6.79329e-14	1.53613e-12
MCM5	1.301	0.331	0.97	42.458	10.805	3.929	0.659	342794	3.12628e-35	2.563e-33
SNRNP40	1.672	0.715	0.957	54.749	23.365	2.343	0.659	342672	7.57353e-21	3.02453e-19
MIS18BP1	1.237	0.282	0.954	40.782	8.775	4.648	0.659	342666	1.27071e-40	1.1824e-38
RFC5	1.046	0.175	0.87	37.989	6.194	6.133	0.659	342664	0	0
UBE2L3	3.481	2.452	1.029	83.799	62.595	1.339	0.659	342622	2.64981e-13	5.5847e-12
MRPS34	3.9	2.736	1.164	90.503	66.38	1.363	0.659	342590	3.9989e-13	8.22315e-12
FBLN1	2.14	0.93	1.211	55.307	25.671	2.154	0.658	342423	1.28805e-19	4.71863e-18
ITGAE	2.262	1.226	1.036	65.363	37.612	1.738	0.658	342348	6.6638e-16	1.85035e-14
CDKN2AIPNL	1.559	0.614	0.945	51.955	20.131	2.581	0.658	342290	1.0333e-22	4.62253e-21
SLC25A37	2.602	1.296	1.306	66.48	38.059	1.747	0.658	342249	9.05018e-16	2.47318e-14
CEP57	2.142	1.115	1.027	63.128	34.962	1.806	0.658	342174	2.00125e-16	5.7563e-15
MRPL9	2.858	1.82	1.038	73.743	50.895	1.449	0.658	342168	5.53594e-14	1.261e-12
C9orf40	1.056	0.205	0.851	39.106	7.605	5.142	0.658	342158	1.68156e-44	1.78806e-42
SNRPD3	3.809	2.797	1.012	86.034	67.963	1.266	0.658	342139	5.92507e-13	1.18821e-11
CENPH	1.002	0.118	0.884	35.754	4.405	8.117	0.658	342127	0	0
UBAC1	1.641	0.628	1.013	51.397	20.853	2.465	0.658	342108	3.68978e-22	1.5969e-20
DAZAP1	1.883	0.9	0.982	59.218	28.39	2.086	0.658	342098	2.53263e-18	8.55393e-17
FKBP3	2.869	1.797	1.072	74.86	49.759	1.504	0.658	342080	4.68536e-14	1.07781e-12
SRRM2	3.681	2.593	1.088	86.034	65.348	1.317	0.658	342038	5.12617e-13	1.04033e-11
HDAC2	1.98	0.986	0.994	60.335	30.385	1.986	0.657	342004	1.30459e-17	4.115e-16
PPP1CA	3.505	2.509	0.996	82.123	63.248	1.298	0.657	341845	4.66593e-13	9.54991e-12
MRPL19	2.849	1.781	1.068	77.654	49.587	1.566	0.657	341833	5.57748e-14	1.26891e-12
HSPD1	6.424	5.709	0.715	97.207	92.705	1.049	0.657	341793	1.59995e-12	3.0696e-11
EEF1B2	7.94	7.333	0.607	100	97.35	1.027	0.657	341664	1.74783e-12	3.31571e-11
U2SURP	2.606	1.5	1.106	68.715	42.98	1.599	0.657	341654	9.44946e-15	2.33229e-13
CDCA5	0.99	0.083	0.908	34.078	2.65	12.861	0.657	341617	0	0
CDK2AP2	3.285	2.188	1.098	83.24	57.743	1.442	0.657	341576	2.93712e-13	6.14845e-12
HMGN3	4.986	4.048	0.939	93.296	82.278	1.134	0.657	341571	1.63251e-12	3.12884e-11
PHPT1	4.051	3	1.05	89.385	70.647	1.265	0.656	341460	1.10839e-12	2.15636e-11
GINS2	1.15	0.173	0.977	36.872	5.747	6.416	0.656	341405	0	0
TPR	2.853	1.796	1.058	74.86	50.516	1.482	0.656	341398	8.88513e-14	1.98027e-12
SLBP	1.827	0.827	1	55.307	26.359	2.098	0.656	341391	6.99081e-19	2.40924e-17
CCDC88A	1.997	0.943	1.054	58.101	28.39	2.047	0.656	341388	4.66728e-18	1.5185e-16
UBALD2	1.518	0.521	0.996	46.927	17.206	2.727	0.656	341270	9.70885e-25	5.104e-23
CCT5	2.571	1.509	1.062	68.715	43.668	1.574	0.656	341258	1.57208e-14	3.80943e-13
MRPS16	3.62	2.62	1	85.475	65.692	1.301	0.656	341162	9.25188e-13	1.81049e-11
PSMD14	3.41	2.186	1.224	75.419	53.063	1.421	0.656	341104	1.79089e-13	3.84856e-12
DCK	1.147	0.238	0.909	39.106	7.88	4.963	0.656	341059	2.36259e-42	2.35122e-40
KPNB1	2.551	1.504	1.047	70.95	43.909	1.616	0.656	341038	2.07385e-14	4.948e-13
FBL	3.194	2.143	1.05	78.771	56.71	1.389	0.656	341012	3.5533e-13	7.3638e-12
LMNB1	1.052	0.152	0.901	36.313	5.231	6.942	0.655	340890	0	0
HELLS	1.221	0.239	0.982	38.547	7.743	4.979	0.655	340763	1.12945e-42	1.13005e-40
CCT2	2.929	1.882	1.047	75.419	51.067	1.477	0.655	340710	1.60985e-13	3.49176e-12
NCL	5.311	4.236	1.074	95.531	83.655	1.142	0.655	340678	2.92342e-12	5.39197e-11
SUPT16H	1.705	0.748	0.957	54.749	23.434	2.336	0.655	340534	7.89841e-20	2.93392e-18
HJURP	0.943	0.029	0.914	31.844	1.032	30.846	0.654	340366	0	0
OLR1	1.504	0.566	0.938	49.162	18.204	2.701	0.654	340366	2.9069e-23	1.37303e-21
FIBP	2.308	1.301	1.007	65.363	39.367	1.66	0.654	340363	6.56802e-15	1.63848e-13
SAE1	1.543	0.553	0.99	47.486	18.204	2.609	0.654	340310	2.57009e-23	1.22014e-21
KIF5B	1.994	1.02	0.974	61.453	31.796	1.933	0.654	340270	1.58546e-16	4.60303e-15
H3F3B	6.141	5.45	0.691	97.765	92.12	1.061	0.654	340134	4.44177e-12	7.98659e-11
CTSC	2.249	1.221	1.027	66.48	34.652	1.918	0.654	339966	1.17386e-15	3.15232e-14
BABAM1	2.335	1.336	0.999	67.598	40.365	1.675	0.653	339932	1.38776e-14	3.38431e-13
HLTF	1.362	0.504	0.858	48.045	16.518	2.909	0.653	339846	1.67197e-24	8.61923e-23
CHEK1	0.945	0.082	0.863	33.52	2.787	12.026	0.653	339816	0	0
CSE1L	1.418	0.481	0.938	45.81	16.38	2.797	0.653	339656	1.17312e-24	6.11535e-23
KIF14	0.913	0.022	0.891	31.285	0.723	43.292	0.653	339600	0	0
DDX21	3.532	2.422	1.11	83.24	60.564	1.374	0.653	339553	1.55808e-12	2.99545e-11
PSMD1	2.281	1.267	1.013	66.48	37.818	1.758	0.653	339534	6.92235e-15	1.72226e-13
COMTD1	2.29	1.277	1.012	66.48	37.096	1.792	0.653	339418	5.60747e-15	1.41211e-13
EIF1AY	2.82	1.766	1.054	73.743	50.138	1.471	0.652	339352	3.31471e-13	6.89238e-12
AURKAIP1	4.817	3.969	0.848	93.855	82.175	1.142	0.652	339330	6.48123e-12	1.14982e-10
SVIP	2.789	1.729	1.06	73.184	48.658	1.504	0.652	339136	2.79454e-13	5.87642e-12
ECT2	0.906	0.042	0.865	31.844	1.48	21.52	0.652	339136	0	0
PRIM1	1.149	0.31	0.84	41.341	10.736	3.851	0.652	339117	1.36334e-32	1.03137e-30
SNRPE	5.77	4.94	0.829	95.531	86.407	1.106	0.652	339098	7.98145e-12	1.396e-10
USP1	1.455	0.526	0.928	46.927	17.653	2.658	0.652	339094	3.89624e-23	1.82642e-21
TNNC1	2.02	0.904	1.116	54.19	25.189	2.151	0.652	339090	2.07201e-18	7.02371e-17
HACD3	2.929	1.883	1.046	71.508	51.032	1.401	0.652	338905	5.20937e-13	1.05606e-11
CA1	1.972	0.597	1.375	46.369	17.584	2.637	0.652	338901	4.0689e-23	1.8978e-21
TCEA1	3.237	2.181	1.055	82.123	58.328	1.408	0.651	338838	1.88067e-12	3.54962e-11
SRSF9	3.339	2.269	1.07	82.682	59.635	1.386	0.651	338805	2.2548e-12	4.23429e-11
TFAM	2.159	1.162	0.998	62.57	35.547	1.76	0.651	338758	4.25085e-15	1.08665e-13
RSRC1	1.324	0.471	0.853	46.369	15.038	3.083	0.651	338729	1.86666e-25	1.02172e-23
CFL1	5.751	5.017	0.734	96.089	89.504	1.074	0.651	338628	1.08967e-11	1.87592e-10
MANF	3.135	2.003	1.132	78.771	51.996	1.515	0.651	338596	8.3062e-13	1.63402e-11
REXO2	2.526	1.484	1.043	69.274	43.393	1.596	0.651	338586	1.02383e-13	2.27368e-12
HMGA2	1.477	0.557	0.92	48.045	17.928	2.68	0.651	338482	1.58396e-22	7.01846e-21
PARP1	2.753	1.732	1.021	73.743	48.761	1.512	0.651	338428	4.66976e-13	9.54991e-12
EXOSC8	1.446	0.526	0.92	47.486	17.447	2.722	0.65	338372	6.91711e-23	3.15508e-21
DNAJC8	2.782	1.781	1.001	75.978	50.344	1.509	0.65	338306	7.19256e-13	1.42853e-11
KIF4A	0.853	0.02	0.833	30.726	0.619	49.606	0.65	338278	0	0
SFPQ	2.587	1.59	0.998	70.95	46.008	1.542	0.65	338173	2.84155e-13	5.96182e-12
HAGH	3.307	2.232	1.076	80.447	56.573	1.422	0.65	338083	2.40046e-12	4.49423e-11
TIMM50	2.019	1.069	0.949	62.57	33.551	1.865	0.65	338063	2.7966e-15	7.28917e-14
HNRNPF	3.241	2.211	1.03	81.564	58.052	1.405	0.65	338036	3.02346e-12	5.55994e-11
CMSS1	2.214	1.23	0.984	65.363	36.786	1.777	0.65	338034	1.39927e-14	3.40398e-13
SMARCB1	2.245	1.258	0.987	63.687	37.818	1.684	0.65	338028	2.05598e-14	4.91165e-13
KIF2C	0.883	0.038	0.845	31.285	1.308	23.925	0.65	337991	0	0
ACYP1	1.189	0.295	0.894	39.665	9.979	3.975	0.65	337953	1.69832e-33	1.3169e-31
ANLN	0.943	0.043	0.899	31.285	1.342	23.311	0.65	337926	0	0
RNF5	3.026	2.051	0.975	78.212	56.194	1.392	0.65	337922	2.48054e-12	4.63018e-11
NT5DC2	1.475	0.509	0.965	45.251	15.726	2.877	0.649	337718	3.29724e-24	1.64951e-22
EIF2AK1	2.186	1.232	0.954	65.922	37.577	1.754	0.649	337698	2.53713e-14	5.99188e-13
HDGF	2.645	1.678	0.967	72.067	48.073	1.499	0.649	337564	7.08056e-13	1.40779e-11
LY6E	4.222	2.956	1.266	89.385	66.173	1.351	0.649	337513	9.62669e-12	1.6712e-10
CNIH4	3.634	2.6	1.034	82.123	63.421	1.295	0.649	337424	7.85167e-12	1.37589e-10
OAZ1	5.749	4.965	0.784	97.207	89.504	1.086	0.649	337414	2.2456e-11	3.682e-10
SLC39A3	2.174	1.194	0.979	63.687	36.786	1.731	0.649	337388	2.20357e-14	5.24404e-13
HNRNPM	2.64	1.603	1.037	70.391	45.595	1.544	0.648	337202	4.98383e-13	1.01365e-11
TCP1	2.493	1.537	0.957	71.508	45.045	1.587	0.648	337166	4.52648e-13	9.27729e-12
C9orf78	2.029	1.118	0.911	63.687	35.065	1.816	0.648	337083	1.31855e-14	3.22448e-13
PGAM1	3.342	2.39	0.952	77.654	61.184	1.269	0.648	337082	7.62984e-12	1.34426e-10
GPAA1	2.812	1.815	0.997	72.626	50.585	1.436	0.648	337048	1.67199e-12	3.19791e-11
SPC24	0.905	0.052	0.852	31.285	1.686	18.554	0.648	337016	0	0
GSPT1	2.119	1.179	0.941	64.246	35.272	1.821	0.648	336990	1.58214e-14	3.82646e-13
EMC9	1.44	0.536	0.904	46.369	18.479	2.509	0.648	336930	2.25374e-21	9.36208e-20
MED30	1.564	0.693	0.87	52.514	23.331	2.251	0.648	336872	2.5865e-18	8.70431e-17
TMEM97	4.501	3.448	1.054	89.385	72.54	1.232	0.648	336848	2.09405e-11	3.45174e-10
CNBP	4.451	3.412	1.039	93.296	75.637	1.233	0.648	336842	2.40858e-11	3.94227e-10
ATF7IP2	2.885	1.879	1.005	74.302	51.273	1.449	0.648	336830	2.22989e-12	4.19174e-11
BUB1	0.853	0.022	0.831	30.168	0.688	43.834	0.647	336712	0	0
PARPBP	0.862	0.055	0.807	31.285	1.721	18.183	0.647	336642	0	0
PCBP1	4.778	3.933	0.845	93.296	81.487	1.145	0.647	336562	3.33865e-11	5.33783e-10
PRKDC	2.062	1.086	0.976	60.894	32.037	1.901	0.647	336540	4.10026e-15	1.05105e-13
ATP5F1B	4.654	3.614	1.039	93.855	76.531	1.226	0.647	336509	3.02764e-11	4.8783e-10
POLD2	2.917	1.946	0.971	74.86	52.994	1.413	0.647	336463	3.81093e-12	6.91917e-11
NARF	1.568	0.661	0.906	50.279	21.61	2.327	0.647	336404	5.06433e-19	1.76493e-17
CKAP4	2.33	1.323	1.006	64.804	37.99	1.706	0.647	336378	7.83352e-14	1.75853e-12
CCT4	3.962	2.88	1.082	87.151	67.068	1.299	0.646	336234	2.20436e-11	3.62075e-10
ISOC2	4.24	3.29	0.95	89.944	73.469	1.224	0.646	336060	3.48863e-11	5.56327e-10
HBM	3.865	2.294	1.571	81.006	60.874	1.331	0.646	336012	1.46079e-11	2.46244e-10
POLR3K	1.688	0.743	0.945	51.397	23.572	2.18	0.646	335978	7.54158e-18	2.42818e-16
ALYREF	1.189	0.353	0.836	41.341	12.01	3.442	0.646	335968	5.19371e-28	3.24346e-26
HMBS	1.994	0.941	1.053	55.866	30.179	1.851	0.646	335938	1.90715e-15	5.03433e-14
AAMDC	2.056	1.133	0.923	62.57	35.031	1.786	0.646	335932	3.08147e-14	7.21336e-13
SPDL1	0.934	0.11	0.823	32.961	3.751	8.788	0.646	335930	0	0
GNAS	3.42	2.387	1.033	83.799	60.633	1.382	0.646	335822	1.63077e-11	2.73411e-10
PITHD1	1.606	0.756	0.851	53.631	24.673	2.174	0.646	335776	3.05415e-17	9.37915e-16
TIMM8A	1.857	0.963	0.894	59.777	30.489	1.961	0.645	335744	3.13702e-15	8.13091e-14
CDC25C	0.884	0.018	0.866	29.609	0.551	53.777	0.645	335672	0	0
EWSR1	2.05	1.09	0.96	60.894	33.173	1.836	0.645	335579	1.61111e-14	3.87875e-13
HSPH1	1.955	0.988	0.967	58.101	29.732	1.954	0.645	335550	2.18324e-15	5.72256e-14
NDC80	0.903	0.034	0.868	30.168	1.204	25.048	0.645	335534	0	0
XRCC6	2.776	1.805	0.971	72.067	49.931	1.443	0.645	335374	4.40032e-12	7.92301e-11
SSNA1	2.885	1.972	0.913	75.419	55.231	1.366	0.645	335300	1.11851e-11	1.92024e-10
HP1BP3	2.527	1.537	0.99	68.715	45.32	1.516	0.645	335282	1.68359e-12	3.21679e-11
OARD1	2.095	1.187	0.908	64.804	36.683	1.767	0.645	335282	1.07085e-13	2.36681e-12
HNRNPA1P48	1.512	0.68	0.832	51.955	22.195	2.341	0.644	335209	3.89211e-18	1.27521e-16
MARCKS	3.665	2.633	1.032	84.358	64.384	1.31	0.644	335086	3.56231e-11	5.66136e-10
ANAPC5	1.992	1.098	0.894	63.128	33.62	1.878	0.644	335037	3.28058e-14	7.66016e-13
RCC1	1.194	0.377	0.818	41.341	11.941	3.462	0.644	334975	1.97858e-27	1.21123e-25
BRD7	2.002	1.063	0.939	59.777	32.209	1.856	0.644	334938	1.58576e-14	3.82761e-13
MIF	6.936	6.318	0.618	98.883	95.045	1.04	0.644	334871	1.00518e-10	1.51346e-09
SET	3.629	2.597	1.033	83.799	63.627	1.317	0.644	334798	3.96996e-11	6.27172e-10
RNASEH2B	1.427	0.544	0.883	45.81	17.653	2.595	0.644	334772	6.76871e-21	2.72554e-19
HSP90AB1	5.984	5.251	0.733	97.207	90.812	1.07	0.644	334762	1.05634e-10	1.58536e-09
PLP2	1.906	0.976	0.929	57.542	29.112	1.977	0.644	334744	2.85127e-15	7.4109e-14
TERF1	1.419	0.583	0.836	48.603	19.993	2.431	0.643	334692	3.46355e-19	1.22309e-17
RTF1	3.006	2.042	0.964	77.654	55.712	1.394	0.643	334664	1.80572e-11	3.00308e-10
MED8	2.213	1.306	0.906	68.156	39.711	1.716	0.643	334659	5.35917e-13	1.08525e-11
TXNL4A	2.864	1.899	0.965	73.743	52.237	1.412	0.643	334616	1.08482e-11	1.86931e-10
SUMO3	2.559	1.613	0.946	70.95	47.109	1.506	0.643	334584	4.14705e-12	7.48561e-11
MARC1	1.953	1.028	0.924	58.659	32.519	1.804	0.643	334550	2.44778e-14	5.79557e-13
SELENBP1	2.544	1.58	0.964	69.274	44.838	1.545	0.643	334434	2.67614e-12	4.96046e-11
MRPS7	3.058	2.074	0.984	79.888	55.919	1.429	0.643	334398	2.22527e-11	3.65188e-10
AKR1A1	3.435	2.46	0.975	81.564	61.425	1.328	0.642	334053	5.05387e-11	7.89693e-10
ASNA1	1.989	1.084	0.905	59.218	34.136	1.735	0.642	334039	8.07157e-14	1.80978e-12
ARHGAP11A	0.881	0.034	0.847	29.609	1.239	23.901	0.642	334015	0	0
SUMO2	6.005	5.315	0.689	98.324	90.743	1.084	0.642	333980	1.64871e-10	2.41594e-09
DPM2	2.312	1.364	0.949	65.363	40.778	1.603	0.642	333973	1.14853e-12	2.2288e-11
SIGMAR1	4.163	3.206	0.956	89.944	73.365	1.226	0.642	333942	1.19263e-10	1.77844e-09
MRPS15	4.061	3.076	0.985	89.944	71.301	1.261	0.642	333924	1.10188e-10	1.64972e-09
DUSP9	3.443	2.336	1.107	78.212	55.54	1.408	0.642	333858	2.9131e-11	4.71006e-10
RPA1	1.327	0.537	0.79	46.927	18.307	2.563	0.642	333852	6.50588e-20	2.42149e-18
TTC32	1.347	0.528	0.819	46.369	18.135	2.557	0.641	333647	5.94409e-20	2.23474e-18
ORC6	0.798	0.086	0.712	31.285	2.753	11.364	0.641	333528	0	0
MRPL17	2.275	1.348	0.926	65.922	40.089	1.644	0.641	333514	1.29569e-12	2.50133e-11
TUFM	4.277	3.339	0.938	89.944	74.329	1.21	0.641	333492	1.60223e-10	2.3534e-09
NOL7	2.778	1.824	0.954	72.067	50.413	1.43	0.641	333440	1.65552e-11	2.77061e-10
RPN2	2.967	1.947	1.019	74.302	51.411	1.445	0.641	333394	2.06058e-11	3.3996e-10
KIF20A	0.883	0.025	0.858	29.05	0.929	31.267	0.641	333350	0	0
RANGRF	2.394	1.438	0.956	66.48	41.982	1.584	0.641	333312	2.61678e-12	4.86496e-11
RMI2	0.938	0.203	0.735	35.196	6.573	5.355	0.641	333303	3.02766e-40	2.78934e-38
UBE2E3	2.875	1.936	0.94	77.095	53.648	1.437	0.641	333224	3.29659e-11	5.27965e-10
CMC2	2.578	1.641	0.938	72.626	47.006	1.545	0.64	333162	1.04795e-11	1.81081e-10
ITGB1BP1	2.031	1.139	0.892	62.57	35.478	1.764	0.64	333139	3.08802e-13	6.45709e-12
TPM3	3.319	2.336	0.983	82.682	60.323	1.371	0.64	333101	8.07654e-11	1.23099e-09
AP2M1	3.193	2.235	0.958	80.447	58.534	1.374	0.64	333048	6.8649e-11	1.05671e-09
MTDH	4.11	3.141	0.968	88.827	71.92	1.235	0.64	332988	1.93097e-10	2.79653e-09
CYCS	3.668	2.691	0.978	86.592	66.208	1.308	0.64	332985	1.40854e-10	2.08369e-09
TNFAIP8L1	1.526	0.687	0.839	50.279	22.368	2.248	0.64	332976	3.91824e-17	1.19538e-15
HSPB11	2.43	1.511	0.919	69.274	44.322	1.563	0.64	332940	6.39634e-12	1.13584e-10
MAP2K2	2.186	1.285	0.9	64.804	38.334	1.691	0.64	332900	1.10889e-12	2.15636e-11
TOMM5	2.827	1.861	0.966	75.419	51.514	1.464	0.64	332856	2.96085e-11	4.78311e-10
GNB2	2.555	1.622	0.933	72.626	46.387	1.566	0.64	332796	1.16786e-11	1.9976e-10
PHB2	4.19	3.267	0.923	90.503	73.847	1.226	0.64	332783	2.35626e-10	3.37482e-09
ARL6IP6	1.629	0.77	0.859	52.514	25.396	2.068	0.64	332760	8.85857e-16	2.42795e-14
HAT1	1.469	0.626	0.843	48.045	21.094	2.278	0.64	332752	1.03038e-17	3.3004e-16
FARSB	1.543	0.717	0.826	51.397	23.744	2.165	0.64	332738	2.04021e-16	5.85931e-15
SEPT7	2.45	1.52	0.93	70.391	44.391	1.586	0.64	332696	7.76444e-12	1.36317e-10
LSM7	4.245	3.302	0.943	92.737	75.774	1.224	0.639	332497	2.9718e-10	4.14582e-09
NCAPD2	0.844	0.096	0.748	31.285	3.338	9.373	0.639	332450	0	0
DERL3	0.953	0.175	0.778	34.078	6.297	5.412	0.639	332424	9.76495e-41	9.17806e-39
METAP2	3.906	3.011	0.895	86.034	71.198	1.208	0.639	332233	2.84649e-10	3.99496e-09
ANXA5	2.455	1.509	0.945	69.274	42.12	1.645	0.639	332196	6.04201e-12	1.07394e-10
PHB	3.816	2.944	0.872	83.799	69.408	1.207	0.639	332190	2.65285e-10	3.75434e-09
SMARCA4	1.527	0.649	0.879	47.486	20.681	2.296	0.639	332174	1.0985e-17	3.50054e-16
UQCRH	6.475	5.798	0.677	99.441	92.67	1.073	0.639	332168	4.56978e-10	6.15366e-09
ALAS2	1.938	0.628	1.309	44.693	20.337	2.198	0.638	332125	6.13707e-18	1.97939e-16
HIKESHI	2.215	1.323	0.892	64.246	40.193	1.598	0.638	332116	3.41145e-12	6.24258e-11
MINOS1	4.049	3.105	0.944	89.385	72.023	1.241	0.638	332042	3.31852e-10	4.57464e-09
FKBP8	3.8	2.835	0.965	88.827	69.202	1.284	0.638	332010	2.95413e-10	4.12425e-09
PSMG3	1.853	1.011	0.842	58.659	32.244	1.819	0.638	331929	1.6574e-13	3.58237e-12
TIMM23	1.336	0.581	0.755	48.045	20.303	2.366	0.638	331845	1.01694e-17	3.26299e-16
NUTF2	2.894	1.946	0.947	78.212	53.613	1.459	0.638	331836	7.713e-11	1.18042e-09
MAZ	2	1.108	0.891	59.218	34.515	1.716	0.638	331820	5.07182e-13	1.03042e-11
ZWILCH	0.807	0.072	0.735	30.168	2.478	12.176	0.638	331814	0	0
POLR2K	3.228	2.316	0.912	80.447	60.977	1.319	0.638	331790	1.82595e-10	2.65684e-09
NONO	3.356	2.428	0.929	83.24	62.388	1.334	0.638	331776	2.10666e-10	3.03679e-09
EIF3A	3.254	2.267	0.987	80.447	59.153	1.36	0.638	331752	1.57248e-10	2.31517e-09
TMUB1	2.581	1.66	0.92	74.302	48.107	1.544	0.638	331752	3.25256e-11	5.21363e-10
PPIF	2.523	1.594	0.928	68.715	46.043	1.492	0.638	331672	2.12802e-11	3.50464e-10
ELOC	3.638	2.767	0.871	83.24	67.309	1.237	0.638	331658	3.18247e-10	4.40014e-09
APEX1	3.799	2.921	0.878	83.799	68.754	1.219	0.638	331638	3.49912e-10	4.80226e-09
CKAP5	0.994	0.206	0.787	34.637	6.848	5.058	0.637	331600	1.42781e-37	1.25337e-35
HAUS1	1.416	0.581	0.835	46.927	19.615	2.392	0.637	331577	5.17848e-18	1.67603e-16
SAP18	4.923	4.06	0.863	94.972	81.796	1.161	0.637	331562	5.78649e-10	7.65907e-09
BCL7C	1.824	0.962	0.861	56.425	30.351	1.859	0.637	331558	7.81297e-14	1.75603e-12
LDHB	5.559	4.643	0.916	94.413	83.827	1.126	0.637	331550	6.00429e-10	7.93303e-09
FAM111A	1.308	0.471	0.838	43.017	16.105	2.671	0.637	331501	1.5629e-20	6.14917e-19
DMAC1	3.972	3.002	0.97	88.827	70.337	1.263	0.637	331494	4.17784e-10	5.66688e-09
UPF3A	2.44	1.545	0.895	69.832	45.148	1.547	0.637	331492	2.00057e-11	3.31232e-10
SNX5	2.184	1.292	0.892	64.804	39.092	1.658	0.637	331481	3.81682e-12	6.92311e-11
METTL26	3.787	2.849	0.938	88.268	69.477	1.27	0.637	331464	4.06726e-10	5.52494e-09
APOM	7.515	6.714	0.802	100	94.219	1.061	0.637	331348	7.19373e-10	9.38159e-09
MAD2L2	1.312	0.515	0.797	44.693	17.275	2.587	0.637	331310	1.85169e-19	6.69125e-18
EIF4G2	3.534	2.543	0.991	86.034	64.384	1.336	0.637	331275	3.30643e-10	4.56136e-09
CCDC25	2.037	1.175	0.861	62.011	35.685	1.738	0.637	331238	1.32417e-12	2.55367e-11
COQ2	1.077	0.304	0.773	37.989	11.184	3.397	0.636	331076	3.1237e-26	1.80534e-24
EIF2S2	3.743	2.9	0.844	82.682	69.615	1.188	0.636	331013	5.17875e-10	6.91864e-09
COX5A	5.137	4.357	0.78	94.972	84.171	1.128	0.636	330990	8.1944e-10	1.05754e-08
EMC7	2.73	1.766	0.964	75.419	48.933	1.541	0.636	330986	6.1446e-11	9.51339e-10
RACGAP1	0.846	0.097	0.749	30.726	3.441	8.929	0.636	330940	0	0
RANGAP1	1.216	0.376	0.839	39.106	12.388	3.157	0.636	330898	2.76997e-24	1.397e-22
TAGLN2	2.849	1.895	0.954	73.743	49.966	1.476	0.636	330871	7.71105e-11	1.18042e-09
CLSPN	0.878	0.074	0.803	29.609	2.409	12.292	0.636	330755	0	0
EIF5	4.047	3.102	0.945	89.385	72.127	1.239	0.636	330718	6.9669e-10	9.11131e-09
MAGOH	2.489	1.601	0.888	70.391	46.077	1.528	0.636	330715	4.02178e-11	6.33745e-10
MPDU1	2.34	1.462	0.878	68.156	43.118	1.581	0.636	330714	2.02889e-11	3.35624e-10
CALM1	3.614	2.662	0.952	83.799	65.279	1.284	0.636	330696	4.8292e-10	6.47489e-09
NUCB2	1.819	0.957	0.862	55.307	29.353	1.884	0.636	330688	8.63231e-14	1.92623e-12
SYNCRIP	1.99	1.135	0.855	62.011	35.237	1.76	0.635	330532	1.85572e-12	3.50964e-11
GUSB	1.899	1.006	0.893	55.307	30.936	1.788	0.635	330530	2.30273e-13	4.88085e-12
NIF3L1	1.118	0.336	0.782	38.547	11.975	3.219	0.635	330489	1.27763e-24	6.64152e-23
NCAPG	0.807	0.029	0.778	27.933	0.86	32.469	0.635	330442	0	0
EMC8	1.766	0.928	0.838	55.866	30.041	1.86	0.635	330392	1.63094e-13	3.53339e-12
LYAR	1.351	0.517	0.834	43.575	17.171	2.538	0.635	330334	4.30382e-19	1.50553e-17
ALDH7A1	2.253	1.356	0.897	62.011	39.608	1.566	0.635	330322	9.34026e-12	1.62451e-10
ZC3H15	3.702	2.733	0.969	86.592	66.621	1.3	0.635	330316	6.56553e-10	8.61668e-09
EPRS	1.708	0.909	0.798	57.542	28.734	2.003	0.635	330254	9.26062e-14	2.06149e-12
SNRPC	3.338	2.449	0.889	82.123	63.317	1.297	0.635	330230	5.43222e-10	7.22097e-09
METTL5	2.507	1.624	0.883	70.391	46.559	1.512	0.635	330184	6.17414e-11	9.55119e-10
CHCHD1	3.392	2.502	0.89	82.123	63.73	1.289	0.635	330182	5.75322e-10	7.62589e-09
ADK	1.941	1.111	0.831	59.218	34.721	1.706	0.635	330178	1.8345e-12	3.47305e-11
ASF1B	0.806	0.09	0.716	30.168	3.097	9.741	0.635	330142	0	0
STK25	2.16	1.278	0.882	63.687	38.403	1.658	0.635	330107	7.73658e-12	1.35956e-10
KLHDC3	2.217	1.35	0.867	65.922	40.881	1.613	0.635	330080	1.68132e-11	2.80943e-10
ACP1	4.506	3.637	0.869	92.179	77.977	1.182	0.634	329908	1.31426e-09	1.6404e-08
ATIC	2.338	1.417	0.922	65.363	40.984	1.595	0.634	329848	1.99583e-11	3.30743e-10
PYCR1	1.909	0.998	0.911	55.866	29.56	1.89	0.634	329830	1.95403e-13	4.17502e-12
TMEM237	0.985	0.251	0.734	35.754	9.016	3.966	0.634	329820	1.31876e-29	8.82812e-28
DNAJB6	2.473	1.596	0.877	70.95	46.387	1.53	0.634	329768	7.7897e-11	1.1902e-09
EZH2	0.867	0.129	0.738	31.285	4.301	7.273	0.634	329750	0	0
TRIOBP	1.285	0.495	0.79	43.017	16.345	2.632	0.634	329662	2.20153e-19	7.90935e-18
TXNL1	2.957	2.045	0.912	75.419	54.611	1.381	0.634	329636	3.16375e-10	4.37787e-09
NANS	2.237	1.348	0.889	64.246	39.849	1.612	0.634	329606	1.68324e-11	2.80943e-10
MPHOSPH6	1.436	0.635	0.801	47.486	20.785	2.285	0.634	329570	1.72065e-16	4.97999e-15
DDX46	2.643	1.731	0.913	75.419	48.864	1.543	0.634	329542	1.46839e-10	2.16707e-09
RCN2	2.443	1.539	0.904	68.715	44.253	1.553	0.633	329526	5.68214e-11	8.84892e-10
LIMS1	1.741	0.961	0.78	58.101	30.076	1.932	0.633	329510	3.55986e-13	7.36919e-12
DIAPH3	0.763	0.019	0.744	27.374	0.654	41.868	0.633	329505	0	0
NDUFS6	5.062	4.323	0.738	94.413	84.377	1.119	0.633	329485	1.85084e-09	2.25272e-08
EIF1AX	3.595	2.69	0.905	84.358	66.208	1.274	0.633	329475	1.01266e-09	1.28727e-08
SLC4A1	1.407	0.378	1.03	37.43	12.457	3.005	0.633	329370	2.32596e-23	1.1099e-21
SMC3	1.927	1.061	0.866	57.542	32.794	1.755	0.633	329336	1.45973e-12	2.80925e-11
SERPINH1	1.725	0.911	0.814	55.866	28.183	1.982	0.633	329296	1.36369e-13	2.98218e-12
PSMB6	4.028	3.107	0.921	87.151	70.819	1.231	0.633	329278	1.44153e-09	1.78268e-08
GTF2A2	2.991	2.116	0.875	77.654	57.536	1.35	0.633	329244	5.58458e-10	7.4182e-09
PRELID1	4.91	4.005	0.904	94.972	81.934	1.159	0.633	329234	2.04725e-09	2.47399e-08
NDUFS3	3.094	2.185	0.909	78.771	57.674	1.366	0.633	329194	5.87091e-10	7.76529e-09
EPCAM	3.184	2.191	0.994	78.771	55.299	1.424	0.633	329154	4.64821e-10	6.24572e-09
GPN3	1.653	0.836	0.817	53.073	27.185	1.952	0.633	329102	7.75816e-14	1.74582e-12
WASF2	2.224	1.357	0.868	65.922	40.296	1.636	0.633	329078	2.77764e-11	4.51064e-10
GALNT1	1.917	1.088	0.829	61.453	33.07	1.858	0.633	329068	2.21615e-12	4.17013e-11
PSMD2	1.577	0.792	0.785	52.514	25.981	2.021	0.633	329037	3.57353e-14	8.29219e-13
UCHL3	2.066	1.222	0.844	61.453	36.889	1.666	0.632	328904	1.03543e-11	1.79084e-10
PSMA4	3.641	2.728	0.913	81.006	64.659	1.253	0.632	328885	1.25477e-09	1.57248e-08
MRPL22	2.715	1.827	0.889	75.978	51.239	1.483	0.632	328836	3.24609e-10	4.48475e-09
IGF2BP3	1.41	0.619	0.792	46.927	20.096	2.335	0.632	328822	1.60469e-16	4.65161e-15
SLC25A5	5.491	4.711	0.78	96.089	86.442	1.112	0.632	328802	2.71976e-09	3.20752e-08
ENY2	4.334	3.48	0.854	91.62	77.185	1.187	0.632	328776	2.36348e-09	2.8177e-08
BAX	3.907	2.955	0.952	88.827	69.821	1.272	0.632	328747	1.84748e-09	2.25011e-08
PFKL	2.232	1.37	0.861	64.804	40.847	1.587	0.632	328716	3.99908e-11	6.31237e-10
GAR1	1.425	0.654	0.771	48.603	21.335	2.278	0.632	328714	7.65932e-16	2.1117e-14
POLR2I	4.263	3.45	0.813	90.503	76.566	1.182	0.632	328686	2.4356e-09	2.89627e-08
THOC7	2.765	1.867	0.898	75.419	51.927	1.452	0.632	328672	3.91888e-10	5.33507e-09
SLC25A11	2.224	1.358	0.866	66.48	40.881	1.626	0.632	328640	4.35506e-11	6.84524e-10
NUDT15	1.074	0.316	0.759	36.872	10.323	3.572	0.632	328599	5.17798e-26	2.92894e-24
CD320	1.866	0.976	0.89	54.749	29.938	1.829	0.632	328587	6.07616e-13	1.2172e-11
FN3KRP	1.171	0.463	0.707	43.017	15.76	2.729	0.632	328574	2.82528e-19	1.00918e-17
PPIG	3.47	2.555	0.916	83.799	63.937	1.311	0.632	328516	1.48118e-09	1.82555e-08
BUB1B	0.743	0.015	0.728	26.816	0.516	51.951	0.631	328474	0	0
MAF1	2.481	1.618	0.863	73.743	47.591	1.55	0.631	328452	2.24358e-10	3.22417e-09
PSMB2	3.461	2.607	0.854	79.33	64.315	1.233	0.631	328438	1.55617e-09	1.91031e-08
AIMP1	3	2.094	0.905	75.419	55.506	1.359	0.631	328382	7.23323e-10	9.4265e-09
MGME1	1.134	0.339	0.795	37.989	12.113	3.136	0.631	328381	3.94436e-23	1.84434e-21
ANP32A	2.536	1.682	0.853	70.391	47.901	1.47	0.631	328302	2.49895e-10	3.55818e-09
VPS51	2.267	1.425	0.842	69.274	42.257	1.639	0.631	328240	8.22538e-11	1.25265e-09
MRPS6	2.776	1.877	0.9	74.86	51.376	1.457	0.631	328200	4.75837e-10	6.38912e-09
SUZ12	1.409	0.634	0.775	46.927	20.819	2.254	0.631	328189	6.67161e-16	1.85035e-14
KXD1	2.524	1.658	0.866	72.626	47.488	1.529	0.631	328144	2.62092e-10	3.71198e-09
SF3B6	4.65	3.788	0.861	93.296	79.284	1.177	0.631	328096	3.56142e-09	4.10899e-08
ACTL6A	1.24	0.496	0.745	43.017	16.999	2.53	0.631	328081	4.00097e-18	1.30628e-16
SYNGR2	2.414	1.545	0.869	67.039	43.978	1.524	0.631	328046	1.32398e-10	1.96172e-09
PSME2	4.126	3.223	0.903	90.503	73.434	1.232	0.631	328013	3.16835e-09	3.6923e-08
TMEM138	1.314	0.559	0.755	45.251	18.513	2.444	0.631	328010	4.61936e-17	1.39783e-15
ARHGEF39	0.815	0.053	0.762	27.933	1.961	14.241	0.63	327914	0	0
MPP1	1.395	0.594	0.8	44.693	18.307	2.441	0.63	327880	3.8447e-17	1.17488e-15
SNX3	4.51	3.72	0.79	92.737	80.145	1.157	0.63	327834	4.15147e-09	4.71091e-08
PRPF40A	2.612	1.738	0.874	73.743	49.14	1.501	0.63	327828	4.20348e-10	5.69751e-09
SLTM	2.04	1.196	0.844	61.453	35.96	1.709	0.63	327791	1.62602e-11	2.7286e-10
BRCA2	0.791	0.041	0.75	27.374	1.376	19.887	0.63	327646	0	0
CCT8	3.191	2.273	0.918	79.33	58.5	1.356	0.63	327596	1.56353e-09	1.91681e-08
CISD2	3.303	2.375	0.928	84.358	61.321	1.376	0.63	327596	2.03437e-09	2.46001e-08
PSAT1	2.453	1.553	0.9	64.804	43.806	1.479	0.63	327592	1.6418e-10	2.40771e-09
GFRA3	1.447	0.667	0.78	48.045	21.886	2.195	0.63	327591	3.67777e-15	9.47969e-14
NFU1	2.665	1.791	0.874	74.86	50.619	1.479	0.63	327573	6.15728e-10	8.10949e-09
PSMD7	2.737	1.842	0.895	71.508	49.656	1.44	0.63	327571	5.18445e-10	6.92128e-09
DDX1	2.678	1.793	0.885	74.86	50.069	1.495	0.63	327556	5.73983e-10	7.61355e-09
IPO7	1.964	1.137	0.827	60.894	34.687	1.756	0.63	327548	1.21404e-11	2.07088e-10
UFD1	2.095	1.257	0.838	65.922	37.543	1.756	0.63	327538	3.49747e-11	5.57259e-10
TIMM17B	3.313	2.378	0.935	86.034	62.56	1.375	0.63	327503	2.36296e-09	2.8177e-08
FAM136A	3.805	2.93	0.875	87.151	70.475	1.237	0.629	327440	3.80823e-09	4.36399e-08
PPA2	1.873	1.075	0.798	59.218	33.31	1.778	0.629	327407	7.63507e-12	1.34426e-10
NQO2	1.491	0.74	0.751	50.838	24.673	2.06	0.629	327392	5.2432e-14	1.2002e-12
NRM	0.838	0.122	0.716	30.168	4.164	7.245	0.629	327388	0	0
RIF1	1.62	0.827	0.793	51.955	25.499	2.038	0.629	327384	1.00251e-13	2.229e-12
SLC35B2	1.529	0.757	0.772	50.279	24.708	2.035	0.629	327380	5.29732e-14	1.2111e-12
STUB1	2.876	1.978	0.898	79.33	54.68	1.451	0.629	327327	1.23146e-09	1.54639e-08
PREB	1.912	1.094	0.818	59.777	34.136	1.751	0.629	327238	1.19862e-11	2.04645e-10
PSMD9	1.864	1.055	0.809	58.101	33.173	1.751	0.629	327238	7.92913e-12	1.38816e-10
TAF9	3.493	2.61	0.883	82.123	64.831	1.267	0.629	327236	3.12205e-09	3.64729e-08
EIF5A	3.194	2.259	0.936	81.006	58.5	1.385	0.629	327176	1.99088e-09	2.41213e-08
CNPY3	2.237	1.38	0.857	65.363	40.33	1.621	0.629	327142	9.73423e-11	1.46683e-09
MRPL57	5.27	4.535	0.735	95.531	85.719	1.114	0.629	327123	6.49774e-09	7.07565e-08
SLIRP	5.243	4.552	0.691	94.972	86.407	1.099	0.629	327106	6.5912e-09	7.16903e-08
MRPL1	2.098	1.298	0.8	65.922	39.16	1.683	0.629	327014	7.8367e-11	1.1964e-09
GTF3A	3.835	2.918	0.917	87.151	69.855	1.248	0.629	326951	4.80046e-09	5.38496e-08
SNX7	1.195	0.544	0.651	45.81	18.41	2.488	0.629	326933	1.30263e-16	3.79374e-15
DRG1	2.079	1.257	0.822	62.011	38.162	1.625	0.628	326908	5.93203e-11	9.19193e-10
MRPL36	3.705	2.814	0.891	87.709	68.066	1.289	0.628	326870	4.62159e-09	5.19684e-08
TUBA4A	2.142	1.28	0.863	60.894	36.167	1.684	0.628	326813	3.34442e-11	5.34246e-10
HES6	1.379	0.571	0.807	43.017	16.724	2.572	0.628	326810	1.08037e-17	3.44867e-16
SNRNP70	2.455	1.61	0.844	72.067	45.974	1.568	0.628	326805	4.44023e-10	6.00092e-09
DHPS	2.011	1.215	0.796	63.128	37.371	1.689	0.628	326784	5.19723e-11	8.10054e-10
TMEM70	1.827	1.054	0.773	59.218	33.207	1.783	0.628	326771	1.14971e-11	1.97018e-10
AHSA1	2.119	1.265	0.854	60.894	37.818	1.61	0.628	326751	5.82449e-11	9.04789e-10
PTS	1.677	0.924	0.753	56.983	29.938	1.903	0.628	326742	2.64554e-12	4.91352e-11
PDIA4	3.708	2.718	0.99	85.475	64.522	1.325	0.628	326731	4.0648e-09	4.62666e-08
DENR	2.06	1.233	0.827	62.011	37.302	1.662	0.628	326724	5.1835e-11	8.08898e-10
NDUFS8	3.667	2.863	0.804	84.358	69.339	1.217	0.628	326710	5.28622e-09	5.88729e-08
MOCS2	2.437	1.601	0.836	72.067	46.559	1.548	0.628	326681	5.30653e-10	7.07389e-09
CDC123	2.04	1.229	0.811	60.894	37.302	1.632	0.628	326547	5.7081e-11	8.8745e-10
MRPL11	3.117	2.273	0.844	80.447	60.289	1.334	0.628	326423	3.48416e-09	4.02234e-08
MYH10	1.304	0.541	0.763	43.017	17.515	2.456	0.627	326382	5.54962e-17	1.67117e-15
SKA3	0.735	0.056	0.679	27.374	1.858	14.731	0.627	326304	0	0
REPIN1	1.763	0.982	0.78	56.983	30.97	1.84	0.627	326294	5.96831e-12	1.06287e-10
PDIA3	3.695	2.714	0.981	86.592	64.694	1.338	0.627	326291	5.21106e-09	5.821e-08
CALU	2.37	1.507	0.863	67.598	43.565	1.552	0.627	326278	3.62602e-10	4.96558e-09
THRAP3	2.206	1.379	0.827	65.922	40.674	1.621	0.627	326214	1.92582e-10	2.79123e-09
PDIA6	5.053	4.081	0.972	94.972	80.041	1.187	0.627	326210	9.6349e-09	1.0211e-07
SNF8	2.698	1.843	0.855	73.743	51.101	1.443	0.627	326210	1.42707e-09	1.76699e-08
PSMB3	4.146	3.243	0.903	91.061	73.503	1.239	0.627	326202	8.20842e-09	8.77923e-08
TMA16	1.994	1.215	0.779	63.128	37.027	1.705	0.627	326184	6.95277e-11	1.06846e-09
DIMT1	1.302	0.584	0.718	45.251	19.511	2.319	0.627	326182	1.01337e-15	2.74511e-14
PPIL3	2.276	1.459	0.817	67.039	43.29	1.549	0.627	326172	3.62613e-10	4.96558e-09
ECI1	2.756	1.866	0.891	70.95	50.379	1.408	0.627	326150	1.30565e-09	1.63074e-08
CCT3	4.643	3.718	0.925	91.061	76.91	1.184	0.627	326098	9.51887e-09	1.00938e-07
ARL2	1.922	1.134	0.788	60.335	34.859	1.731	0.627	326091	3.47095e-11	5.53982e-10
EIF4H	2.581	1.72	0.86	72.626	48.589	1.495	0.627	326053	1.0765e-09	1.36283e-08
MT1X	3.257	2.178	1.078	77.654	50.344	1.542	0.627	326052	1.45517e-09	1.79699e-08
MRPS2	2.65	1.788	0.863	72.067	49.966	1.442	0.627	326025	1.3354e-09	1.66011e-08
MRFAP1	3.976	3.156	0.819	86.592	72.195	1.199	0.627	326014	8.57076e-09	9.13527e-08
HIRIP3	1.197	0.489	0.708	42.458	16.965	2.503	0.627	325958	3.77615e-17	1.15582e-15
G2E3	0.88	0.159	0.721	30.726	5.403	5.687	0.627	325944	1.50569e-38	1.34072e-36
IER3IP1	3.388	2.481	0.907	84.358	63.283	1.333	0.626	325851	5.97298e-09	6.56569e-08
GADD45GIP1	4.707	3.904	0.802	93.855	81.211	1.156	0.626	325760	1.23467e-08	1.27935e-07
CCAR1	1.572	0.787	0.785	50.279	24.604	2.044	0.626	325748	1.95809e-13	4.17891e-12
C1orf35	1.868	1.079	0.789	58.101	33.861	1.716	0.626	325729	2.96598e-11	4.78724e-10
GAPDH	8.497	8.153	0.344	100	98.968	1.01	0.626	325664	1.42939e-08	1.46723e-07
SELENOT	2.969	2.073	0.896	81.564	56.676	1.439	0.626	325574	4.05055e-09	4.61326e-08
DHX29	1.853	1.083	0.769	58.101	34.067	1.705	0.626	325566	3.57555e-11	5.67757e-10
JPT2	1.464	0.73	0.734	48.603	22.987	2.114	0.626	325466	6.75667e-14	1.53157e-12
TMX2	2.148	1.308	0.839	61.453	39.677	1.549	0.626	325431	2.29269e-10	3.28966e-09
CHAF1A	0.758	0.095	0.664	28.492	3.304	8.625	0.626	325388	0	0
CNOT1	1.371	0.657	0.715	46.927	21.37	2.196	0.625	325304	1.75586e-14	4.21089e-13
PAXX	2.35	1.532	0.819	66.48	45.32	1.467	0.625	325287	9.11419e-10	1.16734e-08
PSRC1	0.844	0.071	0.773	27.374	2.478	11.049	0.625	325164	0	0
BTG3	1.328	0.577	0.751	43.575	19.133	2.278	0.625	325134	1.64719e-15	4.37293e-14
DNAJB11	1.752	0.993	0.759	56.425	30.902	1.826	0.625	325122	1.33296e-11	2.26432e-10
SDF4	2.616	1.753	0.863	73.184	49.277	1.485	0.625	325076	2.09717e-09	2.52938e-08
PGRMC2	2.427	1.611	0.816	70.391	46.628	1.51	0.625	325034	1.38552e-09	1.71783e-08
MELK	0.693	0.036	0.656	26.257	1.273	20.622	0.625	324983	0	0
MDH1	3.194	2.323	0.871	74.86	58.328	1.283	0.625	324972	6.26805e-09	6.84155e-08
BUD31	2.811	1.984	0.827	74.86	54.233	1.38	0.625	324960	4.22644e-09	4.7843e-08
HNRNPU	3.459	2.662	0.796	80.447	66.242	1.214	0.625	324956	1.1198e-08	1.17208e-07
FUS	2.791	1.942	0.849	74.86	53.097	1.41	0.625	324940	3.76214e-09	4.31648e-08
ILVBL	1.965	1.152	0.813	58.101	35.065	1.657	0.625	324886	7.99921e-11	1.22021e-09
PARK7	5.073	4.262	0.811	96.089	83.792	1.147	0.625	324878	1.99734e-08	1.98986e-07
PLGRKT	1.178	0.469	0.709	40.782	16.345	2.495	0.624	324815	4.45579e-17	1.35273e-15
CCDC85B	2.465	1.597	0.867	68.156	44.184	1.543	0.624	324808	9.97028e-10	1.26913e-08
P4HB	5.48	4.629	0.851	97.765	85.96	1.137	0.624	324808	2.11342e-08	2.08541e-07
UROS	2.824	1.996	0.829	73.743	54.301	1.358	0.624	324804	4.60351e-09	5.17964e-08
ARPP19	2.065	1.275	0.79	63.687	38.988	1.633	0.624	324742	3.06963e-10	4.27268e-09
S100A10	4.818	4.027	0.791	91.62	81.452	1.125	0.624	324738	2.0703e-08	2.04829e-07
CHCHD3	1.687	0.931	0.756	53.073	29.938	1.773	0.624	324698	1.06804e-11	1.8438e-10
MRPL47	2.328	1.529	0.799	67.598	44.425	1.522	0.624	324674	1.12184e-09	1.41351e-08
PRMT1	2.359	1.525	0.835	68.156	43.806	1.556	0.624	324638	1.02539e-09	1.30256e-08
IDH2	2.926	2.077	0.849	73.743	55.196	1.336	0.624	324612	5.61686e-09	6.22942e-08
MAT2A	1.961	1.151	0.81	58.659	34.618	1.694	0.624	324538	8.78694e-11	1.33055e-09
IK	2.01	1.221	0.789	62.011	36.717	1.689	0.624	324463	1.90649e-10	2.76537e-09
POLR2J	3.522	2.711	0.811	83.799	67.24	1.246	0.624	324453	1.54249e-08	1.57205e-07
COPRS	2.074	1.279	0.795	62.57	38.3	1.634	0.624	324432	3.05929e-10	4.26148e-09
ZCCHC17	1.356	0.633	0.723	45.81	20.337	2.253	0.624	324430	1.36719e-14	3.33903e-13
COA1	1.661	0.923	0.738	54.749	29.491	1.856	0.624	324422	1.11229e-11	1.9131e-10
PTPMT1	1.97	1.19	0.78	61.453	36.924	1.664	0.624	324362	2.13852e-10	3.08033e-09
ZFP36L2	2.936	2.066	0.87	73.743	55.093	1.339	0.623	324308	6.54734e-09	7.12549e-08
MRPS18C	2.947	2.115	0.833	78.212	57.261	1.366	0.623	324256	8.51403e-09	9.08001e-08
UQCRC1	2.647	1.799	0.847	70.391	49.656	1.418	0.623	324178	3.57953e-09	4.12478e-08
RFC3	0.781	0.126	0.655	29.05	4.301	6.754	0.623	324169	5.31092e-43	5.34245e-41
ARF1	4.103	3.276	0.826	88.827	73.572	1.207	0.623	324029	2.47428e-08	2.39699e-07
PYCR2	1.853	1.078	0.775	55.866	33.551	1.665	0.623	323980	8.30535e-11	1.26174e-09
ADRM1	2.725	1.901	0.824	71.508	51.824	1.38	0.623	323980	5.34226e-09	5.94615e-08
RBFA	1.758	1.004	0.754	55.866	30.936	1.806	0.623	323938	3.09657e-11	4.98505e-10
GLRX3	2.298	1.499	0.799	65.363	43.909	1.489	0.623	323922	1.54217e-09	1.89688e-08
MRPL42	2.655	1.821	0.833	73.184	51.17	1.43	0.623	323890	5.24141e-09	5.84788e-08
FAM104A	1.506	0.782	0.724	50.279	25.292	1.988	0.623	323890	1.4276e-12	2.75028e-11
NDUFB6	2.917	2.067	0.851	77.654	56.297	1.379	0.623	323890	9.43938e-09	1.00209e-07
AMD1	2.084	1.294	0.79	63.687	38.472	1.655	0.623	323889	4.58078e-10	6.16401e-09
FKBP4	2.274	1.448	0.826	63.128	41.569	1.519	0.623	323854	9.69296e-10	1.23552e-08
NDUFAF8	4.771	3.931	0.84	94.972	80.902	1.174	0.623	323840	3.21984e-08	3.0616e-07
SRSF1	2.083	1.312	0.771	64.804	39.814	1.628	0.623	323832	6.74166e-10	8.83814e-09
DCTPP1	1.892	1.108	0.784	58.101	34.067	1.705	0.623	323820	1.16261e-10	1.73739e-09
TXNDC12	2.957	2.183	0.775	73.743	58.534	1.26	0.623	323816	1.17044e-08	1.22243e-07
SMIM4	3.256	2.403	0.853	79.33	61.287	1.294	0.622	323770	1.52016e-08	1.55015e-07
SRI	1.327	0.497	0.83	39.106	14.969	2.612	0.622	323662	1.44183e-17	4.51725e-16
ARPC5L	2.699	1.885	0.815	73.743	52.753	1.398	0.622	323656	7.23113e-09	7.81029e-08
GEMIN6	1.986	1.201	0.785	59.218	36.579	1.619	0.622	323650	2.93568e-10	4.10607e-09
DKK1	1.691	0.782	0.909	44.134	18.892	2.336	0.622	323640	5.65253e-15	1.42153e-13
STOML2	3.654	2.791	0.863	84.358	67.137	1.256	0.622	323610	2.36005e-08	2.2971e-07
NR2F6	2.732	1.859	0.873	74.302	51.067	1.455	0.622	323595	6.13657e-09	6.72565e-08
TXN	6.559	6.011	0.548	98.883	94.632	1.045	0.622	323552	4.0755e-08	3.79225e-07
C1QBP	4.327	3.469	0.858	91.061	76.462	1.191	0.622	323509	3.47246e-08	3.28366e-07
ZNF106	1.56	0.831	0.729	51.397	26.394	1.947	0.622	323470	4.04454e-12	7.31476e-11
C12orf65	1.226	0.521	0.706	41.899	17.171	2.44	0.622	323444	7.03968e-16	1.94663e-14
ATP5PO	4.425	3.707	0.718	89.944	78.286	1.149	0.622	323374	3.85246e-08	3.60999e-07
DNAJC15	2.845	1.985	0.86	75.419	53.889	1.4	0.622	323340	9.81886e-09	1.03764e-07
XRCC1	0.955	0.336	0.619	36.872	11.666	3.161	0.622	323336	1.18132e-20	4.66758e-19
MORF4L1	4.462	3.608	0.853	93.855	78.045	1.203	0.622	323311	3.97477e-08	3.7078e-07
PTBP1	2.13	1.327	0.802	62.57	39.745	1.574	0.621	323282	8.97807e-10	1.15229e-08
SON	4.017	3.208	0.809	88.268	74.432	1.186	0.621	323280	3.67934e-08	3.45471e-07
ATP5PB	3.376	2.553	0.823	80.447	62.973	1.277	0.621	323200	2.28555e-08	2.23352e-07
ETV4	1.493	0.736	0.758	46.927	20.957	2.239	0.621	323178	8.28338e-14	1.85058e-12
DSN1	0.767	0.132	0.634	29.05	4.646	6.253	0.621	323152	1.08433e-39	9.89183e-38
LAP3	1.803	1.062	0.741	57.542	32.072	1.794	0.621	323140	8.84268e-11	1.33791e-09
POP5	2.256	1.48	0.776	67.598	43.806	1.543	0.621	323132	2.46057e-09	2.92222e-08
PPID	1.405	0.7	0.705	46.927	22.712	2.066	0.621	323114	3.80725e-13	7.84638e-12
CASP6	1.117	0.423	0.693	39.106	14.659	2.668	0.621	323101	1.60044e-17	4.99735e-16
TRIM28	1.648	0.907	0.741	53.073	28.699	1.849	0.621	323079	1.9369e-11	3.21549e-10
POLR2E	3.637	2.863	0.774	83.799	69.236	1.21	0.621	323056	3.41522e-08	3.23611e-07
BZW2	1.475	0.783	0.692	50.279	24.535	2.049	0.621	323054	1.71077e-12	3.25537e-11
IP6K2	2.185	1.387	0.798	63.687	41.019	1.553	0.621	323004	1.44166e-09	1.78268e-08
TMEM109	1.475	0.763	0.711	50.279	24.983	2.013	0.621	323003	2.37995e-12	4.4603e-11
SVBP	1.746	0.998	0.748	55.307	31.074	1.78	0.621	322982	6.31183e-11	9.74798e-10
MARCKSL1	4.382	3.505	0.877	88.268	74.535	1.184	0.621	322914	4.41745e-08	4.08187e-07
UBE2N	2.399	1.599	0.801	69.832	46.077	1.516	0.621	322892	4.28406e-09	4.84364e-08
CHAC2	0.805	0.188	0.617	31.285	7.02	4.457	0.621	322860	1.9567e-29	1.29128e-27
COPS3	1.592	0.859	0.733	50.838	27.977	1.817	0.621	322850	1.49771e-11	2.51637e-10
DDB2	1.591	0.8	0.791	48.603	25.637	1.896	0.621	322843	3.80247e-12	6.91054e-11
MAP4K4	2.621	1.79	0.831	70.391	48.555	1.45	0.621	322838	6.45408e-09	7.03223e-08
ABHD12	1.156	0.498	0.658	41.341	16.586	2.492	0.621	322819	5.79642e-16	1.61484e-14
MYBL2	0.736	0.094	0.642	27.374	3.131	8.742	0.621	322786	0	0
PNN	2.514	1.688	0.826	72.067	47.729	1.51	0.62	322718	6.21736e-09	6.79419e-08
ATP5F1A	4.392	3.576	0.816	91.061	76.05	1.197	0.62	322696	5.12851e-08	4.67393e-07
SRP19	2.528	1.733	0.795	69.832	49.071	1.423	0.62	322608	7.83513e-09	8.41869e-08
POLR2H	3.18	2.346	0.834	77.654	59.807	1.298	0.62	322605	2.47161e-08	2.39566e-07
TRIR	4.777	4.018	0.759	93.855	82.072	1.144	0.62	322570	6.08854e-08	5.46588e-07
RALY	2.381	1.563	0.819	67.039	44.976	1.491	0.62	322560	4.18216e-09	4.74283e-08
NENF	3.59	2.698	0.892	84.358	65.244	1.293	0.62	322560	3.64429e-08	3.42353e-07
LUC7L3	2.887	2.038	0.849	78.771	55.334	1.424	0.62	322554	1.75515e-08	1.77037e-07
CCDC14	0.987	0.353	0.633	36.313	11.631	3.122	0.62	322513	3.06301e-20	1.17531e-18
PDAP1	2.8	2.008	0.792	73.184	55.058	1.329	0.62	322353	1.83777e-08	1.84372e-07
FUCA2	2.042	1.248	0.794	60.894	37.164	1.638	0.62	322352	8.06841e-10	1.04273e-08
SREK1IP1	2.317	1.524	0.793	69.274	44.769	1.547	0.62	322298	4.79798e-09	5.38496e-08
ALG8	1.768	1.03	0.738	56.983	32.175	1.771	0.619	322232	1.67799e-10	2.45305e-09
SURF2	1.787	1.059	0.728	57.542	33.551	1.715	0.619	322216	2.78667e-10	3.91987e-09
CSTF3	1.582	0.896	0.687	53.631	28.183	1.903	0.619	322210	2.8923e-11	4.68049e-10
ZNF326	1.145	0.52	0.625	42.458	17.103	2.483	0.619	322202	2.42727e-15	6.35323e-14
PRODH2	3.927	3.029	0.897	87.709	69.787	1.257	0.619	322182	5.42793e-08	4.9299e-07
RHOA	3.974	3.122	0.852	89.944	72.23	1.245	0.619	322172	5.96038e-08	5.36896e-07
FGD5-AS1	1.356	0.687	0.669	47.486	22.058	2.153	0.619	322129	5.42873e-13	1.09814e-11
CGGBP1	2.142	1.372	0.771	63.687	41.466	1.536	0.619	322096	2.71198e-09	3.20037e-08
ARV1	1.469	0.744	0.725	48.045	24.742	1.942	0.619	322090	3.86572e-12	6.99816e-11
UNC50	2.163	1.384	0.779	63.687	40.571	1.57	0.619	322088	2.25281e-09	2.69786e-08
MLEC	2.555	1.743	0.812	70.95	48.83	1.453	0.619	322076	1.0232e-08	1.07642e-07
PTRHD1	3.497	2.655	0.842	84.358	65.382	1.29	0.619	322049	4.73387e-08	4.35694e-07
CWC15	2.772	1.97	0.802	75.419	54.508	1.384	0.619	322037	2.08243e-08	2.0581e-07
ANKRD17	1.417	0.716	0.7	47.486	22.78	2.085	0.619	322025	1.03213e-12	2.01341e-11
SRP9	4.755	4.002	0.752	89.385	78.975	1.132	0.619	321968	7.73707e-08	6.81604e-07
PXMP4	1.177	0.51	0.668	41.341	17.481	2.365	0.619	321942	4.68769e-15	1.1934e-13
PSMA2	3.568	2.747	0.822	82.123	65.76	1.249	0.619	321932	5.07902e-08	4.63384e-07
ADIPOR1	2.868	1.991	0.877	76.536	53.476	1.431	0.619	321844	2.09108e-08	2.06555e-07
KHDRBS1	2.374	1.576	0.799	65.363	44.701	1.462	0.619	321842	5.8846e-09	6.4877e-08
G3BP1	2.18	1.414	0.766	66.48	41.363	1.607	0.619	321841	3.1928e-09	3.71363e-08
PHIP	1.612	0.891	0.721	51.955	28.08	1.85	0.619	321787	3.55744e-11	5.65846e-10
TCOF1	0.905	0.22	0.685	31.285	7.536	4.151	0.619	321770	3.83442e-27	2.29449e-25
NOLC1	1.421	0.742	0.679	49.162	23.916	2.056	0.619	321768	3.04965e-12	5.60257e-11
RHEB	4.267	3.481	0.786	89.944	76.6	1.174	0.619	321764	8.15156e-08	7.16244e-07
MAGOHB	1.387	0.65	0.737	44.693	21.886	2.042	0.619	321747	5.71953e-13	1.1532e-11
SH2D4A	2.003	1.23	0.773	59.777	36.235	1.65	0.619	321737	9.00345e-10	1.15445e-08
SLC43A3	0.908	0.281	0.627	33.52	9.153	3.662	0.619	321734	1.69789e-23	8.18593e-22
CRELD2	1.922	1.158	0.764	58.659	34.859	1.683	0.618	321710	6.00625e-10	7.93303e-09
MNAT1	1.408	0.724	0.684	47.486	23.125	2.053	0.618	321698	1.74066e-12	3.30547e-11
MCM3	0.947	0.287	0.66	33.52	9.429	3.555	0.618	321690	5.33151e-23	2.44986e-21
LRRC59	1.766	1.047	0.718	56.983	32.347	1.762	0.618	321673	2.59558e-10	3.68169e-09
PDCD5	3.752	2.99	0.763	85.475	70.922	1.205	0.618	321643	7.32361e-08	6.46855e-07
YEATS4	1.333	0.644	0.689	45.251	21.92	2.064	0.618	321640	6.62693e-13	1.32467e-11
GSTP1	6.054	5.208	0.846	97.765	88.128	1.109	0.618	321615	1.01755e-07	8.76698e-07
BARD1	0.787	0.151	0.636	29.05	5.265	5.518	0.618	321606	7.08779e-35	5.75999e-33
GNL3	2.289	1.491	0.798	67.598	41.569	1.626	0.618	321581	3.92617e-09	4.48533e-08
MESD	2.78	1.939	0.84	75.978	52.753	1.44	0.618	321563	2.23852e-08	2.19026e-07
EIF3J	3.435	2.609	0.826	83.799	65.623	1.277	0.618	321536	6.16539e-08	5.52422e-07
C11orf58	4.077	3.243	0.833	89.385	74.054	1.207	0.618	321464	8.85165e-08	7.70843e-07
SDF2L1	3.5	2.553	0.947	84.916	61.975	1.37	0.618	321439	5.3105e-08	4.83269e-07
PHF5A	1.838	1.119	0.719	58.659	34.859	1.683	0.618	321431	7.17231e-10	9.36022e-09
THYN1	1.91	1.194	0.716	62.57	36.82	1.699	0.618	321402	1.36135e-09	1.69011e-08
CRAT	1.648	0.942	0.706	54.19	30.11	1.8	0.618	321388	1.24725e-10	1.85098e-09
KRIT1	1.359	0.682	0.677	46.369	22.264	2.083	0.618	321382	1.13874e-12	2.21211e-11
JADE1	0.927	0.306	0.621	34.637	10.702	3.236	0.618	321378	8.0932e-21	3.22515e-19
HBQ1	1.077	0.233	0.844	30.726	7.846	3.916	0.618	321350	3.75872e-26	2.1523e-24
NAA50	1.736	1.005	0.732	55.307	31.59	1.751	0.618	321300	2.43119e-10	3.47531e-09
TMEM165	1.592	0.867	0.725	50.838	27.151	1.872	0.618	321284	3.12331e-11	5.02375e-10
CDC27	1.136	0.458	0.679	39.106	15.348	2.548	0.618	321270	4.02029e-16	1.13018e-14
CENPQ	0.888	0.234	0.654	31.844	8.465	3.762	0.618	321260	1.2819e-24	6.64518e-23
NDN	1.972	1.196	0.776	58.659	35.788	1.639	0.618	321254	1.05271e-09	1.33453e-08
PHACTR4	1.502	0.798	0.704	49.162	25.052	1.962	0.618	321238	9.52327e-12	1.65479e-10
RBM42	1.748	1.019	0.728	55.307	32.106	1.723	0.618	321216	3.10754e-10	4.31577e-09
PSMG2	2.741	1.947	0.794	75.978	53.682	1.415	0.617	321168	3.02517e-08	2.87972e-07
MYL6B	2.775	1.962	0.813	74.302	54.336	1.367	0.617	321128	3.26074e-08	3.09762e-07
NDUFA9	2.059	1.309	0.75	60.335	39.539	1.526	0.617	321122	3.03198e-09	3.54653e-08
FUBP1	1.335	0.667	0.668	45.81	21.094	2.172	0.617	321038	5.82029e-13	1.17098e-11
NUDT21	1.738	1.034	0.704	55.866	32.932	1.696	0.617	321010	4.80345e-10	6.445e-09
SMARCE1	1.185	0.514	0.67	40.782	16.483	2.474	0.617	320944	3.41836e-15	8.83551e-14
C6orf48	4.808	3.96	0.848	93.855	80.73	1.163	0.617	320928	1.31301e-07	1.10867e-06
TMA7	6.465	5.989	0.476	98.324	93.806	1.048	0.617	320920	1.4396e-07	1.20482e-06
MRPL3	1.969	1.244	0.726	60.894	37.646	1.618	0.617	320876	2.25885e-09	2.70336e-08
NUDT2	2.245	1.503	0.742	65.363	44.976	1.453	0.617	320837	1.0807e-08	1.13309e-07
FOPNL	1.299	0.632	0.667	44.693	21.232	2.105	0.617	320826	7.41061e-13	1.46248e-11
ARPC2	3.984	3.132	0.853	89.944	72.127	1.247	0.617	320818	1.14322e-07	9.74149e-07
ECI2	3.147	2.292	0.855	81.564	58.913	1.384	0.617	320800	5.87536e-08	5.29494e-07
RALBP1	2.515	1.735	0.78	70.391	48.83	1.442	0.617	320796	2.03023e-08	2.01507e-07
SNCA	1.193	0.255	0.938	30.726	8.293	3.705	0.617	320730	1.05754e-24	5.52831e-23
BCS1L	1.215	0.577	0.638	43.017	19.339	2.224	0.616	320660	1.4153e-13	3.08777e-12
GCFC2	1.782	1.06	0.722	57.542	33.242	1.731	0.616	320650	6.95737e-10	9.10526e-09
SRRT	1.179	0.525	0.654	40.782	16.552	2.464	0.616	320594	5.37061e-15	1.35982e-13
NME2	1.436	0.745	0.691	47.486	22.918	2.072	0.616	320556	3.82817e-12	6.93693e-11
C1orf174	1.138	0.493	0.645	40.223	16.552	2.43	0.616	320489	5.71904e-15	1.43438e-13
NELFE	2.103	1.344	0.758	61.453	39.952	1.538	0.616	320474	4.93469e-09	5.52554e-08
MEA1	2.649	1.881	0.767	72.626	52.719	1.378	0.616	320456	3.88051e-08	3.63444e-07
AAAS	1.233	0.581	0.652	43.575	19.855	2.195	0.616	320454	2.89382e-13	6.06464e-12
HSPA4	1.407	0.731	0.676	47.486	23.262	2.041	0.616	320390	5.54871e-12	9.90043e-11
TIMMDC1	1.783	1.1	0.683	58.659	34.687	1.691	0.616	320380	1.32094e-09	1.64652e-08
DNTTIP1	1.298	0.649	0.649	45.81	21.679	2.113	0.616	320378	1.6425e-12	3.14474e-11
PSMC1	2.27	1.517	0.753	67.598	43.737	1.546	0.616	320373	1.1631e-08	1.21603e-07
PCBD2	0.95	0.372	0.577	36.872	12.595	2.928	0.616	320372	5.67039e-18	1.83205e-16
RAB5IF	3.088	2.294	0.793	78.771	59.773	1.318	0.616	320363	7.66278e-08	6.7585e-07
PSMD6	1.757	1.045	0.713	55.307	33.104	1.671	0.616	320340	7.76399e-10	1.00595e-08
SRPK1	1.504	0.8	0.704	48.603	24.57	1.978	0.616	320320	1.41845e-11	2.39977e-10
SNRPB2	2.837	2.036	0.8	75.419	54.714	1.378	0.616	320212	5.43236e-08	4.93152e-07
DESI2	1.277	0.624	0.653	44.693	20.509	2.179	0.616	320208	6.87309e-13	1.37241e-11
ANAPC7	1.165	0.51	0.654	40.223	16.724	2.405	0.616	320205	9.55716e-15	2.35575e-13
SPCS2	3.9	3.012	0.888	88.827	69.615	1.276	0.616	320190	1.41759e-07	1.19103e-06
S100A4	2.895	1.974	0.922	74.302	51.445	1.444	0.616	320185	3.94108e-08	3.67821e-07
LUC7L2	1.394	0.735	0.659	47.486	24.054	1.974	0.615	320143	1.13345e-11	1.94411e-10
SRRM1	2.768	1.967	0.801	74.86	53.957	1.387	0.615	320100	5.34052e-08	4.85526e-07
APOLD1	0.885	0.213	0.673	30.168	7.192	4.195	0.615	320092	8.96046e-27	5.31064e-25
SMARCC1	1.5	0.824	0.676	49.721	25.671	1.937	0.615	320090	3.32952e-11	5.32781e-10
KNL1	0.885	0.211	0.675	30.168	7.02	4.297	0.615	320089	3.23694e-27	1.95582e-25
ELP6	1.413	0.747	0.666	48.045	24.363	1.972	0.615	320060	1.49819e-11	2.51637e-10
PTCD3	1.491	0.815	0.675	49.721	25.946	1.916	0.615	320014	4.09164e-11	6.44209e-10
LAGE3	2.302	1.552	0.751	67.039	44.907	1.493	0.615	319978	1.74284e-08	1.75986e-07
LARS	1.303	0.639	0.663	44.134	20.303	2.174	0.615	319950	6.98951e-13	1.39266e-11
WDR5	0.992	0.37	0.622	36.313	12.87	2.822	0.615	319945	1.60571e-17	5.00541e-16
HNRNPUL1	1.546	0.843	0.703	49.162	26.703	1.841	0.615	319920	6.41008e-11	9.89151e-10
GYPB	1.199	0.278	0.921	31.844	9.945	3.202	0.615	319859	3.98522e-21	1.63e-19
TAF15	1.397	0.703	0.694	45.81	22.677	2.02	0.615	319824	5.44308e-12	9.72129e-11
EXOSC3	1.434	0.756	0.678	47.486	24.604	1.93	0.615	319818	2.04668e-11	3.38265e-10
ARID1A	1.46	0.799	0.662	49.721	25.12	1.979	0.615	319811	3.01497e-11	4.86209e-10
PSMD3	1.926	1.2	0.726	59.777	36.579	1.634	0.615	319800	3.24089e-09	3.76145e-08
DPY30	3.987	3.244	0.744	86.592	73.331	1.181	0.615	319796	1.91065e-07	1.56227e-06
CDC25B	0.876	0.215	0.662	30.168	7.123	4.235	0.615	319768	1.11991e-26	6.57461e-25
BLOC1S1	4.531	3.859	0.672	91.62	81.418	1.125	0.615	319756	2.29114e-07	1.83887e-06
MYL4	1.302	0.399	0.903	34.637	13.317	2.601	0.615	319740	4.12302e-17	1.2558e-15
SEPHS1	1.102	0.474	0.628	39.665	16.449	2.411	0.615	319686	1.08496e-14	2.66725e-13
SEC11A	4.672	3.946	0.726	93.296	81.211	1.149	0.614	319634	2.42079e-07	1.93601e-06
CHD1L	1.303	0.64	0.663	44.693	21.404	2.088	0.614	319579	2.46122e-12	4.59873e-11
CA2	1.512	0.581	0.932	40.223	19.098	2.106	0.614	319568	2.56482e-13	5.42401e-12
FKBP11	2.461	1.587	0.874	64.246	40.537	1.585	0.614	319539	9.88983e-09	1.04455e-07
PEF1	1.84	1.144	0.696	58.101	35.65	1.63	0.614	319535	2.89558e-09	3.40194e-08
ATP5MC3	6.483	6.018	0.465	98.324	93.875	1.047	0.614	319516	2.76581e-07	2.17272e-06
OCIAD1	3.79	2.973	0.818	86.034	69.855	1.232	0.614	319514	1.95855e-07	1.60003e-06
PIGF	2.062	1.333	0.73	63.687	40.537	1.571	0.614	319512	9.97661e-09	1.05252e-07
ACTR3	1.762	1.094	0.668	58.101	33.93	1.712	0.614	319478	1.83435e-09	2.23558e-08
PBRM1	1.373	0.709	0.664	45.81	22.849	2.005	0.614	319449	8.30668e-12	1.45152e-10
MT1E	5.371	4.192	1.179	91.061	76.153	1.196	0.614	319428	2.4427e-07	1.95185e-06
PSMF1	2.751	1.986	0.765	75.978	54.749	1.388	0.614	319345	8.46153e-08	7.40683e-07
GANAB	2.081	1.342	0.738	62.011	40.365	1.536	0.614	319338	1.04197e-08	1.0943e-07
ABCF1	2.192	1.431	0.762	67.039	41.638	1.61	0.614	319307	1.44077e-08	1.47647e-07
PPIL1	1.426	0.741	0.685	46.369	24.019	1.93	0.614	319298	2.05316e-11	3.39036e-10
RIC8A	1.258	0.622	0.637	44.134	20.922	2.109	0.614	319252	2.15086e-12	4.05546e-11
PARVB	1.229	0.574	0.655	41.341	18.307	2.258	0.614	319244	1.65729e-13	3.58237e-12
SRP72	2.435	1.695	0.74	67.039	47.832	1.402	0.614	319220	3.99641e-08	3.72611e-07
GOT2	3.079	2.312	0.767	77.095	59.635	1.293	0.614	319170	1.3535e-07	1.1413e-06
EPB41L2	1.326	0.626	0.7	41.899	18.617	2.251	0.614	319149	2.58164e-13	5.45339e-12
NDUFS5	5.781	5.217	0.564	97.765	90.399	1.081	0.614	319141	3.25976e-07	2.51718e-06
RRP1B	1.256	0.595	0.661	42.458	18.995	2.235	0.614	319132	3.94664e-13	8.12466e-12
NSD2	0.92	0.273	0.647	31.844	8.913	3.573	0.613	319090	3.17866e-22	1.38212e-20
PTPA	1.214	0.578	0.636	41.899	18.1	2.315	0.613	319026	1.69627e-13	3.65366e-12
ENDOG	1.278	0.635	0.644	44.134	21.025	2.099	0.613	318984	2.93208e-12	5.40258e-11
PRPF19	1.246	0.598	0.648	43.017	19.924	2.159	0.613	318976	1.10736e-12	2.15636e-11
SSR3	4.542	3.776	0.765	91.62	78.94	1.161	0.613	318971	3.17738e-07	2.46174e-06
MTCH1	2.901	2.127	0.775	75.978	56.917	1.335	0.613	318952	1.23078e-07	1.04445e-06
CYB5B	2.247	1.507	0.74	65.922	43.668	1.51	0.613	318930	2.49888e-08	2.41705e-07
CCDC18	0.716	0.09	0.626	25.698	2.925	8.786	0.613	318928	0	0
BDP1	1.614	0.908	0.706	51.397	27.426	1.874	0.613	318924	1.98788e-10	2.87448e-09
SPAG5	0.667	0.039	0.627	24.022	1.411	17.027	0.613	318908	0	0
UCHL5	1.204	0.546	0.659	41.341	19.167	2.157	0.613	318876	5.50013e-13	1.11137e-11
UQCRFS1	3.894	3.126	0.768	87.709	72.195	1.215	0.613	318857	2.87504e-07	2.24809e-06
ATG3	1.676	1.001	0.675	54.749	31.624	1.731	0.613	318840	1.22605e-09	1.54063e-08
RBBP4	1.982	1.259	0.722	59.218	37.922	1.562	0.613	318838	7.88486e-09	8.45748e-08
DEPDC1B	0.665	0.056	0.61	24.581	1.927	12.756	0.613	318837	0	0
ATAD5	0.719	0.079	0.64	25.14	2.443	10.29	0.613	318829	0	0
VTI1B	2.251	1.508	0.744	65.922	44.184	1.492	0.613	318824	2.87728e-08	2.74455e-07
MCM4	0.799	0.184	0.614	29.05	6.297	4.613	0.613	318808	2.5069e-28	1.59772e-26
IKBIP	1.406	0.713	0.693	44.693	22.746	1.965	0.613	318782	1.25904e-11	2.14568e-10
CUEDC2	2.369	1.629	0.74	68.715	46.972	1.463	0.613	318776	4.56065e-08	4.20792e-07
DLEU2	0.861	0.194	0.667	29.05	6.607	4.397	0.613	318680	2.61435e-27	1.58479e-25
KLF1	1.18	0.288	0.892	31.285	9.876	3.168	0.613	318675	1.66623e-20	6.51441e-19
NCAPH	0.554	0.025	0.529	23.464	0.86	27.274	0.613	318662	0	0
BRI3BP	1.122	0.457	0.665	37.989	15.244	2.492	0.613	318630	5.36193e-15	1.35982e-13
BRIX1	1.16	0.545	0.615	41.341	18.41	2.246	0.612	318598	3.3611e-13	6.98103e-12
NAE1	1.552	0.891	0.66	50.279	28.458	1.767	0.612	318585	3.86878e-10	5.27071e-09
GTF3C6	2.795	2.073	0.722	74.302	56.435	1.317	0.612	318566	1.42085e-07	1.19269e-06
STAG2	1.33	0.702	0.628	46.369	22.058	2.102	0.612	318560	1.00265e-11	1.73737e-10
CALM3	2.65	1.889	0.761	73.184	51.858	1.411	0.612	318556	9.38797e-08	8.13362e-07
AHCY	4.554	3.742	0.812	90.503	77.047	1.175	0.612	318552	3.72202e-07	2.8349e-06
CHTOP	2.149	1.425	0.723	63.687	42.946	1.483	0.612	318536	2.68046e-08	2.57396e-07
COMMD2	1.488	0.829	0.659	49.721	27.426	1.813	0.612	318505	2.54486e-10	3.61525e-09
ACOT7	1.034	0.435	0.599	37.989	15.175	2.503	0.612	318481	5.68017e-15	1.42656e-13
HIST1H1E	0.96	0.199	0.761	27.933	5.368	5.203	0.612	318470	1.91748e-31	1.41045e-29
CSKMT	1.684	0.992	0.692	54.19	31.28	1.732	0.612	318468	1.36705e-09	1.69606e-08
GRB14	2.057	1.221	0.835	53.631	36.201	1.481	0.612	318468	5.92542e-09	6.52112e-08
UBE2V2	2.322	1.588	0.734	69.274	46.18	1.5	0.612	318456	4.86238e-08	4.45422e-07
SF3B2	2.371	1.623	0.748	67.039	46.18	1.452	0.612	318450	4.78453e-08	4.39432e-07
GNPNAT1	1.713	1.04	0.673	56.425	32.794	1.721	0.612	318432	2.41395e-09	2.87603e-08
PDHB	2.361	1.62	0.741	67.598	45.905	1.473	0.612	318409	4.72518e-08	4.3511e-07
PRRC2C	3.339	2.573	0.766	79.33	64.35	1.233	0.612	318406	2.57935e-07	2.04611e-06
NMT1	2.191	1.469	0.721	65.922	43.978	1.499	0.612	318402	3.49444e-08	3.30109e-07
UBTF	1.063	0.41	0.653	35.754	13.283	2.692	0.612	318391	2.18691e-16	6.25168e-15
DDX41	1.072	0.474	0.598	39.106	16.07	2.433	0.612	318348	2.46794e-14	5.83587e-13
VDAC2	3.763	3.027	0.736	84.358	70.475	1.197	0.612	318332	3.45761e-07	2.65344e-06
NPM3	2.679	1.918	0.761	73.743	52.581	1.402	0.612	318328	1.13518e-07	9.68177e-07
COPS7A	1.553	0.891	0.662	52.514	29.387	1.787	0.612	318326	7.154e-10	9.34287e-09
PPP2R1A	2.017	1.293	0.723	60.335	38.954	1.549	0.612	318324	1.35437e-08	1.39562e-07
UBL7	1.253	0.642	0.612	44.693	21.645	2.065	0.612	318316	8.42684e-12	1.47114e-10
TGS1	1.034	0.433	0.601	37.43	14.04	2.666	0.612	318311	1.09778e-15	2.95654e-14
LDHA	5.063	4.282	0.781	96.089	83.586	1.15	0.612	318292	4.60245e-07	3.44536e-06
CEP78	0.792	0.201	0.591	29.609	6.848	4.324	0.612	318274	3.24198e-26	1.8679e-24
CDC37	2.55	1.775	0.775	72.626	50.172	1.448	0.612	318270	9.03771e-08	7.84476e-07
SDF2	2.407	1.664	0.744	69.274	48.279	1.435	0.612	318265	7.08126e-08	6.28132e-07
BPGM	0.926	0.267	0.659	31.844	9.498	3.353	0.612	318254	9.92535e-21	3.93839e-19
PDCD7	1.106	0.51	0.595	40.223	16.518	2.435	0.612	318231	5.33096e-14	1.21729e-12
GARS	1.232	0.575	0.657	41.341	18.858	2.192	0.612	318220	7.38573e-13	1.46066e-11
TMEM258	5.547	4.953	0.594	96.648	88.747	1.089	0.612	318198	4.97091e-07	3.69443e-06
PSMB5	4.715	3.942	0.774	93.296	79.904	1.168	0.612	318198	4.59531e-07	3.44278e-06
NUP50	1.312	0.664	0.648	44.134	22.264	1.982	0.612	318168	1.44347e-11	2.43767e-10
NDUFA6	4.699	3.885	0.814	96.089	81.177	1.184	0.612	318160	4.76496e-07	3.5513e-06
UBXN4	3.635	2.815	0.82	85.475	67.481	1.267	0.612	318114	3.4481e-07	2.64725e-06
CSRP2	0.889	0.227	0.661	30.168	8.19	3.683	0.612	318109	5.19657e-23	2.39377e-21
FXN	1.756	1.036	0.72	54.749	31.934	1.714	0.611	318074	2.21922e-09	2.66118e-08
PCYT2	3.171	2.36	0.81	81.564	60.599	1.346	0.611	318053	2.50456e-07	1.99614e-06
CLTA	4.694	3.892	0.803	94.413	79.904	1.182	0.611	318044	4.93321e-07	3.66934e-06
DHX9	1.623	0.965	0.658	53.073	29.972	1.771	0.611	318016	1.11574e-09	1.40867e-08
ASF1A	1.041	0.413	0.628	36.872	14.453	2.551	0.611	318010	2.83264e-15	7.37279e-14
SSBP1	3.633	2.913	0.72	83.24	69.167	1.203	0.611	317988	3.87069e-07	2.94014e-06
S100A9	3.798	2.904	0.894	85.475	67.894	1.259	0.611	317983	3.723e-07	2.8349e-06
EIF2AK4	1.739	1.047	0.692	55.307	31.968	1.73	0.611	317976	2.41648e-09	2.8772e-08
RPE	1.159	0.548	0.612	41.341	18.582	2.225	0.611	317950	7.21251e-13	1.43097e-11
FAM133B	2.049	1.328	0.721	59.777	40.158	1.489	0.611	317878	2.21313e-08	2.1677e-07
HIST1H2BH	0.774	0.105	0.669	25.698	3.544	7.25	0.611	317850	3.35905e-41	3.1732e-39
COA4	4.203	3.364	0.839	91.061	74.535	1.222	0.611	317846	4.8806e-07	3.63312e-06
MRPL40	3.056	2.269	0.787	78.212	59.188	1.321	0.611	317842	2.50134e-07	1.99452e-06
HBA1	8.225	7.074	1.151	100	97.557	1.025	0.611	317823	5.97952e-07	4.38451e-06
SF3A2	1.576	0.917	0.659	51.397	28.768	1.787	0.611	317813	7.65522e-10	9.92777e-09
TRIP13	0.702	0.098	0.604	25.698	3.476	7.394	0.611	317810	1.17765e-41	1.13555e-39
AAMP	2.555	1.812	0.743	67.039	50.379	1.331	0.611	317806	1.1249e-07	9.60736e-07
ZCRB1	2.354	1.64	0.714	68.156	47.419	1.437	0.611	317796	8.01788e-08	7.05164e-07
STRADB	2.2	1.481	0.718	65.922	44.012	1.498	0.611	317785	4.88718e-08	4.47151e-07
RAP1A	1.653	0.986	0.667	53.631	31.246	1.716	0.611	317782	2.07365e-09	2.50426e-08
BOD1	2.136	1.414	0.722	63.687	41.569	1.532	0.611	317760	3.22118e-08	3.0616e-07
BCAP29	1.397	0.753	0.644	47.486	24.914	1.906	0.611	317748	1.15968e-10	1.73486e-09
POLR2D	1.339	0.698	0.641	45.251	22.849	1.98	0.611	317740	3.14151e-11	5.04866e-10
NDUFB11	5.844	5.24	0.603	97.765	89.814	1.089	0.611	317734	6.1514e-07	4.49637e-06
TRAPPC2L	2.803	2.017	0.785	75.978	54.611	1.391	0.611	317730	1.85701e-07	1.52175e-06
FRG1	1.644	0.987	0.657	54.19	31.246	1.734	0.611	317694	2.21932e-09	2.66118e-08
H2AFY2	1.605	0.933	0.673	52.514	28.734	1.828	0.611	317692	8.41686e-10	1.08475e-08
BRD8	0.939	0.316	0.623	32.961	10.53	3.13	0.611	317681	6.81465e-19	2.35289e-17
RDX	3.175	2.407	0.768	79.33	61.7	1.286	0.611	317658	3.19289e-07	2.47067e-06
COPS5	1.994	1.293	0.701	61.453	39.332	1.562	0.611	317628	2.20389e-08	2.16181e-07
ENOPH1	1.512	0.878	0.634	51.397	27.977	1.837	0.611	317610	6.31112e-10	8.30035e-09
SUDS3	1.418	0.785	0.633	48.045	25.12	1.913	0.611	317606	1.46574e-10	2.16487e-09
TDG	1.593	0.911	0.683	50.838	28.699	1.771	0.61	317557	8.71695e-10	1.12109e-08
ATP6V1F	3.844	3.068	0.776	88.827	72.195	1.23	0.61	317526	5.30534e-07	3.92372e-06
SRM	3.127	2.302	0.826	77.095	58.018	1.329	0.61	317468	2.75019e-07	2.16228e-06
HPRT1	2.031	1.31	0.722	60.335	38.782	1.556	0.61	317444	2.14962e-08	2.11328e-07
CPOX	0.99	0.335	0.655	33.52	11.528	2.908	0.61	317442	1.3207e-17	4.15172e-16
FARSA	1.422	0.773	0.649	47.486	24.604	1.93	0.61	317426	1.24096e-10	1.84459e-09
ADH5	4.036	3.199	0.837	88.268	71.266	1.239	0.61	317421	5.41755e-07	3.99765e-06
PSMB7	4.014	3.288	0.726	88.268	73.778	1.196	0.61	317420	5.79056e-07	4.2493e-06
SFT2D2	1.383	0.786	0.598	49.721	25.155	1.977	0.61	317392	1.84291e-10	2.67941e-09
PIGC	1.405	0.777	0.628	48.045	26.256	1.83	0.61	317340	3.16402e-10	4.37787e-09
PTGES2	1.467	0.827	0.64	49.721	26.325	1.889	0.61	317340	3.43924e-10	4.73055e-09
HEMGN	1.152	0.229	0.924	29.05	7.983	3.639	0.61	317337	5.64565e-23	2.58782e-21
FDFT1	4.35	3.547	0.802	87.709	74.845	1.172	0.61	317325	6.19076e-07	4.51981e-06
ALDH4A1	3.25	2.422	0.829	82.682	61.803	1.338	0.61	317254	3.92341e-07	2.97412e-06
TRAP1	2.495	1.725	0.77	69.832	47.694	1.464	0.61	317245	1.11543e-07	9.53087e-07
LTA4H	1.874	1.191	0.683	58.659	36.545	1.605	0.61	317242	1.43096e-08	1.46803e-07
DNAJC2	1.568	0.915	0.653	50.838	28.665	1.774	0.61	317242	1.061e-09	1.34413e-08
RFC2	1.042	0.425	0.618	36.313	14.659	2.477	0.61	317223	8.65993e-15	2.14026e-13
IFRD2	2.112	1.407	0.705	65.363	41.397	1.579	0.61	317216	4.27719e-08	3.96407e-07
GCHFR	4.46	3.71	0.75	89.944	76.979	1.168	0.61	317202	6.8456e-07	4.95321e-06
MANBAL	1.778	1.087	0.69	55.866	34.136	1.637	0.61	317198	7.56948e-09	8.16153e-08
CSNK1A1	2.304	1.577	0.727	70.391	45.63	1.543	0.61	317172	8.88702e-08	7.73561e-07
EIF4A3	1.442	0.773	0.669	46.927	25.43	1.845	0.61	317166	2.29074e-10	3.28941e-09
CPNE1	2.108	1.404	0.704	64.246	41.5	1.548	0.61	317138	4.49001e-08	4.14685e-07
TP53RK	1.027	0.44	0.586	37.989	15.141	2.509	0.61	317116	2.26754e-14	5.3894e-13
CRTAP	2.049	1.339	0.709	60.894	40.193	1.515	0.61	317103	3.46968e-08	3.2827e-07
RGS10	1.972	1.197	0.775	54.749	30.213	1.812	0.61	317093	2.30449e-09	2.75443e-08
METTL9	1.747	1.058	0.688	54.749	32.932	1.662	0.61	317082	5.63018e-09	6.24048e-08
NET1	1.064	0.442	0.623	36.872	14.212	2.594	0.61	317076	5.36899e-15	1.35982e-13
YIPF6	1.877	1.208	0.67	60.335	37.199	1.622	0.609	317042	1.91457e-08	1.91148e-07
TESC	1.326	0.567	0.759	37.43	15.141	2.472	0.609	317038	2.34444e-14	5.56504e-13
SUGT1	1.78	1.116	0.664	58.101	34.171	1.7	0.609	317014	8.86141e-09	9.43426e-08
EMC4	2.785	2.045	0.74	75.419	55.678	1.355	0.609	316951	2.942e-07	2.29466e-06
COPZ1	2.711	1.968	0.744	73.184	53.854	1.359	0.609	316894	2.57398e-07	2.04359e-06
R3HDM1	1.374	0.724	0.65	45.251	23.193	1.951	0.609	316880	7.58883e-11	1.16333e-09
MRPL44	2.013	1.315	0.697	60.335	39.677	1.521	0.609	316876	3.53586e-08	3.33624e-07
TMEM18	2.468	1.736	0.732	72.067	49.69	1.45	0.609	316872	1.72338e-07	1.42543e-06
PSPH	1.503	0.882	0.621	51.955	27.736	1.873	0.609	316870	9.55371e-10	1.21861e-08
C2orf69	0.865	0.252	0.612	30.726	8.741	3.515	0.609	316866	4.37539e-21	1.78175e-19
UACA	0.907	0.32	0.586	32.961	10.633	3.1	0.609	316848	2.82991e-18	9.48913e-17
APIP	1.794	1.138	0.657	58.101	35.272	1.647	0.609	316836	1.31554e-08	1.35937e-07
PSMC6	2.128	1.418	0.71	64.246	41.982	1.53	0.609	316831	5.75489e-08	5.19776e-07
TRIM24	1.528	0.852	0.676	48.603	26.29	1.849	0.609	316746	4.96735e-10	6.65054e-09
ZNF706	3.369	2.635	0.734	81.006	66.07	1.226	0.609	316702	6.16734e-07	4.50448e-06
WDR43	1.546	0.867	0.68	48.603	26.256	1.851	0.609	316696	5.06279e-10	6.77344e-09
DDAH2	2.479	1.742	0.737	69.832	48.589	1.437	0.609	316656	1.67049e-07	1.3823e-06
GTPBP6	1.379	0.775	0.605	48.045	24.88	1.931	0.609	316652	2.58347e-10	3.66731e-09
LSM14A	1.817	1.15	0.668	57.542	36.098	1.594	0.609	316637	1.79504e-08	1.80571e-07
FLOT1	1.978	1.306	0.671	60.894	39.711	1.533	0.609	316634	4.09389e-08	3.80556e-07
NMB	1.01	0.388	0.623	35.196	13.593	2.589	0.609	316621	2.72328e-15	7.10802e-14
YWHAE	4.198	3.411	0.786	91.061	75.877	1.2	0.609	316600	8.78499e-07	6.2045e-06
TMEM183A	2.467	1.745	0.722	69.832	49.862	1.401	0.609	316593	1.98677e-07	1.62077e-06
RSRC2	2.248	1.526	0.723	65.922	44.322	1.487	0.609	316566	9.7266e-08	8.39574e-07
RPN1	1.958	1.261	0.698	60.335	37.302	1.617	0.609	316555	2.58331e-08	2.48838e-07
STK17A	1.134	0.558	0.576	40.782	17.619	2.315	0.609	316551	9.50627e-13	1.85832e-11
GORASP2	1.831	1.156	0.675	58.101	35.375	1.642	0.609	316532	1.61198e-08	1.6384e-07
CMAS	1.668	1.005	0.663	53.073	31.934	1.662	0.608	316524	5.66297e-09	6.27308e-08
TSPAN6	3.313	2.474	0.839	81.564	61.184	1.333	0.608	316516	5.32254e-07	3.93378e-06
NDUFV2	4.195	3.426	0.769	89.944	75.499	1.191	0.608	316507	9.07491e-07	6.38473e-06
PIM1	1.229	0.583	0.646	40.782	18.926	2.155	0.608	316483	3.56409e-12	6.5091e-11
GPSM2	0.587	0.033	0.553	22.905	1.17	19.577	0.608	316471	0	0
FAM120A	1.824	1.154	0.669	59.777	35.341	1.691	0.608	316428	1.74248e-08	1.75986e-07
IPO9	1.184	0.574	0.61	41.341	19.718	2.097	0.608	316415	7.73289e-12	1.35956e-10
PFDN2	3.781	3.037	0.744	84.916	70.475	1.205	0.608	316406	8.31585e-07	5.90905e-06
HMGXB4	1.043	0.455	0.588	37.43	15.003	2.495	0.608	316375	3.84409e-14	8.88677e-13
IGSF1	1.552	0.914	0.638	51.397	27.151	1.893	0.608	316360	1.03524e-09	1.31417e-08
CPSF3	0.973	0.386	0.586	35.196	13.283	2.65	0.608	316354	2.15858e-15	5.67389e-14
USP39	1.124	0.514	0.61	39.665	17.412	2.278	0.608	316349	8.60111e-13	1.68847e-11
DDX54	1.396	0.731	0.666	45.251	23.847	1.898	0.608	316338	1.68046e-10	2.45417e-09
FKBP10	1.723	1.007	0.716	50.838	27.701	1.835	0.608	316301	1.34184e-09	1.667e-08
PKMYT1	0.602	0.064	0.539	24.022	2.306	10.419	0.608	316296	0	0
AGMAT	2.093	1.381	0.712	62.011	40.847	1.518	0.608	316292	6.16453e-08	5.52422e-07
SEPT1	1.348	0.729	0.619	45.81	23.744	1.929	0.608	316268	1.70115e-10	2.48107e-09
ERAL1	1.195	0.604	0.591	42.458	20.131	2.109	0.608	316265	1.29741e-11	2.20905e-10
UQCC3	2.87	2.089	0.781	78.212	56.71	1.379	0.608	316262	4.46304e-07	3.35585e-06
GLOD4	1.847	1.174	0.674	58.101	35.582	1.633	0.608	316244	2.00446e-08	1.99345e-07
MT2A	6.602	5.693	0.908	98.324	92.154	1.067	0.608	316237	1.19938e-06	8.2333e-06
RRP36	1.104	0.538	0.566	40.782	18.376	2.219	0.608	316228	2.68461e-12	4.9712e-11
PRR11	0.637	0.023	0.614	22.346	0.757	29.518	0.608	316201	0	0
KHSRP	1.545	0.898	0.647	50.279	28.39	1.771	0.608	316192	1.88345e-09	2.29092e-08
PPP4C	2.94	2.218	0.722	77.095	58.741	1.312	0.608	316180	5.29193e-07	3.91582e-06
MRPL4	2.909	2.14	0.769	78.212	57.502	1.36	0.608	316148	4.97351e-07	3.69489e-06
GPATCH4	1.789	1.128	0.661	56.983	34.171	1.668	0.608	316127	1.47272e-08	1.5059e-07
RBM25	2.326	1.631	0.695	69.274	47.109	1.47	0.608	316124	1.82245e-07	1.49739e-06
NAP1L4	1.821	1.13	0.692	55.866	33.964	1.645	0.608	316113	1.37947e-08	1.41834e-07
SHMT2	2.568	1.828	0.74	71.508	50	1.43	0.608	316112	2.58266e-07	2.04786e-06
TP53	0.985	0.442	0.544	37.43	14.694	2.547	0.608	316106	3.28523e-14	7.66143e-13
PRPSAP1	1.966	1.276	0.69	58.101	39.16	1.484	0.608	316104	4.75578e-08	4.37494e-07
NOTUM	2.444	1.645	0.799	63.687	40.021	1.591	0.608	316084	6.04779e-08	5.43455e-07
TAF11	1.833	1.171	0.662	59.777	35.96	1.662	0.608	316068	2.48926e-08	2.41025e-07
MTHFD2	0.849	0.231	0.618	29.05	7.261	4.001	0.608	316028	1.74991e-23	8.41496e-22
PGD	2.505	1.779	0.726	70.391	49.587	1.42	0.608	316026	2.56171e-07	2.03472e-06
SAP30	0.78	0.207	0.573	29.05	7.605	3.82	0.608	316016	9.59638e-23	4.32418e-21
DKK4	1.204	0.55	0.655	39.665	18.376	2.159	0.607	315978	3.14236e-12	5.76151e-11
ZNF511	1.931	1.245	0.686	58.659	37.715	1.555	0.607	315939	3.9045e-08	3.65323e-07
PRELID3B	1.216	0.638	0.578	43.575	21.473	2.029	0.607	315917	4.88933e-11	7.64625e-10
PRPF31	1.517	0.904	0.613	51.955	29.387	1.768	0.607	315850	3.57475e-09	4.12181e-08
DR1	1.293	0.69	0.603	44.693	22.195	2.014	0.607	315810	9.01067e-11	1.36221e-09
PPP1CB	2.444	1.696	0.748	65.922	47.144	1.398	0.607	315794	2.10543e-07	1.70653e-06
MRPS35	2.35	1.621	0.728	67.039	46.765	1.434	0.607	315790	2.02995e-07	1.65183e-06
CAP1	2.079	1.404	0.675	64.804	41.707	1.554	0.607	315772	9.70248e-08	8.3788e-07
GYPA	1.318	0.318	0.999	30.726	10.977	2.799	0.607	315738	2.11329e-17	6.56567e-16
B3GAT3	1.647	0.988	0.658	52.514	30.489	1.722	0.607	315704	5.83717e-09	6.43922e-08
UBE2D2	3.409	2.704	0.705	82.123	67.171	1.223	0.607	315700	1.01496e-06	7.05848e-06
C22orf39	1.676	1.031	0.645	54.19	32.691	1.658	0.607	315689	1.20901e-08	1.25726e-07
PNKD	3.679	2.944	0.735	86.592	71.129	1.217	0.607	315688	1.16915e-06	8.03468e-06
BZW1	3.191	2.397	0.794	81.564	61.769	1.32	0.607	315688	8.02847e-07	5.72232e-06
PCGF5	2.066	1.396	0.67	62.57	42.257	1.481	0.607	315683	1.08782e-07	9.31199e-07
AIMP2	1.337	0.711	0.626	45.251	23.365	1.937	0.607	315668	2.09431e-10	3.02132e-09
TUBB4A	0.799	0.204	0.595	28.492	7.192	3.962	0.607	315656	2.01993e-23	9.66348e-22
VPS35	1.689	1.04	0.648	54.749	32.347	1.693	0.607	315572	1.18479e-08	1.23615e-07
NARS	2.139	1.462	0.677	67.039	42.326	1.584	0.607	315570	1.21896e-07	1.03489e-06
TTK	0.604	0.013	0.591	21.788	0.482	45.225	0.607	315512	0	0
LMF2	1.533	0.886	0.646	50.279	28.596	1.758	0.607	315500	3.20957e-09	3.7308e-08
TSPAN13	1.342	0.714	0.628	45.251	23.606	1.917	0.607	315498	2.72743e-10	3.84527e-09
SLC16A1	1.471	0.873	0.599	51.397	27.357	1.879	0.606	315444	2.0908e-09	2.52333e-08
DDX50	1.342	0.758	0.585	47.486	24.295	1.955	0.606	315438	4.4724e-10	6.03564e-09
PCM1	2.214	1.491	0.724	62.57	43.014	1.455	0.606	315394	1.4236e-07	1.19393e-06
AP2A1	1.505	0.885	0.619	50.838	28.045	1.813	0.606	315366	2.86772e-09	3.3756e-08
MRPS12	3.025	2.268	0.758	78.212	59.635	1.312	0.606	315314	8.36823e-07	5.93946e-06
GOLIM4	1.956	1.257	0.699	59.777	35.857	1.667	0.606	315303	3.75429e-08	3.52154e-07
PIGBOS1	1.512	0.885	0.627	50.838	28.768	1.767	0.606	315296	3.96128e-09	4.51989e-08
SRSF6	2.307	1.6	0.707	67.598	46.215	1.463	0.606	315285	2.45025e-07	1.95705e-06
PPOX	1.044	0.413	0.632	35.196	14.866	2.368	0.606	315262	8.26009e-14	1.8476e-12
RAB34	2.111	1.404	0.707	63.128	40.571	1.556	0.606	315249	1.0375e-07	8.92229e-07
DTD1	1.302	0.677	0.626	43.575	21.817	1.997	0.606	315236	1.05014e-10	1.57988e-09
SPA17	0.598	0.049	0.548	22.905	1.617	14.162	0.606	315178	0	0
BAZ1B	1.319	0.727	0.592	45.81	22.849	2.005	0.606	315145	2.33193e-10	3.34339e-09
ELOVL1	1.548	0.936	0.611	52.514	29.594	1.774	0.606	315142	6.11318e-09	6.70397e-08
LAPTM4B	2.223	1.522	0.701	63.128	43.427	1.454	0.606	315126	1.74893e-07	1.44527e-06
WDR77	1.188	0.585	0.603	40.782	19.477	2.094	0.606	315095	1.87503e-11	3.11556e-10
CETN3	1.241	0.632	0.609	43.017	21.679	1.984	0.606	315086	1.05333e-10	1.5834e-09
PPP1R10	1.574	0.968	0.606	52.514	30.213	1.738	0.606	315076	7.87685e-09	8.45375e-08
DDX49	1.306	0.716	0.59	46.369	24.157	1.919	0.606	315049	5.3061e-10	7.07389e-09
LIG1	0.755	0.19	0.566	27.933	6.71	4.163	0.606	315040	3.92409e-24	1.94262e-22
ARPC1A	3.392	2.633	0.76	82.682	64.935	1.273	0.606	315032	1.2531e-06	8.5831e-06
INO80C	1.574	0.953	0.621	52.514	29.284	1.793	0.606	315024	5.90587e-09	6.50345e-08
CPVL	1.221	0.624	0.597	41.341	19.03	2.172	0.606	315010	1.42889e-11	2.41522e-10
OXCT1	0.908	0.343	0.565	33.52	12.113	2.767	0.606	315006	9.62029e-16	2.61745e-14
LAMTOR1	4.08	3.262	0.818	91.061	74.019	1.23	0.605	314954	1.74204e-06	1.14881e-05
RBM8A	3.941	3.224	0.717	83.799	71.404	1.174	0.605	314940	1.62836e-06	1.08421e-05
TMEM126A	2.264	1.577	0.688	67.039	46.387	1.445	0.605	314902	3.01678e-07	2.34807e-06
CTGF	1.752	0.954	0.798	46.927	26.187	1.792	0.605	314894	1.62247e-09	1.98646e-08
CUTA	5.563	4.872	0.692	97.207	86.889	1.119	0.605	314888	2.1081e-06	1.3641e-05
COMMD8	1.483	0.845	0.638	48.045	27.185	1.767	0.605	314888	2.58758e-09	3.06134e-08
SMARCA1	2.262	1.571	0.691	65.922	45.32	1.455	0.605	314882	2.63701e-07	2.08386e-06
KPNA3	1.033	0.473	0.56	37.43	15.348	2.439	0.605	314866	2.79879e-13	5.87871e-12
ORMDL1	2.848	2.133	0.715	75.419	57.571	1.31	0.605	314838	9.05328e-07	6.37463e-06
RNF126	1.901	1.233	0.669	58.659	37.474	1.565	0.605	314832	6.84814e-08	6.09488e-07
ATP2B1	2.434	1.715	0.719	69.274	48.176	1.438	0.605	314828	3.9172e-07	2.97062e-06
CNTNAP2	0.903	0.34	0.563	32.961	11.562	2.851	0.605	314819	3.60479e-16	1.01798e-14
PSMA3	2.816	2.092	0.725	73.184	55.299	1.323	0.605	314790	7.8255e-07	5.59265e-06
PRRC2A	1.212	0.613	0.599	41.899	19.959	2.099	0.605	314787	3.73885e-11	5.92171e-10
AC084033.3	0.918	0.262	0.656	29.609	8.431	3.512	0.605	314779	2.81133e-20	1.08545e-18
NDUFV1	2.86	2.157	0.704	73.743	56.951	1.295	0.605	314760	8.94432e-07	6.30985e-06
NDFIP1	2.712	1.973	0.739	72.626	53.716	1.352	0.605	314726	7.10792e-07	5.11913e-06
MTX1	2.551	1.817	0.733	66.48	49.105	1.354	0.605	314725	4.47133e-07	3.36072e-06
ATPAF1	1.634	0.998	0.636	51.955	31.383	1.656	0.605	314682	1.44289e-08	1.47783e-07
UPF2	1.815	1.162	0.653	58.659	35.444	1.655	0.605	314680	4.77145e-08	4.38503e-07
PABPC4	2.408	1.72	0.688	69.832	49.036	1.424	0.605	314675	4.64766e-07	3.47101e-06
KIF2A	1.003	0.43	0.573	35.196	13.283	2.65	0.605	314672	1.41756e-14	3.43947e-13
TFDP2	1.329	0.721	0.608	44.134	23.606	1.87	0.605	314596	5.07387e-10	6.78339e-09
ING2	1.05	0.472	0.578	37.43	16.345	2.29	0.605	314582	1.21195e-12	2.34697e-11
ACTN4	1.794	1.124	0.67	55.307	33.035	1.674	0.605	314580	2.62024e-08	2.52134e-07
SS18L2	2.366	1.711	0.655	67.598	49.656	1.361	0.605	314546	5.1993e-07	3.85494e-06
EFCAB11	0.678	0.13	0.548	25.698	4.714	5.451	0.605	314536	1.33867e-30	9.5818e-29
RAB10	2.171	1.498	0.673	64.804	43.978	1.474	0.605	314535	2.59418e-07	2.05498e-06
TMEM115	1.446	0.862	0.584	50.279	28.63	1.756	0.605	314504	6.17632e-09	6.76125e-08
HMG20B	1.478	0.831	0.647	47.486	26.944	1.762	0.605	314487	3.00932e-09	3.52223e-08
GPR89A	1.344	0.759	0.585	47.486	25.705	1.847	0.605	314484	1.75175e-09	2.13911e-08
CDKN1B	1.234	0.632	0.603	42.458	21.163	2.006	0.605	314480	1.16714e-10	1.74182e-09
BAG2	1.428	0.796	0.633	46.927	26.015	1.804	0.605	314476	1.99595e-09	2.4167e-08
FANCG	0.648	0.12	0.528	25.14	4.026	6.244	0.605	314457	4.98592e-34	3.89865e-32
CXADR	2.088	1.404	0.684	63.128	41.432	1.524	0.605	314454	1.81756e-07	1.49535e-06
STAT1	1.722	1.091	0.631	55.866	31.968	1.748	0.605	314450	2.121e-08	2.09067e-07
SRD5A3	1.425	0.779	0.645	44.693	25.465	1.755	0.605	314448	1.48137e-09	1.82555e-08
NR2F2	1.49	0.872	0.618	49.162	28.149	1.747	0.604	314436	5.25069e-09	5.85276e-08
POLE4	2.786	2.056	0.73	77.095	55.506	1.389	0.604	314436	9.52134e-07	6.65635e-06
TMEM50A	2.261	1.578	0.684	65.363	46.008	1.421	0.604	314432	3.58449e-07	2.74177e-06
AP2B1	1.652	1.031	0.621	54.749	31.727	1.726	0.604	314370	2.03308e-08	2.01682e-07
PABPN1	2.212	1.548	0.665	65.922	44.701	1.475	0.604	314356	3.16177e-07	2.45169e-06
RAC1	4.229	3.517	0.712	88.827	76.325	1.164	0.604	314350	2.35632e-06	1.50847e-05
SPTAN1	1.479	0.866	0.613	49.162	26.841	1.832	0.604	314344	3.30764e-09	3.82806e-08
DARS2	0.684	0.116	0.569	25.14	4.37	5.752	0.604	314340	4.05989e-32	3.04656e-30
MAP2K3	1.612	0.998	0.614	53.631	30.867	1.737	0.604	314333	1.57009e-08	1.59843e-07
TAF7	2.066	1.385	0.681	63.687	40.881	1.558	0.604	314332	1.77968e-07	1.46808e-06
HCFC1R1	2.082	1.41	0.671	63.687	42.257	1.507	0.604	314323	2.22466e-07	1.78761e-06
FAM210B	2.279	1.575	0.704	65.922	45.561	1.447	0.604	314298	3.63653e-07	2.78043e-06
CCDC124	2.32	1.648	0.671	67.039	47.522	1.411	0.604	314294	4.64791e-07	3.47101e-06
ESCO2	0.566	0.027	0.54	21.788	0.929	23.45	0.604	314288	0	0
CHKA	1.348	0.757	0.591	46.369	24.88	1.864	0.604	314285	1.31559e-09	1.64096e-08
TOMM70	1.692	1.07	0.622	55.866	33.551	1.665	0.604	314272	3.62919e-08	3.41107e-07
TMEM11	1.638	1.02	0.618	54.749	32.037	1.709	0.604	314264	2.36792e-08	2.30355e-07
HDAC3	1.136	0.561	0.576	40.782	19.133	2.132	0.604	314260	2.84689e-11	4.61504e-10
MRPS11	2.483	1.837	0.646	68.715	52.306	1.314	0.604	314202	7.90528e-07	5.63884e-06
BCCIP	1.325	0.751	0.574	46.369	24.432	1.898	0.604	314202	1.11754e-09	1.41e-08
EIPR1	1.14	0.558	0.583	40.782	18.926	2.155	0.604	314198	2.52694e-11	4.12873e-10
VPS72	1.55	0.934	0.616	50.838	30.489	1.667	0.604	314198	1.43318e-08	1.4695e-07
MTPN	1.629	1.035	0.594	55.307	31.934	1.732	0.604	314170	2.45542e-08	2.38245e-07
CDC16	1.082	0.551	0.531	40.223	18.169	2.214	0.604	314160	1.3174e-11	2.24103e-10
PGAP2	1.436	0.825	0.611	48.603	26.979	1.802	0.604	314114	4.01822e-09	4.58205e-08
SEC63	2.242	1.562	0.68	65.922	45.32	1.455	0.604	314106	3.88005e-07	2.94606e-06
COL2A1	1.721	1	0.721	49.162	27.839	1.766	0.604	314092	5.82147e-09	6.42571e-08
CDK5RAP2	0.91	0.302	0.607	30.726	9.463	3.247	0.604	314088	3.23313e-18	1.07636e-16
UBE2M	1.246	0.678	0.567	44.693	22.643	1.974	0.604	314086	4.35499e-10	5.89857e-09
SASS6	0.649	0.109	0.539	24.581	3.648	6.739	0.604	314084	5.30976e-36	4.41137e-34
GALM	2.025	1.375	0.65	59.777	41.294	1.448	0.604	314068	2.09816e-07	1.70139e-06
THOC2	1.561	0.941	0.62	50.279	29.663	1.695	0.604	314066	1.17054e-08	1.22243e-07
MARCH7	2.381	1.645	0.735	64.804	45.423	1.427	0.604	314060	3.98463e-07	3.01807e-06
KIF15	0.589	0.015	0.575	21.229	0.447	47.455	0.604	314058	0	0
MCUR1	1.649	1.011	0.637	53.073	31.28	1.697	0.604	314018	2.13036e-08	2.09795e-07
MED21	1.269	0.674	0.595	43.575	23.228	1.876	0.604	314014	6.1664e-10	8.11575e-09
EIF2S1	1.529	0.909	0.621	50.838	29.215	1.74	0.604	313996	1.06225e-08	1.11497e-07
FAM96A	2.984	2.274	0.71	78.212	60.151	1.3	0.604	313990	1.56438e-06	1.04686e-05
NDUFA12	3.407	2.716	0.691	83.24	67.653	1.23	0.604	313986	2.19855e-06	1.41526e-05
TAF1D	3.076	2.284	0.792	81.564	58.947	1.384	0.604	313986	1.48265e-06	9.9782e-06
COPE	3.976	3.269	0.707	87.709	74.639	1.175	0.604	313980	2.67098e-06	1.69367e-05
CNOT2	1.263	0.71	0.553	45.81	23.331	1.963	0.604	313944	7.4059e-10	9.6313e-09
CAST	1.975	1.318	0.658	60.894	38.747	1.572	0.604	313936	1.46395e-07	1.22445e-06
AMZ2	1.224	0.658	0.567	43.575	21.645	2.013	0.603	313902	2.61394e-10	3.7049e-09
ZFR	1.723	1.077	0.646	54.749	33.138	1.652	0.603	313864	4.04891e-08	3.76939e-07
FIGN	1.902	1.225	0.677	55.866	36.407	1.534	0.603	313856	9.01022e-08	7.8282e-07
EBNA1BP2	1.701	1.073	0.628	54.749	32.897	1.664	0.603	313846	3.83811e-08	3.59835e-07
C1orf131	1.633	1.007	0.626	52.514	31.762	1.653	0.603	313838	2.70641e-08	2.5962e-07
KIF21A	1.449	0.837	0.613	47.486	25.327	1.875	0.603	313806	2.33735e-09	2.79012e-08
RSU1	1.248	0.656	0.592	43.017	22.127	1.944	0.603	313796	3.73722e-10	5.10643e-09
UBE3A	1.675	1.064	0.611	55.866	32.45	1.722	0.603	313788	3.58299e-08	3.37143e-07
GLA	0.802	0.249	0.553	29.609	8.809	3.361	0.603	313786	5.00704e-19	1.74824e-17
TFRC	1.478	0.765	0.712	43.575	24.329	1.791	0.603	313760	1.32664e-09	1.65142e-08
LTBP4	1.057	0.405	0.652	32.961	12.078	2.729	0.603	313756	3.68762e-15	9.49191e-14
TP53I3	1.47	0.861	0.609	48.045	25.946	1.852	0.603	313753	3.24979e-09	3.76813e-08
ZMAT2	1.931	1.293	0.638	61.453	39.092	1.572	0.603	313700	1.77779e-07	1.46717e-06
ACTR2	2.079	1.434	0.645	64.246	42.326	1.518	0.603	313680	3.13478e-07	2.43177e-06
NFATC2IP	0.914	0.373	0.541	33.52	12.113	2.767	0.603	313674	4.62403e-15	1.17881e-13
FAM204A	1.3	0.724	0.576	45.251	23.159	1.954	0.603	313654	8.15232e-10	1.05284e-08
BRD2	1.923	1.277	0.646	60.335	38.644	1.561	0.603	313652	1.65932e-07	1.37428e-06
KARS	2.073	1.411	0.662	63.687	41.913	1.519	0.603	313642	2.98656e-07	2.32551e-06
SF3B4	1.52	0.898	0.622	49.721	29.147	1.706	0.603	313603	1.29364e-08	1.33748e-07
POLR2A	1.165	0.603	0.562	41.341	19.821	2.086	0.603	313590	8.67032e-11	1.31503e-09
TBCD	0.805	0.283	0.522	30.726	9.67	3.178	0.603	313559	1.24128e-17	3.92195e-16
COX7A2	5.859	5.452	0.408	95.531	91.122	1.048	0.603	313554	3.75916e-06	2.2937e-05
NRBP1	2.353	1.662	0.691	68.156	46.834	1.455	0.603	313508	6.33913e-07	4.62088e-06
ARF6	1.901	1.254	0.647	58.659	37.922	1.547	0.603	313499	1.54022e-07	1.28191e-06
TMX1	1.451	0.832	0.619	47.486	26.256	1.809	0.603	313492	4.35675e-09	4.92284e-08
CDCA7	1.016	0.388	0.628	32.402	11.218	2.888	0.603	313487	8.21801e-16	2.25571e-14
CTR9	1.365	0.783	0.582	46.927	25.086	1.871	0.603	313486	2.55871e-09	3.03104e-08
HSBP1	4.316	3.603	0.713	92.737	78.665	1.179	0.603	313478	3.54796e-06	2.18345e-05
EIF1B	3.541	2.747	0.793	87.709	67.55	1.298	0.603	313478	2.75297e-06	1.74024e-05
CDV3	2.274	1.604	0.671	67.039	46.249	1.45	0.603	313424	6.11684e-07	4.47286e-06
IMP3	3.122	2.377	0.745	80.447	60.771	1.324	0.602	313396	2.11673e-06	1.36826e-05
ASPSCR1	3.56	2.716	0.843	79.888	59.945	1.333	0.602	313386	2.03337e-06	1.31942e-05
TIMM9	3.068	2.293	0.775	81.006	60.048	1.349	0.602	313376	2.06018e-06	1.33589e-05
UXT	4.15	3.361	0.789	91.62	75.224	1.218	0.602	313358	3.53126e-06	2.17605e-05
THUMPD3-AS1	2.359	1.663	0.695	68.715	47.316	1.452	0.602	313358	7.21858e-07	5.1908e-06
PSMD11	1.864	1.196	0.668	55.866	36.442	1.533	0.602	313355	1.19313e-07	1.01482e-06
MRPL15	2.431	1.757	0.674	67.039	49.518	1.354	0.602	313342	9.05189e-07	6.37463e-06
ODC1	3.653	2.778	0.875	81.564	61.734	1.321	0.602	313326	2.29594e-06	1.47234e-05
OAZ2	2.296	1.631	0.665	68.715	47.041	1.461	0.602	313318	7.13662e-07	5.13582e-06
TBCB	2.377	1.701	0.676	66.48	47.866	1.389	0.602	313290	7.79624e-07	5.57602e-06
GNB1	1.541	0.953	0.588	51.955	29.697	1.75	0.602	313269	2.00098e-08	1.99241e-07
PWP1	1.736	1.116	0.62	55.307	34.308	1.612	0.602	313250	7.76924e-08	6.83943e-07
NCAPH2	0.791	0.29	0.502	31.285	10.255	3.051	0.602	313250	9.91435e-17	2.91479e-15
TMED3	2.384	1.706	0.679	66.48	47.729	1.393	0.602	313219	7.94736e-07	5.66668e-06
HPS1	1.493	0.911	0.582	50.279	28.458	1.767	0.602	313196	1.32697e-08	1.37041e-07
LRRC45	0.746	0.195	0.551	27.374	6.882	3.977	0.602	313193	2.46642e-22	1.08e-20
TOPBP1	0.784	0.213	0.571	27.374	6.71	4.079	0.602	313192	1.00754e-22	4.52906e-21
THEM6	1.632	1.044	0.589	56.425	32.897	1.715	0.602	313190	5.75636e-08	5.19776e-07
EIF4G1	1.937	1.292	0.645	60.894	38.713	1.573	0.602	313188	2.15931e-07	1.74337e-06
PUS7L	1.219	0.651	0.568	42.458	20.888	2.033	0.602	313176	2.6689e-10	3.77132e-09
ZNF22	1.635	1.004	0.63	53.073	31.28	1.697	0.602	313162	3.54444e-08	3.34154e-07
UBE2A	1.736	1.102	0.633	54.19	34.652	1.564	0.602	313148	8.78129e-08	7.65791e-07
C1GALT1	1.245	0.696	0.549	44.693	22.643	1.974	0.602	313144	8.68498e-10	1.11776e-08
WDR33	2.377	1.713	0.664	69.274	49.656	1.395	0.602	313143	1.02078e-06	7.08831e-06
C7orf50	2.051	1.399	0.652	62.57	41.604	1.504	0.602	313132	3.65239e-07	2.78684e-06
DERA	1.353	0.762	0.591	45.81	24.535	1.867	0.602	313109	2.47276e-09	2.93296e-08
RFX5	0.813	0.274	0.539	30.168	9.326	3.235	0.602	313106	7.77395e-18	2.49867e-16
NDUFB10	4.387	3.733	0.654	89.385	78.871	1.133	0.602	313096	4.16389e-06	2.51428e-05
WNK1	1.506	0.908	0.599	50.279	28.906	1.739	0.602	313094	1.65196e-08	1.67536e-07
RALA	1.551	0.95	0.601	51.955	30.076	1.727	0.602	313074	2.54148e-08	2.45443e-07
COX11	1.661	1.029	0.632	53.073	32.485	1.634	0.602	312993	5.47424e-08	4.96712e-07
GART	1.033	0.522	0.511	39.106	17.24	2.268	0.602	312985	1.45928e-11	2.46213e-10
PFDN4	2.684	1.978	0.706	71.508	53.544	1.335	0.602	312944	1.5837e-06	1.05789e-05
TSTD1	3.853	3.13	0.723	84.916	70.578	1.203	0.602	312944	3.7576e-06	2.2935e-05
CAPZB	2.896	2.196	0.699	74.86	57.571	1.3	0.602	312922	2.13999e-06	1.3809e-05
TXNDC9	1.568	0.991	0.577	52.514	31.727	1.655	0.602	312914	4.61393e-08	4.25286e-07
SAR1A	2.578	1.893	0.685	69.274	51.893	1.335	0.602	312912	1.3908e-06	9.4222e-06
RARS	1.404	0.824	0.58	47.486	26.497	1.792	0.602	312904	7.08903e-09	7.67909e-08
FAAP20	3.523	2.7	0.823	88.268	66.724	1.323	0.602	312902	3.42935e-06	2.12027e-05
RAB8A	1.656	1.047	0.609	53.631	31.659	1.694	0.602	312892	4.67215e-08	4.30439e-07
GCAT	2.545	1.827	0.718	71.508	49.553	1.443	0.602	312890	1.15223e-06	7.93013e-06
SDHAF3	2.047	1.408	0.639	62.011	41.776	1.484	0.602	312888	4.21696e-07	3.18239e-06
CLPP	2.497	1.827	0.67	70.391	51.342	1.371	0.602	312887	1.34986e-06	9.17492e-06
SNX17	2.693	1.98	0.714	72.067	53.82	1.339	0.601	312878	1.67116e-06	1.10954e-05
DNAJC7	1.925	1.304	0.621	60.335	39.16	1.541	0.601	312870	2.74077e-07	2.15578e-06
PKP4	1.263	0.63	0.632	40.223	21.06	1.91	0.601	312868	3.4576e-10	4.75229e-09
ASXL1	1.506	0.895	0.611	49.162	28.665	1.715	0.601	312854	1.72347e-08	1.74219e-07
PON2	4.659	3.85	0.809	93.855	79.491	1.181	0.601	312818	4.72649e-06	2.81833e-05
ELP5	2.617	1.916	0.701	73.184	53.063	1.379	0.601	312798	1.64308e-06	1.09324e-05
TBC1D7	1.096	0.522	0.574	37.989	17.791	2.135	0.601	312786	2.70849e-11	4.40603e-10
LRRFIP1	2.028	1.388	0.64	62.57	40.021	1.563	0.601	312786	3.38836e-07	2.60568e-06
BRD4	1.441	0.847	0.593	48.045	26.91	1.785	0.601	312758	9.32755e-09	9.91115e-08
TXN2	3.705	2.962	0.743	85.475	70.096	1.219	0.601	312700	4.11594e-06	2.49017e-05
NDUFAF3	3.823	3.182	0.641	85.475	73.847	1.157	0.601	312680	4.53337e-06	2.71361e-05
ILKAP	1.48	0.881	0.6	48.603	28.458	1.708	0.601	312652	1.79613e-08	1.80583e-07
LRPAP1	3.124	2.343	0.78	79.33	59.257	1.339	0.601	312651	2.69935e-06	1.71042e-05
ABCB10	0.919	0.4	0.519	35.196	14.212	2.476	0.601	312644	4.87013e-13	9.92695e-12
VMA21	1.301	0.739	0.562	45.251	24.019	1.884	0.601	312638	2.61792e-09	3.0933e-08
PRMT5	0.833	0.289	0.543	30.168	9.842	3.065	0.601	312629	6.4665e-17	1.93475e-15
PPP2R5E	1.077	0.529	0.548	38.547	17.55	2.196	0.601	312607	2.62264e-11	4.27759e-10
USP48	1.018	0.485	0.533	37.43	16.242	2.304	0.601	312602	6.82278e-12	1.20696e-10
MTTP	2.914	2.187	0.727	75.978	57.364	1.324	0.601	312546	2.50637e-06	1.59465e-05
PCNP	2.683	1.982	0.701	75.978	54.508	1.394	0.601	312537	2.08524e-06	1.35073e-05
THOC6	1.082	0.54	0.542	39.106	18.204	2.148	0.601	312518	5.18546e-11	8.08898e-10
TIMM13	5.488	4.884	0.605	95.531	87.715	1.089	0.601	312507	5.73366e-06	3.35184e-05
RAD23B	1.878	1.258	0.62	59.777	38.369	1.558	0.601	312500	2.86914e-07	2.24442e-06
CDC34	1.327	0.744	0.582	45.251	24.157	1.873	0.601	312472	3.14034e-09	3.66405e-08
HBB	9.243	8.009	1.233	100	99.828	1.002	0.601	312469	5.92812e-06	3.44542e-05
CEBPZ	2.394	1.709	0.685	68.715	47.109	1.459	0.601	312466	1.07802e-06	7.4635e-06
TMED4	2.241	1.565	0.675	68.715	45.699	1.504	0.601	312455	9.25075e-07	6.48252e-06
PPP2CA	1.746	1.144	0.602	56.983	35.857	1.589	0.601	312439	1.7575e-07	1.45171e-06
STARD3NL	1.346	0.782	0.564	46.927	25.361	1.85	0.601	312420	5.94541e-09	6.53925e-08
CLTC	2.203	1.543	0.659	67.039	45.423	1.476	0.601	312415	9.01907e-07	6.35535e-06
POLDIP2	2.476	1.776	0.701	72.067	50.241	1.434	0.601	312395	1.54922e-06	1.03746e-05
TMED9	3.733	2.928	0.805	85.475	68.032	1.256	0.6	312324	4.5407e-06	2.71712e-05
TPM1	2.328	1.656	0.672	68.715	46.8	1.468	0.6	312318	1.11776e-06	7.71855e-06
MGST3	3.82	3.083	0.737	83.799	69.787	1.201	0.6	312302	4.80839e-06	2.86166e-05
MITD1	1.547	0.933	0.613	50.279	30.282	1.66	0.6	312301	4.16932e-08	3.87181e-07
MRPL45	2.451	1.766	0.685	70.95	49.69	1.428	0.6	312290	1.53671e-06	1.03055e-05
DUSP6	1.999	1.329	0.67	60.335	37.887	1.592	0.6	312286	2.95841e-07	2.30553e-06
TIMM29	1.027	0.485	0.542	37.43	16.724	2.238	0.6	312278	1.49519e-11	2.51587e-10
NCAPD3	0.679	0.145	0.534	25.14	4.886	5.145	0.6	312270	1.04402e-27	6.4335e-26
AIDA	1.216	0.689	0.527	45.251	22.953	1.972	0.6	312270	1.96304e-09	2.37994e-08
DDX24	2.387	1.711	0.676	68.156	48.004	1.42	0.6	312265	1.2968e-06	8.85953e-06
TMEM147	3.052	2.33	0.721	79.33	60.668	1.308	0.6	312257	3.44433e-06	2.12812e-05
ITGB1	3.508	2.667	0.841	88.827	65.967	1.347	0.6	312245	4.41994e-06	2.65596e-05
NDUFB3	4.189	3.526	0.662	89.385	77.013	1.161	0.6	312218	5.83363e-06	3.399e-05
VPS26A	1.418	0.828	0.59	47.486	26.738	1.776	0.6	312206	1.22622e-08	1.2713e-07
GPBP1	1.855	1.243	0.611	58.659	37.887	1.548	0.6	312204	3.02804e-07	2.35584e-06
PTP4A2	2.056	1.383	0.673	62.011	40.434	1.534	0.6	312195	4.86193e-07	3.62067e-06
KTN1	4.568	3.821	0.748	92.737	79.938	1.16	0.6	312178	6.18096e-06	3.57785e-05
GON7	1.208	0.66	0.547	43.575	22.333	1.951	0.6	312168	1.42344e-09	1.76367e-08
TMEM126B	1.879	1.278	0.601	60.894	39.057	1.559	0.6	312156	3.91495e-07	2.97013e-06
DGUOK	3.318	2.613	0.704	81.564	65.933	1.237	0.6	312150	4.52384e-06	2.70893e-05
PRDX3	4.293	3.585	0.708	90.503	76.462	1.184	0.6	312140	5.98034e-06	3.47035e-05
KIF23	0.509	0.018	0.491	20.67	0.619	33.371	0.6	312134	0	0
UCK2	1.228	0.674	0.554	44.134	23.125	1.909	0.6	312127	2.293e-09	2.74246e-08
BCLAF1	1.655	1.026	0.629	52.514	32.209	1.63	0.6	312122	8.30865e-08	7.29014e-07
IFT22	0.805	0.282	0.523	30.168	9.807	3.076	0.6	312098	1.20453e-16	3.51903e-15
TYW3	1.405	0.81	0.594	45.81	25.774	1.777	0.6	312023	8.95234e-09	9.52562e-08
MTCH2	3.527	2.828	0.699	82.682	67.653	1.222	0.6	312017	5.07806e-06	3.00008e-05
MINPP1	1.314	0.717	0.597	43.575	23.503	1.854	0.6	312014	2.96267e-09	3.472e-08
SNW1	1.562	0.969	0.592	50.279	30.385	1.655	0.6	312014	5.09875e-08	4.64908e-07
KEAP1	1.448	0.855	0.593	48.045	27.839	1.726	0.6	311998	2.13942e-08	2.10437e-07
ABHD12B	0.817	0.246	0.571	27.933	7.605	3.673	0.6	311996	6.18335e-20	2.31533e-18
PHF14	2.152	1.481	0.671	63.687	42.877	1.485	0.6	311974	7.87054e-07	5.61837e-06
RTKN2	0.6	0.039	0.562	21.229	1.239	17.137	0.6	311973	0	0
RTCB	1.669	1.061	0.608	54.19	32.76	1.654	0.6	311948	1.08468e-07	9.28941e-07
ATG12	1.676	1.093	0.584	56.425	33.895	1.665	0.6	311946	1.47837e-07	1.2354e-06
NSL1	1.964	1.332	0.632	58.659	39.952	1.468	0.6	311936	4.96557e-07	3.69194e-06
ETV5	1.241	0.68	0.561	43.017	22.264	1.932	0.6	311916	1.61116e-09	1.97391e-08
BCKDK	1.555	0.957	0.598	50.838	30.902	1.645	0.6	311907	6.37608e-08	5.69653e-07
AK6	1.857	1.234	0.623	59.218	37.887	1.563	0.6	311904	3.56223e-07	2.72811e-06
TM2D2	1.588	0.983	0.606	51.397	31.9	1.611	0.6	311900	8.52262e-08	7.45329e-07
PPT1	1.174	0.643	0.53	42.458	21.335	1.99	0.6	311899	9.30079e-10	1.18879e-08
AKAP1	1.191	0.617	0.575	40.223	19.511	2.062	0.6	311898	2.53002e-10	3.59692e-09
G3BP2	1.836	1.221	0.615	58.659	36.407	1.611	0.6	311874	2.71537e-07	2.13942e-06
HSD17B10	3.627	2.868	0.759	84.358	67.756	1.245	0.6	311874	5.42654e-06	3.19077e-05
MIER1	1.372	0.836	0.537	49.162	26.428	1.86	0.6	311866	1.40548e-08	1.44428e-07
SELENOS	2.636	1.912	0.724	74.302	52.409	1.418	0.6	311847	2.40968e-06	1.53892e-05
OLFML1	0.808	0.273	0.535	29.609	9.463	3.129	0.599	311840	6.1012e-17	1.82839e-15
BLMH	0.908	0.449	0.46	36.872	15.003	2.458	0.599	311832	3.37157e-12	6.17567e-11
RPP30	0.964	0.455	0.509	36.313	15.52	2.34	0.599	311809	6.00496e-12	1.06838e-10
SLC3A2	1.338	0.785	0.553	45.81	24.535	1.867	0.599	311797	6.03853e-09	6.62601e-08
KATNBL1	1.289	0.742	0.547	45.81	24.398	1.878	0.599	311763	5.79914e-09	6.41248e-08
NSMCE1	2.572	1.883	0.689	70.95	52.134	1.361	0.599	311744	2.42884e-06	1.54981e-05
POLR2G	2.306	1.65	0.656	65.363	46.456	1.407	0.599	311712	1.39941e-06	9.47018e-06
LRPPRC	1.988	1.347	0.641	60.335	39.78	1.517	0.599	311672	5.61034e-07	4.13008e-06
RER1	3.421	2.691	0.73	82.123	65.416	1.255	0.599	311612	5.573e-06	3.26554e-05
CCNH	1.124	0.589	0.534	40.782	20.234	2.016	0.599	311603	5.39391e-10	7.17517e-09
NMI	1.483	0.918	0.566	50.838	29.628	1.716	0.599	311580	5.29344e-08	4.81952e-07
GPX7	1.856	1.227	0.629	55.866	37.233	1.5	0.599	311553	3.6461e-07	2.78432e-06
ARF4	3.131	2.368	0.762	78.771	59.532	1.323	0.599	311545	4.40844e-06	2.65112e-05
SEPT10	1.805	1.193	0.612	57.542	37.061	1.553	0.599	311526	3.64911e-07	2.78548e-06
ASRGL1	0.624	0.105	0.519	23.464	3.579	6.556	0.599	311518	1.25217e-33	9.75015e-32
TARDBP	1.589	1.019	0.57	54.19	32.037	1.691	0.599	311500	1.1614e-07	9.89181e-07
NDUFA8	2.529	1.87	0.658	72.067	52.409	1.375	0.599	311492	2.7933e-06	1.76036e-05
EIF2S3	2.738	2.025	0.713	73.184	54.095	1.353	0.599	311487	3.18746e-06	1.98523e-05
SAFB	1.143	0.576	0.567	39.106	18.789	2.081	0.599	311451	2.00161e-10	2.88983e-09
PAXIP1-AS1	0.989	0.464	0.525	36.313	15.657	2.319	0.599	311402	1.01979e-11	1.76543e-10
NFYC	1.689	1.078	0.611	55.866	33.999	1.643	0.599	311399	2.0265e-07	1.64974e-06
SLF2	1.37	0.787	0.583	45.251	24.501	1.847	0.599	311367	7.80732e-09	8.39557e-08
RBM3	3.259	2.555	0.704	76.536	62.113	1.232	0.599	311334	5.41552e-06	3.1853e-05
RGCC	1.043	0.426	0.617	32.961	13.18	2.501	0.598	311319	3.58225e-13	7.40729e-12
SDHA	1.698	1.106	0.592	54.749	33.551	1.632	0.598	311304	1.89528e-07	1.55106e-06
REX1BD	3.601	2.888	0.712	86.592	70.406	1.23	0.598	311290	7.4637e-06	4.23345e-05
UBE2D3	4.229	3.497	0.731	90.503	76.153	1.188	0.598	311273	8.47762e-06	4.73069e-05
RNASET2	2.001	1.364	0.636	62.011	39.78	1.559	0.598	311260	7.01017e-07	5.05643e-06
CDC5L	1.266	0.693	0.572	42.458	22.987	1.847	0.598	311252	3.73812e-09	4.29158e-08
WDR12	1.096	0.573	0.524	39.665	19.064	2.081	0.598	311240	2.99271e-10	4.17186e-09
PRKCSH	2.316	1.679	0.637	68.156	48.279	1.412	0.598	311204	2.17527e-06	1.40076e-05
KRT10	3.85	3.157	0.693	87.709	72.884	1.203	0.598	311188	8.24347e-06	4.62081e-05
TMEM14A	2.701	2.02	0.682	72.626	54.852	1.324	0.598	311133	3.91117e-06	2.37478e-05
KIAA1143	1.343	0.833	0.51	48.603	26.635	1.825	0.598	311127	2.39935e-08	2.33169e-07
PQBP1	2.547	1.885	0.661	72.067	52.374	1.376	0.598	311124	3.27996e-06	2.03603e-05
USP22	1.614	1.026	0.588	53.631	32.037	1.674	0.598	311122	1.42361e-07	1.19393e-06
KMT5A	0.926	0.412	0.514	34.078	13.455	2.533	0.598	311120	7.28817e-13	1.44444e-11
MRPS18B	3.071	2.362	0.709	80.447	61.356	1.311	0.598	311112	5.81086e-06	3.38891e-05
PSMB10	1.635	1.028	0.607	51.397	31.934	1.609	0.598	311094	1.35871e-07	1.14518e-06
GPR108	1.561	0.956	0.605	49.721	30.73	1.618	0.598	311084	9.59433e-08	8.28925e-07
DYNC1LI1	1.18	0.633	0.547	40.782	20.268	2.012	0.598	311082	8.20551e-10	1.05824e-08
PECR	2.572	1.892	0.679	68.156	51.755	1.317	0.598	311054	3.16224e-06	1.9715e-05
DUSP12	1.261	0.711	0.55	44.134	23.778	1.856	0.598	311030	6.78265e-09	7.36006e-08
INIP	0.783	0.317	0.466	31.285	10.736	2.914	0.598	311008	5.23439e-15	1.33077e-13
NDUFAF2	2.254	1.604	0.65	67.598	46.559	1.452	0.598	311002	1.99826e-06	1.29845e-05
PPHLN1	1.388	0.845	0.543	48.603	27.46	1.77	0.598	310988	3.53702e-08	3.33624e-07
LGALS3BP	3.887	3.118	0.769	85.475	69.993	1.221	0.598	310982	8.36354e-06	4.67123e-05
DMAC2	1.742	1.155	0.586	56.983	36.029	1.582	0.598	310975	3.96218e-07	3.00229e-06
TCERG1	1.138	0.595	0.543	40.223	20.028	2.008	0.598	310972	7.44114e-10	9.66628e-09
OSBPL8	1.265	0.704	0.561	42.458	21.714	1.955	0.598	310952	2.32173e-09	2.77326e-08
BLOC1S4	1.449	0.87	0.579	48.603	27.942	1.739	0.598	310920	4.35661e-08	4.02965e-07
CYB561A3	1.079	0.547	0.532	38.547	18.754	2.055	0.598	310918	2.91539e-10	4.0855e-09
DCAF7	1.347	0.784	0.564	45.81	25.809	1.775	0.598	310908	1.86971e-08	1.87172e-07
COQ4	2.085	1.456	0.629	63.128	43.359	1.456	0.598	310904	1.3986e-06	9.46812e-06
MTHFD1	1.046	0.487	0.559	36.313	16.139	2.25	0.598	310897	2.66753e-11	4.34701e-10
MARCH5	1.23	0.73	0.5	46.369	24.776	1.871	0.598	310882	1.25381e-08	1.29846e-07
TMEM9	2.437	1.782	0.656	68.715	49.828	1.379	0.598	310880	2.91701e-06	1.83273e-05
AL441992.1	0.724	0.197	0.526	26.257	6.435	4.08	0.598	310867	1.1317e-21	4.75417e-20
MRE11	0.649	0.159	0.49	25.14	5.299	4.744	0.598	310862	6.34473e-25	3.36397e-23
E2F4	1.093	0.532	0.561	37.43	17.688	2.116	0.598	310861	1.228e-10	1.82679e-09
AZIN1	1.24	0.695	0.546	43.575	22.712	1.919	0.598	310860	4.41479e-09	4.97634e-08
INO80E	1.23	0.689	0.541	43.017	22.574	1.906	0.598	310860	4.0379e-09	4.60167e-08
CCNC	1.717	1.13	0.587	56.425	35.341	1.597	0.598	310858	3.64546e-07	2.78432e-06
WDR45B	1.305	0.785	0.519	46.927	24.845	1.889	0.598	310848	1.34042e-08	1.38277e-07
FAM96B	3.825	3.155	0.67	87.151	73.572	1.185	0.598	310844	9.6022e-06	5.28533e-05
EMD	1.322	0.784	0.538	46.927	26.118	1.797	0.598	310828	2.28632e-08	2.23352e-07
GSTM3	1.13	0.596	0.534	40.223	20.062	2.005	0.598	310812	8.6004e-10	1.10764e-08
ARGLU1	2.567	1.875	0.692	71.508	51.342	1.393	0.598	310806	3.47356e-06	2.14476e-05
TWF2	1.7	1.099	0.602	54.19	33.827	1.602	0.597	310802	2.63209e-07	2.08085e-06
CDKN2C	1.3	0.737	0.564	44.693	25.155	1.777	0.597	310770	1.51759e-08	1.54838e-07
INTS10	1.114	0.592	0.522	40.223	19.408	2.073	0.597	310750	5.77678e-10	7.65166e-09
TXNDC17	3.585	2.883	0.701	83.799	69.167	1.212	0.597	310744	8.99585e-06	4.98995e-05
CTCF	0.896	0.422	0.474	34.637	13.765	2.516	0.597	310738	1.73034e-12	3.28923e-11
C1orf123	1.793	1.216	0.576	59.777	37.096	1.611	0.597	310695	5.78843e-07	4.2493e-06
GMPS	1.124	0.623	0.501	41.341	20.475	2.019	0.597	310684	1.29209e-09	1.61634e-08
CCDC47	1.662	1.07	0.592	54.749	33.173	1.65	0.597	310644	2.48799e-07	1.98549e-06
PSMC5	2.467	1.816	0.651	69.274	51.067	1.357	0.597	310626	3.63832e-06	2.23031e-05
GGNBP2	1.666	1.072	0.594	53.073	33.586	1.58	0.597	310588	2.75475e-07	2.16494e-06
CNOT7	2.465	1.798	0.667	70.95	51.136	1.387	0.597	310587	3.75269e-06	2.29126e-05
C8orf88	0.652	0.132	0.52	24.022	4.439	5.412	0.597	310578	4.83971e-28	3.03256e-26
MRPS5	2.534	1.858	0.676	73.743	52.34	1.409	0.597	310573	4.20146e-06	2.53532e-05
CENPL	0.515	0.05	0.465	21.229	1.755	12.096	0.597	310552	0	0
VDAC1	4.152	3.481	0.671	89.944	77.151	1.166	0.597	310542	1.15386e-05	6.25132e-05
GSDMD	2.44	1.779	0.661	68.715	49.794	1.38	0.597	310542	3.38234e-06	2.09538e-05
APRT	4.893	4.241	0.651	94.413	84.446	1.118	0.597	310520	1.25524e-05	6.74949e-05
ALG3	2.356	1.701	0.655	67.039	48.073	1.395	0.597	310514	2.89885e-06	1.82317e-05
PSMB1	4.356	3.779	0.577	87.709	79.112	1.109	0.597	310498	1.20238e-05	6.49152e-05
FAM200B	3.12	2.427	0.693	81.006	62.216	1.302	0.597	310491	7.83182e-06	4.40866e-05
CA5A	1.619	1.043	0.576	54.19	32.622	1.661	0.597	310488	2.3598e-07	1.88967e-06
VPS25	2.551	1.898	0.653	70.391	52.684	1.336	0.597	310472	4.43621e-06	2.66315e-05
DHX36	1.822	1.229	0.593	59.218	36.407	1.627	0.597	310439	5.77875e-07	4.24398e-06
CNN2	1.399	0.812	0.587	45.81	25.327	1.809	0.597	310426	2.09531e-08	2.06863e-07
CAT	2.531	1.85	0.681	69.832	50.895	1.372	0.597	310414	3.95035e-06	2.39622e-05
PYGL	1.104	0.565	0.539	38.547	18.72	2.059	0.597	310312	4.60321e-10	6.18972e-09
ILK	1.665	1.077	0.588	53.631	33.482	1.602	0.597	310288	3.19098e-07	2.47022e-06
RWDD1	3.518	2.728	0.79	87.151	67.103	1.299	0.597	310287	1.02732e-05	5.62307e-05
REEP3	1.517	0.948	0.569	49.721	30.179	1.648	0.596	310262	1.31621e-07	1.11087e-06
TLN1	1.56	0.984	0.575	50.838	30.041	1.692	0.596	310256	1.29589e-07	1.0967e-06
DHX15	1.418	0.846	0.572	46.927	27.013	1.737	0.596	310241	4.60374e-08	4.24557e-07
ATP1A1	1.876	1.294	0.583	59.218	37.99	1.559	0.596	310225	8.54081e-07	6.04582e-06
PUF60	2.312	1.677	0.636	66.48	47.385	1.403	0.596	310224	3.08182e-06	1.92466e-05
NUFIP2	1.513	0.941	0.572	49.721	29.319	1.696	0.596	310200	1.062e-07	9.11615e-07
PLD2	1.075	0.513	0.562	36.872	17.55	2.101	0.596	310160	1.90367e-10	2.76344e-09
CLNS1A	2.898	2.198	0.7	75.978	57.536	1.321	0.596	310138	7.13928e-06	4.07302e-05
POLR2C	1.81	1.232	0.577	56.983	38.197	1.492	0.596	310114	9.13707e-07	6.41664e-06
LMNA	3.295	2.502	0.793	77.654	59.842	1.298	0.596	310062	8.33913e-06	4.6632e-05
GPN1	1.108	0.586	0.522	39.665	20.096	1.974	0.596	310020	1.56302e-09	1.91681e-08
WBP4	1.22	0.686	0.534	42.458	22.058	1.925	0.596	310002	5.50657e-09	6.11074e-08
MRPL35	1.694	1.109	0.586	54.19	34.515	1.57	0.596	309984	4.73482e-07	3.53308e-06
TARBP2	1.085	0.539	0.546	37.43	18.169	2.06	0.596	309974	3.75927e-10	5.13279e-09
CTBP1	1.504	0.948	0.555	50.838	30.076	1.69	0.596	309974	1.53701e-07	1.27981e-06
ISG20L2	1.085	0.566	0.519	39.665	19.58	2.026	0.596	309947	1.17768e-09	1.48185e-08
TAF12	1.9	1.309	0.591	60.894	40.055	1.52	0.596	309926	1.39595e-06	9.45367e-06
SYCE1L	0.832	0.34	0.492	30.726	10.668	2.88	0.596	309914	1.58322e-14	3.82646e-13
NCOR1	1.934	1.311	0.624	58.659	38.713	1.515	0.596	309840	1.15882e-06	7.96956e-06
PDCD2	1.756	1.172	0.584	55.866	35.96	1.554	0.596	309836	6.96704e-07	5.02935e-06
TTC1	1.637	1.067	0.569	53.631	33.414	1.605	0.596	309832	4.01185e-07	3.03745e-06
CEP295	0.634	0.167	0.467	25.14	5.54	4.538	0.596	309822	2.86341e-23	1.35593e-21
ELOVL6	1.813	1.209	0.604	55.866	35.409	1.578	0.596	309810	6.34888e-07	4.62437e-06
DYNLT1	2.747	2.116	0.631	73.184	57.467	1.273	0.596	309768	8.2297e-06	4.61448e-05
ENOSF1	1.311	0.785	0.526	46.369	25.568	1.814	0.595	309763	3.56713e-08	3.36123e-07
GMCL1	1.43	0.867	0.563	48.045	28.802	1.668	0.595	309762	1.13595e-07	9.68391e-07
THAP11	1.032	0.518	0.514	37.43	17.447	2.145	0.595	309750	2.52169e-10	3.58782e-09
MRPL43	3.614	2.883	0.731	86.034	69.443	1.239	0.595	309724	1.37207e-05	7.31009e-05
GTF3C5	0.939	0.441	0.498	34.637	14.763	2.346	0.595	309696	1.63227e-11	2.73416e-10
MRFAP1L1	1.282	0.745	0.537	45.251	24.776	1.826	0.595	309688	2.64625e-08	2.54374e-07
EEFSEC	1.032	0.54	0.492	37.989	17.722	2.144	0.595	309684	3.42801e-10	4.71858e-09
UBE2R2	1.869	1.245	0.624	57.542	37.784	1.523	0.595	309680	1.06433e-06	7.37421e-06
NID1	2.384	1.745	0.639	66.48	49.209	1.351	0.595	309680	4.65467e-06	2.77907e-05
ARL4A	1.224	0.657	0.567	40.782	20.75	1.965	0.595	309680	3.13892e-09	3.66405e-08
CHMP4A	2.291	1.674	0.617	66.48	48.589	1.368	0.595	309678	4.40904e-06	2.65112e-05
TMBIM1	2.32	1.691	0.629	73.184	48.383	1.513	0.595	309677	4.49466e-06	2.69629e-05
FGFR4	1.695	1.099	0.596	53.631	33.414	1.605	0.595	309663	4.39217e-07	3.30656e-06
USP16	1.92	1.311	0.609	58.101	39.023	1.489	0.595	309661	1.32204e-06	9.01878e-06
HAX1	3.35	2.67	0.679	79.33	64.246	1.235	0.595	309655	1.18922e-05	6.42232e-05
EMC3	2.048	1.441	0.607	62.57	42.739	1.464	0.595	309652	2.32638e-06	1.49032e-05
NDUFC1	4.892	4.189	0.703	95.531	83.758	1.141	0.595	309652	1.75936e-05	9.12785e-05
CDK5RAP3	1.578	0.994	0.584	49.162	31.452	1.563	0.595	309643	2.60574e-07	2.06177e-06
FBXO9	1.704	1.147	0.557	56.425	35.891	1.572	0.595	309642	7.64395e-07	5.47341e-06
C9orf16	3.461	2.719	0.741	83.799	65.692	1.276	0.595	309637	1.27053e-05	6.82385e-05
F12	3.845	3.054	0.792	87.151	69.58	1.253	0.595	309574	1.46385e-05	7.73929e-05
FBXO5	0.635	0.126	0.509	23.464	4.301	5.455	0.595	309570	1.02712e-27	6.3504e-26
CCDC59	1.7	1.128	0.571	55.866	34.928	1.599	0.595	309558	6.57614e-07	4.77868e-06
METTL21A	1.707	1.124	0.584	53.631	34.549	1.552	0.595	309537	5.98545e-07	4.3854e-06
RBM23	1.178	0.645	0.533	40.782	21.335	1.911	0.595	309531	4.89241e-09	5.48481e-08
PIGK	0.827	0.308	0.519	30.168	11.218	2.689	0.595	309528	6.988e-14	1.57632e-12
DNPH1	4.264	3.592	0.672	91.061	78.562	1.159	0.595	309526	1.75831e-05	9.12738e-05
LMO7	1.52	0.923	0.597	48.603	29.594	1.642	0.595	309524	1.66765e-07	1.38056e-06
AFG3L2	1.403	0.846	0.556	46.369	25.946	1.787	0.595	309484	4.9105e-08	4.49063e-07
LACTB2	0.956	0.464	0.492	35.754	16.105	2.22	0.595	309478	8.71678e-11	1.321e-09
GRK6	0.792	0.335	0.458	31.285	11.528	2.714	0.595	309448	1.53876e-13	3.34145e-12
PIN4	3.345	2.616	0.729	84.358	65.588	1.286	0.595	309440	1.372e-05	7.31009e-05
NUPL2	1.174	0.657	0.517	41.899	21.989	1.905	0.595	309422	7.8091e-09	8.39557e-08
ADSL	1.221	0.682	0.539	41.899	23.159	1.809	0.595	309414	1.40807e-08	1.44615e-07
NOSIP	2.189	1.576	0.612	64.804	45.974	1.41	0.595	309408	3.82463e-06	2.32907e-05
DDC	1.23	0.702	0.528	42.458	22.746	1.867	0.595	309399	1.185e-08	1.23615e-07
ADGRE5	0.817	0.272	0.545	27.933	8.603	3.247	0.595	309398	1.10242e-16	3.22578e-15
CTNNA1	1.421	0.883	0.539	48.045	27.977	1.717	0.595	309359	1.1108e-07	9.49561e-07
FKBP7	1.268	0.749	0.519	44.693	23.882	1.871	0.595	309356	2.20479e-08	2.16181e-07
INTS14	0.827	0.339	0.487	31.285	11.872	2.635	0.595	309346	3.13764e-13	6.54614e-12
SUV39H1	0.582	0.118	0.464	23.464	4.336	5.412	0.595	309331	2.56148e-27	1.55781e-25
ERGIC2	2.225	1.61	0.615	67.598	46.765	1.445	0.595	309317	4.39031e-06	2.64157e-05
BTF3	6.978	6.463	0.515	100	94.976	1.053	0.595	309287	2.09943e-05	0.000106984
RAI14	0.876	0.394	0.483	32.961	13.352	2.469	0.595	309285	3.69032e-12	6.72643e-11
RFC1	2.449	1.809	0.64	69.832	50.344	1.387	0.595	309280	6.20649e-06	3.59039e-05
EPB41	1.106	0.585	0.521	38.547	18.548	2.078	0.595	309272	9.19235e-10	1.17574e-08
SLC39A7	1.567	1.008	0.558	51.955	31.555	1.646	0.595	309270	3.43031e-07	2.63467e-06
MFF	2.703	2.06	0.642	74.86	56.125	1.334	0.595	309264	9.47438e-06	5.22115e-05
MAN1A2	1.709	1.139	0.57	55.866	35.031	1.595	0.595	309262	7.822e-07	5.59229e-06
HDGFL2	0.824	0.319	0.505	30.168	11.012	2.74	0.594	309239	6.56884e-14	1.49081e-12
FRAT2	0.91	0.369	0.541	31.844	13.145	2.422	0.594	309228	2.67101e-12	4.95588e-11
ATP6V0D1	1.79	1.222	0.567	57.542	37.784	1.523	0.594	309200	1.35147e-06	9.17913e-06
INTS11	1.531	0.967	0.564	50.279	30.282	1.66	0.594	309198	2.50146e-07	1.99452e-06
MIF4GD	1.025	0.541	0.484	37.989	17.86	2.127	0.594	309194	5.68333e-10	7.54399e-09
FANCI	0.587	0.07	0.518	21.229	2.271	9.347	0.594	309181	5.59959e-42	5.48465e-40
ASCC3	1.418	0.868	0.55	47.486	26.497	1.792	0.594	309176	7.43784e-08	6.56633e-07
LIN28B	0.803	0.309	0.494	30.168	10.84	2.783	0.594	309170	5.07548e-14	1.16324e-12
MBD3	1.122	0.585	0.537	38.547	18.892	2.04	0.594	309145	1.29607e-09	1.61988e-08
SMAGP	0.908	0.374	0.534	31.285	12.216	2.561	0.594	309144	6.88583e-13	1.37348e-11
PSMD8	3.416	2.694	0.721	82.682	65.279	1.267	0.594	309134	1.53062e-05	8.05568e-05
HIST1H2BN	0.695	0.175	0.519	25.14	6.194	4.059	0.594	309117	5.28688e-21	2.13889e-19
GATAD1	0.955	0.475	0.48	35.754	15.829	2.259	0.594	309107	9.23119e-11	1.39329e-09
DNAJC1	1.585	1.017	0.568	51.955	31.9	1.629	0.594	309100	4.09161e-07	3.09155e-06
HPF1	1.145	0.646	0.498	41.341	21.542	1.919	0.594	309096	7.59182e-09	8.17614e-08
SLC47A1	1.304	0.815	0.489	48.045	26.222	1.832	0.594	309089	7.19898e-08	6.37663e-07
RTRAF	3.746	3.133	0.613	83.799	72.127	1.162	0.594	309076	1.87916e-05	9.6873e-05
COMMD3	2.217	1.594	0.623	67.039	46.352	1.446	0.594	309066	4.69936e-06	2.80395e-05
EXOSC9	0.69	0.213	0.477	26.816	7.811	3.433	0.594	309062	1.06061e-17	3.39141e-16
CENPS	0.604	0.138	0.466	24.022	4.99	4.814	0.594	309042	1.81461e-24	9.32871e-23
CDC6	0.542	0.052	0.49	20.67	1.789	11.552	0.594	309017	0	0
FAM104B	1.493	0.954	0.539	50.279	30.42	1.653	0.594	309012	2.87808e-07	2.24858e-06
ACIN1	1.242	0.697	0.545	41.899	21.817	1.921	0.594	309008	9.51723e-09	1.00938e-07
PSMD10	0.948	0.437	0.511	34.078	14.935	2.282	0.594	308986	3.67076e-11	5.82377e-10
CAPZA2	2.516	1.878	0.638	70.95	52.03	1.364	0.594	308986	8.05077e-06	4.5196e-05
SMPD4	0.916	0.4	0.516	32.961	13.696	2.407	0.594	308982	7.83805e-12	1.3748e-10
SREK1	1.575	1.022	0.553	53.073	32.45	1.636	0.594	308939	5.16149e-07	3.82996e-06
GFER	1.82	1.23	0.59	57.542	38.472	1.496	0.594	308938	1.71735e-06	1.13413e-05
KIF11	0.511	0.037	0.474	20.112	1.273	15.796	0.594	308894	0	0
CHMP5	2.754	2.071	0.682	77.095	55.884	1.38	0.594	308892	1.09932e-05	5.98025e-05
GALE	1.966	1.377	0.589	59.218	40.571	1.46	0.594	308880	2.44697e-06	1.56006e-05
IMPA2	1.106	0.564	0.543	37.43	18.445	2.029	0.594	308869	1.11135e-09	1.40409e-08
YIPF5	1.194	0.684	0.509	43.017	22.815	1.885	0.594	308868	1.78096e-08	1.79349e-07
SSSCA1	1.746	1.197	0.549	55.307	37.233	1.485	0.594	308867	1.4194e-06	9.59502e-06
PPP5C	1.034	0.532	0.502	37.43	17.825	2.1	0.594	308863	7.01973e-10	9.17396e-09
CSNK2A1	1.444	0.894	0.55	46.927	28.217	1.663	0.594	308862	1.57046e-07	1.30533e-06
MDH2	4.254	3.525	0.729	89.385	75.258	1.188	0.594	308856	2.17853e-05	0.0001105
STRAP	2.257	1.657	0.6	65.363	47.66	1.371	0.594	308856	5.78787e-06	3.37762e-05
IQGAP2	2.393	1.775	0.618	66.48	50.31	1.321	0.594	308836	7.37517e-06	4.1909e-05
SELENOK	3.56	2.797	0.763	88.827	68.513	1.296	0.594	308822	1.92447e-05	9.8962e-05
ERP29	4.527	3.852	0.675	93.855	80.867	1.161	0.594	308816	2.37633e-05	0.000119749
PFN2	1.345	0.8	0.545	44.693	24.948	1.791	0.594	308814	4.87857e-08	4.46582e-07
AC008771.1	0.812	0.332	0.481	30.726	11.218	2.739	0.594	308811	1.69284e-13	3.6505e-12
NAA15	1.017	0.488	0.529	35.196	16.38	2.149	0.594	308778	1.99544e-10	2.88317e-09
BTD	1.438	0.914	0.524	50.279	29.422	1.709	0.594	308762	2.52178e-07	2.00814e-06
SYNGR1	1.015	0.368	0.647	30.726	12.319	2.494	0.594	308756	1.15969e-12	2.24811e-11
SLC35E3	0.998	0.497	0.501	35.754	16.758	2.134	0.594	308756	2.93669e-10	4.10607e-09
GSTZ1	1.373	0.84	0.533	46.927	27.22	1.724	0.593	308716	1.24257e-07	1.05349e-06
NDUFS1	1.615	1.053	0.562	51.955	32.897	1.579	0.593	308711	6.34764e-07	4.62437e-06
GPS1	1.601	1.034	0.568	51.955	33.138	1.568	0.593	308694	6.75613e-07	4.89609e-06
PIGT	1.402	0.88	0.522	49.162	28.321	1.736	0.593	308684	1.87506e-07	1.53519e-06
GATA1	0.708	0.158	0.55	24.022	5.334	4.504	0.593	308676	4.62577e-23	2.13612e-21
AKR7A2	2.714	2.069	0.645	72.067	55.471	1.299	0.593	308670	1.15588e-05	6.26045e-05
CAPRIN1	1.457	0.905	0.552	49.162	28.665	1.715	0.593	308668	2.09673e-07	1.70097e-06
ATP5MF	5.826	5.321	0.505	97.207	91.019	1.068	0.593	308660	2.65842e-05	0.000132458
CELF1	1.856	1.278	0.578	59.777	38.713	1.544	0.593	308657	2.0871e-06	1.35146e-05
PFDN6	2.076	1.47	0.606	63.128	43.427	1.454	0.593	308646	4.04163e-06	2.4476e-05
IPO5	1.806	1.243	0.564	58.659	37.99	1.544	0.593	308636	1.86405e-06	1.22234e-05
MRPS25	2.406	1.796	0.61	66.48	50	1.33	0.593	308626	7.87874e-06	4.43239e-05
SELENOF	2.999	2.289	0.71	80.447	59.842	1.344	0.593	308612	1.52305e-05	8.02265e-05
OLMALINC	1.367	0.784	0.583	43.017	25.74	1.671	0.593	308599	7.27592e-08	6.43559e-07
PRPF4B	1.897	1.283	0.614	56.425	37.371	1.51	0.593	308590	1.68454e-06	1.11762e-05
EXTL2	1.036	0.515	0.521	36.313	17.275	2.102	0.593	308586	5.36661e-10	7.14396e-09
LZIC	1.417	0.89	0.527	48.603	28.458	1.708	0.593	308584	2.04865e-07	1.66552e-06
APPL1	1.108	0.614	0.494	39.665	19.821	2.001	0.593	308583	3.81834e-09	4.37019e-08
IL17RB	1.073	0.536	0.537	36.313	17.412	2.085	0.593	308577	6.04506e-10	7.97297e-09
SF3B3	0.976	0.456	0.52	34.637	15.451	2.242	0.593	308570	9.50776e-11	1.43387e-09
PRPF38A	1.553	1.014	0.538	51.397	31.831	1.615	0.593	308566	5.32813e-07	3.93635e-06
ATXN2L	0.951	0.431	0.52	33.52	14.625	2.292	0.593	308545	3.76398e-11	5.95644e-10
CWC22	1.005	0.489	0.516	35.196	15.588	2.258	0.593	308535	1.16324e-10	1.73739e-09
FMC1	3.562	2.805	0.756	87.709	68.238	1.285	0.593	308518	2.14924e-05	0.000109223
CNIH1	3.939	3.212	0.726	88.268	73.434	1.202	0.593	308517	2.4079e-05	0.000121209
TRMT10C	1.825	1.245	0.58	58.101	37.509	1.549	0.593	308510	1.82295e-06	1.19834e-05
STEAP1	1.892	1.288	0.604	58.659	38.369	1.529	0.593	308498	2.11449e-06	1.36729e-05
PPP2R5C	1.201	0.676	0.525	41.341	21.817	1.895	0.593	308479	1.34591e-08	1.38767e-07
GNG5	5.437	4.84	0.598	97.207	88.679	1.096	0.593	308470	2.84062e-05	0.000140223
AP1M1	1.117	0.62	0.496	40.782	21.129	1.93	0.593	308456	9.33065e-09	9.91115e-08
PLS3	1.658	1.111	0.547	55.307	34.721	1.593	0.593	308422	1.1242e-06	7.75813e-06
RPGRIP1L	0.73	0.239	0.491	27.374	8.672	3.157	0.593	308395	4.96449e-16	1.3914e-14
TSFM	1.388	0.828	0.56	46.369	26.807	1.73	0.593	308392	1.29746e-07	1.09704e-06
SYPL1	2.202	1.598	0.604	63.687	46.628	1.366	0.593	308379	6.41704e-06	3.70069e-05
MSRA	1.942	1.354	0.588	60.894	40.95	1.487	0.593	308354	3.34478e-06	2.07419e-05
SHARPIN	1.72	1.18	0.54	56.425	36.201	1.559	0.593	308332	1.56715e-06	1.04833e-05
PMF1	2.758	2.133	0.625	69.274	55.781	1.242	0.593	308330	1.34153e-05	7.16382e-05
LEPROTL1	2.265	1.668	0.597	67.598	47.763	1.415	0.593	308304	7.53251e-06	4.26344e-05
EIF3M	3.247	2.566	0.68	79.888	63.661	1.255	0.593	308289	2.01574e-05	0.000103001
NUDT9	1.341	0.836	0.505	47.486	26.841	1.769	0.593	308284	1.43196e-07	1.20039e-06
HSPA9	2.507	1.883	0.624	68.715	51.445	1.336	0.593	308278	1.03157e-05	5.64302e-05
ALKBH2	1.626	1.076	0.551	52.514	33.895	1.549	0.593	308271	9.95811e-07	6.94084e-06
PDZD11	1.744	1.173	0.571	54.749	36.545	1.498	0.593	308264	1.69061e-06	1.12005e-05
CDC42	2.97	2.302	0.668	75.419	58.568	1.288	0.593	308239	1.64544e-05	8.60157e-05
MRPL27	3.291	2.591	0.7	83.24	64.797	1.285	0.593	308224	2.164e-05	0.000109853
PRPF38B	1.96	1.367	0.593	60.894	40.64	1.498	0.593	308219	3.41851e-06	2.11497e-05
HSF1	1.912	1.323	0.589	59.777	39.78	1.503	0.593	308210	3.02131e-06	1.89047e-05
LYL1	0.798	0.23	0.568	25.698	7.192	3.573	0.592	308188	3.07224e-18	1.02831e-16
SGF29	1.109	0.587	0.522	38.547	19.58	1.969	0.592	308184	4.22208e-09	4.78228e-08
PDHA1	1.459	0.91	0.548	48.045	29.697	1.618	0.592	308164	3.66455e-07	2.79497e-06
SPNS1	1.557	1.01	0.547	51.397	32.244	1.594	0.592	308147	7.3312e-07	5.26567e-06
MINCR	1.117	0.629	0.487	40.782	20.853	1.956	0.592	308138	1.00248e-08	1.05581e-07
YY1	2.41	1.782	0.629	69.274	50.206	1.38	0.592	308122	1.00678e-05	5.5192e-05
RMDN1	1.185	0.704	0.481	43.575	23.572	1.849	0.592	308112	4.19509e-08	3.89347e-07
ZNF207	2.265	1.649	0.616	67.598	46.8	1.444	0.592	308100	7.54198e-06	4.26744e-05
MEP1A	1.41	0.805	0.605	41.899	22.368	1.873	0.592	308090	2.3431e-08	2.28299e-07
ABCE1	1.478	0.903	0.575	46.369	28.011	1.655	0.592	308055	2.32779e-07	1.86484e-06
KCTD3	1.227	0.72	0.507	43.017	23.882	1.801	0.592	308044	4.92799e-08	4.50442e-07
MRPL20	4.429	3.815	0.614	92.179	80.867	1.14	0.592	308034	3.20176e-05	0.000155899
FLVCR1-DT	1.086	0.591	0.495	39.665	20.165	1.967	0.592	308030	7.02953e-09	7.61908e-08
ENSA	3.312	2.596	0.716	78.771	62.147	1.267	0.592	307999	2.13286e-05	0.000108509
WEE1	1.181	0.669	0.512	40.782	21.438	1.902	0.592	307966	1.54646e-08	1.57524e-07
RPUSD3	1.905	1.339	0.566	59.218	40.537	1.461	0.592	307944	3.78045e-06	2.30443e-05
CGREF1	0.905	0.414	0.492	32.961	13.833	2.383	0.592	307936	2.55097e-11	4.16434e-10
ZC3H13	1.607	1.048	0.559	50.838	31.177	1.631	0.592	307915	6.41268e-07	4.66536e-06
SNHG7	2.895	2.207	0.688	76.536	56.848	1.346	0.592	307914	1.72714e-05	8.97822e-05
STARD7	2.288	1.659	0.63	67.598	47.557	1.421	0.592	307903	8.80183e-06	4.88962e-05
OAF	1.712	1.161	0.551	55.866	34.618	1.614	0.592	307902	1.44506e-06	9.7472e-06
PSMG4	1.517	0.961	0.556	49.721	30.764	1.616	0.592	307818	6.00452e-07	4.39418e-06
GEMIN7	1.849	1.281	0.568	58.659	39.057	1.502	0.592	307808	3.26238e-06	2.02714e-05
SEM1	5.241	4.612	0.629	95.531	85.685	1.115	0.592	307806	3.61041e-05	0.000174247
GRPEL1	2.073	1.485	0.588	63.687	43.496	1.464	0.592	307803	5.9905e-06	3.47516e-05
HIST1H2BG	0.78	0.234	0.546	26.257	7.915	3.318	0.592	307757	9.45693e-17	2.78471e-15
PSMC2	1.544	0.967	0.577	49.162	30.592	1.607	0.592	307744	5.93996e-07	4.35722e-06
AHCYL1	1.15	0.662	0.488	40.782	21.06	1.936	0.592	307724	1.49704e-08	1.52824e-07
GSS	0.934	0.411	0.523	32.402	14.006	2.314	0.592	307720	3.68619e-11	5.84327e-10
ARL16	1.485	0.975	0.51	51.397	31.246	1.645	0.592	307690	7.4176e-07	5.32362e-06
COASY	2.072	1.479	0.592	63.687	43.359	1.469	0.591	307682	6.22673e-06	3.59986e-05
NDUFS2	3.029	2.304	0.726	75.419	57.571	1.31	0.591	307682	1.96145e-05	0.000100697
PLOD1	1.277	0.757	0.52	43.575	23.882	1.825	0.591	307668	6.35501e-08	5.68044e-07
TEDC2	0.536	0.067	0.469	20.67	2.374	8.706	0.591	307662	7.72463e-39	6.9447e-37
OLA1	2.953	2.292	0.661	74.86	59.188	1.265	0.591	307640	2.15111e-05	0.000109288
MRPS9	1.536	0.973	0.563	49.721	31.28	1.59	0.591	307637	7.50484e-07	5.38208e-06
CHTF8	1.248	0.728	0.519	43.017	24.191	1.778	0.591	307630	7.28674e-08	6.4421e-07
CD99	4.371	3.705	0.666	89.944	78.252	1.149	0.591	307626	3.63517e-05	0.000175306
WAC	1.494	0.958	0.535	49.162	30.351	1.62	0.591	307612	6.00259e-07	4.39418e-06
GLYR1	1.067	0.583	0.484	37.989	18.135	2.095	0.591	307586	2.46512e-09	2.92576e-08
CMTM8	2.493	1.868	0.625	70.95	51.961	1.365	0.591	307570	1.45364e-05	7.69403e-05
AKR1B1	0.944	0.42	0.524	32.402	14.04	2.308	0.591	307566	4.43121e-11	6.95319e-10
NUP93	0.589	0.167	0.422	24.581	5.919	4.153	0.591	307565	1.70181e-20	6.63957e-19
URI1	1.591	1.019	0.571	50.838	31.59	1.609	0.591	307550	8.59083e-07	6.07198e-06
COPB2	1.249	0.748	0.5	43.575	24.123	1.806	0.591	307544	7.58552e-08	6.69353e-07
ISCU	3.558	2.88	0.678	84.358	69.03	1.222	0.591	307515	3.2163e-05	0.000156485
SYNE2	0.981	0.449	0.532	32.402	13.627	2.378	0.591	307504	2.86858e-11	4.64615e-10
GOLGA7	2.135	1.532	0.603	67.039	45.251	1.481	0.591	307501	8.41725e-06	4.69982e-05
BTF3L4	2.955	2.297	0.658	78.771	60.392	1.304	0.591	307496	2.42581e-05	0.000122012
CDK16	0.956	0.469	0.487	34.637	15.795	2.193	0.591	307478	3.41837e-10	4.70879e-09
MSH2	0.653	0.18	0.473	24.581	6.091	4.036	0.591	307470	5.0323e-20	1.90348e-18
AP002360.1	0.875	0.372	0.503	31.285	12.904	2.424	0.591	307467	1.07274e-11	1.85021e-10
SEC62	4.276	3.559	0.717	91.62	77.667	1.18	0.591	307457	3.85222e-05	0.000184435
SNHG10	1.075	0.534	0.541	36.313	18.479	1.965	0.591	307442	3.25357e-09	3.77017e-08
ALDH16A1	0.727	0.259	0.468	27.374	8.637	3.169	0.591	307439	1.6693e-15	4.41903e-14
CDCA2	0.502	0.025	0.477	18.994	0.757	25.09	0.591	307418	0	0
NECAP2	1.298	0.773	0.524	43.017	24.811	1.734	0.591	307404	1.06976e-07	9.16589e-07
PTOV1	1.837	1.287	0.55	57.542	38.851	1.481	0.591	307372	3.85093e-06	2.34355e-05
FDXR	1.25	0.709	0.542	41.341	22.918	1.804	0.591	307366	4.80005e-08	4.40261e-07
ACTR1A	0.937	0.471	0.466	35.196	16.277	2.162	0.591	307355	6.02238e-10	7.94869e-09
UBA52	7.63	7.329	0.301	99.441	97.694	1.018	0.591	307339	4.39979e-05	0.000207554
ATP6V0B	4.119	3.476	0.643	89.385	76.772	1.164	0.591	307338	3.97785e-05	0.000189766
RACK1	8.239	7.915	0.324	99.441	98.555	1.009	0.591	307315	4.4396e-05	0.000209061
RPIA	1.082	0.56	0.522	36.872	18.823	1.959	0.591	307312	4.63222e-09	5.20566e-08
SMIM19	2.693	2.058	0.635	73.743	56.091	1.315	0.591	307310	2.09941e-05	0.000106984
SMIM30	2.609	1.965	0.644	75.419	54.164	1.392	0.591	307288	1.91046e-05	9.83232e-05
NAA10	2.966	2.3	0.666	78.212	59.807	1.308	0.591	307285	2.56843e-05	0.000128456
RRP1	1.015	0.514	0.501	35.754	16.999	2.103	0.591	307261	1.2213e-09	1.53571e-08
ANAPC10	1.112	0.656	0.456	41.899	22.092	1.897	0.591	307254	3.58585e-08	3.37204e-07
RTN3	2.573	1.955	0.618	71.508	53.957	1.325	0.591	307234	1.90208e-05	9.79731e-05
SLC18B1	0.839	0.363	0.476	31.285	12.354	2.532	0.591	307198	6.50518e-12	1.15297e-10
HDAC1	1.673	1.113	0.56	53.073	34.618	1.533	0.591	307196	1.99312e-06	1.29556e-05
SCAMP3	2.07	1.474	0.596	59.777	43.496	1.374	0.591	307193	7.65923e-06	4.31934e-05
DPAGT1	1.052	0.554	0.498	37.989	19.305	1.968	0.591	307193	7.19713e-09	7.77808e-08
SHLD2	1.286	0.77	0.516	44.134	25.361	1.74	0.591	307176	1.54793e-07	1.28775e-06
SP5	1.32	0.77	0.55	41.899	23.675	1.77	0.591	307168	7.67237e-08	6.76375e-07
TARS	1.537	1.015	0.522	51.397	31.315	1.641	0.59	307142	1.00796e-06	7.01763e-06
YTHDC1	1.777	1.212	0.565	55.866	36.511	1.53	0.59	307140	2.94723e-06	1.85047e-05
MRPS23	2.218	1.603	0.616	65.922	45.974	1.434	0.59	307135	1.05135e-05	5.74446e-05
FAM216A	0.872	0.369	0.503	30.726	12.113	2.537	0.59	307119	4.69941e-12	8.42543e-11
VCP	2.114	1.527	0.587	62.011	43.978	1.41	0.59	307096	8.54756e-06	4.76258e-05
SPATS2	1.052	0.572	0.48	37.43	18.169	2.06	0.59	307092	3.59583e-09	4.14099e-08
GNL2	0.928	0.469	0.46	34.637	15.588	2.222	0.59	307052	4.056e-10	5.51394e-09
DUS1L	1.384	0.863	0.521	46.369	27.564	1.682	0.59	307038	3.64102e-07	2.78273e-06
APEH	1.321	0.803	0.518	45.251	25.981	1.742	0.59	307015	2.17094e-07	1.75073e-06
SUCLG2	1.976	1.403	0.573	60.335	41.363	1.459	0.59	306984	6.59101e-06	3.78226e-05
RBM39	3.834	3.154	0.68	87.709	73.538	1.193	0.59	306972	4.34691e-05	0.00020532
SLC25A1	2.909	2.27	0.639	74.86	58.981	1.269	0.59	306958	2.79311e-05	0.000138244
LYZ	4.917	3.969	0.948	92.179	74.295	1.241	0.59	306954	4.44922e-05	0.000209461
CDCA7L	0.783	0.311	0.472	28.492	9.842	2.895	0.59	306950	7.29145e-14	1.64278e-12
SLC31A1	1.181	0.676	0.505	40.782	22.023	1.852	0.59	306945	4.12229e-08	3.83005e-07
DDRGK1	2.994	2.292	0.702	78.771	59.876	1.316	0.59	306900	3.00113e-05	0.000147441
GOLM1	1.66	1.11	0.55	53.073	32.829	1.617	0.59	306876	1.6486e-06	1.09573e-05
TSEN15	1.527	0.992	0.535	49.721	32.003	1.554	0.59	306850	1.34087e-06	9.13384e-06
IFI27	2.803	1.933	0.869	63.687	48.039	1.326	0.59	306831	1.42111e-05	7.53469e-05
PSMA1	3.809	3.131	0.678	87.151	72.574	1.201	0.59	306794	4.56729e-05	0.000214153
SMCHD1	1	0.492	0.508	34.637	15.795	2.193	0.59	306794	6.10009e-10	8.03985e-09
RXYLT1	1.317	0.818	0.499	46.369	26.875	1.725	0.59	306789	3.39734e-07	2.6115e-06
DNMT3A	1.163	0.65	0.512	39.665	20.888	1.899	0.59	306776	2.5334e-08	2.4479e-07
RBBP6	1.489	0.956	0.533	49.162	29.938	1.642	0.59	306770	8.53471e-07	6.04379e-06
NUDT16	2.271	1.681	0.59	69.274	48.658	1.424	0.59	306766	1.58043e-05	8.29441e-05
SMYD2	1.592	1.06	0.533	51.955	32.932	1.578	0.59	306764	1.75745e-06	1.15815e-05
PSME3	1.013	0.536	0.477	36.872	18.135	2.033	0.59	306761	4.40871e-09	4.97249e-08
ORMDL2	2.46	1.822	0.639	70.391	50.723	1.388	0.59	306756	1.86284e-05	9.61381e-05
NUDT5	2.826	2.183	0.643	72.626	56.056	1.296	0.59	306749	2.61334e-05	0.000130457
BOP1	0.936	0.448	0.488	33.52	15.107	2.219	0.59	306746	3.12285e-10	4.33057e-09
GDI2	3.392	2.74	0.652	81.564	67.275	1.212	0.59	306728	4.13807e-05	0.000196653
PUM1	1.602	1.088	0.514	53.631	33.895	1.582	0.59	306692	2.25177e-06	1.44551e-05
DYNLRB1	3.559	2.897	0.662	86.034	69.718	1.234	0.59	306674	4.50893e-05	0.000211683
SEPT2	1.981	1.429	0.552	64.246	42.911	1.497	0.59	306674	9.31819e-06	5.1488e-05
COQ5	1.658	1.127	0.531	53.631	35.306	1.519	0.59	306660	2.96256e-06	1.85947e-05
BLVRA	0.999	0.49	0.51	34.078	15.967	2.134	0.59	306651	7.76756e-10	1.00595e-08
PPP4R2	2.185	1.611	0.573	65.922	46.8	1.409	0.59	306644	1.39944e-05	7.43039e-05
XPOT	0.899	0.442	0.458	33.52	14.763	2.271	0.589	306631	2.44908e-10	3.49788e-09
CHORDC1	1.214	0.694	0.521	40.782	22.471	1.815	0.589	306622	6.26822e-08	5.61365e-07
GBA	0.906	0.426	0.479	32.961	15.072	2.187	0.589	306620	3.25407e-10	4.49245e-09
ADSS	1.61	1.073	0.537	51.955	33.448	1.553	0.589	306583	2.13662e-06	1.37968e-05
ECHS1	4.155	3.475	0.681	87.709	74.88	1.171	0.589	306572	5.15555e-05	0.000238728
LRRCC1	0.574	0.141	0.434	22.905	4.749	4.823	0.589	306567	3.46275e-23	1.63144e-21
NR2C2AP	0.966	0.489	0.477	35.196	16.552	2.126	0.589	306564	1.45177e-09	1.79398e-08
PDXDC1	1.138	0.635	0.503	39.106	20.2	1.936	0.589	306528	2.03788e-08	2.02051e-07
SMIM15	1.641	1.12	0.521	55.307	34.962	1.582	0.589	306526	3.031e-06	1.89539e-05
TM7SF3	1.528	0.989	0.54	49.721	31.693	1.569	0.589	306516	1.48941e-06	1.00173e-05
TIMELESS	0.594	0.14	0.454	22.905	4.852	4.721	0.589	306511	8.41756e-23	3.82075e-21
KMT2A	1.108	0.631	0.477	39.665	20.509	1.934	0.589	306508	2.49224e-08	2.41188e-07
TMEM248	1.5	0.996	0.504	51.397	31.624	1.625	0.589	306492	1.51918e-06	1.02065e-05
ERLIN1	1.836	1.284	0.552	58.101	38.885	1.494	0.589	306474	5.91186e-06	3.43704e-05
TMEM101	1.998	1.425	0.573	63.128	42.739	1.477	0.589	306466	9.94638e-06	5.45863e-05
SAAL1	0.684	0.278	0.406	28.492	9.807	2.905	0.589	306465	1.21772e-13	2.67238e-12
NIPA2	1.189	0.698	0.491	41.899	23.193	1.807	0.589	306396	1.02228e-07	8.80364e-07
AUP1	3.891	3.172	0.719	88.827	72.471	1.226	0.589	306371	5.34941e-05	0.000246295
ODF2	0.628	0.148	0.48	22.905	4.99	4.59	0.589	306316	3.37026e-22	1.46202e-20
COPS9	4.51	3.835	0.675	92.737	80.041	1.159	0.589	306295	6.08752e-05	0.000272485
EPC1	1.503	1.006	0.498	51.397	31.177	1.649	0.589	306269	1.54386e-06	1.03424e-05
PMM1	2.959	2.33	0.628	75.419	59.532	1.267	0.589	306268	3.75102e-05	0.000180053
B9D1	0.95	0.48	0.47	34.637	16.105	2.151	0.589	306258	1.24658e-09	1.56432e-08
RUVBL1	1.351	0.832	0.518	45.251	27.529	1.644	0.589	306248	5.52759e-07	4.074e-06
MT1G	3.752	2.885	0.866	75.978	56.469	1.345	0.589	306228	3.3147e-05	0.000160852
BOLA1	1.472	0.951	0.521	48.603	30.695	1.583	0.589	306228	1.35779e-06	9.21197e-06
PRPS1	0.863	0.426	0.437	33.52	14.625	2.292	0.589	306206	3.09773e-10	4.30537e-09
MBOAT7	1.023	0.568	0.456	37.43	18.376	2.037	0.589	306195	8.11012e-09	8.68408e-08
EML4	3.553	2.905	0.648	82.123	69.339	1.184	0.589	306184	5.34516e-05	0.000246183
NDUFA2	5.289	4.658	0.631	96.089	85.857	1.119	0.589	306176	6.61395e-05	0.00029376
NUP210	0.817	0.4	0.417	32.402	13.317	2.433	0.589	306174	6.96106e-11	1.06886e-09
MRPL21	2.836	2.176	0.66	75.978	57.502	1.321	0.589	306150	3.59261e-05	0.000173478
CREB3L4	1.052	0.54	0.512	36.313	19.064	1.905	0.589	306124	1.26549e-08	1.30983e-07
AK2	2.19	1.605	0.585	64.246	46.387	1.385	0.588	306108	1.67771e-05	8.75549e-05
PRIM2	0.515	0.08	0.435	20.67	2.856	7.237	0.588	306101	1.57167e-32	1.18416e-30
MRPL14	4.421	3.76	0.661	93.296	79.869	1.168	0.588	306096	6.54035e-05	0.000290769
LMAN1	3.246	2.523	0.723	80.447	62.904	1.279	0.588	306088	4.62048e-05	0.00021632
NSMCE4A	1.197	0.692	0.505	40.782	23.09	1.766	0.588	306048	1.18491e-07	1.00828e-06
CPSF4	0.869	0.425	0.444	32.961	14.315	2.303	0.588	306048	2.49758e-10	3.55818e-09
TIMM10B	1.295	0.801	0.494	45.81	26.187	1.749	0.588	306042	4.15643e-07	3.13925e-06
YWHAB	2.476	1.879	0.597	67.039	51.927	1.291	0.588	306028	2.68237e-05	0.000133509
NUP62	0.733	0.327	0.406	29.05	10.289	2.823	0.588	306016	5.91213e-13	1.18689e-11
MCM2	0.569	0.13	0.439	22.346	4.474	4.995	0.588	305995	1.04413e-23	5.0867e-22
CISD1	3.82	3.111	0.71	89.385	72.505	1.233	0.588	305992	6.16264e-05	0.000275491
MCM10	0.511	0.038	0.474	18.994	1.342	14.153	0.588	305982	0	0
MRPL16	2.229	1.641	0.588	63.687	46.524	1.369	0.588	305974	1.79111e-05	9.27964e-05
PRKAR2A	1.411	0.907	0.504	48.045	28.562	1.682	0.588	305965	9.07521e-07	6.38473e-06
NIPSNAP3A	0.935	0.487	0.448	35.196	16.724	2.104	0.588	305958	2.70445e-09	3.19352e-08
TERF2IP	1.772	1.222	0.551	55.866	37.13	1.505	0.588	305948	5.73469e-06	3.35184e-05
ISCA1	2.578	1.952	0.626	73.184	53.889	1.358	0.588	305930	3.21813e-05	0.000156533
NEDD8	5.026	4.496	0.531	94.413	85.891	1.099	0.588	305915	7.26968e-05	0.00031982
NSMCE2	1.08	0.616	0.465	39.665	21.37	1.856	0.588	305912	5.77679e-08	5.21115e-07
WDR18	1.683	1.137	0.546	53.073	35.237	1.506	0.588	305912	4.18238e-06	2.52462e-05
TIPRL	1.522	0.971	0.551	48.603	31.142	1.561	0.588	305878	1.806e-06	1.18804e-05
SMUG1	1.696	1.169	0.527	56.425	36.511	1.545	0.588	305866	5.44645e-06	3.20147e-05
RETREG2	1.84	1.297	0.543	58.659	39.677	1.478	0.588	305854	8.76976e-06	4.87325e-05
KCTD20	1.266	0.779	0.487	44.693	25.224	1.772	0.588	305836	3.32461e-07	2.56337e-06
MPHOSPH9	0.633	0.221	0.412	25.698	7.467	3.441	0.588	305805	3.31165e-16	9.36623e-15
C5orf24	2.189	1.614	0.576	65.363	46.559	1.404	0.588	305780	1.96695e-05	0.000100896
ROCK1	1.315	0.85	0.465	46.927	26.635	1.762	0.588	305756	5.75687e-07	4.23125e-06
UBA1	1.143	0.691	0.452	41.341	21.851	1.892	0.588	305752	8.45527e-08	7.40483e-07
FUNDC1	0.837	0.404	0.433	32.402	14.074	2.302	0.588	305725	2.48847e-10	3.5487e-09
SNAP29	1.89	1.344	0.546	58.101	40.674	1.428	0.588	305694	1.0631e-05	5.80186e-05
BAZ1A	1.115	0.625	0.49	38.547	20.2	1.908	0.588	305685	3.58339e-08	3.37143e-07
TSPO	1.837	1.247	0.59	53.073	35.96	1.476	0.588	305680	5.27302e-06	3.10541e-05
UBXN2A	1.202	0.713	0.489	41.341	23.056	1.793	0.588	305642	1.52856e-07	1.27392e-06
ATP2A2	1.678	1.144	0.534	54.19	35.203	1.539	0.588	305633	4.81203e-06	2.86291e-05
ABT1	1.613	1.078	0.535	51.397	34.102	1.507	0.588	305616	3.88002e-06	2.35817e-05
EHMT2	0.819	0.35	0.47	29.609	11.597	2.553	0.588	305608	9.30146e-12	1.61927e-10
MRPS22	1.528	1.002	0.525	49.721	32.037	1.552	0.588	305603	2.56006e-06	1.62659e-05
FBXO7	2.632	1.986	0.647	73.743	54.542	1.352	0.587	305562	3.86667e-05	0.000184969
TSPAN3	1.291	0.799	0.493	43.575	24.329	1.791	0.587	305552	2.79426e-07	2.19137e-06
TMEM218	0.952	0.479	0.473	34.637	16.552	2.093	0.587	305546	3.18912e-09	3.71184e-08
NTMT1	1.986	1.441	0.545	62.011	42.602	1.456	0.587	305531	1.46321e-05	7.7381e-05
MTX2	1.719	1.178	0.541	54.19	36.373	1.49	0.587	305530	6.11114e-06	3.54294e-05
ZNF581	1.795	1.248	0.547	55.307	37.096	1.491	0.587	305516	6.94713e-06	3.97681e-05
MAGT1	1.446	0.954	0.492	50.279	29.835	1.685	0.587	305512	1.65404e-06	1.09895e-05
TMEM230	4.117	3.481	0.636	89.385	76.807	1.164	0.587	305497	7.86173e-05	0.000343685
OSGEP	1.091	0.595	0.496	37.43	20.268	1.847	0.587	305494	4.08444e-08	3.79868e-07
SLC30A5	1.032	0.565	0.467	36.872	18.892	1.952	0.587	305486	1.84298e-08	1.84794e-07
NDUFS4	3.709	3.007	0.703	88.268	70.957	1.244	0.587	305468	7.26001e-05	0.000319625
EIF2AK2	1.37	0.868	0.501	45.81	26.979	1.698	0.587	305466	7.36217e-07	5.28588e-06
RBP1	3.067	2.387	0.68	75.978	56.573	1.343	0.587	305462	4.49224e-05	0.000211219
RDH14	1.54	1.043	0.497	53.631	32.725	1.639	0.587	305449	3.33579e-06	2.0693e-05
EIF4E2	3.181	2.507	0.674	81.564	63.593	1.283	0.587	305430	6.07127e-05	0.000271929
SLC25A3	5.639	5.028	0.611	96.089	87.027	1.104	0.587	305408	8.77517e-05	0.000379164
VSNL1	2.035	1.461	0.574	60.335	42.498	1.42	0.587	305402	1.51303e-05	7.97438e-05
EZR	0.723	0.297	0.427	27.933	9.773	2.858	0.587	305395	3.78643e-13	7.81214e-12
FIP1L1	0.977	0.526	0.451	35.754	17.412	2.053	0.587	305390	7.18533e-09	7.76984e-08
SUPT5H	1.055	0.587	0.468	37.43	19.03	1.967	0.587	305379	2.20674e-08	2.16258e-07
PRPS2	0.939	0.413	0.526	31.285	13.937	2.245	0.587	305357	2.77342e-10	3.90419e-09
SLC37A4	2.041	1.471	0.57	62.011	43.359	1.43	0.587	305354	1.70981e-05	8.89561e-05
CLDND1	1.501	1.007	0.495	51.397	32.072	1.603	0.587	305342	3.0044e-06	1.88192e-05
THAP7	1.619	1.095	0.524	52.514	34.687	1.514	0.587	305332	5.00185e-06	2.96164e-05
APH1A	2.798	2.206	0.591	72.067	58.534	1.231	0.587	305326	5.11957e-05	0.000237298
SNRNP200	1.424	0.946	0.478	49.162	29.456	1.669	0.587	305322	1.64092e-06	1.09219e-05
MCM6	0.665	0.175	0.49	23.464	5.953	3.941	0.587	305320	8.02022e-19	2.74507e-17
SMTN	0.609	0.16	0.449	22.905	5.299	4.322	0.587	305311	1.85306e-20	7.21454e-19
ACTR1B	1.423	0.901	0.522	46.369	28.596	1.622	0.587	305292	1.28387e-06	8.77447e-06
BRCA1	0.515	0.078	0.438	20.112	2.65	7.59	0.587	305278	3.30216e-33	2.51858e-31
ZMAT5	1.404	0.876	0.529	45.81	28.493	1.608	0.587	305268	1.25405e-06	8.58641e-06
ALG5	1.597	1.05	0.548	50.838	32.76	1.552	0.587	305266	3.55614e-06	2.18776e-05
CEP63	0.908	0.451	0.457	32.961	15.141	2.177	0.587	305253	1.1202e-09	1.4124e-08
ANAPC13	2.62	2.006	0.614	72.626	54.783	1.326	0.587	305214	4.4728e-05	0.000210412
PTPN2	1.052	0.595	0.456	37.989	19.787	1.92	0.587	305204	3.91671e-08	3.66281e-07
POLR2B	1.097	0.624	0.473	38.547	20.372	1.892	0.587	305188	5.50122e-08	4.98452e-07
RAB11A	2.744	2.108	0.636	73.743	56.676	1.301	0.587	305186	4.98985e-05	0.000231805
DDI2	1.29	0.815	0.475	45.81	26.807	1.709	0.587	305182	8.20284e-07	5.83543e-06
RNF145	1.196	0.72	0.476	41.341	22.884	1.807	0.587	305180	1.90019e-07	1.5544e-06
DDA1	1.582	1.061	0.521	51.397	33.07	1.554	0.587	305176	3.97218e-06	2.40789e-05
DYRK4	1.352	0.845	0.506	45.81	27.873	1.644	0.587	305162	1.125e-06	7.75991e-06
TCAF1	1.698	1.157	0.542	54.19	36.029	1.504	0.587	305158	6.89647e-06	3.94902e-05
PAK1IP1	0.894	0.414	0.48	31.285	13.73	2.279	0.587	305147	2.67552e-10	3.7778e-09
PNKP	0.929	0.476	0.453	34.637	16.449	2.106	0.587	305128	4.09389e-09	4.65692e-08
PDE3B	1.216	0.743	0.474	42.458	23.675	1.793	0.587	305118	2.77253e-07	2.17708e-06
TWISTNB	1.03	0.583	0.447	38.547	20.028	1.925	0.587	305113	4.83583e-08	4.43324e-07
MYCN	1.232	0.667	0.565	37.989	21.438	1.772	0.587	305088	9.77679e-08	8.43514e-07
CLGN	0.91	0.444	0.466	32.961	15.52	2.124	0.586	305081	1.8149e-09	2.21332e-08
HTATSF1	1.033	0.517	0.516	34.078	17.103	1.993	0.586	305080	6.77631e-09	7.35748e-08
TMEM254	0.912	0.468	0.444	34.637	16.449	2.106	0.586	305074	4.27193e-09	4.83287e-08
IWS1	1.257	0.753	0.505	41.899	24.157	1.734	0.586	305073	3.36829e-07	2.59131e-06
VEZT	1.132	0.688	0.444	41.341	22.299	1.854	0.586	305046	1.61865e-07	1.34358e-06
SERPINA10	1.398	0.899	0.499	47.486	28.355	1.675	0.586	305036	1.4088e-06	9.5303e-06
BBX	1.436	0.924	0.512	47.486	29.112	1.631	0.586	305029	1.7156e-06	1.13353e-05
FBXO22	1.821	1.285	0.536	58.659	38.644	1.518	0.586	305028	1.11192e-05	6.04169e-05
HCCS	1.012	0.612	0.4	39.665	19.89	1.994	0.586	305027	4.9439e-08	4.51674e-07
ASNSD1	1.762	1.242	0.52	55.866	37.99	1.471	0.586	305020	9.97508e-06	5.47277e-05
RAB1A	3.358	2.691	0.667	81.006	64.625	1.253	0.586	305005	7.32976e-05	0.00032217
RAD1	0.888	0.437	0.451	32.961	15.038	2.192	0.586	304982	1.2805e-09	1.60364e-08
AP1S1	1.731	1.22	0.511	56.425	37.784	1.493	0.586	304966	9.98333e-06	5.47568e-05
SARAF	3.963	3.287	0.676	88.268	74.226	1.189	0.586	304955	9.23772e-05	0.000396755
CDK6	1.484	0.972	0.512	48.045	29.387	1.635	0.586	304955	1.92502e-06	1.25921e-05
DRG2	1.169	0.699	0.47	41.899	23.365	1.793	0.586	304948	2.69526e-07	2.12537e-06
SEC22C	0.801	0.358	0.443	30.168	12.423	2.428	0.586	304941	6.18692e-11	9.563e-10
P3H1	0.903	0.484	0.42	34.637	16.139	2.146	0.586	304915	3.79611e-09	4.35278e-08
GGT1	1.022	0.59	0.432	37.989	19.202	1.978	0.586	304912	3.46043e-08	3.27561e-07
SLC39A1	2.418	1.798	0.62	69.832	49.621	1.407	0.586	304910	3.64037e-05	0.000175511
RRP7A	1.385	0.872	0.513	45.251	27.977	1.617	0.586	304896	1.32458e-06	9.03279e-06
KIF18A	0.513	0.018	0.495	17.877	0.654	27.343	0.586	304892	0	0
EEF1AKMT4	1.275	0.782	0.492	43.575	25.361	1.718	0.586	304868	5.98414e-07	4.3854e-06
AVIL	0.611	0.128	0.483	21.788	4.577	4.761	0.586	304864	2.11267e-22	9.29473e-21
GNAI3	1.67	1.165	0.505	54.19	36.063	1.503	0.586	304860	7.96836e-06	4.47874e-05
CCND3	0.974	0.466	0.508	32.402	14.969	2.165	0.586	304858	1.29238e-09	1.61634e-08
GTF2F2	1.007	0.55	0.457	36.313	18.032	2.014	0.586	304846	1.67659e-08	1.6985e-07
EBP	5.46	4.673	0.787	94.413	82.657	1.142	0.586	304843	0.000105073	0.000444614
NDUFB4	4.686	4.089	0.597	92.737	82.45	1.125	0.586	304838	0.000105034	0.000444547
SPOUT1	0.917	0.445	0.472	32.402	14.969	2.165	0.586	304820	1.33391e-09	1.65936e-08
CHMP3	1.646	1.13	0.515	54.749	35.065	1.561	0.586	304806	7.00847e-06	4.00822e-05
CENPP	0.47	0.063	0.407	19.553	2.271	8.609	0.586	304771	4.98999e-36	4.16429e-34
CPSF6	1.156	0.687	0.469	40.782	22.505	1.812	0.586	304756	2.08795e-07	1.69497e-06
RCC2	0.735	0.266	0.469	26.257	8.775	2.992	0.586	304752	6.91829e-14	1.56249e-12
PRMT2	1.189	0.727	0.462	41.899	23.056	1.817	0.586	304730	2.72801e-07	2.14847e-06
EEF1AKMT2	0.812	0.372	0.44	30.726	12.973	2.368	0.586	304721	1.59337e-10	2.34408e-09
NOL11	0.879	0.409	0.47	31.285	13.696	2.284	0.586	304715	3.80646e-10	5.19342e-09
MRM2	0.926	0.46	0.466	33.52	16.105	2.081	0.586	304703	4.13776e-09	4.69821e-08
ATF6B	1.109	0.623	0.486	37.989	20.234	1.877	0.586	304690	7.04334e-08	6.25365e-07
HIST1H1B	0.58	0.043	0.536	18.436	1.273	14.48	0.586	304680	0	0
CIAO1	1.881	1.347	0.534	56.983	40.468	1.408	0.586	304663	1.62138e-05	8.49487e-05
FAM207A	2.019	1.476	0.543	61.453	43.29	1.42	0.586	304647	2.28593e-05	0.000115507
SMARCA5	1.468	0.959	0.509	46.927	29.215	1.606	0.586	304644	2.13838e-06	1.38034e-05
TAF10	1.914	1.37	0.544	58.659	40.743	1.44	0.586	304624	1.72388e-05	8.96377e-05
XRCC4	0.533	0.117	0.416	21.229	3.82	5.558	0.586	304612	3.67787e-25	1.98392e-23
MIIP	1.127	0.625	0.502	37.989	21.37	1.778	0.586	304597	1.30225e-07	1.10058e-06
IGF2BP1	1.297	0.795	0.502	43.575	25.877	1.684	0.586	304596	8.25185e-07	5.86581e-06
C11orf24	1.203	0.711	0.492	40.223	22.884	1.758	0.586	304594	2.65717e-07	2.098e-06
HAUS6	0.578	0.149	0.429	22.346	4.955	4.51	0.586	304566	7.30236e-21	2.92252e-19
CNPY2	4.287	3.666	0.621	88.827	77.013	1.153	0.585	304554	0.000110589	0.00046594
PSMD12	1.3	0.821	0.479	44.693	26.841	1.665	0.585	304540	1.1609e-06	7.98094e-06
TRIM59	0.496	0.065	0.431	19.553	2.409	8.117	0.585	304537	2.03074e-34	1.62198e-32
EPM2AIP1	1.253	0.772	0.481	43.017	24.914	1.727	0.585	304526	6.21644e-07	4.53678e-06
MCRS1	1.06	0.609	0.451	37.989	20.613	1.843	0.585	304516	9.56782e-08	8.27018e-07
BRAT1	0.832	0.362	0.47	29.609	12.078	2.451	0.585	304508	5.70036e-11	8.86987e-10
ARL13B	0.575	0.145	0.43	22.346	5.024	4.448	0.585	304504	1.29204e-20	5.09424e-19
MXD4	1.254	0.787	0.467	44.134	25.361	1.74	0.585	304495	7.49853e-07	5.37963e-06
MRPS17	1.451	0.968	0.483	50.279	30.626	1.642	0.585	304490	3.35764e-06	2.08078e-05
IFT27	1.386	0.892	0.494	46.369	28.94	1.602	0.585	304480	2.15992e-06	1.3928e-05
GMFB	1.083	0.64	0.443	39.665	21.301	1.862	0.585	304466	1.43982e-07	1.20482e-06
FAM89B	1.15	0.668	0.482	40.223	22.505	1.787	0.585	304465	2.46735e-07	1.96986e-06
CD36	1.673	1.133	0.541	52.514	34.274	1.532	0.585	304461	7.06592e-06	4.03612e-05
LRRC61	1.615	1.087	0.528	50.279	31.968	1.573	0.585	304452	4.52411e-06	2.70893e-05
MRPS33	3.715	3.049	0.666	86.034	70.578	1.219	0.585	304444	0.000104271	0.000441925
NIFK	2.335	1.741	0.594	67.039	48.107	1.394	0.585	304402	3.9517e-05	0.000188615
DHRS13	0.746	0.281	0.465	26.816	9.842	2.725	0.585	304402	1.21441e-12	2.3493e-11
EXOSC4	2.37	1.79	0.58	69.832	50.379	1.386	0.585	304388	4.71669e-05	0.000220529
DYNC1I2	2.488	1.898	0.59	70.95	52.959	1.34	0.585	304388	5.54496e-05	0.000254229
BLOC1S5	0.797	0.369	0.428	30.168	12.423	2.428	0.585	304376	1.06954e-10	1.60388e-09
TIMM21	0.737	0.284	0.453	27.374	10.151	2.697	0.585	304329	2.55952e-12	4.76327e-11
EIF3K	4.666	4.084	0.582	92.179	81.934	1.125	0.585	304327	0.000125454	0.000521955
CEBPA	2.968	2.378	0.591	74.302	60.496	1.228	0.585	304302	8.19421e-05	0.000356795
PKIG	1.505	0.998	0.507	49.721	31.659	1.571	0.585	304293	4.56773e-06	2.73066e-05
TKT	3.667	2.953	0.714	86.592	69.133	1.253	0.585	304282	0.000107523	0.000454256
NCAPG2	0.504	0.058	0.446	18.994	1.927	9.857	0.585	304271	3.14098e-39	2.85139e-37
MMAB	4.024	3.362	0.662	87.151	73.572	1.185	0.585	304246	0.000117826	0.000493416
NOP16	1.682	1.175	0.507	54.19	35.1	1.544	0.585	304228	9.1943e-06	5.09092e-05
PRPF8	1.248	0.777	0.471	43.575	25.292	1.723	0.585	304206	8.55556e-07	6.05396e-06
MAOB	1.808	1.281	0.527	58.101	39.16	1.484	0.585	304200	1.70969e-05	8.89561e-05
ETNK1	1.546	1.043	0.502	51.397	33.276	1.545	0.585	304194	6.65553e-06	3.81811e-05
BORA	0.458	0.024	0.434	17.877	0.929	19.241	0.585	304192	0	0
EEA1	1.406	0.89	0.516	45.81	27.495	1.666	0.585	304174	1.73504e-06	1.145e-05
NUP107	0.681	0.22	0.461	24.581	7.364	3.338	0.585	304172	2.03563e-15	5.36588e-14
USP14	1.417	0.913	0.505	45.81	29.215	1.568	0.585	304156	2.71424e-06	1.7181e-05
[truncated: 6,155 more rows]

## Sheet: P4|up
feature	log2Mean	log2Mean_other	log2FC	percentage	percentage_other	percentage_fold_change	auroc	mwu_U	mwu_pval	mwu_qval
IGFBP7	6.464	1.758	4.707	95.349	50	1.907	0.949	124160	3.40063e-27	5.60051e-25
SPARC	4.848	0.794	4.054	93.023	25.707	3.619	0.937	122624	7.54068e-37	1.79913e-34
IFI27	5.562	1.933	3.629	95.349	48.291	1.974	0.882	115418	2.01536e-20	2.24586e-18
PLVAP	3.885	0.461	3.424	86.047	16.075	5.353	0.899	117562	7.07656e-43	2.39445e-40
GNG11	3.845	0.742	3.103	83.721	23.734	3.527	0.864	112971	1.88612e-27	3.13399e-25
EGFL7	3.627	0.634	2.993	83.721	20.874	4.011	0.866	113226	3.14897e-30	5.91942e-28
ID3	3.552	0.566	2.986	74.419	19.231	3.87	0.831	108662	1.30899e-26	2.06444e-24
VIM	4.544	1.583	2.961	83.721	42.604	1.965	0.824	107838	5.63784e-16	4.1635e-14
RAMP2	3.352	0.399	2.953	79.07	13.577	5.824	0.861	112632	2.25828e-40	6.56664e-38
COL4A1	3.217	0.356	2.861	76.744	12.426	6.176	0.853	111521	2.56213e-41	7.94689e-39
COL4A2	3.226	0.369	2.857	79.07	12.59	6.28	0.863	112898	3.39114e-43	1.16868e-40
ENG	3.201	0.416	2.786	74.419	14.333	5.192	0.836	109352	6.44043e-34	1.39368e-31
HSPG2	3.332	0.668	2.664	79.07	21.565	3.667	0.83	108531	2.11365e-24	2.95752e-22
MEF2C	2.889	0.227	2.662	67.442	6.903	9.769	0.815	106570	0	0
KDR	2.774	0.116	2.658	72.093	4.076	17.686	0.848	110959	0	0
GSN	3.716	1.096	2.62	86.047	30.079	2.861	0.822	107570	6.35971e-19	6.50298e-17
CALCRL	2.754	0.146	2.608	69.767	5.03	13.871	0.833	108970	0	0
TCF4	2.836	0.234	2.602	69.767	7.528	9.268	0.824	107824	0	0
CRIP2	2.944	0.343	2.601	72.093	11.703	6.16	0.825	107935	3.36264e-37	8.12711e-35
ID1	3.126	0.579	2.548	69.767	18.573	3.756	0.794	103912	5.32746e-22	6.60961e-20
TIMP3	3.403	0.964	2.439	79.07	30.736	2.573	0.823	107652	8.67714e-19	8.72873e-17
CCDC85B	4.007	1.614	2.393	86.047	45.003	1.912	0.81	105912	2.42116e-14	1.61497e-12
ESM1	2.428	0.113	2.316	58.14	4.043	14.379	0.778	101725	0	0
CD34	2.451	0.137	2.314	65.116	4.734	13.756	0.81	105968	0	0
CAV1	2.34	0.114	2.226	65.116	3.945	16.507	0.811	106041	0	0
HLA-B	5.938	3.751	2.187	97.674	80.178	1.218	0.836	109390	2.68778e-14	1.78642e-12
FLT1	2.277	0.126	2.151	62.791	4.372	14.362	0.798	104395	0	0
PCAT19	2.212	0.092	2.12	60.465	3.156	19.16	0.791	103450	0	0
ESAM	2.28	0.167	2.113	60.465	5.753	10.511	0.782	102256	0	0
TMSB10	7.586	5.492	2.094	100	94.444	1.059	0.848	110927	4.17207e-15	2.90795e-13
TGFBR2	2.929	0.9	2.029	67.442	28.369	2.377	0.749	97963	2.33385e-12	1.34885e-10
TM4SF1	2.342	0.328	2.015	60.465	10.75	5.625	0.761	99561.5	1.64501e-26	2.55113e-24
APP	2.183	0.17	2.013	65.116	5.49	11.861	0.801	104716	0	0
NPDC1	2.179	0.179	2	58.14	6.114	9.509	0.768	100409	2.8026e-43	1.00301e-40
COL15A1	2.09	0.122	1.968	53.488	4.372	12.234	0.752	98418	0	0
PECAM1	2.174	0.216	1.958	58.14	6.936	8.382	0.762	99682	1.19815e-37	3.05447e-35
HLA-C	5.903	3.989	1.914	97.674	82.183	1.189	0.819	107089	5.72213e-13	3.46869e-11
RGCC	2.331	0.435	1.896	53.488	13.774	3.883	0.72	94189	3.75252e-16	2.86206e-14
CLDN5	2.165	0.281	1.884	53.488	9.139	5.853	0.732	95794	2.50501e-24	3.47897e-22
CDH5	1.981	0.108	1.873	55.814	3.616	15.435	0.764	99971	0	0
CYTOR	2.362	0.496	1.866	60.465	15.812	3.824	0.741	96976.5	3.2946e-17	2.94772e-15
ARHGAP29	2.768	0.92	1.848	72.093	29.421	2.45	0.757	99029.5	8.58812e-13	5.15564e-11
SEC14L1	2.34	0.504	1.836	62.791	16.174	3.882	0.75	98123	4.80001e-18	4.51153e-16
ARHGDIB	3.08	1.249	1.831	79.07	34.418	2.297	0.746	97638	6.87942e-11	3.57614e-09
CD81	2.993	1.165	1.829	76.744	35.536	2.16	0.75	98132	5.26333e-11	2.76696e-09
HLA-E	3.818	2.016	1.803	83.721	54.241	1.544	0.739	96708	1.4432e-08	5.77592e-07
GIMAP7	1.893	0.114	1.78	53.488	3.616	14.792	0.751	98218	0	0
TMEM204	1.818	0.091	1.727	51.163	3.156	16.212	0.744	97330	0	0
CAVIN1	1.842	0.124	1.718	55.814	4.175	13.369	0.761	99539.5	0	0
RAMP3	1.845	0.127	1.718	48.837	4.668	10.462	0.727	95134	6.46748e-40	1.77e-37
IGFBP4	3.655	1.942	1.713	83.721	51.677	1.62	0.734	96025.5	2.1973e-08	8.68191e-07
IFITM2	4.676	2.973	1.703	95.349	68.113	1.4	0.725	94773.5	2.67559e-07	9.55716e-06
ECSCR	1.749	0.063	1.686	53.488	2.268	23.581	0.758	99206	0	0
SPRY1	2.643	1.024	1.618	67.442	30.736	2.194	0.717	93769	2.63823e-09	1.2093e-07
SOX18	1.66	0.071	1.588	48.837	2.86	17.076	0.734	96049	0	0
JUNB	4.18	2.604	1.576	88.372	62.459	1.415	0.714	93348.5	7.53729e-07	2.54572e-05
CAV2	1.641	0.07	1.571	51.163	2.235	22.888	0.745	97440	0	0
DUSP1	4.824	3.279	1.544	90.698	70.414	1.288	0.694	90821	9.05487e-06	0.000247084
PLPP3	2.393	0.868	1.525	62.791	27.942	2.247	0.71	92827	2.82947e-09	1.29377e-07
IVNS1ABP	2.194	0.673	1.521	62.791	21.696	2.894	0.722	94488	5.74116e-12	3.21816e-10
CALM1	4.217	2.696	1.52	88.372	66.042	1.338	0.734	96074.5	6.97261e-08	2.65358e-06
FXYD5	2.252	0.739	1.513	58.14	22.091	2.632	0.697	91123	1.39609e-09	6.56091e-08
IGFBP3	1.954	0.447	1.508	51.163	14.727	3.474	0.701	91653	4.54342e-13	2.76317e-11
AQP1	1.699	0.194	1.505	48.837	6.805	7.177	0.717	93766	4.22143e-27	6.8913e-25
HECW2	1.549	0.052	1.497	46.512	1.808	25.725	0.725	94807.5	0	0
PSMB9	2.338	0.847	1.491	67.442	25.51	2.644	0.72	94151.5	1.37439e-10	7.02676e-09
EPAS1	2.784	1.302	1.483	72.093	39.283	1.835	0.705	92201	1.71801e-07	6.25677e-06
RNASE1	1.924	0.447	1.477	55.814	13.642	4.091	0.714	93383	2.003e-15	1.42819e-13
LPAR6	1.845	0.369	1.476	53.488	12.064	4.434	0.714	93439	5.64579e-17	4.5288e-15
IFI16	1.703	0.241	1.462	51.163	7.298	7.011	0.719	94056	4.74711e-26	7.1245e-24
GMFG	2.376	0.915	1.462	67.442	26.2	2.574	0.713	93217.5	7.58368e-10	3.61878e-08
TP53I11	1.538	0.078	1.46	46.512	2.794	16.646	0.721	94280.5	0	0
CD93	1.616	0.175	1.441	48.837	5.851	8.346	0.718	93867	9.79755e-31	1.8993e-28
TIMP1	2.703	1.266	1.438	67.442	34.32	1.965	0.682	89210	1.37447e-06	4.53525e-05
PCDH17	1.47	0.04	1.43	39.535	1.282	30.837	0.692	90480	0	0
ADGRL4	1.478	0.051	1.427	46.512	1.907	24.395	0.724	94701	0	0
ARGLU1	3.318	1.895	1.423	86.047	52.038	1.654	0.697	91159	2.60893e-06	7.71895e-05
PLK2	1.815	0.395	1.419	51.163	13.741	3.723	0.699	91442	1.5463e-13	9.99189e-12
ADGRF5	1.464	0.047	1.417	48.837	1.677	29.13	0.736	96261	0	0
TMSB4X	8.685	7.274	1.411	100	99.145	1.009	0.778	101823	3.40047e-10	1.66973e-08
VWF	1.559	0.158	1.402	44.186	5.161	8.561	0.697	91173	2.10733e-28	3.735e-26
SPARCL1	1.585	0.189	1.396	41.86	5.983	6.997	0.684	89438	2.74765e-22	3.47849e-20
KLF2	1.955	0.56	1.395	53.488	18.146	2.948	0.691	90401	2.22452e-10	1.10691e-08
FYN	1.631	0.27	1.361	51.163	9.467	5.404	0.715	93524	1.49485e-20	1.69628e-18
LBH	1.525	0.177	1.348	48.837	5.621	8.688	0.716	93651	2.85577e-31	5.5943e-29
TM4SF18	1.401	0.064	1.337	39.535	2.071	19.09	0.688	90033	0	0
FAM167B	1.489	0.161	1.328	44.186	5.621	7.86	0.696	91092	2.16944e-26	3.33663e-24
YWHAB	3.216	1.895	1.321	79.07	52.433	1.508	0.695	90904	3.355e-06	9.81707e-05
EVA1B	1.699	0.392	1.308	53.488	13.379	3.998	0.704	92076	2.21738e-14	1.48972e-12
APLNR	1.404	0.096	1.308	41.86	3.353	12.484	0.695	90889	2.61568e-39	6.95398e-37
CLEC14A	1.383	0.076	1.307	39.535	2.663	14.848	0.686	89797	1.4013e-43	5.11334e-41
COX7A1	1.389	0.082	1.306	41.86	2.827	14.807	0.696	91058	1.4013e-45	5.54914e-43
PLXND1	1.77	0.469	1.301	48.837	15.582	3.134	0.679	88854	2.48403e-10	1.23274e-08
TCIM	3.312	2.012	1.3	74.419	49.869	1.492	0.657	86004.5	0.000148367	0.00303835
ETS1	1.418	0.124	1.294	46.512	3.978	11.693	0.713	93219.5	4.30535e-40	1.23265e-37
MIR4435-2HG	1.56	0.266	1.294	46.512	8.679	5.359	0.692	90566	5.13133e-18	4.7987e-16
TPM4	2.092	0.803	1.289	62.791	24.425	2.571	0.689	90077.5	2.16328e-08	8.56567e-07
TAPBP	2.546	1.258	1.288	72.093	38.494	1.873	0.684	89513.5	2.25282e-06	7.17874e-05
PODXL	1.374	0.091	1.282	41.86	3.057	13.692	0.695	90889.5	3.08706e-42	9.73731e-40
TEX264	2.659	1.386	1.273	74.419	41.683	1.785	0.682	89248	4.68373e-06	0.000134822
JUN	4.094	2.826	1.269	79.07	59.763	1.323	0.638	83474.5	0.00128087	0.0195386
EMP1	1.36	0.099	1.261	44.186	3.583	12.332	0.705	92225	7.46934e-41	2.20642e-38
GNAS	3.683	2.43	1.253	83.721	61.67	1.358	0.692	90576	8.02189e-06	0.000220839
BCAM	3.331	2.083	1.248	81.395	54.865	1.484	0.674	88135.5	3.99183e-05	0.000958555
TMEM88	1.332	0.084	1.248	37.209	2.893	12.863	0.674	88112	5.64814e-36	1.29768e-33
EFNB2	1.305	0.063	1.242	46.512	2.334	19.928	0.721	94347.5	0	0
A2M	6.122	4.883	1.239	100	85.865	1.165	0.672	87878	0.000104357	0.00222716
HLA-A	6.014	4.776	1.238	97.674	87.179	1.12	0.711	92996	1.91444e-06	6.22395e-05
DNASE1L3	1.752	0.515	1.237	44.186	16.667	2.651	0.65	84972	2.60922e-07	9.33799e-06
ISG15	3.928	2.693	1.235	88.372	65.319	1.353	0.664	86900.5	0.00015434	0.00313909
PPDPF	2.721	1.488	1.233	67.442	39.612	1.703	0.662	86600	3.66761e-05	0.000902833
ITGB1	3.928	2.699	1.229	90.698	66.963	1.354	0.673	87975.5	7.4416e-05	0.0016428
VAMP5	4.562	3.334	1.228	90.698	74.951	1.21	0.72	94238	5.44191e-07	1.87198e-05
PTPRB	1.242	0.036	1.207	39.535	1.216	32.504	0.692	90498	0	0
FAM198B	1.289	0.083	1.206	39.535	2.959	13.363	0.685	89539	2.28802e-39	6.17103e-37
LAMA4	1.532	0.328	1.204	51.163	9.73	5.258	0.701	91731	7.82089e-18	7.27734e-16
FOS	4.255	3.062	1.193	81.395	70.184	1.16	0.669	87541	0.000109885	0.00232739
INSR	2.547	1.359	1.188	60.465	38.988	1.551	0.65	85061.5	0.000119541	0.00251374
MSN	1.869	0.682	1.187	55.814	21.499	2.596	0.681	89100	1.71462e-08	6.84746e-07
IFITM1	1.547	0.36	1.187	44.186	9.763	4.526	0.671	87709	2.69885e-13	1.6631e-11
LGALS1	3.493	2.312	1.18	74.419	59.533	1.25	0.627	82021.5	0.00304125	0.0393585
CCL14	1.264	0.085	1.179	39.535	2.761	14.317	0.684	89466	2.77079e-41	8.45317e-39
CYYR1	1.203	0.026	1.176	44.186	0.986	44.805	0.716	93669	0	0
EDNRB	1.226	0.053	1.173	34.884	1.94	17.986	0.666	87150	1.4013e-45	5.54914e-43
ZFP36	3.379	2.211	1.168	74.419	57.101	1.303	0.656	85767.5	0.000256333	0.0049975
S100A11	3.079	1.913	1.166	74.419	48.521	1.534	0.653	85354.5	0.000219417	0.00434861
RBP7	1.375	0.216	1.159	32.558	7.396	4.402	0.633	82848.5	8.65816e-11	4.48825e-09
IFI6	4.774	3.625	1.149	95.349	76.364	1.249	0.634	82904	0.00239088	0.0321723
STOM	2.973	1.831	1.141	76.744	50.033	1.534	0.653	85436.5	0.000227665	0.00450185
NRP1	1.635	0.5	1.135	48.837	16.864	2.896	0.664	86833	2.08613e-08	8.27781e-07
HES1	2.619	1.484	1.135	62.791	41.124	1.527	0.651	85142	0.000140534	0.00290594
GIMAP4	1.374	0.239	1.134	44.186	6.969	6.34	0.684	89491	8.94218e-20	9.73181e-18
THY1	1.319	0.186	1.133	37.209	6.443	5.775	0.658	86047	4.80899e-16	3.59419e-14
RABAC1	3.268	2.139	1.129	83.721	57.692	1.451	0.661	86473.5	0.000160157	0.00323618
TNFSF10	2.726	1.598	1.128	74.419	44.97	1.655	0.664	86902.5	5.08831e-05	0.00120782
CARD16	1.662	0.537	1.125	48.837	15.878	3.076	0.667	87200	5.28746e-09	2.20133e-07
FXYD6	1.199	0.089	1.11	34.884	2.991	11.661	0.661	86399	1.833e-30	3.51671e-28
UACA	1.434	0.339	1.095	46.512	11.44	4.066	0.677	88581.5	1.25409e-12	7.40909e-11
SELENOW	3.226	2.131	1.095	79.07	56.805	1.392	0.663	86721	0.000128346	0.00267771
NFIB	1.191	0.1	1.091	37.209	3.485	10.678	0.67	87619	7.94371e-30	1.46369e-27
SELENOM	1.733	0.644	1.088	53.488	20.118	2.659	0.668	87383	8.13716e-08	3.07166e-06
ZFP36L2	3.189	2.101	1.088	79.07	55.851	1.416	0.653	85465	0.000301055	0.00576402
GOLGB1	2.141	1.056	1.084	60.465	31.46	1.922	0.654	85495.5	2.79395e-05	0.000698862
ANXA2	3.426	2.346	1.08	74.419	59.5	1.251	0.65	85048	0.000459086	0.00805999
YIPF2	2.159	1.08	1.079	69.767	34.55	2.019	0.67	87653	6.71245e-06	0.000187227
TNFRSF4	1.324	0.246	1.078	39.535	8.054	4.909	0.66	86364	7.73258e-14	5.04924e-12
LIMCH1	1.081	0.016	1.065	32.558	0.592	55.023	0.66	86353	0	0
EPHB4	1.448	0.384	1.065	44.186	13.083	3.377	0.657	85934	2.57763e-09	1.18444e-07
PSMB2	3.707	2.642	1.065	88.372	64.859	1.363	0.649	84847	0.000613839	0.0104229
HES4	1.383	0.32	1.063	39.535	9.961	3.969	0.65	85053	1.53067e-10	7.71972e-09
C1orf54	1.283	0.221	1.062	37.209	6.64	5.604	0.653	85416	8.04721e-15	5.54661e-13
HEG1	1.17	0.111	1.059	37.209	3.912	9.512	0.668	87325.5	1.49585e-26	2.3393e-24
CD99	4.787	3.728	1.058	95.349	78.698	1.212	0.662	86549.5	0.00024919	0.00487984
VWA1	1.784	0.727	1.057	53.488	22.781	2.348	0.66	86385	1.00588e-06	3.36075e-05
EMCN	1.149	0.093	1.056	41.86	3.09	13.547	0.693	90650	3.88034e-41	1.16473e-38
RHOC	3.443	2.389	1.055	79.07	61.374	1.288	0.661	86483	0.000182739	0.00366859
SLC22A18	3.108	2.053	1.055	81.395	53.78	1.513	0.637	83355	0.00113051	0.0174875
IFI44L	1.273	0.219	1.054	37.209	6.213	5.989	0.654	85548.5	8.62545e-16	6.2459e-14
CD59	2.649	1.596	1.053	72.093	47.041	1.533	0.652	85350	0.000198721	0.00397228
ITM2B	5.021	3.97	1.051	95.349	81.427	1.171	0.669	87563.5	0.000126762	0.00265061
IL32	2.64	1.592	1.048	62.791	39.448	1.592	0.635	83007.5	0.000596234	0.0101518
ELK3	1.222	0.185	1.037	39.535	6.509	6.074	0.667	87248	1.43184e-17	1.29352e-15
IER2	2.884	1.85	1.034	69.767	48.915	1.426	0.637	83297	0.000934254	0.0148349
CD40	1.116	0.084	1.033	37.209	2.86	13.01	0.672	87862.5	1.53607e-35	3.44412e-33
APOLD1	1.267	0.238	1.03	44.186	8.021	5.509	0.679	88880	6.40653e-17	5.07343e-15
TIE1	1.077	0.05	1.027	37.209	1.709	21.767	0.677	88615	0	0
GYPC	2.144	1.125	1.019	58.14	32.15	1.808	0.644	84201	9.84746e-05	0.00211374
LDB2	1.067	0.049	1.018	39.535	1.907	20.735	0.689	90067	0	0
MIDN	1.753	0.735	1.018	55.814	24.326	2.294	0.663	86756	1.18186e-06	3.92057e-05
ROBO4	1.079	0.06	1.018	32.558	2.137	15.237	0.653	85396.5	2.17127e-36	5.11484e-34
GJA1	1.092	0.076	1.016	30.233	2.663	11.354	0.64	83655	4.15263e-26	6.28296e-24
BST2	5.314	4.307	1.006	97.674	85.273	1.145	0.673	88094	8.919e-05	0.00192784
AKAP12	1.051	0.052	0.999	34.884	1.644	21.223	0.666	87162	0	0
PSMB8	2.096	1.102	0.993	60.465	34.221	1.767	0.653	85426	4.73825e-05	0.0011305
DYSF	1.119	0.127	0.992	39.535	4.569	8.652	0.676	88366	1.85922e-25	2.74604e-23
SLC9A3R2	3.581	2.589	0.992	83.721	65.056	1.287	0.64	83661.5	0.00130089	0.0197917
TSPO	2.253	1.268	0.986	67.442	36.522	1.847	0.645	84395	0.000155237	0.0031539
SERPINB6	1.583	0.599	0.984	51.163	19.691	2.598	0.66	86276.5	2.76691e-07	9.86442e-06
RFLNB	1.048	0.067	0.982	37.209	2.202	16.894	0.675	88237.5	8.40779e-45	3.25942e-42
PLPP1	2.209	1.231	0.978	60.465	37.442	1.615	0.633	82836.5	0.000560089	0.00959783
GNAI2	1.922	0.944	0.977	58.14	29.027	2.003	0.654	85512.5	1.66912e-05	0.000433832
RHOA	4.134	3.158	0.976	88.372	73.044	1.21	0.655	85661.5	0.000420773	0.00747907
SH3GLB1	2.341	1.369	0.971	67.442	41.387	1.63	0.645	84382	0.000259136	0.00502523
MYCT1	1.01	0.041	0.969	34.884	1.381	25.266	0.668	87316	0	0
CARD19	1.551	0.583	0.968	53.488	20.02	2.672	0.668	87331	8.26375e-08	3.11312e-06
HYAL2	1.845	0.878	0.967	58.14	27.844	2.088	0.654	85491	1.29776e-05	0.000345512
CXorf36	1.015	0.05	0.966	32.558	1.775	18.341	0.654	85577	1.4013e-42	4.57511e-40
SNAP23	1.89	0.925	0.965	58.14	30.145	1.929	0.651	85194	2.8524e-05	0.000712527
SLC2A3	1.187	0.229	0.958	37.209	7.955	4.677	0.65	85029	1.8143e-12	1.05843e-10
SPTBN1	3.432	2.475	0.958	79.07	63.807	1.239	0.647	84655.5	0.000675138	0.0112382
SPRY4	1.08	0.129	0.952	34.884	4.602	7.58	0.652	85333	1.10851e-19	1.19245e-17
SLC44A2	1.103	0.152	0.952	34.884	5.095	6.846	0.649	84927	1.7029e-17	1.53096e-15
AHNAK	2.057	1.109	0.948	60.465	34.089	1.774	0.636	83131.5	0.000310765	0.00592554
MACF1	1.69	0.742	0.948	48.837	23.702	2.061	0.632	82696	6.96748e-05	0.00154731
SERPINH1	1.891	0.945	0.946	55.814	29.421	1.897	0.642	83946.5	7.69471e-05	0.00169266
CYB5R3	3.562	2.615	0.946	88.372	65.352	1.352	0.627	82036	0.00341657	0.0435864
GNAQ	1.813	0.869	0.944	55.814	28.205	1.979	0.646	84522	3.56738e-05	0.000882831
LUZP1	1.387	0.447	0.94	44.186	14.267	3.097	0.65	85053	3.7307e-08	1.44342e-06
ETS2	1.609	0.669	0.939	48.837	20.513	2.381	0.644	84283	4.65925e-06	0.000134641
TMEM50B	1.725	0.787	0.938	51.163	25.608	1.998	0.63	82445	0.000137988	0.00285647
GRB10	1.265	0.335	0.93	41.86	11.703	3.577	0.655	85718	6.47796e-10	3.10708e-08
GRN	2.815	1.888	0.927	74.419	51.414	1.447	0.624	81682	0.00289037	0.0378269
FSCN1	1.11	0.185	0.925	34.884	6.082	5.736	0.644	84287	2.3738e-14	1.58908e-12
SERINC3	2.564	1.641	0.923	72.093	48.389	1.49	0.642	83981.5	0.000573694	0.00981291
CRIM1	1.503	0.581	0.922	46.512	18.803	2.474	0.638	83492	5.67457e-06	0.000161721
APLP2	4.071	3.151	0.92	88.372	73.11	1.209	0.64	83776	0.00138275	0.0206727
DUSP6	2.272	1.355	0.917	62.791	38.856	1.616	0.623	81474.5	0.001648	0.0231992
RB1	1.325	0.412	0.913	39.535	12.459	3.173	0.637	83272.5	1.15102e-07	4.27555e-06
EMP2	2.85	1.937	0.913	72.093	53.55	1.346	0.631	82492	0.00191424	0.0265455
MYADM	1.479	0.567	0.912	46.512	18.935	2.456	0.644	84208	2.53636e-06	7.52819e-05
NRP2	1.001	0.092	0.909	34.884	2.531	13.781	0.66	86336	1.71255e-34	3.79411e-32
LMO2	1.026	0.117	0.909	34.884	3.78	9.228	0.655	85683	9.67363e-24	1.29515e-21
LOXL2	0.943	0.035	0.909	30.233	1.183	25.547	0.645	84410	0	0
ARRDC3	1.495	0.588	0.907	44.186	18.968	2.33	0.636	83239	8.09238e-06	0.000222451
B2M	8.698	7.793	0.906	100	98.554	1.015	0.804	105119	7.509e-12	4.18391e-10
RERE	1.515	0.613	0.902	46.512	19.79	2.35	0.64	83670	6.98512e-06	0.000194019
FOSB	1.995	1.094	0.902	58.14	33.629	1.729	0.628	82083	0.000654694	0.0109666
EID1	4.067	3.167	0.899	88.372	71.828	1.23	0.638	83408.5	0.0016965	0.0237205
RGS3	1.64	0.741	0.899	48.837	22.978	2.125	0.632	82621.5	6.20447e-05	0.00138947
YWHAH	2.217	1.32	0.897	58.14	38.692	1.503	0.625	81764	0.00133103	0.0201714
CNPY3	2.313	1.417	0.895	65.116	41.453	1.571	0.634	82979	0.000718796	0.0118589
ADM	1.245	0.352	0.893	37.209	11.374	3.271	0.634	82923	6.48307e-08	2.477e-06
CDIPT	2.388	1.498	0.891	69.767	44.806	1.557	0.643	84047	0.000435311	0.0076934
NOTCH4	1.006	0.115	0.891	30.233	4.274	7.074	0.632	82729	2.40655e-16	1.85834e-14
ASAH1	2.826	1.937	0.889	74.419	53.78	1.384	0.63	82465.5	0.00196429	0.0271787
MGST3	4.001	3.113	0.888	86.047	70.381	1.223	0.646	84541	0.000830681	0.0134192
CAPNS1	1.949	1.066	0.883	58.14	33.333	1.744	0.632	82677.5	0.000401824	0.00717653
MYH9	2.053	1.173	0.88	60.465	35.306	1.713	0.634	82919.5	0.000421907	0.00749206
TMEM50A	2.483	1.605	0.878	67.442	46.844	1.44	0.632	82617	0.0013048	0.0198223
CHID1	2.791	1.913	0.878	74.419	53.189	1.399	0.631	82521	0.00185762	0.0257795
PHACTR2	1.665	0.788	0.877	51.163	25.937	1.973	0.635	83038.5	8.60123e-05	0.00186778
F2R	0.961	0.087	0.874	32.558	3.254	10.004	0.648	84780.5	1.00418e-24	1.42656e-22
SH3BGRL3	3.929	3.056	0.873	83.721	71.598	1.169	0.63	82429	0.00298695	0.0387637
CAVIN3	0.946	0.075	0.871	27.907	2.728	10.228	0.627	82044.5	9.06476e-22	1.10984e-19
CLEC2B	1.291	0.421	0.87	39.535	13.182	2.999	0.633	82759	4.9015e-07	1.71139e-05
WASF2	2.264	1.395	0.869	67.442	41.42	1.628	0.632	82630	0.000915957	0.0146569
PPP1R15A	1.899	1.031	0.869	51.163	31.953	1.601	0.622	81351	0.000921462	0.0146819
UBE2Q1	1.525	0.661	0.864	48.837	22.617	2.159	0.633	82799	4.7086e-05	0.00112487
SNX3	4.618	3.754	0.863	88.372	80.769	1.094	0.677	88577.5	6.08144e-05	0.00136521
SHANK3	1.003	0.14	0.863	37.209	5.358	6.944	0.659	86186.5	9.23517e-19	9.24013e-17
NBDY	2.153	1.294	0.859	65.116	38.988	1.67	0.634	82974.5	0.000588077	0.0100405
MAP1B	0.896	0.038	0.858	32.558	1.381	23.581	0.656	85815	0	0
FKBP1A	4.077	3.219	0.858	83.721	74.227	1.128	0.654	85542	0.000462041	0.00810422
JUND	3.1	2.242	0.858	74.419	58.185	1.279	0.628	82117.5	0.00277736	0.0366572
STC1	0.914	0.057	0.857	23.256	2.005	11.597	0.607	79429.5	1.27382e-20	1.45435e-18
FILIP1	0.88	0.027	0.852	30.233	0.888	34.062	0.647	84591	0	0
VAT1	1.469	0.621	0.848	46.512	21.006	2.214	0.634	82944	2.44779e-05	0.000618931
SSSCA1	2.063	1.217	0.846	62.791	37.936	1.655	0.628	82087	0.00100552	0.0157904
IL3RA	0.905	0.064	0.84	34.884	2.268	15.379	0.662	86646	1.37155e-38	3.54508e-36
ARHGEF12	1.618	0.778	0.84	55.814	25.378	2.199	0.643	84142.5	2.65873e-05	0.000669538
IL6ST	2.88	2.043	0.837	74.419	56.246	1.323	0.623	81501.5	0.00376301	0.0457113
COL21A1	0.853	0.025	0.829	34.884	0.986	35.372	0.669	87552	0	0
NQO1	1.316	0.488	0.829	37.209	15.549	2.393	0.613	80224.5	5.82724e-05	0.00131226
LEPROT	2.674	1.847	0.827	72.093	52.268	1.379	0.627	82000	0.00246279	0.0330205
TIMP2	1.122	0.295	0.826	39.535	10.026	3.943	0.646	84516	5.2974e-10	2.56064e-08
TSPAN7	1.42	0.594	0.826	41.86	20.579	2.034	0.624	81595	8.49753e-05	0.00184958
VOPP1	1.305	0.48	0.825	44.186	15.648	2.824	0.64	83778.5	7.10834e-07	2.4052e-05
PRCP	1.923	1.098	0.825	60.465	34.089	1.774	0.631	82538.5	0.00049116	0.00855851
PRMT1	2.384	1.562	0.822	67.442	44.905	1.502	0.625	81801.5	0.00198192	0.0274024
TGM2	1.492	0.674	0.818	44.186	20.611	2.144	0.619	80990	0.000157762	0.00319472
RAB1B	1.46	0.65	0.81	46.512	21.236	2.19	0.628	82102.5	6.31243e-05	0.00141026
DPYSL2	1.02	0.213	0.807	30.233	7.331	4.124	0.617	80697	1.05506e-08	4.29644e-07
PCDH12	0.848	0.042	0.806	27.907	1.414	19.743	0.632	82726.5	8.17685e-39	2.14326e-36
CPN2	2.215	1.41	0.805	67.442	42.604	1.583	0.616	80545	0.0038156	0.0461693
TMEM173	0.93	0.126	0.804	34.884	4.142	8.422	0.652	85302	2.51715e-21	3.00284e-19
CD320	1.82	1.017	0.803	55.814	31.032	1.799	0.624	81685	0.000644578	0.0108264
CD36	1.955	1.153	0.802	55.814	35.043	1.593	0.614	80254	0.00272027	0.0360571
ZEB1	1.084	0.286	0.798	32.558	9.533	3.415	0.618	80899	2.3902e-07	8.5872e-06
CPNE2	0.882	0.086	0.797	30.233	2.827	10.694	0.637	83286	5.60242e-24	7.55515e-22
LIMS2	0.889	0.093	0.796	32.558	3.419	9.523	0.646	84491	3.99776e-23	5.27648e-21
LRRFIP1	2.21	1.414	0.796	65.116	40.993	1.588	0.622	81379.5	0.00204624	0.0281245
MYO6	1.198	0.403	0.795	39.535	13.708	2.884	0.632	82608	9.25389e-07	3.10297e-05
GNB1	1.77	0.976	0.794	58.14	30.605	1.9	0.629	82298	0.000377781	0.00704096
PPCS	2.103	1.311	0.791	69.767	40.039	1.742	0.626	81829.5	0.00142929	0.0207636
TINAGL1	0.977	0.19	0.787	30.233	6.279	4.815	0.621	81283	2.07057e-10	1.03306e-08
AMFR	1.466	0.684	0.782	48.837	21.861	2.234	0.63	82448	5.3995e-05	0.00127432
MTUS1	1.754	0.973	0.781	58.14	30.671	1.896	0.629	82341.5	0.000368268	0.00691571
STAT3	1.428	0.648	0.78	46.512	21.236	2.19	0.625	81759	8.90946e-05	0.00192784
DLC1	1.59	0.811	0.779	51.163	27.087	1.889	0.629	82247.5	0.000219751	0.0043506
PRRC2B	1.457	0.686	0.771	44.186	22.058	2.003	0.611	79861	0.000632613	0.0106638
SHC1	1.889	1.119	0.771	58.14	35.207	1.651	0.609	79614	0.00418673	0.0499776
WWTR1	0.868	0.101	0.766	30.233	3.649	8.285	0.633	82836	1.02408e-18	1.01915e-16
RAD21	1.96	1.197	0.763	60.465	36.259	1.668	0.616	80552.5	0.00247917	0.0332162
HDAC7	0.903	0.141	0.762	34.884	4.668	7.473	0.648	84789	1.68755e-18	1.64426e-16
TSPAN18	0.974	0.213	0.761	32.558	6.903	4.716	0.625	81727	3.95128e-10	1.92495e-08
HBEGF	0.909	0.149	0.76	30.233	4.832	6.256	0.626	81942	1.16557e-13	7.57145e-12
PICALM	1.32	0.56	0.76	41.86	18.836	2.222	0.619	80953.5	9.46486e-05	0.00203631
PDGFB	0.784	0.028	0.756	30.233	0.953	31.713	0.646	84514	0	0
ABHD17A	1.249	0.493	0.756	41.86	16.568	2.527	0.627	81989	1.19572e-05	0.000320177
ADAM10	1.624	0.871	0.753	51.163	28.6	1.789	0.614	80275	0.00135937	0.0204675
KIFC3	1.13	0.379	0.751	37.209	13.281	2.802	0.623	81478	3.3302e-06	9.75985e-05
YBX3	1.649	0.901	0.749	48.837	26.627	1.834	0.614	80343	0.000973513	0.0153405
SLC48A1	0.871	0.123	0.747	30.233	4.339	6.967	0.629	82243	2.42722e-15	1.70687e-13
SYNPO	0.842	0.096	0.746	27.907	3.222	8.663	0.624	81591	3.69e-18	3.48583e-16
HIF1A	1.521	0.777	0.744	48.837	24.655	1.981	0.622	81415.5	0.000281972	0.00541537
IFI44	0.942	0.2	0.742	30.233	6.312	4.79	0.619	80984	4.90433e-10	2.37681e-08
SLC1A4	1.489	0.748	0.74	44.186	25.181	1.755	0.607	79401	0.00161184	0.0227417
CLDND1	1.763	1.025	0.738	58.14	32.84	1.77	0.619	80910	0.00141598	0.0207636
SELENON	0.947	0.212	0.735	32.558	7.725	4.215	0.625	81752.5	2.40774e-09	1.11186e-07
TSC22D3	1.997	1.262	0.735	60.465	36.193	1.671	0.61	79812.5	0.00398209	0.0478726
SH3BGRL	1.288	0.556	0.732	44.186	16.831	2.625	0.629	82287	9.60338e-06	0.000261285
ERBIN	1.364	0.632	0.732	41.86	20.907	2.002	0.613	80129.5	0.000380956	0.00704096
NISCH	1.182	0.454	0.728	34.884	15.779	2.211	0.601	78563.5	0.00038356	0.00704096
SMTN	0.903	0.175	0.728	25.581	6.049	4.229	0.6	78468	9.26308e-08	3.46156e-06
AP1S2	1.053	0.326	0.727	37.209	10.651	3.494	0.63	82390	7.14765e-08	2.71465e-06
TM7SF3	1.733	1.01	0.724	55.814	32.413	1.722	0.614	80298.5	0.00207718	0.0284237
METTL9	1.813	1.088	0.724	53.488	33.925	1.577	0.61	79778	0.00338032	0.0432355
SIPA1	1.795	1.072	0.723	55.814	34.221	1.631	0.613	80203.5	0.00262275	0.0348887
PLP2	1.742	1.02	0.722	53.488	30.44	1.757	0.614	80288	0.00169071	0.0236573
NPR1	0.755	0.034	0.721	27.907	1.183	23.581	0.633	82847	9.80909e-45	3.72605e-42
SMAGP	1.116	0.395	0.72	37.209	12.985	2.866	0.618	80878.5	6.24908e-06	0.00017701
FYTTD1	1.464	0.745	0.719	48.837	24.129	2.024	0.618	80820.5	0.000426122	0.00754531
GLS	1.257	0.539	0.718	41.86	17.686	2.367	0.618	80823	7.27261e-05	0.00161123
PPP6C	1.7	0.984	0.716	58.14	32.15	1.808	0.623	81436	0.000895386	0.014355
TNRC6A	1.603	0.887	0.716	51.163	28.698	1.783	0.614	80373.5	0.00127895	0.0195253
DDIT4	1.538	0.822	0.716	44.186	24.326	1.816	0.603	78915	0.00205694	0.0282506
AGPAT1	1.719	1.005	0.714	60.465	32.314	1.871	0.621	81262.5	0.00104073	0.0162484
LAPTM5	1.601	0.887	0.714	48.837	25.773	1.895	0.609	79625	0.0014968	0.0213962
CD200	0.738	0.025	0.713	27.907	0.888	31.442	0.635	83057.5	0	0
STX7	1.343	0.63	0.713	46.512	20.809	2.235	0.621	81276.5	0.000127137	0.00265546
GJA4	0.759	0.048	0.712	23.256	1.677	13.871	0.608	79556.5	4.55086e-24	6.18186e-22
MCOLN1	1.16	0.45	0.71	39.535	15.155	2.609	0.62	81161	1.59971e-05	0.000418127
ZNF462	0.714	0.004	0.709	18.605	0.197	94.326	0.592	77459	0	0
C11orf96	0.841	0.133	0.708	25.581	4.471	5.722	0.607	79371	6.83126e-11	3.56106e-09
SPTAN1	1.596	0.892	0.704	48.837	27.844	1.754	0.605	79084.5	0.00293441	0.0382151
CTNND1	1.634	0.931	0.703	53.488	29.717	1.8	0.614	80296	0.00154485	0.0218796
RNF145	1.441	0.738	0.703	44.186	23.669	1.867	0.603	78849	0.00195355	0.0270503
TGFBR3	0.87	0.17	0.7	32.558	5.457	5.966	0.633	82791.5	1.58375e-13	1.01985e-11
CPM	1.038	0.338	0.7	37.209	12.032	3.093	0.628	82084	4.99541e-07	1.73441e-05
GUK1	4.874	4.175	0.699	90.698	82.939	1.094	0.651	85147.5	0.000643664	0.0108208
CLIC1	4.723	4.024	0.699	90.698	82.117	1.104	0.629	82280.5	0.00352214	0.0445214
RNF114	1.803	1.107	0.696	58.14	34.254	1.697	0.615	80385	0.00233498	0.0315112
ABCA5	1.424	0.731	0.694	48.837	23.702	2.061	0.62	81072	0.000313523	0.00597202
ABRACL	1.129	0.436	0.693	34.884	12.919	2.7	0.608	79516	3.58006e-05	0.000884794
ARID5B	1.349	0.657	0.692	48.837	21.335	2.289	0.626	81826	8.65379e-05	0.001877
XAF1	0.929	0.237	0.692	30.233	7.495	4.034	0.614	80256.5	3.72415e-08	1.44342e-06
BNIP2	1.634	0.945	0.69	53.488	31.262	1.711	0.609	79690	0.00280816	0.0370112
SLC3A2	1.498	0.807	0.69	46.512	25.477	1.826	0.605	79120.5	0.00209479	0.0286437
TRIOBP	1.219	0.531	0.688	41.86	17.554	2.385	0.617	80764	7.38349e-05	0.00163299
PTPRM	0.88	0.196	0.684	30.233	7.101	4.258	0.616	80600	8.17196e-09	3.37207e-07
PPP1R2	1.625	0.941	0.684	53.488	30.112	1.776	0.616	80549	0.00134547	0.0203241
ATF6	1.72	1.035	0.684	55.814	33.366	1.673	0.612	80083	0.00263533	0.035031
ITM2A	0.838	0.156	0.682	25.581	5.062	5.053	0.603	78912	2.32225e-09	1.07773e-07
VASP	1.157	0.477	0.68	39.535	15.089	2.62	0.616	80605	3.05176e-05	0.000760284
DEXI	1.388	0.709	0.68	44.186	22.748	1.942	0.604	78977	0.00151327	0.021547
MGP	0.81	0.132	0.678	23.256	4.306	5.4	0.596	77988.5	2.01755e-09	9.38663e-08
RNF44	0.992	0.317	0.675	30.233	11.177	2.705	0.599	78314	5.6405e-05	0.00129308
MAGI1	1.224	0.55	0.674	44.186	18.902	2.338	0.624	81634	4.77126e-05	0.00113692
DGKD	1.023	0.352	0.671	34.884	11.308	3.085	0.615	80455	3.15376e-06	9.27196e-05
NKTR	1.86	1.19	0.67	60.465	36.456	1.659	0.61	79782.5	0.0041363	0.0494708
NPHP3	0.968	0.299	0.669	32.558	10.158	3.205	0.61	79834.5	2.8348e-06	8.36064e-05
USP8	1.456	0.787	0.669	48.837	25.805	1.893	0.609	79627	0.00150179	0.0214187
TAOK3	1.178	0.508	0.669	32.558	16.371	1.989	0.585	76583	0.00293142	0.0382029
MMRN2	0.729	0.06	0.668	27.907	2.235	12.484	0.628	82155	9.51882e-26	1.41716e-23
STAB1	0.839	0.17	0.668	27.907	5.391	5.176	0.612	80004	3.78313e-10	1.84787e-08
PTP4A3	0.996	0.33	0.666	34.884	10.388	3.358	0.618	80875	6.84621e-07	2.32073e-05
PHF20L1	1.355	0.69	0.665	44.186	22.518	1.962	0.608	79487	0.000954501	0.0151177
RSRC1	1.176	0.512	0.665	37.209	16.568	2.246	0.603	78902	0.000358262	0.00674823
WDR74	1.685	1.02	0.664	55.814	32.347	1.725	0.608	79555	0.00342102	0.0436063
KIF9	1.058	0.395	0.663	37.209	13.215	2.816	0.618	80840	7.67888e-06	0.000212024
RAB5B	1.516	0.854	0.662	48.837	28.139	1.736	0.609	79639	0.00204191	0.0280857
ADCY4	0.7	0.039	0.662	20.93	1.282	16.326	0.598	78274	4.11501e-25	5.93646e-23
PRKD2	0.825	0.163	0.662	23.256	5.358	4.34	0.591	77332	2.49315e-07	8.9398e-06
FRMD4B	1.136	0.475	0.661	37.209	15.122	2.461	0.607	79382	0.000126016	0.00263798
DEGS1	1.48	0.82	0.66	46.512	26.857	1.732	0.606	79240.5	0.00231189	0.0312904
SEMA3F	0.724	0.066	0.659	23.256	2.202	10.559	0.605	79180.5	1.49328e-18	1.46263e-16
POLR2J3-1	1.3	0.641	0.659	39.535	21.598	1.831	0.597	78144	0.00237783	0.0320199
ZBTB44	1.43	0.774	0.656	46.512	25.575	1.819	0.604	79042	0.00225285	0.0306026
THBD	0.696	0.04	0.656	20.93	1.381	15.159	0.598	78225	1.38876e-23	1.84606e-21
EXOC3L1	0.69	0.036	0.654	23.256	1.315	17.686	0.61	79761	1.0692e-29	1.95077e-27
FSTL1	0.706	0.054	0.652	23.256	1.775	13.101	0.607	79449	1.03246e-22	1.3251e-20
NR2F2	1.551	0.899	0.652	51.163	29.06	1.761	0.604	79067.5	0.00341712	0.0435864
PAM	0.764	0.114	0.65	27.907	3.649	7.648	0.62	81107.5	1.37541e-15	9.92107e-14
MMP14	0.723	0.075	0.648	23.256	2.63	8.843	0.603	78902	1.42614e-15	1.02473e-13
NAGPA	1.106	0.458	0.648	34.884	16.075	2.17	0.599	78298	0.000553164	0.00950542
LXN	0.712	0.065	0.647	23.256	2.104	11.054	0.606	79221	2.50547e-19	2.61948e-17
RSU1	1.326	0.681	0.645	44.186	23.044	1.917	0.607	79334	0.00119435	0.0183845
AGTRAP	1.212	0.568	0.644	39.535	18.343	2.155	0.604	79021	0.000547326	0.00941381
OSTF1	1.385	0.742	0.643	46.512	23.734	1.96	0.608	79557	0.00113232	0.0174875
WDR46	1.255	0.613	0.642	39.535	20.118	1.965	0.596	77995	0.00203995	0.0280795
TUBB6	0.722	0.082	0.641	27.907	2.827	9.871	0.625	81703	2.245e-20	2.48687e-18
PRKAA1	1.49	0.851	0.64	48.837	27.548	1.773	0.604	78954	0.00310808	0.0401119
HLA-F	0.898	0.259	0.639	27.907	8.448	3.303	0.598	78174.5	6.79826e-06	0.000189111
IFT27	1.547	0.912	0.636	53.488	29.619	1.806	0.609	79716	0.00231809	0.0313515
ANXA1	0.997	0.361	0.636	27.907	11.374	2.454	0.585	76468.5	0.000602762	0.0102536
CD9	1.249	0.615	0.635	41.86	18.738	2.234	0.611	79874	0.000272346	0.00525681
MOB2	1.224	0.593	0.631	46.512	20.447	2.275	0.62	81130	0.00013255	0.00275308
OAS2	0.894	0.263	0.631	30.233	8.613	3.51	0.607	79440	9.75788e-07	3.26608e-05
CDS2	1.23	0.601	0.629	41.86	20.085	2.084	0.608	79555.5	0.000527073	0.0090991
PPP1R14A	0.848	0.219	0.629	27.907	7.068	3.949	0.604	78988.5	2.28552e-07	8.22699e-06
SRPK2	1.305	0.679	0.627	46.512	22.913	2.03	0.611	79968.5	0.000691027	0.0114719
ZYX	1.066	0.439	0.627	34.884	13.642	2.557	0.604	79061	9.20438e-05	0.00198716
SLCO2A1	0.664	0.038	0.627	20.93	1.282	16.326	0.599	78301	3.27905e-25	4.76743e-23
PPID	1.355	0.732	0.623	48.837	23.767	2.055	0.615	80421	0.00055916	0.00959075
PAQR9-AS1	1.475	0.852	0.623	48.837	27.416	1.781	0.604	78968	0.00302961	0.0392387
SOCS3	0.864	0.243	0.621	27.907	7.89	3.537	0.6	78546	1.83383e-06	5.99781e-05
ZDHHC14	0.958	0.34	0.618	30.233	11.374	2.658	0.595	77793	0.000124911	0.00261948
PCYT1A	0.971	0.356	0.615	32.558	12.327	2.641	0.602	78801.5	6.18649e-05	0.00138712
PLXNB2	1.17	0.557	0.614	37.209	17.587	2.116	0.597	78059.5	0.00108265	0.0167902
MON2	0.996	0.382	0.614	30.233	12.788	2.364	0.59	77206	0.000503877	0.00874734
SOCS2	0.958	0.345	0.613	32.558	12.36	2.634	0.604	79064	4.51305e-05	0.00107954
ARL2BP	1.367	0.754	0.613	46.512	24.622	1.889	0.602	78726.5	0.00249161	0.033359
GABRD	0.631	0.019	0.612	23.256	0.723	32.156	0.613	80146	0	0
MMP15	1.012	0.401	0.611	34.884	12.886	2.707	0.608	79471	3.72001e-05	0.000910698
CASP4	1.417	0.81	0.607	48.837	26.266	1.859	0.609	79628	0.00160442	0.0226714
LINC00470	1.161	0.554	0.607	34.884	18.508	1.885	0.587	76809	0.00386512	0.0466472
RAB3GAP1	1.257	0.653	0.604	41.86	21.433	1.953	0.598	78250.5	0.00213438	0.0291422
ANGPT2	0.633	0.029	0.604	13.953	0.986	14.149	0.565	73953	2.2899e-15	1.62034e-13
SWAP70	0.712	0.11	0.603	25.581	3.945	6.485	0.608	79565	2.77157e-12	1.59687e-10
FZD4	0.656	0.055	0.602	20.93	1.775	11.791	0.596	77922	1.25114e-18	1.23849e-16
MCAM	0.656	0.055	0.602	20.93	1.874	11.17	0.595	77889	8.77398e-18	8.08336e-16
PPIC	1.133	0.533	0.6	37.209	16.93	2.198	0.598	78196.5	0.000797635	0.0129529
SMCHD1	1.113	0.513	0.6	34.884	16.634	2.097	0.594	77650	0.00121442	0.0186625
SH2B3	0.774	0.174	0.6	23.256	5.588	4.161	0.587	76842	1.20507e-06	3.99044e-05
ODF2L	0.682	0.083	0.599	23.256	2.761	8.422	0.602	78784	9.31592e-15	6.39739e-13
MYL9	0.863	0.264	0.599	27.907	8.646	3.228	0.597	78088.5	9.64399e-06	0.000262007
SLC35G2	0.62	0.022	0.598	23.256	0.822	28.298	0.612	80074.5	2.95674e-43	1.03821e-40
BCAP29	1.38	0.782	0.598	48.837	25.904	1.885	0.602	78771	0.00288877	0.0378269
LY96	1.057	0.461	0.596	34.884	14.366	2.428	0.6	78524	0.000235036	0.00462858
IQGAP1	0.887	0.292	0.595	32.558	9.204	3.537	0.613	80158.5	5.91942e-07	2.02501e-05
PEAK1	0.75	0.155	0.595	23.256	5.523	4.211	0.589	77086	6.21243e-07	2.11837e-05
PLCB1	0.892	0.298	0.594	32.558	9.928	3.28	0.611	79937	1.91635e-06	6.22395e-05
KLF4	0.835	0.241	0.594	25.581	7.725	3.311	0.59	77167	1.57609e-05	0.000413697
TRIM47	0.942	0.351	0.591	34.884	11.407	3.058	0.613	80122	5.60406e-06	0.000160202
GBP4	0.651	0.062	0.589	23.256	2.104	11.054	0.605	79196	2.90459e-19	3.0198e-17
ARL15	0.713	0.124	0.589	25.581	4.438	5.764	0.605	79190	1.04205e-10	5.37188e-09
CBL	0.744	0.156	0.588	23.256	4.997	4.654	0.592	77388	9.00302e-08	3.37795e-06
CETP	0.648	0.06	0.587	23.256	1.94	11.991	0.606	79306.5	8.09033e-21	9.29389e-19
RIN2	0.674	0.088	0.586	18.605	3.057	6.086	0.578	75663.5	9.56527e-09	3.92957e-07
RIPOR1	0.758	0.174	0.585	25.581	5.95	4.299	0.598	78219	1.31331e-07	4.84936e-06
GBA2	0.976	0.391	0.585	32.558	13.445	2.422	0.595	77855.5	0.000329919	0.00624597
KIAA1671	0.772	0.188	0.584	30.233	6.575	4.598	0.616	80629	2.32929e-09	1.07831e-07
CYP4V2	1.26	0.676	0.584	44.186	22.485	1.965	0.604	78970	0.00145235	0.0208909
ADAMTS5	0.589	0.005	0.584	16.279	0.164	99.042	0.581	75943	0	0
NEMF	1.305	0.722	0.583	46.512	23.734	1.96	0.606	79237	0.00146363	0.0209847
NOTCH1	0.645	0.061	0.583	23.256	2.137	10.884	0.605	79178.5	5.46505e-19	5.65026e-17
RAI14	0.996	0.413	0.583	34.884	14.201	2.456	0.603	78845	0.000153202	0.0031262
DOCK6	0.717	0.134	0.583	23.256	4.339	5.359	0.595	77775	4.23263e-09	1.91188e-07
TAX1BP3	1.111	0.529	0.582	39.535	17.127	2.308	0.609	79635	0.0002066	0.00411211
F8A1	1.223	0.641	0.582	44.186	21.269	2.077	0.607	79457	0.000759916	0.0124271
ATP2B4	0.885	0.303	0.582	32.558	11.012	2.956	0.607	79362.5	1.20667e-05	0.000322646
TLNRD1	0.797	0.216	0.582	25.581	7.561	3.383	0.592	77437	8.2438e-06	0.000226279
SLFN5	0.624	0.044	0.58	18.605	1.381	13.475	0.586	76684	5.98136e-19	6.14989e-17
CLIC4	0.885	0.306	0.579	32.558	10.355	3.144	0.609	79678.5	4.34799e-06	0.000126234
PTPN12	0.999	0.421	0.578	39.535	14.366	2.752	0.618	80856	1.53449e-05	0.000404488
SULT1C4	0.861	0.283	0.578	30.233	9.336	3.238	0.603	78811	6.27053e-06	0.000177196
PREX1	0.701	0.125	0.577	25.581	4.109	6.225	0.607	79336	1.44018e-11	7.92952e-10
RBM22	1.074	0.497	0.577	37.209	17.324	2.148	0.598	78228.5	0.000863825	0.0139064
HIP1	0.714	0.137	0.576	25.581	4.635	5.519	0.604	79039	3.63927e-10	1.78229e-08
ATN1	0.894	0.318	0.576	30.233	10.848	2.787	0.598	78193	5.33233e-05	0.00126253
FAM110D	0.585	0.011	0.574	16.279	0.394	41.267	0.58	75811	5.01829e-40	1.41501e-37
ARHGAP23	0.618	0.045	0.573	20.93	1.512	13.841	0.597	78088	1.40663e-21	1.68886e-19
BCL6B	0.601	0.029	0.572	18.605	1.019	18.257	0.588	76935.5	9.1632e-25	1.31175e-22
CUX1	1.083	0.514	0.57	37.209	16.831	2.211	0.601	78577	0.000537417	0.00926049
CTDSPL	0.952	0.382	0.57	32.558	12.426	2.62	0.599	78380	0.00011034	0.00233344
ASAP1	1.107	0.539	0.568	34.884	17.456	1.998	0.588	76907	0.00286819	0.037669
DLL4	0.595	0.028	0.567	25.581	1.118	22.888	0.622	81330	6.45023e-40	1.77e-37
ACVRL1	0.614	0.047	0.567	25.581	1.775	14.411	0.619	80929	5.29746e-27	8.57267e-25
PIK3R3	0.6	0.033	0.567	18.605	1.216	15.296	0.587	76804.5	2.91304e-21	3.45297e-19
VPS37B	0.659	0.092	0.566	20.93	3.057	6.846	0.59	77126	6.79705e-11	3.55318e-09
CD79B	1.159	0.594	0.565	37.209	19.56	1.902	0.59	77122	0.00369086	0.0449984
PINK1	1.131	0.568	0.564	41.86	19.56	2.14	0.606	79212.5	0.000633179	0.0106638
ZDHHC16	1.291	0.728	0.563	48.837	24.523	1.991	0.609	79721.5	0.00114065	0.0176015
RBM5	1.146	0.584	0.562	39.535	19.428	2.035	0.597	78056	0.001684	0.023581
PPP1R1A	1.048	0.487	0.561	39.535	16.765	2.358	0.609	79596	0.00018995	0.00380512
LRRC47	1.215	0.654	0.561	44.186	22.387	1.974	0.602	78785.5	0.00165624	0.0232799
PPP6R3	1.06	0.502	0.559	41.86	17.028	2.458	0.614	80256	0.000105051	0.00223941
PLCG1	0.664	0.105	0.559	23.256	3.419	6.802	0.598	78265	1.15976e-11	6.42358e-10
ICAM2	0.761	0.202	0.559	25.581	6.377	4.011	0.595	77855	6.60756e-07	2.24802e-05
HTRA1	0.649	0.092	0.558	23.256	3.419	6.802	0.6	78434	6.22978e-12	3.48157e-10
FCN3	0.584	0.029	0.555	18.605	0.92	20.213	0.588	76967	8.35953e-27	1.34113e-24
SLC18B1	0.936	0.383	0.553	32.558	13.182	2.47	0.596	77973.5	0.000257744	0.00501215
INKA1	0.601	0.048	0.553	16.279	1.742	9.344	0.573	74980	5.10522e-12	2.87034e-10
BAZ1B	1.306	0.754	0.552	46.512	23.866	1.949	0.601	78672	0.00232076	0.0313649
TRIB1	1.194	0.644	0.55	41.86	21.368	1.959	0.6	78541	0.00166705	0.0233965
TPRA1	1.176	0.627	0.549	39.535	21.828	1.811	0.593	77515	0.00401383	0.0481608
RAB31	0.942	0.394	0.548	32.558	13.938	2.336	0.594	77762	0.000446419	0.00787474
UBL3	1.087	0.539	0.548	37.209	18.08	2.058	0.591	77242	0.00249443	0.0333726
TMEM234	0.896	0.349	0.547	34.884	12.459	2.8	0.606	79232	3.93196e-05	0.000948698
TNFAIP1	0.947	0.4	0.547	34.884	14.3	2.439	0.603	78812	0.000165993	0.00335047
WARS	0.819	0.276	0.543	27.907	9.007	3.098	0.593	77564	3.08216e-05	0.000766832
CYR61	0.775	0.232	0.543	25.581	7.396	3.459	0.59	77227.5	9.70628e-06	0.000263315
RAB21	1.155	0.613	0.542	39.535	21.039	1.879	0.596	77911	0.00259235	0.0345337
ADAMTS1	0.567	0.026	0.54	20.93	0.92	22.739	0.6	78474	6.32536e-33	1.35305e-30
USP39	1.081	0.542	0.539	39.535	18.409	2.148	0.6	78522	0.000883658	0.0142011
PKN1	1.008	0.469	0.539	34.884	15.286	2.282	0.594	77749	0.000739858	0.0121525
PLEKHA5	0.973	0.434	0.539	32.558	14.103	2.309	0.59	77220.5	0.000834773	0.0134736
TTLL5	0.666	0.127	0.539	20.93	4.438	4.716	0.583	76257	3.05935e-07	1.08862e-05
EFNB1	0.607	0.07	0.538	20.93	2.17	9.647	0.593	77597	3.26536e-15	2.28452e-13
LEMD2	0.786	0.248	0.538	25.581	8.284	3.088	0.587	76818	4.83437e-05	0.00115048
SH3BP5	0.793	0.256	0.537	27.907	8.81	3.168	0.596	77919	1.48884e-05	0.000394129
PPP1R3B	1.066	0.532	0.534	37.209	16.568	2.246	0.597	78064	0.000815466	0.0132194
ADGRG1	0.603	0.069	0.534	20.93	2.137	9.795	0.593	77574	2.43052e-15	1.70687e-13
FAAP100	0.79	0.256	0.533	25.581	8.711	2.937	0.585	76470	0.000116178	0.00244577
EXD3	0.779	0.247	0.533	25.581	9.204	2.779	0.584	76419.5	0.000179925	0.00361598
PTK2	1.122	0.59	0.532	39.535	19.231	2.056	0.594	77688	0.00220168	0.0299512
MARCH2	1.083	0.552	0.531	39.535	18.771	2.106	0.599	78325.5	0.0011511	0.0177335
ST6GALNAC4	0.773	0.242	0.531	23.256	7.89	2.948	0.577	75476	0.0002427	0.00476439
RGS12	1.004	0.473	0.53	34.884	15.417	2.263	0.595	77771	0.000755296	0.0123733
TNXB	0.667	0.137	0.53	23.256	5.424	4.288	0.591	77249.5	3.48988e-07	1.23708e-05
ARHGEF3	0.714	0.185	0.528	23.256	6.673	3.485	0.584	76331.5	1.81036e-05	0.000467279
INPP5K	0.729	0.201	0.527	25.581	7.495	3.413	0.591	77348	8.88051e-06	0.000242682
PTPRE	0.694	0.167	0.526	20.93	4.931	4.245	0.58	75858	2.54154e-06	7.53154e-05
SGK1	0.974	0.45	0.524	30.233	14.563	2.076	0.581	76004	0.00307078	0.0396581
SNCG	0.574	0.052	0.522	20.93	1.775	11.791	0.596	77905	1.39195e-18	1.3706e-16
ARHGAP18	0.746	0.224	0.522	25.581	6.87	3.723	0.591	77360	3.82448e-06	0.000111383
FAM110A	0.708	0.187	0.521	27.907	6.575	4.245	0.605	79103	7.1997e-08	2.72885e-06
RGL2	1.134	0.612	0.521	41.86	20.809	2.012	0.599	78378	0.00171312	0.0239348
ZMYM3	0.821	0.3	0.521	30.233	9.895	3.055	0.599	78327	2.17078e-05	0.000554922
SOX17	0.569	0.049	0.521	20.93	1.644	12.734	0.596	77966	6.86165e-20	7.51149e-18
PDE8A	0.789	0.268	0.521	25.581	9.106	2.809	0.583	76235	0.000215432	0.0042742
GAB1	0.659	0.139	0.52	23.256	5.128	4.535	0.591	77341	1.41156e-07	5.17107e-06
BHLHE40	0.845	0.325	0.52	27.907	11.21	2.49	0.584	76360.5	0.000630872	0.0106538
THSD7A	0.537	0.017	0.52	13.953	0.559	24.969	0.567	74168.5	3.56994e-24	4.88505e-22
RTL10	0.744	0.225	0.518	20.93	7.725	2.709	0.568	74345	0.0009867	0.015522
WASHC4	1.061	0.544	0.517	39.535	18.277	2.163	0.596	78025	0.00133601	0.0202304
BTBD3	0.713	0.196	0.517	23.256	6.509	3.573	0.585	76465	1.14575e-05	0.000308128
NOSTRIN	0.545	0.029	0.516	18.605	1.019	18.257	0.588	76924.5	1.0143e-24	1.43001e-22
PHF10	0.963	0.448	0.515	39.535	15.286	2.586	0.612	80001	6.8059e-05	0.00151324
POLR2B	1.157	0.644	0.514	41.86	21.137	1.98	0.597	78061.5	0.00235429	0.0317488
BAG3	0.767	0.253	0.514	27.907	8.941	3.121	0.595	77859	1.85241e-05	0.00047681
NSUN2	0.731	0.217	0.514	23.256	7.89	2.948	0.58	75816	0.000148407	0.00303835
SLC39A13	0.834	0.321	0.513	25.581	11.506	2.223	0.574	75040	0.00291494	0.0380681
PDGFD	0.54	0.028	0.512	20.93	1.118	18.726	0.599	78345	4.3512e-28	7.49776e-26
ENTR1	0.943	0.432	0.511	34.884	14.596	2.39	0.598	78157	0.000382293	0.00704096
SHMT1	1.191	0.68	0.511	44.186	22.814	1.937	0.596	78009	0.00325263	0.0418035
SLK	0.899	0.388	0.511	32.558	12.985	2.507	0.595	77779.5	0.000293858	0.00563202
PHF12	0.722	0.212	0.511	23.256	7.068	3.29	0.581	76017.5	4.91962e-05	0.00116927
MFSD11	0.963	0.454	0.509	34.884	15.911	2.192	0.593	77578	0.00105941	0.0164846
IL27RA	0.589	0.081	0.509	18.605	2.728	6.819	0.579	75782.5	1.02514e-09	4.82984e-08
LGALS9	0.93	0.423	0.507	34.884	12.492	2.793	0.603	78816	6.79419e-05	0.00151244
SECISBP2L	0.963	0.456	0.507	34.884	15.911	2.192	0.592	77498	0.00114298	0.017623
WIPF1	0.688	0.182	0.506	25.581	5.556	4.605	0.597	78147	6.34912e-08	2.43122e-06
SYNE2	0.978	0.473	0.505	32.558	14.464	2.251	0.587	76727	0.00153298	0.0217777
COL6A2	0.63	0.128	0.503	23.256	4.076	5.705	0.595	77775	1.54393e-09	7.21922e-08
SEMA6B	0.565	0.062	0.503	20.93	2.071	10.106	0.594	77686	5.60744e-16	4.15755e-14
CHST7	0.578	0.075	0.503	18.605	2.498	7.447	0.581	75970	1.03229e-10	5.33636e-09
SERPINI1	0.573	0.07	0.502	20.93	2.367	8.843	0.592	77483	5.50616e-14	3.60809e-12
FBXO31	1.037	0.535	0.502	37.209	18.245	2.039	0.589	77071.5	0.0029786	0.0386909
FLT4	0.536	0.033	0.502	16.279	1.282	12.698	0.576	75286	4.79025e-16	3.59419e-14
PIEZO2	0.76	0.259	0.5	25.581	8.974	2.85	0.583	76310	0.000177217	0.00356542
CCNYL1	0.706	0.208	0.499	20.93	7.495	2.793	0.569	74434	0.00074643	0.0122496
MBD6	0.952	0.454	0.498	32.558	15.812	2.059	0.585	76536.5	0.00266305	0.0353743
SLC16A7	0.989	0.492	0.497	37.209	16.732	2.224	0.596	77943	0.000958282	0.0151441
PHC2	0.99	0.496	0.495	37.209	16.371	2.273	0.597	78047	0.000782243	0.0127474
BTNL9	0.535	0.04	0.495	18.605	1.479	12.577	0.586	76624.5	8.27673e-18	7.66318e-16
RAPGEF1	0.858	0.365	0.494	30.233	12.295	2.459	0.589	77022	0.000498882	0.00867266
GIMAP6	0.541	0.048	0.493	23.256	1.479	15.721	0.608	79525.5	2.33178e-26	3.55692e-24
ACKR3	0.529	0.037	0.492	18.605	1.183	15.721	0.587	76789	1.19826e-21	1.44803e-19
RAPGEF4	0.618	0.127	0.491	25.581	4.142	6.176	0.605	79127	3.3738e-11	1.77865e-09
USF3	1.086	0.596	0.49	39.535	19.494	2.028	0.593	77556	0.00258749	0.0344936
FLNA	0.718	0.228	0.49	25.581	7.364	3.474	0.589	77106	1.15064e-05	0.000308997
JAM3	0.515	0.025	0.49	18.605	0.888	20.961	0.588	76968.5	1.60373e-27	2.68878e-25
RASIP1	0.522	0.032	0.49	16.279	1.216	13.384	0.576	75282	1.1037e-16	8.63023e-15
MYL6	6.577	6.089	0.489	97.674	95.069	1.027	0.627	82047	0.00410754	0.0491585
NPNT	0.705	0.216	0.488	27.907	7.265	3.841	0.599	78340.5	1.12366e-06	3.73747e-05
DAB2	0.897	0.41	0.488	30.233	12.13	2.492	0.587	76808	0.000589014	0.0100473
CASKIN2	0.578	0.092	0.486	23.256	3.156	7.369	0.599	78381	1.33457e-12	7.85961e-11
NES	0.565	0.08	0.485	20.93	2.761	7.58	0.591	77279	4.76184e-12	2.68539e-10
BECN1	1.033	0.549	0.484	37.209	18.606	2	0.589	77054	0.00325165	0.0418035
S1PR1	0.705	0.222	0.483	23.256	8.054	2.888	0.577	75534.5	0.000254356	0.00496702
SLC27A3	0.991	0.509	0.482	37.209	17.291	2.152	0.594	77640	0.00146766	0.0210263
BMS1	0.918	0.436	0.482	30.233	14.234	2.124	0.58	75811	0.00334543	0.0428482
L3HYPDH	0.875	0.396	0.479	32.558	13.708	2.375	0.591	77330.5	0.000645431	0.0108309
PIEZO1	0.711	0.232	0.479	23.256	7.594	3.063	0.578	75663	0.00014386	0.00296812
GALNT18	0.494	0.016	0.478	16.279	0.592	27.512	0.578	75668	4.34724e-30	8.09022e-28
LENG8	1.049	0.574	0.475	37.209	18.771	1.982	0.587	76829.5	0.0040232	0.0482421
PKM	0.974	0.501	0.473	34.884	14.99	2.327	0.592	77397	0.000952282	0.0150954
FOSL2	0.823	0.352	0.471	25.581	11.44	2.236	0.571	74745	0.00382189	0.0462153
MYO10	0.487	0.018	0.47	18.605	0.625	29.787	0.59	77154.5	3.5649e-36	8.29286e-34
LHFPL6	0.522	0.052	0.47	18.605	1.644	11.319	0.585	76469	5.07969e-16	3.78132e-14
INF2	0.746	0.278	0.469	30.233	9.27	3.261	0.6	78519	9.32979e-06	0.000254213
TMEM255B	0.526	0.057	0.469	18.605	2.005	9.278	0.583	76233.5	3.1007e-13	1.90442e-11
EHD4	0.634	0.165	0.469	20.93	5.786	3.618	0.577	75421	2.70103e-05	0.000678356
RSAD2	0.515	0.045	0.469	16.279	1.446	11.255	0.574	75106	3.60996e-14	2.38232e-12
BOLA2B	0.883	0.415	0.468	32.558	14.694	2.216	0.588	76933.5	0.00134889	0.0203482
PGF	0.526	0.058	0.468	16.279	2.005	8.118	0.571	74728	2.59019e-10	1.27861e-08
DTNBP1	0.673	0.206	0.467	25.581	7.133	3.586	0.591	77275	6.40281e-06	0.000179888
GIPC3	0.472	0.007	0.466	18.605	0.263	70.744	0.592	77400	0	0
PCSK7	0.852	0.385	0.466	27.907	12.788	2.182	0.577	75440.5	0.00306138	0.0395641
NHSL2	0.498	0.032	0.466	16.279	1.085	15.006	0.576	75347	2.14552e-18	2.07959e-16
GPRC5B	0.478	0.014	0.465	18.605	0.493	37.73	0.59	77234.5	1.15467e-42	3.83722e-40
MTA1	0.975	0.512	0.463	37.209	17.324	2.148	0.594	77722.5	0.00137404	0.0206551
RARG	0.488	0.025	0.463	18.605	0.888	20.961	0.588	76975.5	1.49212e-27	2.5244e-25
GAS7	0.498	0.034	0.463	18.605	1.118	16.646	0.587	76800	1.25048e-22	1.59393e-20
CAPN2	0.978	0.517	0.461	37.209	17.85	2.085	0.589	77077.5	0.00272648	0.0361137
TMEM39B	0.833	0.372	0.461	30.233	13.445	2.249	0.581	75971	0.00228624	0.0310109
LRRC8A	0.772	0.311	0.461	25.581	10.322	2.478	0.576	75365	0.00126706	0.0193755
PLAU	0.501	0.04	0.461	16.279	1.282	12.698	0.575	75228	7.08386e-16	5.2107e-14
HOPX	0.533	0.072	0.461	16.279	2.268	7.177	0.57	74580	3.80774e-09	1.72414e-07
TMEM233	0.471	0.012	0.459	18.605	0.427	43.535	0.591	77279.5	0	0
HDGFL3	0.495	0.036	0.459	18.605	1.216	15.296	0.587	76739.5	4.87528e-21	5.70623e-19
SRFBP1	0.775	0.317	0.459	25.581	10.224	2.502	0.576	75321	0.00127125	0.0194236
TAP1	0.719	0.262	0.457	27.907	8.646	3.228	0.593	77585.5	2.1421e-05	0.000548342
MCF2L	0.549	0.092	0.457	18.605	3.057	6.086	0.577	75457.5	1.87615e-08	7.47648e-07
VPS4A	0.841	0.386	0.455	32.558	13.675	2.381	0.59	77198	0.000732242	0.012038
CEP112	0.473	0.019	0.454	13.953	0.592	23.581	0.567	74123	5.12234e-23	6.6662e-21
CDC42EP5	0.476	0.023	0.453	18.605	0.789	23.581	0.589	77037	2.96894e-30	5.63796e-28
ALDOA	0.739	0.286	0.453	25.581	9.895	2.585	0.578	75583	0.000795137	0.0129236
CABIN1	0.653	0.201	0.452	23.256	6.41	3.628	0.583	76272.5	1.42108e-05	0.000377265
SNRK	0.674	0.222	0.451	25.581	8.12	3.151	0.585	76511	6.63495e-05	0.00148053
EHMT1	0.91	0.458	0.451	32.558	15.319	2.125	0.583	76296	0.00290874	0.0380138
PLEKHO1	0.652	0.201	0.451	23.256	6.377	3.647	0.583	76280	1.3399e-05	0.000356221
PRKX	0.615	0.165	0.451	20.93	5.72	3.659	0.577	75436	2.38828e-05	0.000607183
PIGK	0.782	0.332	0.45	27.907	12.097	2.307	0.58	75893	0.0015342	0.0217784
EXOC3L2	0.465	0.015	0.45	16.279	0.559	29.13	0.579	75687	2.26111e-31	4.47652e-29
DPP10	0.833	0.384	0.449	30.233	13.445	2.249	0.581	76051	0.00211651	0.0289194
AFF1	0.803	0.355	0.448	27.907	11.867	2.352	0.578	75668.5	0.00177446	0.0247361
ARMCX5	0.618	0.17	0.448	20.93	5.753	3.638	0.576	75313	3.14592e-05	0.000781649
FBH1	0.813	0.367	0.447	27.907	12.821	2.177	0.576	75305	0.00351851	0.0445214
BMP2K	0.643	0.196	0.447	20.93	6.903	3.032	0.57	74612	0.000362148	0.00681454
NOVA2	0.456	0.011	0.446	18.605	0.394	47.163	0.591	77309	0	0
RASGRP3	0.553	0.107	0.446	20.93	3.945	5.306	0.585	76502	3.43454e-08	1.33438e-06
MAPRE2	0.844	0.398	0.446	30.233	13.642	2.216	0.582	76144	0.00205929	0.0282621
TGFB1I1	0.49	0.045	0.446	16.279	1.644	9.904	0.573	75012	1.22852e-12	7.28111e-11
LIPE-AS1	0.528	0.083	0.445	13.953	2.663	5.24	0.557	72850.5	7.5579e-06	0.000209304
NOL4L	0.704	0.26	0.444	25.581	8.744	2.926	0.582	76112	0.000196667	0.00393545
SSBP4	0.772	0.329	0.443	27.907	11.078	2.519	0.581	76028.5	0.000864991	0.0139131
GAS6	0.674	0.231	0.443	23.256	8.12	2.864	0.577	75418.5	0.0003145	0.00598451
SKI	0.846	0.404	0.442	32.558	13.971	2.33	0.589	77017.5	0.000979698	0.0154249
TMC6	0.875	0.434	0.441	30.233	13.675	2.211	0.58	75804	0.00287288	0.0376822
ERCC3	0.774	0.334	0.441	27.907	11.67	2.391	0.579	75800.5	0.00143094	0.0207636
NOMO1	0.625	0.184	0.441	18.605	6.279	2.963	0.564	73714.5	0.000764466	0.0124686
KANK3	0.465	0.025	0.44	16.279	0.888	18.341	0.577	75472	7.99882e-22	9.85815e-20
LRRC8C	0.465	0.026	0.439	18.605	0.92	20.213	0.588	76953	9.61761e-27	1.52978e-24
CDH13	0.477	0.038	0.439	16.279	1.414	11.516	0.574	75137	1.6817e-14	1.13393e-12
NOMO2	0.45	0.011	0.439	9.302	0.329	28.298	0.545	71289	2.86469e-18	2.71999e-16
MRGBP	0.834	0.395	0.438	32.558	14.398	2.261	0.587	76774	0.00143526	0.0207636
CHKB	0.69	0.252	0.438	25.581	9.172	2.789	0.583	76227	0.000227875	0.00450185
CD55	0.682	0.244	0.438	23.256	8.284	2.807	0.575	75206	0.000472817	0.00826209
ARHGEF7	0.603	0.166	0.437	23.256	5.819	3.997	0.586	76690.5	2.53336e-06	7.52819e-05
DGKZ	0.759	0.324	0.436	30.233	10.75	2.812	0.591	77355	0.00015033	0.00307432
NAV1	0.464	0.028	0.436	16.279	1.052	15.475	0.576	75349	7.91799e-19	8.00836e-17
ZBTB7A	0.819	0.384	0.436	27.907	12.656	2.205	0.575	75213.5	0.00364788	0.0448792
TMEM107	0.659	0.224	0.435	20.93	7.396	2.83	0.567	74186.5	0.000970897	0.0153122
STC2	0.447	0.013	0.433	16.279	0.46	35.372	0.579	75738	6.46857e-36	1.46805e-33
CLEC3B	0.466	0.033	0.433	16.279	1.249	13.032	0.575	75220	3.63149e-16	2.78115e-14
NCK1-DT	0.563	0.13	0.433	16.279	4.536	3.588	0.56	73213	0.00024091	0.00473426
[truncated: 921 more rows]
