# Supplementary material for: The Cellular and Molecular Landscape of Synchronous Pediatric Sialoblastoma and Hepatoblastoma
Source: Front Oncol. 2022 Jul 4;12:893206. doi: 10.3389/fonc.2022.893206 (PMC9289541; doi:10.3389/fonc.2022.893206)
Supplement: Supplementary file 9 [file Table_8.xlsx]

## Sheet: Sheet1
Supplementary Table 8. Differentially expressed genes between HB PT and AT samples
Gene	baseMean	log2FoldChange(AT vs PT)	pvalue	padj
APCS	3.19822	3.08539	9.5825e-187	2.16294e-184
HSPA1A	4.82047	2.54956	4.90933e-275	2.182e-272
CFHR1	7.77483	2.24952	7.18039e-308	0
G6PC	1.29025	2.19992	3.44325e-237	1.17967e-234
HSPA1B	1.90349	2.07092	2.44281e-149	3.6855e-147
SAA4	1.0255	2.01522	5.23229e-152	8.43578e-150
IGFBP1	14.545	1.99795	4.9403e-278	2.38951e-275
CFH	3.70127	1.99196	5.05271e-239	1.76791e-236
CYP3A7	5.19477	1.84733	6.76343e-268	2.78062e-265
OAT	2.07584	1.80205	4.37473e-217	1.28469e-214
EPHX1	2.82081	1.77801	1.32894e-266	5.20344e-264
BHMT	1.26366	1.77441	2.62599e-151	4.19266e-149
RELN	1.10655	1.68326	2.08826e-104	1.47388e-102
HIST3H2A	0.769761	1.66981	8.01299e-71	1.907e-69
HSPA6	0.81141	1.61924	1.6519e-35	8.16024e-35
GSTA1	0.639284	1.59742	7.8714e-43	5.38682e-42
ASS1	4.35548	1.57707	5.83456e-201	1.45378e-198
SNHG25	5.92781	1.56359	9.80936e-249	3.58478e-246
FMO3	0.774572	1.56146	6.23027e-136	7.76188e-134
CYP2E1	45.7489	1.55909	3.90778e-208	1.07106e-205
CD302	4.47934	1.44611	1.86007e-249	6.95201e-247
RBMS1	1.35223	1.43502	1.46926e-130	1.67792e-128
JUN	2.80827	1.39779	1.97495e-71	4.84024e-70
FST	3.73149	1.39463	3.25775e-121	3.17004e-119
DNAJB1	1.64396	1.33269	7.46952e-92	3.62349e-90
GPC3	12.5037	1.31407	8.77289e-174	1.80338e-171
FDPS	11.5425	1.16923	1.08548e-168	2.05181e-166
HPX	2.1318	1.11838	1.37878e-93	7.01984e-92
KNG1	6.42402	1.10737	1.75447e-182	3.79634e-180
ARG1	2.6047	1.09916	1.55525e-154	2.53228e-152
DCPS	0.664671	1.09357	5.16381e-62	8.7365e-61
PCOLCE	0.729032	1.085	3.13647e-50	3.05745e-49
CPS1	8.64638	1.07454	3.64725e-133	4.28422e-131
C4BPB	2.64098	1.05446	3.6683e-134	4.4033e-132
SPINK1	58.0555	1.05346	7.52999e-102	4.85611e-100
COBLL1	1.33581	0.993583	1.07379e-61	1.7891e-60
AKR1C3	2.50803	0.979788	4.17824e-71	1.00897e-69
C4BPA	2.46926	0.963362	2.37185e-80	8.00927e-79
CYP2C9	1.22598	0.953984	1.7009e-13	3.784e-13
FGB	21.4315	0.935045	9.89403e-129	1.08472e-126
AGT	18.5651	0.926328	1.95544e-77	6.02194e-76
PSMD14	1.43662	0.899582	9.84339e-37	5.11937e-36
SNHG19	2.77988	0.875358	3.99759e-63	7.18475e-62
FGG	12.1763	0.859518	3.4181e-77	1.03901e-75
LBP	0.691117	0.853439	2.96276e-22	8.85382e-22
COA6	1.85988	0.825513	2.91105e-50	2.84277e-49
DPM3	3.00436	0.818693	1.51123e-87	6.37237e-86
S100A1	0.543544	0.81477	2.9132e-13	6.42866e-13
MPC1	2.77597	0.812437	2.11694e-76	6.25011e-75
TFF3	0.897964	0.810513	1.67943e-19	4.54846e-19
HPD	5.27587	0.805926	1.35827e-63	2.4791e-62
BTG2	1.28542	0.795757	6.68597e-28	2.42878e-27
TMCO1	2.74947	0.789768	2.6097e-71	6.36745e-70
SCCPDH	1.52491	0.787839	6.23501e-53	6.8677e-52
PHYH	1.15633	0.785077	7.40556e-47	6.06798e-46
LAMTOR2	3.01898	0.784248	1.62724e-75	4.62175e-74
KRTCAP2	3.00997	0.762969	3.57791e-71	8.67827e-70
RAB13	2.83223	0.760287	3.55446e-66	7.22536e-65
CTGF	0.684728	0.754745	1.54471e-09	2.97595e-09
ADH4	1.56785	0.745816	4.7324e-37	2.50078e-36
MRPS21	5.6653	0.744666	3.56142e-76	1.03294e-74
PSMD4	2.5917	0.735572	1.20948e-49	1.14113e-48
SERPINC1	2.86447	0.731645	1.50334e-53	1.70972e-52
SNRPE	5.72681	0.730428	2.67281e-67	5.63339e-66
ENSA	1.29972	0.729549	1.67189e-43	1.18153e-42
FGA	10.2006	0.725828	1.0182e-45	7.93947e-45
ATP1B1	1.52951	0.713907	5.90251e-21	1.68222e-20
RHOB	3.73833	0.712503	1.48569e-33	6.76043e-33
MPC2	8.0941	0.712301	8.84001e-126	9.25948e-124
PPP1R16A	3.11538	0.701239	6.13061e-54	7.07991e-53
APOC1	179.171	0.694225	1.0466e-198	2.56887e-196
SNHG9	1.03155	0.692576	2.91209e-30	1.15703e-29
FMO5	1.48015	0.690339	5.07458e-38	2.78729e-37
SRP9	3.45913	0.684549	6.86671e-48	5.96845e-47
AL445524.1	0.675388	0.68222	3.00378e-23	9.28692e-23
UBC	4.94201	0.677533	3.86853e-44	2.8237e-43
SLC1A2	0.420757	0.668187	1.36403e-19	3.70769e-19
ERG28	2.54492	0.663743	7.59266e-52	7.95295e-51
ELP1	0.552403	0.653023	9.65492e-16	2.30577e-15
TM4SF4	2.79474	0.644623	1.30913e-39	7.71915e-39
QDPR	1.0467	0.644345	2.38774e-34	1.12286e-33
TANK	1.46298	0.6418	1.81154e-32	7.90837e-32
C1orf53	0.913585	0.634783	2.16947e-30	8.68898e-30
PCP4	0.484049	0.626263	0.0065211	0.00903069
ALDH2	2.51492	0.607994	2.99735e-39	1.73806e-38
ID2	2.98041	0.607628	1.5871e-30	6.39234e-30
CNIH4	1.30758	0.595433	2.96724e-28	1.09139e-27
NDUFB1	4.92839	0.592431	6.51565e-57	8.73267e-56
AKR1C4	1.34783	0.58996	1.04836e-12	2.26965e-12
KLHDC3	0.520843	-0.585165	1.40188e-17	3.54895e-17
FDX1	1.06729	-0.585432	6.09193e-28	2.21641e-27
PRDX2	5.0665	-0.586709	1.50523e-34	7.15212e-34
TNNC1	0.511898	-0.587837	1.24528e-06	2.12832e-06
GPAM	1.85145	-0.588677	1.50321e-30	6.05889e-30
LINC02365	0.236338	-0.588743	3.79605e-06	6.34282e-06
HSPB11	0.652523	-0.589234	1.80209e-18	4.71e-18
RHOD	0.44939	-0.589573	1.75194e-15	4.1514e-15
RAP1B	0.607326	-0.590009	3.7033e-19	9.90417e-19
CDK2AP2	1.05563	-0.590605	1.63917e-23	5.12278e-23
INSR	0.655887	-0.5909	4.30028e-12	9.11669e-12
AJ009632.2	0.178661	-0.591088	6.75646e-06	1.11601e-05
N4BP2L2	1.52483	-0.591374	7.56757e-24	2.38636e-23
DDX5	1.92709	-0.591445	2.1642e-22	6.50526e-22
ARL6IP4	3.89921	-0.592245	1.56586e-55	1.9508e-54
SBDS	0.757246	-0.593235	3.93948e-22	1.16814e-21
ERBB3	0.850145	-0.594423	1.12074e-21	3.27711e-21
NDUFB2	4.91775	-0.594597	8.03323e-59	1.18163e-57
TMEM219	1.75132	-0.594766	2.69459e-41	1.71925e-40
TM2D1	0.50012	-0.595684	6.61132e-17	1.63518e-16
GNG5	4.76902	-0.595892	3.7392e-62	6.39867e-61
AP2M1	1.3034	-0.596172	2.23423e-21	6.45501e-21
UQCRC1	0.89096	-0.596867	1.83713e-19	4.96984e-19
NDUFV3	1.90454	-0.596983	7.2264e-40	4.31198e-39
STRAP	0.756294	-0.597464	2.95026e-20	8.2093e-20
NDUFA7	0.599673	-0.597555	1.8738e-21	5.42989e-21
MTR	0.251743	-0.598033	1.68117e-12	3.61067e-12
UBE2L3	1.27878	-0.599381	1.47455e-28	5.48991e-28
SERINC1	0.566023	-0.60006	2.72524e-19	7.32776e-19
COX14	1.54048	-0.600426	1.06549e-35	5.30005e-35
ZNF593	1.30998	-0.601595	1.66443e-31	6.96832e-31
SNRPD3	1.62869	-0.602192	2.05255e-30	8.23073e-30
FAM210B	0.725755	-0.602661	9.67787e-18	2.46595e-17
CYCS	1.52405	-0.602892	1.11325e-28	4.17215e-28
ARL1	0.559102	-0.602948	8.61471e-20	2.35761e-19
SLC39A3	0.471169	-0.603074	9.95301e-17	2.44843e-16
DCAF6	0.289056	-0.603077	2.33335e-13	5.16724e-13
TNFSF10	0.675682	-0.603181	2.09124e-19	5.64705e-19
FOS	2.92703	-0.603386	7.68769e-17	1.89798e-16
ATP6V0D1	0.468548	-0.603827	1.98009e-18	5.16622e-18
PIGC	0.251391	-0.603865	9.30609e-13	2.01871e-12
CD81	0.524171	-0.604014	2.21324e-14	5.06917e-14
LAMP1	0.83666	-0.604791	2.38706e-17	5.99591e-17
FAU	25.3834	-0.605823	1.27878e-89	5.71454e-88
LAMP2	0.761544	-0.606429	1.63558e-18	4.2857e-18
TMEM167A	1.04325	-0.606675	4.52529e-24	1.43693e-23
GRINA	0.960896	-0.607209	1.11684e-27	4.02156e-27
CISD3	2.61952	-0.607471	7.36242e-56	9.36389e-55
OLMALINC	0.2497	-0.607567	7.35759e-11	1.49377e-10
CFDP1	1.0169	-0.607623	2.03237e-22	6.11569e-22
UROD	0.582393	-0.607755	1.61964e-15	3.84399e-15
NDUFA12	1.4109	-0.607865	1.57654e-35	7.79501e-35
MRPL16	0.679897	-0.608524	1.39215e-21	4.05704e-21
DRAP1	1.98564	-0.609023	2.14138e-40	1.31204e-39
PAIP2B	0.325009	-0.609078	4.05971e-17	1.01108e-16
MRPS36	1.07924	-0.609376	5.86956e-30	2.30866e-29
SLC13A5	1.29082	-0.609727	1.03174e-31	4.36055e-31
METTL7A	1.03288	-0.609928	1.15538e-26	4.01104e-26
HADHA	1.7377	-0.60999	1.00427e-34	4.81352e-34
FBXW5	0.977573	-0.610083	1.63951e-28	6.08892e-28
ANAPC13	0.892445	-0.610104	2.7154e-25	8.9939e-25
PSMA7	2.42044	-0.610147	1.81571e-29	7.00101e-29
ALG3	0.724076	-0.611849	2.62021e-23	8.1178e-23
PDCD5	1.78304	-0.613134	1.4878e-33	6.76814e-33
ANP32B	2.85191	-0.613344	2.80584e-34	1.31197e-33
PGM1	0.982849	-0.614612	1.13259e-31	4.77329e-31
ZFAND5	0.775499	-0.615835	1.45469e-20	4.08651e-20
GLYCTK	0.758717	-0.616283	1.10649e-25	3.71654e-25
EIF2D	0.354117	-0.616528	1.86672e-15	4.42082e-15
CRYZ	0.568198	-0.616561	2.07422e-20	5.79619e-20
H1F0	2.44932	-0.616587	1.8952e-20	5.30406e-20
PPIB	6.41443	-0.616758	1.63151e-44	1.20694e-43
HMGCS1	3.37146	-0.616889	5.63254e-32	2.40777e-31
CTH	0.175712	-0.617272	1.81379e-08	3.34881e-08
MRPL20	2.6289	-0.617742	1.9124e-51	1.97423e-50
F2	6.82301	-0.618388	1.3761e-43	9.76689e-43
DCTN3	0.746969	-0.618538	4.62119e-21	1.32212e-20
REXO2	0.682775	-0.618878	2.70281e-18	7.02064e-18
AP3S1	1.22747	-0.619297	8.94757e-31	3.64847e-30
PURA	0.432349	-0.61933	1.18407e-17	3.00726e-17
SSB	1.3274	-0.619513	1.95583e-22	5.88753e-22
CHTOP	0.603046	-0.619909	6.71976e-19	1.78294e-18
MOB4	0.473961	-0.619911	3.33192e-19	8.92257e-19
TFR2	0.894042	-0.619918	8.8789e-26	2.99331e-25
AK4	0.88371	-0.620208	2.20138e-31	9.1929e-31
UQCC3	0.951376	-0.622055	2.35724e-26	8.0861e-26
ACYP2	0.644765	-0.622679	1.0945e-24	3.5536e-24
PANK3	0.556232	-0.622746	3.74963e-22	1.11304e-21
NDUFC1	3.3476	-0.622847	8.92176e-56	1.13034e-54
ATF6	0.382633	-0.623712	1.07464e-16	2.63966e-16
LEPROTL1	0.79931	-0.623766	5.8152e-22	1.71412e-21
MTCH1	0.983482	-0.624138	9.81909e-28	3.54578e-27
STRADB	0.597608	-0.624471	4.85421e-22	1.4324e-21
GCLM	0.39463	-0.624483	7.40177e-15	1.719e-14
PROS1	0.58021	-0.625873	3.06262e-22	9.14062e-22
PANK1	0.372057	-0.626595	2.86745e-18	7.44126e-18
BAX	1.94155	-0.627395	1.1406e-27	4.10622e-27
NFYC	0.395468	-0.627955	2.04557e-17	5.14995e-17
PNRC1	1.77614	-0.628308	2.6367e-29	1.0105e-28
TOMM22	1.59881	-0.628449	2.95885e-35	1.4486e-34
CMTM6	0.778619	-0.628748	2.36572e-23	7.34043e-23
TAF9	1.36381	-0.629722	1.37599e-33	6.26644e-33
TMEM126A	0.627169	-0.62996	3.99958e-24	1.27172e-23
AC083841.1	0.334543	-0.629986	4.25846e-14	9.66312e-14
TMEM150A	1.18374	-0.630396	2.76217e-35	1.35351e-34
DHPS	0.481939	-0.63157	7.60316e-19	2.01343e-18
WDSUB1	0.182139	-0.631699	5.31865e-11	1.08652e-10
C4orf3	2.63772	-0.631783	1.95056e-54	2.30273e-53
PCNP	1.03522	-0.631833	3.38177e-22	1.00657e-21
TMEM179B	0.992851	-0.631913	2.72835e-28	1.00442e-27
AL355472.1	0.16764	-0.632413	4.75978e-09	9.00743e-09
PPP1R15A	0.469558	-0.63245	2.59599e-12	5.53925e-12
YWHAE	2.44543	-0.632602	1.17236e-34	5.59797e-34
ENO1	4.52472	-0.632625	1.50536e-27	5.3922e-27
TUBB4B	0.947025	-0.632663	1.15753e-12	2.50171e-12
SSR4	6.35012	-0.633347	2.01736e-66	4.14177e-65
EIF1AX	1.60604	-0.633372	2.69601e-30	1.07299e-29
MOCS2	0.631611	-0.634007	7.66788e-25	2.50294e-24
SPATS2L	2.33106	-0.634453	3.43986e-38	1.90337e-37
SEC16B	0.282619	-0.634543	4.77089e-15	1.1154e-14
SGCE	0.73402	-0.63489	1.63173e-21	4.73929e-21
CCL16	0.820066	-0.635101	4.41361e-26	1.50491e-25
DRG1	0.47083	-0.635233	5.83741e-20	1.60502e-19
NME4	2.24606	-0.635461	9.52755e-34	4.36315e-33
C6orf48	3.50655	-0.635601	2.50074e-36	1.27875e-35
PXMP2	1.36508	-0.635659	2.28091e-41	1.45895e-40
FKBP3	0.884232	-0.636177	1.36159e-22	4.11985e-22
CEBPA	1.20305	-0.636525	1.11072e-25	3.72998e-25
HSBP1L1	1.09814	-0.636752	1.25601e-31	5.28802e-31
UFD1	0.530586	-0.637358	1.37398e-19	3.73349e-19
CFL2	0.946786	-0.637947	4.66638e-29	1.77348e-28
FAM177A1	0.860632	-0.639686	1.25594e-26	4.35279e-26
YPEL3	0.436491	-0.640025	7.62288e-18	1.94989e-17
TXNDC12	1.10897	-0.640475	2.60611e-27	9.26046e-27
CFL1	6.4937	-0.640518	6.80105e-43	4.67182e-42
ACADM	0.720928	-0.640648	1.47836e-26	5.10535e-26
SEC61G	4.65623	-0.641031	3.19964e-53	3.5746e-52
SLC37A4	0.540864	-0.641742	1.9982e-24	6.41804e-24
DYNLT3	0.460591	-0.641828	7.9078e-20	2.16884e-19
MTX2	0.51295	-0.642028	2.5208e-18	6.55096e-18
SNX17	0.927339	-0.642052	8.73727e-27	3.04933e-26
CLDN1	0.5878	-0.642273	1.08144e-19	2.94881e-19
ACTB	16.8405	-0.643171	5.89269e-44	4.26145e-43
CLPP	0.812532	-0.643691	1.04664e-27	3.7729e-27
FRRS1L	0.181304	-0.644195	3.09697e-08	5.66831e-08
STOML2	1.64939	-0.644313	1.25513e-33	5.72399e-33
COMMD8	0.363118	-0.644589	2.36755e-12	5.05772e-12
PPP4R2	0.777971	-0.644708	3.74895e-22	1.11304e-21
MAP1LC3B	1.02798	-0.645083	1.12052e-22	3.39855e-22
WIPI2	0.357732	-0.645138	8.41438e-19	2.22503e-18
RHOA	2.2702	-0.645247	3.74435e-31	1.55103e-30
PSME2	2.24206	-0.645324	1.85132e-35	9.12891e-35
APRT	3.55911	-0.645398	4.07967e-52	4.33119e-51
THOC7	0.883866	-0.64549	1.13033e-24	3.66633e-24
ALDH1A1	0.61639	-0.646137	1.13183e-17	2.87726e-17
WDR33	0.726891	-0.646406	1.83043e-27	6.54094e-27
AQP11	0.378	-0.648832	8.13719e-21	2.30837e-20
ACOX2	0.4561	-0.649153	3.0854e-21	8.88296e-21
PHYHIPL	0.409825	-0.64938	6.36684e-13	1.38974e-12
MGST2	4.68957	-0.649478	5.94686e-46	4.67253e-45
SDCBP	0.586533	-0.649757	1.2333e-17	3.13036e-17
FLOT1	0.5508	-0.649898	3.0024e-20	8.35299e-20
PDLIM5	0.399951	-0.650285	4.55939e-21	1.30489e-20
COX8A	5.28412	-0.65046	2.67539e-67	5.63339e-66
KRCC1	0.430115	-0.650486	5.78074e-18	1.48399e-17
NOVA1	0.217978	-0.65074	1.22154e-09	2.36221e-09
NUDT16	0.670374	-0.651423	8.45131e-27	2.95078e-26
RHOC	1.38306	-0.651771	1.12645e-25	3.78058e-25
TRA2B	0.894964	-0.652067	8.40216e-21	2.38312e-20
ATP6V1F	1.95143	-0.65241	6.70324e-38	3.66472e-37
KRT19	0.565102	-0.653549	1.76133e-05	2.84586e-05
COA4	2.20992	-0.653618	2.69058e-46	2.15373e-45
FNTA	0.484916	-0.654966	1.05934e-20	2.9902e-20
ANPEP	1.20711	-0.655486	2.5493e-32	1.1047e-31
HIKESHI	0.558339	-0.65566	9.40923e-21	2.66004e-20
FAM96B	1.97255	-0.656684	2.71423e-41	1.73073e-40
SERPINE2	0.777618	-0.657151	1.22537e-05	1.99794e-05
RAD23A	1.36919	-0.65722	4.04558e-29	1.54146e-28
MRPS16	1.4275	-0.657512	1.11921e-36	5.79517e-36
CALM1	1.58192	-0.657592	8.66677e-31	3.5366e-30
DMAC1	1.77406	-0.658145	3.20131e-42	2.13054e-41
TEX30	0.297655	-0.658152	3.22769e-14	7.35376e-14
SLC9A3R1	0.900644	-0.658533	5.01659e-28	1.83166e-27
BLOC1S2	0.615804	-0.658607	3.51241e-25	1.15964e-24
RAMMET	0.642036	-0.659024	8.14685e-25	2.65718e-24
CES2	0.556215	-0.659617	4.2195e-23	1.29725e-22
AURKAIP1	3.16277	-0.660234	1.1266e-52	1.23184e-51
SLC25A5	4.58219	-0.660561	4.39726e-69	9.82512e-68
RNH1	0.804278	-0.661439	1.08482e-24	3.52287e-24
PSMD13	0.551666	-0.661742	2.37932e-19	6.41442e-19
DEGS1	0.293233	-0.661743	3.80338e-13	8.36633e-13
CSTB	4.21231	-0.662619	4.08928e-65	7.97726e-64
HNRNPH1	1.64137	-0.663588	1.84576e-21	5.35052e-21
CPN1	0.393408	-0.663623	9.56932e-23	2.91098e-22
PPIG	1.44796	-0.663879	1.62757e-33	7.39376e-33
MAGED2	0.725472	-0.664009	1.46292e-16	3.58055e-16
RTL8A	0.606739	-0.665007	1.355e-22	4.10066e-22
ANG	4.36093	-0.665408	9.83778e-57	1.3068e-55
SAT1	10.3139	-0.666498	1.89238e-68	4.12189e-67
LYRM4	0.873819	-0.666511	1.44554e-28	5.38556e-28
EAPP	0.429893	-0.667435	2.91416e-23	9.01661e-23
COPS5	0.500173	-0.667555	1.00801e-22	3.06296e-22
NPC2	2.88242	-0.667748	3.83947e-53	4.27489e-52
HNRNPH3	0.710816	-0.667767	3.06889e-18	7.95897e-18
DPP4	0.334538	-0.668193	1.28326e-12	2.76801e-12
CISD1	1.81182	-0.668269	5.12849e-43	3.5451e-42
ADSS	0.404832	-0.668505	5.21027e-18	1.33963e-17
NMD3	0.292295	-0.66854	2.94411e-17	7.36363e-17
PPP2CA	0.494294	-0.668708	1.21708e-18	3.20085e-18
HMGB2	1.54123	-0.668829	4.21633e-11	8.64881e-11
SF3B4	0.361933	-0.668918	7.77908e-16	1.86347e-15
GLRX3	0.690007	-0.669341	5.08772e-24	1.61302e-23
FAM200B	1.17685	-0.669745	7.51342e-35	3.6181e-34
AL451165.2	0.352454	-0.670009	8.44646e-21	2.39486e-20
COPS8	0.484113	-0.670793	1.2602e-20	3.54924e-20
POLR1D	2.15379	-0.670933	4.28357e-41	2.70105e-40
COPS2	0.496879	-0.67181	2.62503e-23	8.13122e-23
IRS1	0.495925	-0.672467	1.83534e-19	4.96581e-19
THEM4	0.408679	-0.672551	7.00948e-18	1.79522e-17
HCFC1R1	0.549526	-0.672681	4.75982e-24	1.51081e-23
HEBP1	0.964387	-0.672696	2.23533e-28	8.26253e-28
POLR2E	1.61117	-0.672806	3.76332e-43	2.6135e-42
CLMN	0.412427	-0.673278	8.70883e-17	2.14557e-16
AC026462.3	0.765308	-0.673564	5.5833e-25	1.83451e-24
LSS	0.628452	-0.67361	1.26212e-27	4.53475e-27
WBP2	0.570547	-0.673964	1.29527e-26	4.48437e-26
CNOT7	0.745306	-0.674045	1.007e-28	3.78429e-28
LSM7	2.10473	-0.674554	1.25861e-42	8.53519e-42
ORMDL1	0.972373	-0.676007	4.0789e-33	1.82078e-32
SLIRP	4.31117	-0.676153	1.27212e-64	2.42692e-63
MUT	0.361854	-0.677529	7.29073e-22	2.14215e-21
DDOST	1.04479	-0.677666	2.64587e-25	8.77066e-25
SNRPC	1.32275	-0.678741	2.64637e-33	1.19264e-32
ATP6AP2	0.47817	-0.679427	8.49851e-21	2.40879e-20
LGR4	0.344498	-0.67993	3.30848e-20	9.17967e-20
ABHD3	0.394561	-0.680311	1.30242e-20	3.66627e-20
PLPPR1	0.456532	-0.680416	2.53115e-20	7.05745e-20
PPP1CB	0.889243	-0.680462	2.88254e-19	7.74564e-19
TRAPPC3	0.844349	-0.680488	1.31117e-32	5.74837e-32
DLC1	0.265991	-0.680923	4.03327e-15	9.45369e-15
MRPL11	1.06178	-0.681184	4.58186e-36	2.31629e-35
SOX4	1.31278	-0.682167	4.64129e-07	8.09309e-07
COPE	2.20509	-0.682244	1.36793e-42	9.23464e-42
DYNLRB1	1.82546	-0.682313	1.31026e-38	7.39694e-38
NFIC	0.682031	-0.682893	3.45299e-30	1.36896e-29
TSEN34	0.807821	-0.683114	5.26242e-29	1.99724e-28
MSRB1	2.06171	-0.683193	4.17829e-62	7.10569e-61
FAAP20	1.5024	-0.683247	3.03889e-40	1.85091e-39
SMARCA1	0.610866	-0.683725	9.3414e-25	3.04317e-24
GPR89A	0.240131	-0.683729	2.90814e-16	7.04958e-16
BORCS7	1.25964	-0.683733	1.58839e-39	9.33226e-39
DYNLT1	1.08235	-0.683843	2.75926e-28	1.01558e-27
HSPA9	0.927742	-0.685545	5.6918e-26	1.93312e-25
DHRSX	0.594856	-0.685678	9.4777e-28	3.42626e-27
TMEM18	0.726384	-0.685986	3.31598e-27	1.17246e-26
GCAT	0.80045	-0.686088	1.04364e-28	3.91485e-28
HNRNPM	0.883015	-0.686155	1.06726e-18	2.81176e-18
TSTA3	0.613223	-0.68626	3.13512e-22	9.35022e-22
ELOVL2	0.222028	-0.686565	1.57694e-14	3.62444e-14
ICAM3	0.498783	-0.6866	2.69644e-27	9.56491e-27
PHB2	2.10719	-0.687901	1.32547e-49	1.24699e-48
FASTK	0.72012	-0.68816	7.64065e-26	2.58221e-25
OLA1	1.20064	-0.688232	1.34474e-31	5.6515e-31
PGK1	0.789111	-0.688278	2.82189e-22	8.44051e-22
CXXC5	0.967485	-0.688578	9.92425e-28	3.58219e-27
DCAF8	0.358405	-0.688984	2.57143e-19	6.92212e-19
PSMD3	0.488385	-0.689275	9.82377e-22	2.87664e-21
COQ5	0.405916	-0.690407	8.55296e-22	2.50853e-21
CAMK2N1	1.23836	-0.690644	3.82716e-31	1.58453e-30
C14orf119	0.471367	-0.691172	1.58728e-22	4.7904e-22
PRADC1	0.562571	-0.691243	1.42476e-26	4.92335e-26
MRPL41	2.02652	-0.69127	5.78096e-50	5.55628e-49
EGR1	0.618777	-0.691412	2.9464e-13	6.4986e-13
RAB5IF	1.12566	-0.691465	4.04293e-36	2.04761e-35
PPP2R1B	0.272412	-0.692461	1.06861e-17	2.71948e-17
TPRKB	0.631241	-0.692734	5.2648e-23	1.61379e-22
EEF1B2	22.8298	-0.692736	2.2778e-79	7.47672e-78
EXOSC7	0.426941	-0.692797	1.76732e-20	4.95206e-20
MRPS18B	1.18004	-0.693024	2.06251e-36	1.05861e-35
PLA2G12B	0.464871	-0.69387	2.90783e-24	9.29431e-24
MRPS2	0.847751	-0.694237	1.32157e-26	4.57446e-26
LINC00623	0.340584	-0.694628	3.2744e-15	7.69031e-15
H2AFZ	3.4673	-0.694905	2.02752e-19	5.47676e-19
DARS	0.709169	-0.695712	1.10577e-24	3.5888e-24
MRPL22	0.802343	-0.695739	4.30284e-30	1.69811e-29
PLG	4.06848	-0.696926	1.24901e-56	1.64979e-55
CST3	11.3356	-0.697632	1.25978e-63	2.30445e-62
FERMT2	0.282296	-0.697678	3.22169e-16	7.80045e-16
KPNA2	0.551864	-0.698352	1.36514e-09	2.63525e-09
SPON2	2.37417	-0.698971	1.55572e-33	7.07127e-33
ZCRB1	0.730461	-0.699443	5.25062e-28	1.91498e-27
BROX	0.276605	-0.699753	2.45312e-16	5.96063e-16
C19orf48	1.05262	-0.699988	4.14857e-22	1.22858e-21
PID1	0.292581	-0.701692	2.51967e-17	6.3203e-17
KRT18	4.84362	-0.702846	3.65548e-45	2.79212e-44
KRT23	0.641704	-0.705044	2.15777e-12	4.61557e-12
CSDE1	1.28367	-0.705616	9.32918e-37	4.86271e-36
MRPL54	1.50162	-0.707863	4.0998e-45	3.1228e-44
SLC30A10	0.231732	-0.709195	1.32917e-16	3.25659e-16
PSMF1	0.9088	-0.70943	2.55502e-33	1.15211e-32
PARP1	0.821201	-0.710255	8.56726e-26	2.89002e-25
C9orf3	0.745683	-0.710557	2.60081e-28	9.58331e-28
TRAP1	0.805894	-0.711204	6.78776e-27	2.37752e-26
RAMP1	4.46582	-0.711249	3.54629e-64	6.63468e-63
MRPL28	0.7498	-0.712049	3.27843e-30	1.30164e-29
IMP4	1.03913	-0.71222	7.90424e-37	4.13045e-36
SRP72	0.708084	-0.713259	1.49715e-29	5.79446e-29
RBM39	2.08615	-0.71437	4.15449e-46	3.29415e-45
NDFIP2	0.352057	-0.715273	4.73336e-22	1.39774e-21
TPM3	1.35879	-0.71547	2.72456e-31	1.13374e-30
MRPL4	1.02238	-0.715785	4.30018e-37	2.27677e-36
PRKCSH	0.774073	-0.715794	7.3695e-27	2.57909e-26
CINP	0.472591	-0.716067	3.37586e-26	1.15442e-25
PEX11B	0.248714	-0.716121	4.14139e-16	1.00022e-15
TM7SF3	0.338089	-0.716555	6.6748e-21	1.90007e-20
NHP2	1.99514	-0.716855	2.57396e-44	1.89052e-43
HSD17B4	0.740925	-0.71776	2.63349e-25	8.73139e-25
ASPDH	0.480272	-0.717838	1.38341e-28	5.1611e-28
PKLR	0.302851	-0.717909	7.16274e-23	2.18618e-22
SUMO3	0.687027	-0.718167	1.01039e-28	3.79617e-28
MTERF4	0.504709	-0.718383	9.50557e-25	3.09604e-24
SLC17A2	0.36895	-0.719425	2.14402e-21	6.19765e-21
TTC38	0.724387	-0.720099	6.45645e-30	2.53404e-29
EIF5A	1.3762	-0.72018	1.61728e-24	5.21288e-24
PGLS	1.90021	-0.720417	1.93304e-54	2.28368e-53
CCND1	1.43491	-0.721021	1.42414e-32	6.23537e-32
WDR45	0.351806	-0.721705	1.05993e-22	3.21953e-22
SCNM1	0.343153	-0.722717	1.85925e-20	5.20609e-20
CCDC124	0.733163	-0.723226	2.40218e-28	8.86134e-28
ALG8	0.406111	-0.723798	1.06019e-20	2.99208e-20
NT5C3B	0.913209	-0.724319	3.06322e-36	1.562e-35
PLA2G16	0.758265	-0.724594	1.61695e-30	6.50936e-30
SREK1IP1	0.637063	-0.724816	8.61987e-27	3.00899e-26
MRPL34	1.58401	-0.724856	1.05566e-53	1.20894e-52
NELFE	0.638233	-0.72488	1.6045e-23	5.0154e-23
TAF7	0.604767	-0.725549	3.78274e-23	1.16515e-22
TOMM5	0.848871	-0.7271	1.14548e-29	4.45327e-29
LPIN2	0.645441	-0.727457	1.66975e-21	4.848e-21
ENTPD3-AS1	0.318829	-0.727614	1.46121e-21	4.25302e-21
EDEM3	0.374823	-0.727864	3.11721e-23	9.63581e-23
DEK	1.48534	-0.728028	2.00942e-28	7.4392e-28
NUDT4	0.555837	-0.728388	4.63261e-21	1.32516e-20
GDI2	1.69368	-0.729256	8.33161e-37	4.34963e-36
LAMC1	0.364453	-0.729412	6.60865e-16	1.5854e-15
BEX4	0.852069	-0.729522	4.04857e-33	1.80773e-32
MET	0.394351	-0.729761	5.30212e-23	1.62492e-22
ABHD14B	0.850196	-0.730443	3.10288e-31	1.28791e-30
CPNE1	0.655682	-0.730529	1.24746e-23	3.91125e-23
METTL5	0.720983	-0.730689	1.54685e-28	5.75389e-28
HS3ST3B1	0.340605	-0.731212	5.15657e-20	1.42043e-19
ATIC	0.677543	-0.731853	5.11646e-22	1.50924e-21
GLRX2	0.38678	-0.732305	5.76972e-25	1.89463e-24
TUBB	3.85807	-0.73236	5.68408e-26	1.9309e-25
AK6	0.510445	-0.732947	1.15873e-23	3.6365e-23
TGIF1	0.464546	-0.73381	1.03298e-16	2.53921e-16
GADD45GIP1	3.02609	-0.734199	1.09664e-57	1.53352e-56
CHURC1	1.03883	-0.734588	8.55403e-37	4.46291e-36
EGLN1	0.250359	-0.735262	6.26242e-18	1.60589e-17
AC021074.3	0.182966	-0.735387	5.46691e-13	1.19568e-12
PDAP1	0.979678	-0.736402	8.72423e-33	3.84741e-32
UBE2V2	0.669747	-0.736651	1.37576e-28	5.13373e-28
UROS	0.893852	-0.736838	7.15733e-37	3.75087e-36
PGAM1	1.31893	-0.737465	1.58063e-36	8.1433e-36
METTL23	0.690835	-0.738447	5.61563e-35	2.72015e-34
ZNF207	0.828665	-0.738626	5.59069e-26	1.89996e-25
PPP1R1C	0.192997	-0.739167	1.25759e-15	2.99335e-15
CNBP	2.33878	-0.739328	8.72235e-57	1.16145e-55
PAICS	0.78328	-0.739659	1.22668e-24	3.97181e-24
ARF5	1.05998	-0.739896	1.0798e-39	6.38753e-39
USE1	0.592906	-0.740272	6.82078e-29	2.57857e-28
CHID1	0.845003	-0.740429	3.01612e-34	1.40869e-33
MPHOSPH8	0.716112	-0.740629	1.07338e-29	4.17794e-29
COPA	0.475257	-0.741091	2.00126e-23	6.23309e-23
NR2F2	0.358137	-0.742226	5.40047e-17	1.33993e-16
EIF4A1	2.32561	-0.742293	4.00282e-38	2.20671e-37
CYP39A1	0.136029	-0.742594	3.25942e-11	6.71274e-11
DNAJB4	0.242577	-0.742615	8.45039e-11	1.71162e-10
MRPS9	0.348579	-0.742827	1.91642e-21	5.55144e-21
DYDC2	0.227016	-0.743054	1.1192e-15	2.66898e-15
ACTR10	0.306861	-0.743549	8.8559e-18	2.25931e-17
ISOC1	0.525056	-0.743768	9.47927e-29	3.56802e-28
NR1H4	0.535602	-0.744856	9.44768e-31	3.84386e-30
RAB14	0.586563	-0.744977	1.63055e-28	6.057e-28
SSNA1	0.90844	-0.745357	7.42e-37	3.88481e-36
FKBP1A	2.08442	-0.74653	3.3478e-48	2.94252e-47
NUTF2	0.944154	-0.746882	1.28721e-31	5.41525e-31
SSFA2	0.768259	-0.746886	6.66623e-33	2.95329e-32
H1FX	0.837658	-0.74724	3.57097e-19	9.55494e-19
MRPS11	0.79519	-0.74731	2.74265e-37	1.46581e-36
SLC25A11	0.572371	-0.747342	7.7553e-28	2.81102e-27
SPG21	0.670272	-0.747406	2.9394e-34	1.37403e-33
SLC25A13	0.877055	-0.748278	2.91768e-38	1.6188e-37
TTC21B	0.180731	-0.748402	4.12965e-13	9.07431e-13
CLDND1	0.41354	-0.748436	3.94944e-22	1.17088e-21
CYP27A1	1.99427	-0.749019	6.82881e-56	8.69867e-55
ASNSD1	0.516211	-0.749062	1.14439e-24	3.71047e-24
FKBP8	1.76837	-0.749076	6.5491e-43	4.50251e-42
SEPHS2	2.22803	-0.750165	4.75017e-61	7.65849e-60
CFB	0.464549	-0.750199	2.74904e-20	7.65457e-20
ZFAND2B	0.732712	-0.75031	5.11018e-34	2.36857e-33
HNRNPD	0.789103	-0.750552	1.04521e-24	3.3976e-24
DRAM2	0.423038	-0.750771	6.2397e-24	1.9733e-23
EIF3G	2.73017	-0.750877	5.74378e-66	1.16183e-64
DHRS4L2	0.68833	-0.750959	1.43364e-38	8.06849e-38
RNF5	0.960322	-0.751239	2.30687e-36	1.18219e-35
CYB5R3	1.35942	-0.751333	1.95741e-46	1.5756e-45
ZNHIT3	0.598893	-0.75137	1.36569e-28	5.09846e-28
POLDIP2	0.77633	-0.751858	1.52317e-35	7.53565e-35
ANXA7	0.496686	-0.752321	2.05792e-25	6.84378e-25
EMP2	0.873909	-0.753295	1.04478e-35	5.20175e-35
SELENOT	0.980387	-0.754676	5.73988e-37	3.02055e-36
TERF2IP	0.510018	-0.755161	7.69208e-23	2.346e-22
HMGCL	0.628684	-0.755162	1.45497e-33	6.62249e-33
ARL3	0.518351	-0.755256	2.92234e-24	9.33887e-24
DNPH1	2.36257	-0.755515	1.66486e-66	3.4309e-65
GALM	0.518629	-0.755622	7.77331e-29	2.93395e-28
ERP44	0.450934	-0.756385	4.93007e-25	1.6215e-24
TMED7	0.56515	-0.756601	7.61011e-30	2.9783e-29
CHCHD2	8.99364	-0.75793	2.40779e-99	1.42946e-97
EIF2A	0.783121	-0.757945	1.87785e-33	8.5049e-33
CAMTA1	1.66758	-0.758358	1.23164e-54	1.46983e-53
COL2A1	0.536247	-0.759066	4.07407e-12	8.64045e-12
POLR2G	0.801487	-0.759297	5.2027e-28	1.89792e-27
ADK	0.414512	-0.759508	3.66993e-25	1.2114e-24
LYRM1	0.659274	-0.760219	3.50052e-38	1.93434e-37
PRKAG1	0.375295	-0.760484	5.5773e-25	1.83291e-24
TMEM147	1.16257	-0.760572	7.63188e-43	5.23161e-42
MZT2B	6.43299	-0.760782	1.6725e-84	6.36674e-83
ZNF706	1.45286	-0.76135	4.31649e-45	3.28329e-44
SMPDL3A	0.544282	-0.761431	2.8572e-29	1.09398e-28
PCMTD1	0.338031	-0.761437	5.54666e-23	1.69892e-22
ONECUT2	0.603889	-0.762306	3.12664e-30	1.24167e-29
RNF167	0.682969	-0.762755	1.27768e-35	6.33258e-35
PCK2	0.481478	-0.762886	6.12561e-28	2.22817e-27
PGD	0.784786	-0.763415	4.0505e-36	2.05081e-35
UBE2A	0.462079	-0.764348	8.3046e-23	2.52953e-22
ARL4D	0.584746	-0.764416	5.98151e-23	1.8304e-22
MRPL2	0.666713	-0.765517	1.56312e-31	6.55252e-31
TIMM17B	1.16416	-0.76567	2.82871e-48	2.49293e-47
NUDT16L1	0.619569	-0.765734	1.23473e-31	5.20113e-31
DCUN1D1	0.373566	-0.766229	7.98718e-27	2.79169e-26
GOLPH3	0.534679	-0.767349	1.17023e-28	4.38171e-28
TMEM208	1.3027	-0.768078	5.25143e-51	5.30791e-50
SRSF2	2.48774	-0.768255	3.47042e-46	2.7624e-45
GEMIN6	0.471104	-0.768604	1.15679e-24	3.74847e-24
PPP6C	0.360268	-0.768812	1.51656e-23	4.74232e-23
TMEM134	0.651574	-0.768898	8.54434e-36	4.27217e-35
SIL1	0.680269	-0.769547	3.25958e-29	1.24573e-28
CCNDBP1	0.412991	-0.769753	1.37191e-20	3.85792e-20
SLC25A26	0.411758	-0.770237	1.76282e-27	6.30621e-27
C15orf40	0.461853	-0.770296	1.74866e-26	6.02485e-26
FTH1	85.6285	-0.77089	2.07786e-159	3.48677e-157
ZDHHC4	0.600693	-0.771264	2.98176e-32	1.28836e-31
SERP1	3.29311	-0.771308	1.65886e-70	3.92518e-69
WSB1	0.663666	-0.772227	9.31632e-27	3.24797e-26
DNAJC8	0.851989	-0.772372	1.91233e-32	8.33508e-32
MAP1LC3A	0.32942	-0.772602	1.20806e-19	3.28862e-19
PIH1D1	0.645383	-0.772864	1.22825e-32	5.39346e-32
UBE2F	0.551139	-0.773044	3.41574e-35	1.6683e-34
POLD2	0.940002	-0.773175	3.08493e-37	1.64713e-36
CHMP4A	0.806787	-0.773983	8.0019e-32	3.39853e-31
ZMAT3	0.455298	-0.774672	4.03956e-17	1.00622e-16
H6PD	0.436677	-0.774995	1.80526e-20	5.05663e-20
FDXR	0.275721	-0.775221	4.91331e-14	1.11294e-13
DDIT4	0.43127	-0.775439	1.27975e-10	2.57437e-10
ELP5	0.850064	-0.777254	1.64384e-40	1.01361e-39
CENPX	2.09767	-0.778223	5.27659e-40	3.17735e-39
PLS3	0.429797	-0.778364	9.71743e-27	3.38423e-26
PCYT2	1.1276	-0.77864	4.16741e-50	4.03848e-49
SLC38A4	0.282826	-0.778868	1.43735e-15	3.41578e-15
DPP7	0.394632	-0.778958	7.42957e-21	2.10872e-20
NR5A2	0.22665	-0.779396	4.9424e-20	1.36166e-19
RRP15	0.657561	-0.779413	9.61916e-28	3.47588e-27
CCT5	0.749599	-0.779569	1.12647e-25	3.78058e-25
REX1BD	1.68225	-0.780024	3.67007e-54	4.27742e-53
EIF1AY	0.829352	-0.78006	1.8561e-32	8.09429e-32
MARCKS	1.80377	-0.780522	3.71248e-36	1.88373e-35
UBXN6	0.596216	-0.780908	8.69816e-33	3.83694e-32
SMIM20	0.68247	-0.780944	3.03522e-36	1.54821e-35
TMEM69	0.335921	-0.781271	4.58107e-25	1.50762e-24
FBP1	0.597855	-0.781358	7.89986e-33	3.49135e-32
POP5	0.588504	-0.781517	2.17323e-33	9.82914e-33
NR1H3	0.542371	-0.78205	1.34979e-39	7.95318e-39
MED28	0.742017	-0.782052	2.94131e-32	1.27122e-31
ACTA2	0.288008	-0.782227	1.042e-16	2.561e-16
PABPC4	0.804289	-0.782259	4.13091e-31	1.70943e-30
SLC6A1	0.172505	-0.782877	1.31258e-12	2.82938e-12
RALBP1	0.849825	-0.782976	5.53279e-30	2.17828e-29
RMND1	0.337781	-0.783044	2.17627e-25	7.23153e-25
PDIA3	1.99747	-0.783077	1.52875e-32	6.68805e-32
BCAM	1.22086	-0.78315	2.2732e-29	8.73837e-29
ZCCHC10	0.44749	-0.783541	1.1904e-26	4.1291e-26
TAF12	0.503686	-0.783587	6.11852e-30	2.4037e-29
SERBP1	4.08556	-0.783813	3.82562e-62	6.52618e-61
NAA10	1.2128	-0.784498	1.96811e-42	1.3232e-41
TMEM70	0.425905	-0.784631	7.3609e-25	2.40608e-24
SLC35D2	0.467103	-0.784859	1.55545e-28	5.78458e-28
GTF3C6	0.987589	-0.784987	2.27539e-41	1.45598e-40
ATP6V1E1	0.459143	-0.785503	8.60031e-29	3.24162e-28
CIDEB	1.00223	-0.788232	1.12905e-44	8.40903e-44
AFMID	0.522742	-0.788519	4.87848e-17	1.21152e-16
CDC42	1.4547	-0.789518	8.21422e-32	3.48331e-31
SRSF7	1.66449	-0.790231	1.33845e-36	6.90858e-36
SELENOH	4.02516	-0.790778	1.29817e-85	5.11951e-84
PTMA	29.9598	-0.791437	1.94954e-62	3.37832e-61
SNRPN	2.97605	-0.792654	4.33176e-89	1.89962e-87
CD7	0.75306	-0.793108	2.00049e-17	5.03953e-17
HMGB1	4.85509	-0.793154	8.19599e-52	8.57399e-51
SEC62	2.70727	-0.793182	3.74587e-63	6.74708e-62
HIBCH	0.506841	-0.793194	1.10044e-31	4.64258e-31
SURF1	0.824905	-0.793431	8.60305e-45	6.45131e-44
HEXB	0.475605	-0.793497	8.20732e-22	2.40845e-21
GPRC5C	0.578794	-0.793564	2.77325e-31	1.15371e-30
CPD	0.745503	-0.793705	5.71625e-32	2.44293e-31
MAPK6	0.963534	-0.793706	1.00797e-42	6.87232e-42
VAMP8	4.05824	-0.793765	5.71644e-92	2.78952e-90
RPUSD3	0.520502	-0.793811	1.04982e-29	4.0901e-29
SULT1A2	0.515636	-0.793908	2.83241e-33	1.27439e-32
FAM133B	0.617976	-0.794071	1.99319e-26	6.85015e-26
PON2	3.2159	-0.794126	1.19622e-61	1.98705e-60
KRT8	3.92484	-0.794514	1.38643e-53	1.57894e-52
ANXA9	0.259236	-0.795568	1.58393e-21	4.6029e-21
MGLL	0.218367	-0.79557	1.89123e-15	4.47757e-15
REEP6	0.673255	-0.795713	1.56731e-31	6.56839e-31
RTF1	1.04521	-0.795718	4.43014e-38	2.44066e-37
SLC22A18	0.848233	-0.798432	9.4962e-45	7.1081e-44
CDIPT	0.587688	-0.7985	1.1552e-33	5.277e-33
CMBL	0.534481	-0.799146	1.5764e-27	5.64422e-27
H2AFV	1.34856	-0.79971	1.49142e-33	6.78275e-33
MXRA8	0.305669	-0.800136	0.000168239	0.000257583
OTC	0.298695	-0.800427	3.30705e-20	9.17725e-20
CMC1	1.01088	-0.800745	2.56213e-47	2.15741e-46
RPN2	1.1515	-0.800813	4.35966e-30	1.71971e-29
NEAT1	30.4216	-0.801171	5.99481e-42	3.93709e-41
NME1	2.23143	-0.801661	3.21557e-40	1.9549e-39
AC004862.1	0.127432	-0.801999	4.68154e-11	9.58396e-11
ABCD3	0.426249	-0.803051	8.45471e-28	3.05981e-27
RBX1	2.6807	-0.805113	1.90072e-61	3.11383e-60
TM9SF2	0.727751	-0.805895	2.1049e-33	9.52274e-33
ARPC5L	0.8313	-0.806337	4.3978e-41	2.77201e-40
DHCR24	2.47901	-0.806698	3.01459e-70	7.08213e-69
GSTM4	0.27389	-0.808138	1.00194e-24	3.25888e-24
CDK6	0.532922	-0.808274	1.15363e-16	2.83156e-16
DDX3X	0.612965	-0.809128	2.99286e-31	1.24318e-30
CYC1	1.78571	-0.809153	2.14569e-59	3.2254e-58
BCAS2	0.361744	-0.809661	3.00592e-24	9.59664e-24
EIF2S2	1.82251	-0.809778	6.95546e-54	8.00437e-53
R3HCC1	0.347848	-0.810118	1.51515e-26	5.23128e-26
A1BG	9.29383	-0.81051	1.9316e-85	7.59931e-84
NPTN	0.29031	-0.810695	5.4159e-20	1.49112e-19
HERPUD1	0.851903	-0.810712	3.36452e-32	1.45031e-31
DDX39A	0.393938	-0.811081	1.03427e-19	2.82161e-19
PCGF5	0.512127	-0.811145	2.25267e-35	1.10781e-34
DGUOK	1.42209	-0.811773	2.10709e-49	1.96323e-48
DIO1	0.300157	-0.811935	1.79899e-26	6.1944e-26
GNAI3	0.475239	-0.812025	1.3189e-27	4.73564e-27
PCMT1	0.451747	-0.812139	3.48525e-27	1.23126e-26
MRPL44	0.549263	-0.812474	2.24742e-30	8.99458e-30
OS9	0.734989	-0.813016	1.53131e-33	6.96222e-33
RBCK1	0.68138	-0.813149	1.23899e-38	7.00418e-38
TBC1D17	0.326896	-0.813371	6.95048e-26	2.3509e-25
WTAP	0.609575	-0.813545	8.59244e-21	2.43457e-20
TPGS1	0.482159	-0.814449	2.94432e-29	1.12682e-28
COQ4	0.577036	-0.814611	2.7383e-34	1.28221e-33
IFITM3	12.2525	-0.814934	7.57618e-99	4.37159e-97
TMEM126B	0.503612	-0.81513	1.05522e-31	4.45406e-31
EIF2S3	1.05718	-0.815236	1.6023e-32	7.00609e-32
ROBO1	0.572218	-0.815462	1.64873e-28	6.12041e-28
ECM2	0.245528	-0.815525	1.79826e-21	5.21559e-21
CAPZA1	0.759304	-0.815546	4.92582e-32	2.11226e-31
ITGAE	0.50406	-0.816044	1.04017e-28	3.90354e-28
DDX17	1.28598	-0.816889	1.03379e-37	5.62008e-37
LAPTM4B	0.74995	-0.817676	1.08629e-27	3.91496e-27
STK16	0.399587	-0.817818	3.10291e-33	1.39115e-32
SIPA1	0.373253	-0.817895	4.19146e-29	1.5952e-28
HNRNPA3	2.57009	-0.817924	4.40647e-50	4.26512e-49
DPM1	0.440302	-0.818155	4.34086e-27	1.52958e-26
GPANK1	0.365286	-0.819527	2.61775e-27	9.29982e-27
NMI	0.359186	-0.819613	1.10326e-24	3.58136e-24
GADD45A	0.624475	-0.822184	1.53601e-28	5.71488e-28
F7	0.692491	-0.822434	2.20444e-45	1.6956e-44
CCNL1	0.838211	-0.822848	3.00869e-32	1.29966e-31
ACSS2	0.746177	-0.823015	9.90586e-36	4.93642e-35
SMIM37	2.09132	-0.823087	2.6454e-79	8.64882e-78
OARD1	0.472939	-0.823907	3.62522e-30	1.4362e-29
SORBS2	0.629657	-0.824624	5.33907e-24	1.69173e-23
COQ10B	0.304937	-0.825983	1.11403e-28	4.17411e-28
UBE2I	1.3744	-0.826258	2.28965e-39	1.33522e-38
ZFAND1	0.428391	-0.826965	1.03423e-28	3.88396e-28
P4HA1	0.246243	-0.827577	7.29952e-19	1.93427e-18
SLC27A5	1.46176	-0.828084	6.0247e-74	1.62687e-72
PSMC1	0.777522	-0.828405	3.05556e-33	1.37104e-32
DAZAP2	0.841337	-0.829666	9.42978e-37	4.91047e-36
FUOM	0.854858	-0.829687	6.03936e-49	5.49018e-48
ADAR	0.666791	-0.829757	1.76016e-33	7.98065e-33
TMEM37	0.688009	-0.831372	1.69969e-34	8.06213e-34
PECR	0.820948	-0.831436	2.38037e-42	1.59191e-41
IDH3B	0.426111	-0.831756	2.11492e-29	8.14327e-29
DERL2	0.557935	-0.832207	9.08977e-40	5.40034e-39
SPAG16	0.41079	-0.832392	1.76887e-27	6.32508e-27
HBP1	0.240255	-0.832588	4.20338e-20	1.16156e-19
MAOB	0.516713	-0.832953	3.87826e-30	1.53534e-29
AIP	0.519217	-0.833336	1.47787e-34	7.02823e-34
NRIP1	0.358261	-0.833344	1.60185e-21	4.65333e-21
CDK10	0.484518	-0.833383	9.49654e-30	3.70336e-29
TIMMDC1	0.429454	-0.833393	7.26059e-32	3.08927e-31
GPN3	0.32934	-0.834093	1.1438e-22	3.46661e-22
WDR18	0.446901	-0.835029	6.93771e-29	2.62217e-28
SDC4	0.742415	-0.835041	4.4483e-23	1.36682e-22
PPP1R7	0.41346	-0.835063	9.12178e-29	3.43503e-28
FOSB	0.511814	-0.835317	6.34702e-22	1.86854e-21
CTSZ	0.875103	-0.836724	2.31635e-38	1.29302e-37
LETMD1	0.504326	-0.836898	2.91933e-33	1.31242e-32
AHSA1	0.589555	-0.836955	3.46814e-28	1.2725e-27
FLAD1	0.288581	-0.837222	5.10501e-21	1.458e-20
RCOR3	0.25572	-0.837332	6.9449e-19	1.84178e-18
CD69	0.437164	-0.837532	1.70161e-14	3.90878e-14
SAC3D1	0.670548	-0.838116	1.92233e-28	7.11997e-28
BUB3	0.438324	-0.838335	3.95593e-24	1.25832e-23
PPP4C	1.28475	-0.83898	4.58528e-42	3.02953e-41
WASHC3	0.48137	-0.839447	4.5999e-27	1.61877e-26
MYDGF	3.06347	-0.840399	1.65009e-82	6.07064e-81
MRPS34	1.62431	-0.840717	1.17736e-54	1.4071e-53
IGBP1	0.568787	-0.84097	3.76008e-36	1.90729e-35
ENO3	1.18285	-0.841055	3.9024e-33	1.74341e-32
AKT1S1	0.497824	-0.841628	2.32938e-34	1.09635e-33
HIBADH	0.554788	-0.842489	8.17e-35	3.92738e-34
ACSL4	3.24019	-0.842561	1.8109e-92	8.96996e-91
ANKRD39	0.432631	-0.842854	6.91303e-37	3.62515e-36
ARPC2	2.20553	-0.843051	2.23586e-55	2.76041e-54
SRSF10	0.851882	-0.843308	9.59625e-37	4.99558e-36
TOLLIP	0.705677	-0.844178	3.24732e-44	2.3766e-43
C8orf59	1.7004	-0.84449	3.18026e-59	4.74156e-58
NEK7	0.190313	-0.844582	6.05957e-19	1.60985e-18
OTUB1	0.578757	-0.845257	3.03551e-31	1.26026e-30
PARL	0.407533	-0.845303	1.06437e-30	4.32294e-30
CADM1	0.445639	-0.84592	3.17678e-21	9.14123e-21
CEBPG	0.469087	-0.846166	7.36061e-35	3.54764e-34
DLGAP1-AS1	0.273702	-0.846648	7.35185e-18	1.88173e-17
CLIC1	3.64458	-0.846818	3.82093e-71	9.24046e-70
ELAVL1	0.527258	-0.84728	2.53451e-28	9.34321e-28
TPR	0.952408	-0.847612	1.59332e-36	8.20611e-36
FAM173A	0.935783	-0.847804	2.34838e-50	2.31252e-49
MIF	12.3921	-0.849072	3.83558e-113	3.15381e-111
DESI1	0.6959	-0.849297	2.18872e-50	2.15659e-49
COPS7A	0.324095	-0.849675	3.11667e-27	1.10302e-26
SNRNP25	0.628284	-0.849862	7.78476e-41	4.86585e-40
IFT20	0.498519	-0.850858	1.54314e-36	7.95518e-36
SRSF8	0.492208	-0.851013	9.14743e-33	4.0308e-32
NDUFAF2	0.701412	-0.85139	2.43634e-39	1.41825e-38
SS18L2	0.769814	-0.851481	9.81301e-41	6.10113e-40
PSMC2	0.383189	-0.851979	3.05561e-25	1.01065e-24
LSM6	0.803829	-0.852246	1.7908e-41	1.15173e-40
PTPRF	0.673701	-0.85237	6.58457e-37	3.45842e-36
NTMT1	0.597712	-0.85286	1.16295e-36	6.01405e-36
RAB5C	0.897803	-0.853725	1.3221e-42	8.94728e-42
NMT1	0.610623	-0.853988	1.68576e-38	9.45189e-38
FAM96A	1.13889	-0.854405	1.86764e-49	1.74706e-48
GRPEL1	0.607703	-0.854493	4.90691e-38	2.6988e-37
NTAN1	0.477708	-0.854495	2.86495e-25	9.4835e-25
SIAH2	0.547081	-0.855532	3.89339e-35	1.89485e-34
TTPA	0.316952	-0.855631	1.86709e-25	6.21544e-25
RTCB	0.450781	-0.855745	5.85598e-28	2.13151e-27
SDHA	0.461775	-0.856029	1.45003e-28	5.40107e-28
DPH3	0.585167	-0.856769	4.65582e-39	2.67803e-38
TRUB2	0.353792	-0.857201	1.65086e-28	6.12693e-28
GLT8D1	0.43912	-0.85735	8.14053e-30	3.18437e-29
SLC39A5	1.16684	-0.857384	2.26455e-59	3.39786e-58
OAZ2	0.750567	-0.858122	2.5234e-37	1.35039e-36
SEMA4G	0.385569	-0.858218	1.6227e-30	6.52932e-30
ATP10D	0.231486	-0.858443	5.10191e-10	1.00192e-09
PPM1G	1.12741	-0.858622	5.58951e-43	3.85892e-42
YIF1B	0.476212	-0.859615	1.34895e-30	5.45989e-30
ATP5IF1	3.81487	-0.85985	2.80997e-81	9.79024e-80
PIGF	0.464854	-0.859944	1.15466e-39	6.82297e-39
PLEKHJ1	0.892062	-0.860178	3.22595e-42	2.14607e-41
CYREN	0.302553	-0.860186	2.33453e-27	8.3098e-27
TIPARP-AS1	0.210862	-0.861312	4.41054e-22	1.30405e-21
2022-09-10	0.467277	-0.861696	2.29664e-32	9.97311e-32
P4HB	4.9156	-0.861823	1.04298e-87	4.40918e-86
SNAP29	0.494833	-0.862224	5.13164e-41	3.22591e-40
SF1	0.975933	-0.86255	5.50418e-39	3.15278e-38
MRPS18C	1.04745	-0.863178	2.26847e-47	1.91898e-46
PFN1	14.729	-0.863363	1.39828e-128	1.51281e-126
POLR2C	0.494339	-0.8636	2.30706e-34	1.08616e-33
CDC26	0.645983	-0.86382	5.37746e-46	4.24136e-45
DLD	0.348646	-0.864111	6.66583e-31	2.73365e-30
GOLGA7	0.616064	-0.864893	5.19459e-42	3.42248e-41
GFER	0.441016	-0.865349	2.92674e-37	1.56368e-36
GLRX5	1.15805	-0.865428	1.83868e-48	1.64064e-47
PNISR	1.43281	-0.865468	9.73118e-43	6.64022e-42
LPCAT3	0.481131	-0.865929	2.65522e-32	1.14938e-31
UQCC2	1.69217	-0.868303	7.31014e-58	1.03634e-56
GALNT2	0.336639	-0.868497	9.82819e-27	3.42208e-26
PHB	1.78812	-0.868641	5.27063e-63	9.44179e-62
ALDOC	0.196158	-0.869132	9.28988e-25	3.02699e-24
FUCA2	0.516539	-0.869634	4.03373e-31	1.66964e-30
PPP2R1A	0.606632	-0.869733	1.22618e-30	4.96907e-30
NCOA4	1.17298	-0.870248	2.77545e-54	3.25088e-53
MAPK1IP1L	0.449258	-0.870622	8.26651e-31	3.37914e-30
LINC00667	0.468557	-0.870844	9.40218e-38	5.11644e-37
ARV1	0.267551	-0.871042	4.02272e-23	1.23814e-22
ERGIC2	0.690144	-0.871196	3.55261e-44	2.59657e-43
ELK4	0.269089	-0.871716	4.1129e-24	1.30724e-23
BID	1.01395	-0.871735	8.10554e-48	7.02666e-47
SEC61B	6.33248	-0.87191	2.73171e-124	2.79025e-122
MKRN1	0.348777	-0.872648	8.90011e-26	2.99984e-25
NINJ1	1.87118	-0.872818	2.12818e-87	8.88274e-86
MSI2	0.313506	-0.872997	1.96176e-26	6.74636e-26
NBR1	0.370366	-0.873489	3.40844e-29	1.30202e-28
SPTBN1	1.5683	-0.873518	2.47483e-45	1.89914e-44
TXNDC9	0.365022	-0.873616	1.99799e-31	8.35206e-31
CYP4A11	0.716282	-0.874346	2.54667e-30	1.01503e-29
HMGN3	3.49982	-0.874607	3.59735e-79	1.16914e-77
SMIM27	0.451349	-0.874642	1.10859e-32	4.87452e-32
RANGRF	0.701142	-0.8752	4.39267e-31	1.81592e-30
MLF2	2.0652	-0.875346	1.57376e-77	4.85886e-76
MRPL18	0.925307	-0.875991	2.27467e-47	1.92323e-46
TMEM115	0.283866	-0.876573	6.31017e-29	2.38828e-28
PSENEN	0.755531	-0.876777	2.90577e-43	2.02996e-42
LRMDA	0.363186	-0.877282	2.28925e-31	9.55259e-31
PDHA1	0.348839	-0.877722	6.93929e-29	2.62217e-28
RNASEH2C	1.65498	-0.878196	5.38392e-59	7.97645e-58
CD59	0.72021	-0.878391	3.89849e-39	2.25029e-38
SDR39U1	0.340843	-0.878429	1.39947e-32	6.12897e-32
DYNLL1	6.11008	-0.878587	1.22739e-88	5.3117e-87
ASNA1	0.44636	-0.87899	6.57925e-31	2.6995e-30
LHPP	0.276162	-0.879608	1.50682e-30	6.07198e-30
TBCB	0.919219	-0.880011	2.26253e-34	1.06581e-33
FBXO22	0.513378	-0.880424	1.40219e-34	6.67603e-34
RORC	0.226708	-0.880443	2.12566e-18	5.5381e-18
PDCD6	1.05635	-0.880487	3.56828e-47	2.97568e-46
TMEM123	1.9592	-0.88113	2.90561e-72	7.39671e-71
PPA2	0.449089	-0.881747	7.82465e-30	3.06154e-29
SNHG7	1.33955	-0.881765	3.37481e-37	1.7984e-36
PSMA3-AS1	0.502725	-0.882168	2.27162e-32	9.8697e-32
PSD3	0.170847	-0.882743	3.13685e-18	8.12882e-18
SPPL2A	0.462125	-0.882935	1.06326e-35	5.29055e-35
TXNRD2	0.360523	-0.882986	1.34883e-30	5.45989e-30
THAP7	0.365823	-0.883909	3.42563e-34	1.59633e-33
MCRIP2	1.87838	-0.88408	1.93849e-86	7.85182e-85
FAM32A	0.673672	-0.884135	1.91029e-41	1.22714e-40
STARD7	0.758307	-0.884227	6.03769e-40	3.62504e-39
BUD23	0.596185	-0.884237	5.45049e-36	2.74696e-35
MYO1B	0.379706	-0.884563	9.28106e-31	3.77883e-30
RNF130	0.385363	-0.884955	8.61793e-36	4.30634e-35
PIGBOS1	0.330032	-0.885071	9.42589e-27	3.28478e-26
DCTN6	0.394601	-0.88524	1.76033e-30	7.07097e-30
TOM1L1	0.34164	-0.885622	2.21901e-28	8.20591e-28
CYB5D2	0.211792	-0.885674	9.87142e-27	3.43494e-26
CCT6A	1.06055	-0.885962	1.34986e-38	7.61264e-38
MED11	0.409194	-0.886199	2.65187e-31	1.10461e-30
KCTD3	0.234442	-0.886264	2.67747e-21	7.72201e-21
RNPEP	0.263563	-0.886673	9.47478e-21	2.67812e-20
BNIP2	0.315834	-0.88691	1.10731e-31	4.67035e-31
EMC7	0.882608	-0.887115	2.28798e-41	1.4629e-40
C16orf87	0.284552	-0.887115	3.56735e-28	1.30803e-27
ITM2C	0.91537	-0.887284	5.14947e-26	1.75291e-25
EIF4A3	0.308261	-0.888065	5.60585e-22	1.65271e-21
SERPINB1	0.666029	-0.888475	3.02591e-40	1.84369e-39
SLC35F5	0.384486	-0.888737	2.99286e-28	1.10032e-27
SNRPD1	2.50178	-0.888909	1.07761e-61	1.79365e-60
PPIF	0.692719	-0.888974	1.28036e-39	7.5549e-39
NPM3	1.05953	-0.889593	5.5907e-38	3.06464e-37
ST6GAL1	1.0553	-0.889686	3.62366e-47	3.02033e-46
GMCL1	0.319163	-0.890192	3.08155e-27	1.09098e-26
SRP19	0.802553	-0.891245	1.47848e-43	1.048e-42
GLOD4	0.532789	-0.891327	7.30677e-31	2.99203e-30
PSMG1	0.425277	-0.891437	1.42711e-30	5.76629e-30
TCAIM	0.273639	-0.891763	5.94876e-30	2.33813e-29
EIF3J	1.46582	-0.891902	6.50817e-59	9.60744e-58
NFU1	0.784176	-0.891932	9.06606e-49	8.20084e-48
RBM42	0.410737	-0.89226	1.99878e-29	7.69969e-29
HSP90AB1	7.61322	-0.892505	1.03772e-80	3.57016e-79
PLIN5	0.26032	-0.892755	4.03131e-24	1.28156e-23
PAXX	0.661138	-0.893981	4.63186e-42	3.05908e-41
HAAO	0.875131	-0.894597	2.20295e-62	3.79743e-61
ACADVL	1.64446	-0.895014	8.6104e-57	1.14747e-55
JKAMP	0.30727	-0.895375	6.65501e-30	2.6101e-29
PLOD2	0.608999	-0.895375	1.69363e-29	6.53491e-29
ARL6IP6	0.289053	-0.895448	5.51873e-22	1.62732e-21
GATD3A	0.349118	-0.895541	3.85798e-35	1.87872e-34
BPHL	0.436504	-0.895554	2.95109e-33	1.32525e-32
SCRN2	0.374299	-0.895683	2.25211e-29	8.66137e-29
SYNE4	0.36194	-0.896017	2.1418e-37	1.14954e-36
BOLA3	1.54549	-0.896044	6.39781e-67	1.32843e-65
C1QBP	2.54955	-0.896709	2.50755e-69	5.67999e-68
RDH14	0.416756	-0.897261	8.73653e-31	3.56419e-30
WDR61	0.437472	-0.898276	1.63304e-33	7.41655e-33
NAE1	0.356193	-0.89854	3.48274e-26	1.19072e-25
ABHD14A	0.370197	-0.898835	6.11648e-32	2.61057e-31
PARD6G-AS1	0.113403	-0.898878	8.11135e-06	1.33378e-05
RPAIN	0.790417	-0.8989	4.86087e-39	2.7911e-38
SLC35B1	0.573017	-0.898927	2.33537e-39	1.36044e-38
CHMP2B	0.489784	-0.899208	1.12557e-38	6.3696e-38
NFATC3	0.632655	-0.899363	8.87531e-42	5.76439e-41
ELP2	0.349956	-0.900042	5.67954e-30	2.23499e-29
QTRT1	0.535661	-0.900735	7.35655e-35	3.54672e-34
TNRC6B	0.677899	-0.901732	1.2433e-37	6.74342e-37
TMEM30A	0.388405	-0.902324	4.37093e-34	2.03108e-33
NMRK1	0.265012	-0.902689	1.98598e-26	6.8268e-26
UPF3A	0.753884	-0.902878	2.70403e-38	1.50178e-37
CALU	0.757634	-0.903155	5.3922e-33	2.39856e-32
HDAC1	0.43589	-0.903301	6.33845e-34	2.92551e-33
ASAH1	0.891452	-0.904149	6.74235e-54	7.76456e-53
HSP90B1	4.49654	-0.905007	7.93381e-53	8.71553e-52
PBLD	0.475294	-0.905125	4.56927e-40	2.76155e-39
DUSP9	1.5132	-0.905433	5.60256e-37	2.94923e-36
CA5A	0.402859	-0.905653	1.31918e-32	5.78197e-32
EXOSC4	0.781601	-0.906018	6.36057e-48	5.5373e-47
TSN	0.515249	-0.906592	3.22019e-33	1.44294e-32
HAL	0.42665	-0.906641	1.14988e-20	3.24352e-20
CGGBP1	0.593134	-0.906736	1.33846e-37	7.24762e-37
C1orf131	0.420425	-0.907145	6.71112e-28	2.43738e-27
NME3	1.05681	-0.907387	3.37877e-50	3.28975e-49
RUVBL2	0.458396	-0.908125	1.83924e-30	7.38434e-30
RAD21	0.535611	-0.908744	1.52395e-29	5.89681e-29
MVK	0.369127	-0.908822	2.96699e-31	1.23275e-30
SLC25A6	4.75895	-0.908942	6.01983e-93	3.01817e-91
CDC123	0.572564	-0.909219	1.08428e-33	4.95719e-33
MID1IP1	1.14261	-0.909672	8.53657e-48	7.38474e-47
FN1	7.61606	-0.909724	6.23386e-95	3.27527e-93
YIPF6	0.4753	-0.910096	1.78435e-39	1.04612e-38
COMMD10	0.356669	-0.910675	1.05579e-29	4.11042e-29
CEP57	0.440318	-0.911031	2.68e-35	1.31364e-34
HSD17B8	0.362374	-0.911188	3.5547e-38	1.96297e-37
BET1	0.342072	-0.911341	6.70245e-37	3.51809e-36
SIGIRR	0.36381	-0.911586	1.24371e-32	5.457e-32
NOSIP	0.716744	-0.912556	2.6635e-42	1.77837e-41
RTL8C	0.58281	-0.912596	4.72963e-45	3.59255e-44
LAGE3	0.706566	-0.912812	2.4759e-40	1.51361e-39
AP1S1	0.483501	-0.912951	1.85824e-37	9.99958e-37
SLC25A39	1.19404	-0.913239	6.87396e-48	5.97159e-47
ELOF1	0.68332	-0.914045	4.35557e-47	3.61389e-46
PAPOLA	0.950625	-0.914787	2.79568e-56	3.64303e-55
C12orf10	0.570156	-0.914851	2.81793e-44	2.06695e-43
MRPL12	1.92794	-0.915144	1.39236e-89	6.18847e-88
SLC25A33	0.567048	-0.91524	3.9987e-41	2.52723e-40
OLR1	0.231591	-0.91551	1.68283e-13	3.7443e-13
ARMT1	0.241797	-0.915954	1.37427e-23	4.29902e-23
TAF11	0.480313	-0.916376	2.29708e-35	1.12931e-34
ERCC1	0.432881	-0.916621	2.48259e-32	1.07636e-31
UBXN4	1.93983	-0.916897	8.33635e-60	1.27172e-58
ARID3A	0.612807	-0.917101	8.77603e-36	4.38269e-35
SUCLG2	0.566087	-0.917268	4.28218e-41	2.70105e-40
IGF2-1	5.13933	-0.918102	2.68193e-76	7.86174e-75
CTSF	0.26352	-0.918229	1.18277e-26	4.10352e-26
SDHAF3	0.607974	-0.918253	1.13798e-39	6.72684e-39
DCUN1D5	0.45704	-0.918581	4.19759e-35	2.03927e-34
SFT2D1	0.556582	-0.918667	4.97456e-34	2.30701e-33
MRPS12	1.15713	-0.91871	8.1215e-60	1.24009e-58
SPNS1	0.388824	-0.919938	3.23293e-35	1.58043e-34
ADGRG6	0.503095	-0.920683	1.59777e-37	8.6205e-37
C19orf24	1.48128	-0.920936	1.50454e-74	4.15835e-73
DNAJA2	0.45304	-0.921302	8.17776e-32	3.46964e-31
TFB2M	0.190378	-0.921459	6.85734e-21	1.95068e-20
ESF1	0.790525	-0.922049	9.44894e-44	6.76481e-43
ARSE	1.00082	-0.922084	9.69442e-49	8.7596e-48
CLCN5	0.259952	-0.922103	2.22037e-31	9.26987e-31
SEC63	0.717155	-0.922205	5.08931e-43	3.5195e-42
KANK1	0.418069	-0.922532	1.64062e-29	6.33333e-29
CWC15	0.926956	-0.922594	1.86573e-55	2.31562e-54
CUEDC2	0.728534	-0.923679	4.26148e-46	3.37735e-45
CDHR5	0.382199	-0.923778	5.89945e-27	2.07123e-26
LIN7A	0.342209	-0.92385	1.88441e-34	8.9075e-34
PIN1	1.05108	-0.924165	2.36028e-61	3.84686e-60
RMND5A	0.326463	-0.92484	1.7334e-31	7.25151e-31
CMAS	0.382314	-0.924902	1.65637e-34	7.85893e-34
MRPS7	0.994644	-0.925119	1.24964e-58	1.81861e-57
MRPL10	0.618768	-0.925173	1.06646e-43	7.61856e-43
CPNE3	0.603501	-0.925559	6.1616e-50	5.91866e-49
MRPS5	0.907282	-0.926651	2.45609e-50	2.41281e-49
ENOPH1	0.383397	-0.927028	6.74242e-26	2.28193e-25
DCAF11	0.438147	-0.927101	4.30022e-42	2.84576e-41
SIGMAR1	1.97074	-0.927323	2.72445e-91	1.2949e-89
LSM4	1.92369	-0.927614	4.16323e-53	4.62597e-52
SHC1	0.419755	-0.927985	1.45276e-35	7.19163e-35
POLD4	0.258728	-0.928022	4.84487e-30	1.90973e-29
KDELR1	2.37796	-0.92811	4.22503e-65	8.2323e-64
TMEM64	0.273676	-0.929495	2.54378e-27	9.04093e-27
TMEM53	0.43397	-0.930055	6.59129e-47	5.4224e-46
CRTAP	0.573999	-0.930109	1.47861e-38	8.31308e-38
FIBP	0.561497	-0.930432	6.88744e-38	3.76292e-37
FAHD1	0.463537	-0.930692	1.48822e-40	9.18685e-40
IFT43	0.447084	-0.930744	3.78284e-37	2.00998e-36
EMC2	0.233126	-0.931022	5.97685e-24	1.89127e-23
SUMF2	0.467822	-0.931945	3.27102e-27	1.15681e-26
CDK5RAP3	0.447418	-0.932263	1.56895e-28	5.83347e-28
UXS1	0.543118	-0.932342	3.6935e-32	1.59004e-31
JOSD2	0.597645	-0.932542	1.73882e-35	8.5845e-35
ZNRD1	0.588665	-0.933226	7.25496e-39	4.12687e-38
ATP1B3	0.388915	-0.933362	3.97792e-21	1.14126e-20
MED8	0.517285	-0.933458	3.21083e-43	2.23738e-42
S100A14	0.445959	-0.933663	7.57786e-32	3.2226e-31
SNX4	0.272962	-0.933764	2.27947e-30	9.12063e-30
MRPS23	0.707577	-0.93441	1.06599e-43	7.61853e-43
MRPS25	0.783351	-0.934488	5.18491e-52	5.47981e-51
MAP2K2	0.636511	-0.934556	5.63602e-36	2.83785e-35
MRPS17	0.363684	-0.93496	1.01936e-32	4.487e-32
KXD1	0.694989	-0.93532	3.11634e-47	2.60672e-46
TRIB2	0.309087	-0.935515	1.39303e-24	4.49802e-24
LTA4H	0.501639	-0.935702	1.18883e-34	5.67498e-34
YWHAB	0.966571	-0.935935	7.20849e-45	5.42534e-44
UBE2L6	0.678013	-0.93627	1.47108e-45	1.14274e-44
TXNDC17	1.6748	-0.93632	4.05893e-77	1.22475e-75
TMX4	0.425155	-0.936457	2.10118e-38	1.17451e-37
SLC19A2	0.219452	-0.936681	2.97963e-24	9.51826e-24
2022-09-02	0.61841	-0.936741	1.19091e-40	7.38205e-40
PAIP1	0.440687	-0.936744	1.85576e-34	8.77964e-34
EPAS1	0.500782	-0.937252	7.81295e-41	4.88161e-40
ACBD3	0.322785	-0.938416	7.19309e-31	2.94621e-30
B2M	32.551	-0.938714	1.50815e-128	1.62102e-126
IQGAP2	0.771674	-0.938936	3.35461e-50	3.26817e-49
ISCA2	0.5244	-0.939001	5.60748e-41	3.521e-40
PSMD6	0.387089	-0.939417	2.04061e-36	1.0477e-35
ABT1	0.404122	-0.939546	3.07968e-35	1.50641e-34
SMIM15	0.444984	-0.939777	1.79244e-35	8.84388e-35
KARS	0.595549	-0.939921	6.43873e-42	4.21852e-41
ZFHX3	0.422068	-0.94019	2.89973e-30	1.15239e-29
ECHDC1	0.491921	-0.940325	9.8071e-40	5.8181e-39
IPO5	0.481688	-0.940571	1.35108e-38	7.61689e-38
VDAC1	2.48472	-0.940853	2.61325e-89	1.15524e-87
LSM14A	0.471993	-0.941257	3.40286e-37	1.81276e-36
RANBP1	2.45197	-0.941292	9.78364e-61	1.55002e-59
MINDY2	0.275784	-0.941374	9.03171e-25	2.94403e-24
RTF2	0.690049	-0.941467	5.13083e-31	2.11364e-30
PSMD11	0.50588	-0.941493	1.52184e-37	8.22703e-37
FAM136A	1.70464	-0.94225	3.2437e-76	9.42449e-75
CFLAR	0.547395	-0.942563	1.05113e-42	7.1577e-42
BNIP3L	0.390518	-0.943257	3.85156e-28	1.40973e-27
CDK4	1.09065	-0.94345	8.26304e-47	6.75712e-46
CPN2	0.542084	-0.943882	4.91945e-45	3.73329e-44
BMP4	0.794558	-0.944376	1.52899e-22	4.61956e-22
CXADR	0.768438	-0.944565	8.21873e-34	3.77428e-33
TLCD1	0.263726	-0.94471	3.97684e-27	1.40251e-26
BRD2	0.588302	-0.946397	1.29087e-37	6.99454e-37
HDDC3	0.422506	-0.946658	1.03592e-47	8.91455e-47
SMAD5	0.419943	-0.946955	6.35608e-36	3.19455e-35
MAN1A1	0.549293	-0.948163	3.23376e-40	1.96523e-39
BST2	3.91079	-0.948386	1.4501e-113	1.19833e-111
OCIAD2	0.983181	-0.949131	1.50479e-43	1.06573e-42
TSFM	0.329729	-0.949356	2.62752e-27	9.33253e-27
DMAC2	0.450846	-0.949485	9.69165e-39	5.49583e-38
IGLL1	0.175287	-0.94954	1.43301e-10	2.8781e-10
BAG2	0.320159	-0.949882	3.62859e-26	1.23878e-25
HSCB	0.38707	-0.949935	1.32652e-42	8.97355e-42
TMEM86B	0.731415	-0.950351	9.16225e-58	1.29001e-56
APOPT1	0.512619	-0.950521	5.29635e-44	3.83694e-43
ZSWIM7	0.567	-0.950772	5.13529e-44	3.72518e-43
FBXO9	0.422168	-0.951168	4.87443e-41	3.06891e-40
TMUB1	0.752041	-0.951311	9.06308e-50	8.61516e-49
ACSM2A	0.667425	-0.951553	6.77802e-39	3.86359e-38
LMO4	0.307066	-0.952773	1.21187e-27	4.35802e-27
EEF1E1	0.643058	-0.953352	2.22574e-37	1.19381e-36
UBE2G1	0.363503	-0.953676	1.7559e-33	7.96355e-33
GNAI1	0.238512	-0.954223	3.98148e-21	1.14208e-20
NFKBIL1	0.301988	-0.954426	2.99888e-28	1.10229e-27
CCDC12	0.520497	-0.954495	3.14901e-40	1.91656e-39
EIF2B4	0.411512	-0.954664	1.81169e-33	8.20975e-33
TIMM50	0.444084	-0.9556	7.75515e-37	4.05512e-36
ARL2	0.563781	-0.95597	2.68146e-32	1.16043e-31
MYL6B	0.91641	-0.956054	6.43061e-55	7.74735e-54
ITPA	0.603548	-0.956415	5.82443e-41	3.65444e-40
HAT1	0.28685	-0.956789	1.09679e-19	2.98966e-19
GPATCH4	0.535021	-0.956842	2.04054e-31	8.52773e-31
BTD	0.297556	-0.956846	4.7589e-35	2.30856e-34
MRPL58	0.493645	-0.957207	1.27146e-47	1.08732e-46
MED21	0.223591	-0.957431	9.64427e-25	3.13935e-24
SREK1	0.393801	-0.957542	1.09485e-34	5.24005e-34
CMTM8	0.86486	-0.957853	1.78522e-55	2.21904e-54
SMAP1	0.376599	-0.957925	1.15854e-33	5.29079e-33
SLC6A12	0.184401	-0.957997	1.50959e-18	3.95938e-18
GMPR2	0.494815	-0.958068	2.0604e-42	1.38356e-41
NANS	0.564047	-0.958951	2.49511e-40	1.52479e-39
SERINC5	0.292027	-0.959402	2.92004e-27	1.03447e-26
BFAR	0.420045	-0.95949	4.32733e-36	2.18828e-35
DNAJC4	0.711052	-0.960106	1.58507e-56	2.08532e-55
RBKS	0.264593	-0.96023	1.34943e-33	6.14891e-33
VBP1	0.398609	-0.960601	5.35504e-37	2.82255e-36
FOXN3	0.727401	-0.961502	6.67216e-52	7.0111e-51
TPST1	0.207886	-0.961571	3.14622e-22	9.38163e-22
ACO1	0.329137	-0.961679	1.98651e-40	1.22078e-39
PREB	0.40681	-0.961873	1.78688e-36	9.18288e-36
PPP1R15B	0.203142	-0.962128	1.18738e-25	3.98174e-25
HLA-A	6.69876	-0.962239	1.20363e-73	3.21849e-72
PCYOX1	0.577842	-0.962292	1.37716e-46	1.11673e-45
TAGLN2	1.45813	-0.962379	8.21078e-33	3.62584e-32
SMIM1	1.80996	-0.963166	4.9783e-88	2.12644e-86
GUSB	0.46532	-0.963705	3.32808e-30	1.32071e-29
FAM3A	0.373716	-0.963733	1.7175e-33	7.79153e-33
ORMDL3	0.496164	-0.964312	3.45142e-38	1.90785e-37
GLB1	0.330688	-0.964421	7.36953e-25	2.40843e-24
CCDC59	0.470665	-0.965066	8.33879e-37	4.35199e-36
RNF13	0.340377	-0.965576	1.64403e-33	7.4644e-33
AP005329.3	0.180371	-0.965603	1.43428e-17	3.62928e-17
IL1R1	0.234161	-0.966145	1.94477e-23	6.05944e-23
MRPL48	0.394109	-0.967155	1.11899e-35	5.56114e-35
RETREG2	0.548581	-0.967369	4.00659e-41	2.53125e-40
ITGB1	1.73077	-0.967619	1.53734e-65	3.04965e-64
RARRES3	0.313351	-0.96768	3.08066e-29	1.17845e-28
CANX	2.50352	-0.967717	2.18735e-90	1.01326e-88
KRTCAP3	0.341583	-0.968657	3.14277e-28	1.15415e-27
TMEM192	0.446994	-0.968757	1.4708e-44	1.08902e-43
NASP	0.605928	-0.968902	1.48981e-30	6.00782e-30
PHF5A	0.467932	-0.968993	9.33575e-37	4.86459e-36
AAMDC	0.501551	-0.96964	1.00427e-36	5.21641e-36
DMD	0.200159	-0.969955	9.07239e-20	2.47956e-19
ZNF444	0.393751	-0.970249	1.11916e-36	5.79517e-36
DPP10-AS1	0.504169	-0.970353	1.07022e-33	4.89699e-33
ZNF503	0.319496	-0.970417	1.65141e-12	3.54768e-12
SFPQ	0.750903	-0.970737	1.09648e-42	7.45727e-42
ZFP36	1.40575	-0.971085	2.96788e-41	1.88807e-40
DUSP12	0.265193	-0.971447	7.04739e-24	2.22446e-23
PIGH	0.523203	-0.971726	1.01342e-46	8.25439e-46
CREB3L4	0.163128	-0.971894	8.51534e-18	2.17445e-17
GRTP1	0.300765	-0.972456	2.61208e-36	1.33527e-35
DST	1.05878	-0.972944	5.71745e-49	5.20905e-48
MPV17	0.566255	-0.973236	1.10404e-44	8.23864e-44
ATP6V0B	2.45265	-0.974105	3.26107e-99	1.92216e-97
RNF149	0.555458	-0.974338	6.81745e-41	4.2661e-40
SREBF2	0.436266	-0.975048	1.07519e-38	6.09076e-38
LRP1	1.18785	-0.975312	6.43878e-55	7.75151e-54
CHMP1B	0.519461	-0.975356	2.20919e-36	1.13319e-35
GEMIN7	0.490431	-0.975692	4.05652e-45	3.09127e-44
PPP2R5A	0.280845	-0.975795	6.7868e-31	2.78118e-30
SSR1	1.00634	-0.976487	1.98214e-57	2.73459e-56
BAD	0.496789	-0.97665	2.10321e-39	1.22912e-38
HSPD1	8.9636	-0.977201	3.16503e-130	3.58958e-128
LINC00685	0.27519	-0.977341	3.52443e-22	1.04847e-21
TMEM106C	0.389887	-0.977671	1.80791e-24	5.81593e-24
SNAPC5	0.398094	-0.977763	4.26806e-47	3.54844e-46
TWF1	0.322494	-0.977815	5.93284e-30	2.33299e-29
COMMD7	0.518617	-0.978076	2.56951e-43	1.80118e-42
OXR1	0.351494	-0.978704	8.48388e-34	3.89387e-33
CCNC	0.455009	-0.979006	4.63247e-40	2.79666e-39
NUCB1	0.952569	-0.979861	7.66122e-61	1.22201e-59
FKBP4	0.737593	-0.980282	4.14195e-37	2.19653e-36
TEX264	0.541791	-0.981799	2.06347e-49	1.92369e-48
PPP1R11	0.390558	-0.982567	4.11941e-41	2.60052e-40
PWP1	0.465853	-0.982642	3.87309e-37	2.0566e-36
RORA	0.17517	-0.982757	2.36495e-19	6.37673e-19
RBM7	0.317391	-0.983523	3.0488e-28	1.12039e-27
MRPL1	0.614278	-0.983629	3.44824e-41	2.18606e-40
SPTSSA	0.668953	-0.983811	4.1138e-53	4.57413e-52
ABAT	0.546059	-0.983816	3.74952e-51	3.81801e-50
CYHR1	0.309566	-0.983843	1.13151e-25	3.79673e-25
RBP5	0.59987	-0.984033	3.17055e-42	2.11092e-41
RNF115	0.270927	-0.984072	7.95576e-22	2.33588e-21
HNRNPR	0.796937	-0.984674	1.33366e-43	9.47389e-43
C11orf74	0.215143	-0.984802	5.45886e-28	1.98872e-27
MPZL1	0.416583	-0.98551	1.76495e-38	9.88911e-38
SPRYD4	0.484071	-0.985575	9.20848e-51	9.1945e-50
AC008267.5	0.255343	-0.985872	8.75985e-29	3.30025e-28
BABAM1	0.58507	-0.98607	1.20838e-44	8.99179e-44
FLVCR1	0.260499	-0.986269	2.24198e-23	6.96567e-23
EIF2S1	0.349045	-0.986516	2.51331e-33	1.13454e-32
FKBP2	3.55532	-0.986551	1.24191e-134	1.51283e-132
TMEM63A	0.180172	-0.986759	3.81747e-23	1.17562e-22
LSM10	0.745627	-0.987361	1.79127e-64	3.39372e-63
NUDT7	0.197963	-0.987362	1.80406e-24	5.80469e-24
TDO2	0.700664	-0.987576	2.80084e-32	1.21114e-31
TUSC2	0.686901	-0.987646	1.66305e-57	2.30403e-56
NIPSNAP1	1.40608	-0.988059	5.94615e-69	1.3232e-67
SLC39A7	0.365689	-0.988309	4.24796e-35	2.06313e-34
CD4	0.732788	-0.98846	1.75498e-63	3.18901e-62
AK2	0.70428	-0.988574	8.64407e-53	9.48311e-52
PDZD11	0.436509	-0.988912	4.1467e-46	3.29114e-45
MAP4K4	1.04759	-0.989613	4.60044e-39	2.64711e-38
THYN1	0.510517	-0.989614	4.66814e-42	3.08179e-41
HYAL1	1.19007	-0.989779	1.56726e-91	7.49231e-90
GNB2	0.776337	-0.989992	1.87813e-50	1.85501e-49
CALR	3.40924	-0.990157	6.50292e-64	1.20564e-62
GSDMD	0.851434	-0.990204	1.61157e-53	1.83027e-52
NAA60	0.427405	-0.990214	3.88776e-39	2.24488e-38
RALY	0.749732	-0.990319	2.54755e-44	1.87279e-43
SSSCA1	0.511483	-0.99071	1.41595e-41	9.13146e-41
PDCD10	0.354276	-0.991099	1.52285e-37	8.22981e-37
ATG101	0.3836	-0.991236	6.49052e-39	3.70099e-38
PPP1R3G	0.148412	-0.991242	1.16197e-16	2.8516e-16
CETN3	0.22393	-0.991425	3.49875e-23	1.07888e-22
PPM1A	0.309858	-0.991675	1.19841e-35	5.94686e-35
EVA1A	1.02135	-0.99168	2.78574e-74	7.59727e-73
HMBS	0.440205	-0.991836	7.1004e-27	2.48597e-26
AIMP2	0.263703	-0.992233	2.84483e-25	9.42071e-25
DPH5	0.356995	-0.992714	4.6243e-34	2.14821e-33
ZDHHC12	0.698049	-0.992722	1.84919e-52	2.00197e-51
EIF4G2	1.53484	-0.993077	8.57044e-64	1.58005e-62
SLC38A3	0.795901	-0.993228	1.09562e-65	2.18658e-64
AMFR	0.261949	-0.993587	1.28392e-19	3.49049e-19
CTNNAL1	0.714171	-0.99408	2.22378e-34	1.04801e-33
COPS3	0.351898	-0.994169	1.351e-31	5.67636e-31
EPB41L5	0.480474	-0.994455	1.61871e-42	1.09053e-41
DHTKD1	0.329373	-0.994697	1.66498e-40	1.02626e-39
POGZ	0.401843	-0.995196	3.52126e-26	1.20364e-25
RAP2C	0.273049	-0.99613	4.18863e-30	1.65542e-29
KTN1	3.15512	-0.996581	1.44505e-113	1.19833e-111
ERI3	0.414153	-0.996989	3.68948e-41	2.3336e-40
YAF2	0.324437	-0.997464	3.17472e-37	1.69397e-36
SPOPL	0.294686	-0.998458	2.03206e-32	8.84991e-32
RNASE4	0.184862	-0.998757	4.32316e-28	1.58022e-27
CLDN12	0.287109	-0.998864	1.99373e-30	8.00071e-30
PFKL	0.620127	-1.00077	2.53304e-45	1.9429e-44
PDIA6	4.09941	-1.00082	4.52943e-86	1.80792e-84
SYS1	0.354029	-1.001	7.75019e-40	4.61782e-39
PLCXD2	0.268219	-1.00119	4.76732e-32	2.04589e-31
ECSIT	0.523801	-1.00135	4.95136e-53	5.47211e-52
HACD2	0.504522	-1.00168	3.87528e-42	2.56868e-41
SDHAF2	0.491999	-1.00234	7.05709e-47	5.79689e-46
SDF2	0.738371	-1.00245	1.07197e-57	1.50159e-56
ANXA6	0.534998	-1.00248	6.61064e-45	4.98222e-44
BAMBI	0.930476	-1.00251	4.36759e-27	1.53867e-26
SQSTM1	3.65845	-1.00267	1.45925e-61	2.40937e-60
SMS	0.763692	-1.00285	7.04078e-42	4.60197e-41
SMCO4	0.798604	-1.0036	8.50908e-75	2.36371e-73
EPS8L2	0.392235	-1.00391	2.04775e-35	1.00854e-34
CHMP3	0.467565	-1.00402	9.12752e-40	5.42081e-39
TM2D2	0.380205	-1.00428	1.79752e-41	1.1556e-40
RSRC2	0.687536	-1.00507	4.30935e-46	3.41364e-45
RUVBL1	0.31089	-1.00539	6.30118e-33	2.79382e-32
BDH1	0.492362	-1.00583	6.49059e-50	6.22378e-49
SNX5	0.563451	-1.00593	1.22693e-43	8.73083e-43
TMCO6	0.208684	-1.00618	1.70766e-24	5.49776e-24
KCNU1	0.14604	-1.0065	3.73191e-17	9.30573e-17
PLPP3	0.330955	-1.00651	4.27066e-30	1.68663e-29
PPCS	0.513496	-1.00654	1.43105e-51	1.48665e-50
PRODH2	1.82103	-1.00695	5.55217e-90	2.52924e-88
MKNK2	0.530216	-1.007	6.20454e-40	3.72114e-39
ANXA2	1.67154	-1.00712	7.20075e-51	7.24702e-50
SNRPA1	0.513096	-1.00718	2.48218e-33	1.1208e-32
C12orf76	0.293262	-1.00741	1.8174e-35	8.96436e-35
MICU1	0.333369	-1.00765	3.68477e-38	2.03343e-37
C8A	0.556195	-1.00768	1.4275e-45	1.10942e-44
PTS	0.338234	-1.00818	1.96817e-38	1.10053e-37
PIGM	0.310198	-1.00867	1.2376e-25	4.14846e-25
ZBTB8OS	0.495171	-1.0087	4.60016e-47	3.80723e-46
UBE2C	0.449765	-1.00899	1.08415e-07	1.9415e-07
MAGEF1	0.330476	-1.00975	1.34227e-33	6.11799e-33
FAS	0.153849	-1.00988	1.23117e-16	3.01918e-16
SNX2	0.288741	-1.01058	3.12846e-29	1.19645e-28
TCEAL1	0.292675	-1.01063	2.83296e-30	1.1264e-29
AP1AR	0.185907	-1.01106	9.31274e-26	3.13764e-25
SRPRB	0.8	-1.01108	3.00059e-53	3.35907e-52
NSA2	1.57068	-1.01176	2.36142e-81	8.24492e-80
VPS25	0.934438	-1.01217	5.57559e-61	8.97168e-60
ILK	0.481802	-1.01239	1.9425e-37	1.04428e-36
CSTA	0.29417	-1.01241	6.83771e-15	1.58979e-14
IL17RE	0.359442	-1.01245	1.80142e-36	9.25469e-36
ZNF280D	0.278139	-1.01296	6.51004e-31	2.67243e-30
ABCG8	0.310335	-1.01312	1.15775e-35	5.74682e-35
CREBRF	0.253301	-1.01349	3.03068e-24	9.67382e-24
UBE2N	0.714481	-1.01367	2.07006e-51	2.1343e-50
NFKBIA	2.00586	-1.01458	2.92028e-47	2.45145e-46
SNRNP27	0.585183	-1.01541	6.1279e-45	4.62263e-44
EPCAM	1.42269	-1.01545	7.47424e-46	5.84747e-45
SLC25A25	0.156668	-1.01548	2.02014e-17	5.08826e-17
CPT1A	0.248978	-1.01549	9.14751e-22	2.67956e-21
ARHGAP29	0.363239	-1.01557	1.02688e-30	4.17273e-30
MARCKSL1	3.27731	-1.01613	8.72614e-68	1.86608e-66
SNTB1	0.282033	-1.01662	1.56834e-35	7.7568e-35
UBE2Q1	0.225694	-1.01684	4.4118e-24	1.40116e-23
B4GALT1	0.497996	-1.01685	1.07959e-23	3.39073e-23
SPARC	0.408281	-1.01709	2.14536e-21	6.20043e-21
PA2G4	1.70554	-1.01724	1.35671e-65	2.69783e-64
ILKAP	0.32757	-1.01752	1.7684e-34	8.37594e-34
CPPED1	0.309994	-1.01804	4.85547e-30	1.91345e-29
IFT27	0.315282	-1.01851	1.14104e-36	5.90447e-36
MRPL3	0.555114	-1.01856	8.49395e-40	5.05365e-39
CALM3	0.976297	-1.0187	8.53052e-54	9.78956e-53
ARPP19	0.500972	-1.01893	8.36295e-48	7.23836e-47
UBA2	0.428253	-1.01923	5.87876e-36	2.95827e-35
MRPS22	0.369801	-1.01929	6.83664e-45	5.15018e-44
MPG	0.74462	-1.01953	9.71804e-58	1.36592e-56
ID3	0.350649	-1.01993	1.12733e-13	2.52058e-13
RBM25	0.798891	-1.01995	6.298e-49	5.71897e-48
ATP2B1	0.788132	-1.02061	3.05304e-56	3.96582e-55
TMA16	0.50386	-1.02161	5.64198e-44	4.08373e-43
LAMB2	0.329113	-1.0217	4.76069e-22	1.40556e-21
LINC02482	0.243625	-1.02202	5.99269e-31	2.46375e-30
AFM	0.121848	-1.02228	3.10669e-10	6.14573e-10
COPS4	0.262779	-1.02312	5.79424e-31	2.38335e-30
NORAD	0.597833	-1.02375	4.05684e-52	4.30974e-51
ORC4	0.236025	-1.02434	2.27284e-29	8.73837e-29
TBRG4	0.349061	-1.02484	2.2517e-31	9.39826e-31
MRPL35	0.467382	-1.02508	3.25956e-41	2.06963e-40
GPR108	0.367779	-1.02511	3.87978e-38	2.13961e-37
TMED4	0.693874	-1.0255	5.52985e-55	6.68173e-54
KHDC4	0.237754	-1.02576	1.71028e-24	5.5051e-24
SCD	16.7702	-1.02596	3.77396e-141	5.3045e-139
LINC02027	0.365899	-1.02618	2.01482e-44	1.48782e-43
RBPMS	0.362011	-1.02623	7.66581e-40	4.5692e-39
VMP1	0.957146	-1.02626	1.0804e-40	6.70459e-40
CYB5B	0.704759	-1.02677	2.18173e-47	1.84751e-46
CDC42SE1	0.323933	-1.02699	2.79931e-22	8.37756e-22
PEX2	0.277778	-1.02709	3.00843e-37	1.60681e-36
MTFR1	0.342802	-1.02821	2.0552e-44	1.51627e-43
IGFBP7	1.15335	-1.02892	9.11826e-35	4.37554e-34
AASDHPPT	0.367514	-1.02914	2.11536e-39	1.23578e-38
GATM	0.749406	-1.02927	6.5107e-38	3.56183e-37
INSIG1	1.05614	-1.0299	2.10852e-58	3.04163e-57
HMGN2	2.12202	-1.02996	4.3846e-57	5.91508e-56
PRKRA	0.380843	-1.03	7.80554e-40	4.64911e-39
OCEL1	0.465511	-1.03039	5.42827e-52	5.73333e-51
GPS1	0.365014	-1.03101	4.24156e-42	2.8092e-41
ACVR1	0.19498	-1.03109	8.72538e-20	2.38591e-19
UGT2B10	0.249511	-1.03123	1.75473e-34	8.31602e-34
BCL2L1	0.477971	-1.03172	9.23072e-41	5.75215e-40
NT5C	0.860325	-1.03174	2.40515e-57	3.29331e-56
HTRA2	0.403269	-1.03179	5.16815e-43	3.57102e-42
MCFD2	1.17931	-1.03181	3.72185e-71	9.01412e-70
DERL1	0.313627	-1.03186	3.1398e-43	2.18881e-42
TMEM141	1.89394	-1.03196	1.34336e-128	1.46301e-126
NAT8	0.937584	-1.0323	2.00922e-61	3.28773e-60
DHRS1	0.391721	-1.03237	4.67769e-42	3.08686e-41
COQ9	0.278469	-1.03237	2.23033e-39	1.30202e-38
CPQ	0.297027	-1.03253	2.32885e-41	1.48788e-40
SPCS3	0.773122	-1.03274	1.53293e-55	1.91267e-54
TAX1BP1	0.807429	-1.033	6.74607e-56	8.59994e-55
LEAP2	1.19086	-1.03318	3.40509e-28	1.24965e-27
OAZ1	5.89413	-1.03427	2.48222e-147	3.67749e-145
TNRC6A	0.313636	-1.03481	2.61541e-36	1.33656e-35
RFK	0.525655	-1.03485	2.05031e-40	1.25717e-39
COMMD2	0.331238	-1.03599	1.96824e-34	9.29574e-34
TMEM101	0.557557	-1.0361	3.20453e-54	3.74014e-53
DNPEP	0.525005	-1.03614	4.19592e-50	4.06371e-49
BABAM2	0.246884	-1.03655	4.53671e-31	1.87312e-30
APLP2	2.20791	-1.03688	1.96329e-85	7.70556e-84
ALKBH2	0.418921	-1.03708	1.06936e-43	7.636e-43
MRPL32	0.912973	-1.03731	2.02669e-69	4.6226e-68
ENTPD5	0.397756	-1.0382	3.54463e-43	2.46579e-42
LSM1	0.638961	-1.03864	3.5516e-58	5.08322e-57
NUDT21	0.392043	-1.03881	1.15913e-43	8.26265e-43
MRPL17	0.57645	-1.03981	8.32565e-48	7.20986e-47
LRG1	0.616127	-1.03991	1.98002e-35	9.75477e-35
YWHAZ	1.14052	-1.03996	1.27786e-60	2.0148e-59
RGS2	0.517884	-1.0404	6.29818e-26	2.13378e-25
MRPS27	0.402813	-1.04068	1.31207e-46	1.06448e-45
EIF5B	2.82659	-1.04154	1.62662e-106	1.1784e-104
EGFR	0.177892	-1.0417	7.46769e-25	2.43905e-24
ACTR3	0.494529	-1.04211	1.3391e-38	7.55457e-38
UBE2J2	0.346719	-1.04214	2.86451e-39	1.66338e-38
GNAS	1.6039	-1.04234	8.02679e-56	1.01852e-54
TRA2A	0.41018	-1.04255	3.40413e-30	1.35024e-29
FAM89B	0.290076	-1.04311	8.33303e-26	2.81274e-25
GUCD1	0.366763	-1.04328	1.0839e-42	7.37472e-42
TMX2	0.59991	-1.04376	2.51546e-48	2.22283e-47
FRG1	0.386061	-1.04379	2.69519e-41	1.71925e-40
FAM189B	0.223666	-1.0439	1.211e-20	3.41242e-20
DTYMK	0.650503	-1.04437	4.20013e-29	1.59813e-28
MOB1A	0.488731	-1.04545	5.442e-46	4.28815e-45
MED30	0.289234	-1.04571	7.92038e-29	2.98808e-28
F11R	0.171265	-1.04607	2.22693e-23	6.92022e-23
GPR89B	0.140917	-1.04666	6.3834e-22	1.87892e-21
WASL	0.440765	-1.04679	1.47877e-47	1.25937e-46
C6orf89	0.293216	-1.04724	1.4538e-40	8.97776e-40
2022-09-07	0.726595	-1.04765	1.98857e-49	1.85596e-48
TUBA1B	3.53009	-1.04777	2.16761e-42	1.45377e-41
CRBN	0.268777	-1.04791	1.84903e-34	8.7503e-34
PTPRK	0.357801	-1.04807	2.43516e-35	1.19576e-34
HIST1H2AC	1.31476	-1.04817	5.95621e-68	1.28039e-66
AVPI1	0.295461	-1.04822	8.16486e-38	4.45344e-37
VPS51	0.655487	-1.04842	2.66407e-49	2.45989e-48
SURF2	0.405962	-1.04961	1.71482e-45	1.32582e-44
PTEN	0.377983	-1.04982	6.48374e-43	4.4613e-42
ITFG1	0.269643	-1.05017	2.82015e-40	1.72023e-39
ALDH4A1	1.29195	-1.0504	4.32749e-81	1.50456e-79
MTSS1	0.460114	-1.0504	3.63824e-45	2.78025e-44
SFXN4	0.321064	-1.05045	5.07136e-41	3.19045e-40
UBE2H	0.312798	-1.05046	4.25128e-36	2.15181e-35
TMED9	2.10528	-1.05065	2.008e-75	5.6738e-74
CCT2	1.03811	-1.0508	2.42289e-53	2.72348e-52
TMEM60	0.377958	-1.05087	4.62979e-40	2.79606e-39
PRELID1	3.19026	-1.05088	1.39856e-138	1.85478e-136
YTHDF2	0.534989	-1.05137	2.1658e-45	1.66744e-44
SLC9B2	0.363446	-1.05159	5.21195e-45	3.95161e-44
PKP4	0.313791	-1.05162	1.04847e-19	2.85939e-19
MAOA	0.248796	-1.05172	2.08137e-30	8.34222e-30
PEF1	0.4244	-1.05223	1.25002e-47	1.0701e-46
AL355338.1	0.324747	-1.05411	3.73316e-42	2.47548e-41
PACSIN3	0.341461	-1.05422	2.45649e-38	1.36707e-37
AKR1D1	0.0888742	-1.05437	5.54788e-13	1.21323e-12
GGNBP2	0.413477	-1.05541	2.47514e-44	1.82038e-43
LEFTY1	0.0741326	-1.05564	5.56552e-07	9.67596e-07
CCDC115	0.437695	-1.05667	9.20907e-44	6.59883e-43
ZBTB44	0.260894	-1.05689	3.10381e-32	1.34004e-31
POP7	0.581027	-1.05692	6.45677e-51	6.51021e-50
CIAO1	0.568299	-1.05701	2.54194e-54	2.98374e-53
TRAPPC2B	0.222636	-1.05714	2.56991e-30	1.02354e-29
GGCT	0.504279	-1.05733	3.69795e-40	2.24319e-39
PRR13	1.48833	-1.05754	3.30805e-99	1.94289e-97
ZNF428	0.639945	-1.05759	3.57668e-51	3.64653e-50
YIPF2	0.409759	-1.05769	1.55838e-46	1.25872e-45
MEST	0.564566	-1.0577	1.58825e-25	5.30544e-25
MLST8	0.443374	-1.05781	2.30622e-43	1.62145e-42
MIDN	0.263381	-1.05798	1.99465e-28	7.38617e-28
ADM	0.153332	-1.05867	5.76307e-08	1.04468e-07
RPF2	0.462567	-1.05868	5.61316e-45	4.24212e-44
FUCA1	0.280143	-1.05881	2.35689e-33	1.0651e-32
DCTD	0.604378	-1.05921	1.31314e-60	2.06844e-59
SNAP23	0.359663	-1.05962	1.85056e-39	1.08416e-38
RAB29	0.1915	-1.05989	9.37846e-26	3.15849e-25
HP1BP3	0.751225	-1.06043	1.47619e-52	1.60661e-51
TXNL4A	0.919089	-1.06051	2.14695e-64	4.05357e-63
CKS2	1.25146	-1.06064	7.83045e-34	3.59899e-33
ETV1	0.214127	-1.06103	1.26726e-19	3.44579e-19
HOXA-AS2	0.161842	-1.06182	4.68409e-22	1.38369e-21
ARMCX3	0.539344	-1.06275	8.68529e-47	7.09184e-46
PAQR9	0.468611	-1.06294	4.76197e-62	8.07326e-61
IPO9	0.200716	-1.06295	1.17169e-22	3.55047e-22
STK19	0.216406	-1.06315	8.28852e-29	3.12626e-28
PDIA4	1.91587	-1.06354	6.46284e-62	1.0834e-60
FDX2	0.331283	-1.06374	1.92033e-38	1.07414e-37
C11orf71	0.287234	-1.06393	3.47924e-42	2.31083e-41
HBG1	0.464699	-1.06398	2.20939e-19	5.96119e-19
SRSF1	0.567208	-1.06414	7.56087e-48	6.5614e-47
SMIM12	0.383069	-1.06417	2.61232e-51	2.68329e-50
TMEM41B	0.4301	-1.06466	7.89109e-50	7.51848e-49
SNX6	0.527873	-1.06541	4.15128e-46	3.29319e-45
EMG1	0.479587	-1.06562	4.10614e-48	3.59943e-47
NUDT22	0.386247	-1.06573	2.54143e-48	2.24457e-47
SLC35C2	0.423618	-1.06574	7.19609e-47	5.90813e-46
LUC7L3	1.17979	-1.06589	7.92486e-58	1.12155e-56
CRADD	0.204958	-1.06613	4.2386e-30	1.67436e-29
RBBP7	0.389562	-1.06636	1.09151e-34	5.2256e-34
PGRMC2	0.732824	-1.06642	1.24285e-62	2.18596e-61
SQOR	0.305511	-1.06643	4.0477e-40	2.45263e-39
PPIE	0.348958	-1.06719	2.58087e-39	1.50133e-38
SELENOS	1.0064	-1.06763	1.81926e-62	3.16499e-61
TPSB2	0.197556	-1.06787	6.19373e-08	1.12139e-07
LYST	0.210876	-1.0683	7.40484e-25	2.41948e-24
TMED5	0.61273	-1.06871	1.90951e-54	2.25751e-53
PCID2	0.335533	-1.06905	5.1023e-41	3.20869e-40
EIF4H	0.853321	-1.06929	2.9319e-56	3.81448e-55
ZMAT2	0.567999	-1.06951	4.37886e-49	4.00503e-48
FCGRT	4.22903	-1.06952	1.16026e-179	2.47798e-177
NCBP2-AS2	0.654169	-1.06978	4.37814e-60	6.74775e-59
C22orf39	0.390764	-1.06998	3.13028e-45	2.39541e-44
ATPAF1	0.370914	-1.07002	1.08802e-43	7.7625e-43
MTFR1L	0.307006	-1.07058	1.20685e-43	8.59533e-43
TGFBI	0.84388	-1.07083	2.10664e-32	9.16013e-32
CHPT1	0.738512	-1.07107	1.78066e-71	4.37712e-70
KPNA1	0.320579	-1.07133	1.63632e-30	6.58088e-30
URM1	0.632427	-1.07184	4.40957e-51	4.46799e-50
DDAH1	0.435572	-1.07186	1.18249e-50	1.17641e-49
GPBP1L1	0.351915	-1.07239	2.25785e-37	1.21064e-36
PFDN6	0.650684	-1.07306	3.39766e-52	3.62822e-51
TMED1	0.768296	-1.07325	1.07847e-58	1.57368e-57
HMOX2	0.371611	-1.07358	2.20348e-48	1.95133e-47
PRPF40A	0.845771	-1.07423	7.47905e-61	1.19527e-59
SHARPIN	0.466596	-1.07432	5.71206e-50	5.49327e-49
AGA	0.289777	-1.07442	1.88136e-35	9.27151e-35
CAMK2D	0.421636	-1.07459	2.27841e-42	1.52621e-41
GALT	0.610963	-1.07563	1.27804e-63	2.33526e-62
CELF1	0.60664	-1.07585	2.50844e-47	2.11653e-46
TGOLN2	1.387	-1.07606	6.72704e-86	2.67213e-84
DUSP10	0.132151	-1.07615	6.0899e-18	1.56189e-17
TIAL1	0.526298	-1.07658	1.38383e-49	1.30114e-48
CLTB	0.650211	-1.07671	7.76543e-57	1.03739e-55
PCCB	0.201245	-1.0771	1.49092e-27	5.3428e-27
FAM207A	0.634558	-1.07734	1.79471e-56	2.35172e-55
GAMT	4.68532	-1.07765	1.34196e-182	2.94247e-180
XRCC5	1.2958	-1.07796	1.83518e-57	2.5361e-56
SMARCB1	0.565346	-1.07798	8.72721e-46	6.82124e-45
ALAD	0.338243	-1.07802	1.08666e-41	7.03273e-41
HDAC2	0.483544	-1.07832	1.6534e-33	7.50487e-33
AGMAT	0.558545	-1.07905	9.94468e-56	1.25318e-54
HDLBP	1.74205	-1.07931	1.29363e-92	6.46618e-91
RAP1A	0.383541	-1.08001	1.69251e-42	1.13931e-41
FLYWCH2	0.297535	-1.08004	3.12307e-36	1.59154e-35
DPM2	0.598234	-1.08084	7.63627e-53	8.39428e-52
CRB3	0.258914	-1.08096	3.58892e-34	1.67148e-33
ANKRD46	0.287899	-1.0812	1.60448e-33	7.2909e-33
2022-03-06	0.547466	-1.0815	5.59932e-46	4.41e-45
SLC1A4	0.260707	-1.08245	6.57567e-34	3.03329e-33
PTTG1	0.647992	-1.0825	5.24538e-12	1.10946e-11
ERLEC1	1.04078	-1.08252	8.53874e-74	2.28697e-72
SLC25A38	0.349678	-1.08422	8.09256e-41	5.05248e-40
FHIT	0.419642	-1.0846	2.21064e-41	1.41565e-40
SP100	0.4652	-1.08473	2.98168e-41	1.89612e-40
MESD	1.01814	-1.08485	3.06594e-64	5.76881e-63
G3BP1	0.63551	-1.08504	6.12851e-52	6.44807e-51
HSF1	0.559149	-1.08542	8.07074e-50	7.6852e-49
C1orf21	0.0967177	-1.08565	7.17344e-12	1.50969e-11
PTOV1	0.641839	-1.08586	1.54702e-46	1.25016e-45
SNX10	0.316182	-1.08711	6.59366e-42	4.31487e-41
CORO1B	0.60726	-1.08776	1.00072e-46	8.15502e-46
MTHFD2L	0.421708	-1.08782	4.61028e-49	4.21434e-48
PRPF31	0.355974	-1.08785	2.7508e-40	1.67855e-39
MRPS18A	0.603975	-1.08806	1.35395e-69	3.11844e-68
2022-03-05	0.254193	-1.08839	3.75784e-35	1.83213e-34
APOM	16.6964	-1.08921	5.83882e-188	1.37171e-185
TAF10	0.576615	-1.08951	7.85265e-58	1.11229e-56
MAP3K8	0.25193	-1.08971	2.54427e-25	8.44238e-25
PCNA	0.261451	-1.08985	4.62622e-19	1.23504e-18
PGAP2	0.254366	-1.08988	1.85836e-39	1.08835e-38
PCSK6	0.358366	-1.08992	1.84317e-47	1.56565e-46
ARL2BP	0.27425	-1.09048	4.20165e-30	1.66017e-29
UCK2	0.218132	-1.09062	5.81577e-32	2.48417e-31
IVD	0.57046	-1.09175	1.28082e-58	1.86234e-57
ATG4B	0.439804	-1.09186	1.29202e-43	9.18999e-43
AMD1	0.613915	-1.09228	1.86732e-48	1.6653e-47
TXNDC15	0.37425	-1.09239	1.2714e-44	9.4436e-44
PUM1	0.486312	-1.09246	5.9161e-44	4.2765e-43
CHST13	0.910703	-1.0926	7.01097e-61	1.12155e-59
RING1	0.289744	-1.09278	1.68215e-32	7.35129e-32
ITGB1BP1	0.433805	-1.09326	2.75004e-50	2.69208e-49
HNRNPH2	0.267287	-1.0933	3.4114e-34	1.5906e-33
HSPBP1	0.29054	-1.09348	2.50977e-34	1.17755e-33
PLEKHA1	0.316261	-1.09358	1.69472e-49	1.58892e-48
CMSS1	0.544543	-1.09376	1.27722e-45	9.93091e-45
HMGA1	1.33543	-1.09386	5.37021e-37	2.82964e-36
WASF2	0.679882	-1.09392	1.59314e-47	1.35536e-46
PTPMT1	0.466862	-1.09401	8.36151e-58	1.18233e-56
GJB2	0.272479	-1.09416	1.55956e-37	8.41714e-37
SHISA5	0.869664	-1.09476	1.24903e-70	2.96396e-69
AIDA	0.255724	-1.09477	8.85902e-30	3.46131e-29
UBAP2L	0.328067	-1.09497	1.98261e-41	1.27161e-40
ANKRD10	0.374407	-1.09524	8.82404e-39	5.00729e-38
TRMT10C	0.490709	-1.0955	3.06383e-52	3.27598e-51
MAP3K2	0.386644	-1.09608	2.17901e-49	2.02795e-48
C11orf1	0.333101	-1.09618	1.51773e-44	1.12327e-43
GCH1	0.178815	-1.09684	5.21477e-26	1.7744e-25
PSMD9	0.430249	-1.09699	2.87612e-46	2.29601e-45
KDSR	0.307061	-1.0977	1.92226e-43	1.35555e-42
CRELD2	0.515653	-1.09894	1.38894e-43	9.85377e-43
C9orf78	0.463614	-1.09909	4.0553e-52	4.30974e-51
CALD1	3.36076	-1.10035	6.7265e-126	7.09085e-124
LYPD1	0.168498	-1.10052	1.00486e-06	1.72476e-06
NSFL1C	0.363437	-1.10115	2.78996e-43	1.95155e-42
MITD1	0.401414	-1.10125	2.20121e-40	1.34819e-39
ITIH4	0.148497	-1.10129	2.04804e-21	5.92541e-21
FAM174A	0.285151	-1.10161	5.0845e-38	2.79181e-37
MANBAL	0.441211	-1.10163	1.02975e-49	9.76033e-49
CDC37L1	0.265857	-1.10186	2.4662e-34	1.15777e-33
RABEPK	0.336953	-1.10188	1.44681e-46	1.17091e-45
PSMG3	0.422509	-1.10202	5.67872e-46	4.47039e-45
NDUFAF6	0.228181	-1.10204	5.8176e-38	3.18583e-37
STUB1	0.937567	-1.10212	1.89325e-81	6.63847e-80
CASP3	0.27003	-1.10269	7.01713e-26	2.37295e-25
PIGT	0.356445	-1.10279	5.1825e-39	2.97163e-38
PEX13	0.336083	-1.10374	9.67097e-48	8.33975e-47
FUS	1.22768	-1.10412	1.86846e-51	1.93129e-50
LRRC41	0.308516	-1.10418	4.71261e-38	2.59367e-37
PSMG4	0.38304	-1.10462	4.481e-44	3.26062e-43
EBPL	1.41445	-1.10549	6.34268e-101	3.95096e-99
TPP1	0.611501	-1.1058	1.25516e-56	1.6566e-55
H2AFY	0.823827	-1.10602	6.39643e-49	5.80515e-48
ZNF277	0.240161	-1.10644	1.67731e-36	8.6252e-36
POU6F2-AS1	0.193609	-1.107	1.42718e-29	5.53015e-29
PRPF38A	0.403482	-1.10707	6.25754e-47	5.16333e-46
SPRY1	0.516834	-1.10761	1.44094e-30	5.81932e-30
PSAP	2.94574	-1.10784	1.23684e-107	9.28762e-106
ATP5MC1	3.53284	-1.10856	4.83382e-130	5.44467e-128
2022-09-06	0.333701	-1.10864	3.97513e-39	2.29372e-38
CSRP1	0.318871	-1.10874	2.44747e-30	9.77144e-30
CSNK1A1	0.756828	-1.1094	8.04471e-57	1.07383e-55
POLE4	1.07263	-1.10956	1.0019e-75	2.87543e-74
BAIAP2L1	0.298631	-1.10979	1.54183e-45	1.19376e-44
RAB10	0.695862	-1.11001	2.99252e-57	4.06375e-56
PRMT1	0.814428	-1.11105	7.19872e-50	6.88673e-49
PPHLN1	0.313771	-1.11108	1.38139e-38	7.78242e-38
ATP6V1D	0.2831	-1.11125	3.74329e-38	2.06502e-37
ETNK1	0.437584	-1.1113	9.7953e-48	8.44255e-47
DUSP11	0.21847	-1.11135	1.0065e-28	3.78329e-28
PBDC1	0.438992	-1.11161	1.57812e-43	1.1167e-42
ZNF581	0.507496	-1.1127	1.30698e-48	1.17321e-47
TIA1	0.487057	-1.11274	8.14987e-42	5.3058e-41
CHMP4B	0.437277	-1.11295	9.59565e-49	8.67512e-48
EFNA4	0.167453	-1.11316	4.10572e-18	1.05994e-17
DLST	0.273421	-1.11354	7.63451e-47	6.25246e-46
FAXDC2	0.306344	-1.11367	7.36702e-37	3.85953e-36
AC244090.1	0.19907	-1.11391	2.32035e-28	8.56141e-28
C1R	0.499575	-1.1144	3.54193e-23	1.09179e-22
ACAA1	1.3666	-1.11461	2.341e-103	1.61078e-101
COQ10A	0.136086	-1.11478	1.1356e-22	3.44302e-22
VTI1B	0.630534	-1.1157	8.45062e-63	1.49753e-61
ZC3H15	1.67606	-1.11583	1.82251e-93	9.25035e-92
ATG12	0.44403	-1.11687	4.09668e-49	3.75111e-48
MEX3A	0.213326	-1.11698	2.90072e-33	1.30441e-32
SNW1	0.462156	-1.11701	1.09471e-38	6.19921e-38
DDIT3	0.495503	-1.11703	3.77731e-35	1.84053e-34
DNAJB11	0.421547	-1.11708	1.32378e-43	9.40775e-43
GPER1	0.211395	-1.11832	1.2263e-32	5.38637e-32
SERPINA10	0.304882	-1.1186	9.40273e-42	6.09972e-41
UBE2W	0.251532	-1.11878	2.50705e-34	1.17661e-33
WDR1	0.644319	-1.11879	1.76946e-49	1.65711e-48
OSBPL9	0.307157	-1.1188	8.22237e-45	6.17429e-44
NELFCD	0.341558	-1.11917	6.43859e-39	3.67265e-38
TMEM42	0.291934	-1.12017	1.1095e-44	8.27471e-44
TCTA	0.380358	-1.12053	2.22641e-45	1.7117e-44
EPN1	0.653454	-1.12068	5.11545e-69	1.14143e-67
HNRNPA1P48	0.271088	-1.12133	2.46093e-27	8.75027e-27
RBBP4	0.602358	-1.12135	6.44727e-48	5.60684e-47
PRPF38B	0.687239	-1.12178	2.12003e-51	2.18308e-50
CCDC25	0.548713	-1.1218	4.16253e-48	3.64499e-47
C2orf72	0.563777	-1.1219	1.36319e-64	2.59764e-63
SNF8	0.953653	-1.12219	1.64741e-71	4.06781e-70
MAIP1	0.393394	-1.12222	1.86896e-46	1.50588e-45
GORASP2	0.503341	-1.12224	1.06888e-46	8.68469e-46
PABPN1	0.708999	-1.12248	2.68147e-59	4.01245e-58
UBE2R2	0.514553	-1.12308	3.02899e-54	3.54532e-53
MAGT1	0.319008	-1.12359	5.17538e-44	3.7526e-43
RTKN	0.564761	-1.12359	3.19395e-54	3.73043e-53
ADAM10	0.318141	-1.12368	2.47972e-41	1.58365e-40
ARMCX6	0.328331	-1.12412	2.78421e-31	1.15798e-30
HEBP2	0.819865	-1.12428	1.13126e-71	2.80597e-70
TMEM223	0.583702	-1.12457	5.96439e-61	9.58791e-60
C7orf50	0.631723	-1.12478	5.676e-62	9.56371e-61
TRPT1	0.35789	-1.12506	1.25832e-47	1.07664e-46
NFE2L2	1.04376	-1.12608	2.25102e-69	5.11299e-68
MSRB2	1.14398	-1.12628	1.11962e-93	5.73587e-92
IFRD1	0.294203	-1.12631	9.08853e-22	2.66276e-21
STAU1	1.39913	-1.12669	1.4187e-103	9.80273e-102
VPS35	0.44362	-1.12728	2.24083e-44	1.65249e-43
ZMPSTE24	0.264671	-1.12746	3.61018e-33	1.61506e-32
APIP	0.488858	-1.12768	3.85839e-50	3.74344e-49
AHR	0.293449	-1.12772	2.65866e-33	1.19785e-32
FBXW2	0.235753	-1.12772	6.88264e-36	3.45709e-35
ZNF22	0.423581	-1.12813	8.37378e-41	5.22408e-40
KIF5B	0.466894	-1.12867	1.07604e-41	6.96673e-41
GTF2E2	0.374172	-1.12887	5.56222e-48	4.85771e-47
HARS	0.304985	-1.12888	3.51116e-39	2.03242e-38
PSMD1	0.567896	-1.12923	3.42738e-52	3.65758e-51
PHKG1	0.160091	-1.12967	1.39758e-10	2.80866e-10
YY1	0.874429	-1.12973	3.67552e-70	8.598e-69
ROGDI	0.35211	-1.12996	4.03818e-51	4.10179e-50
SMIM10L1	0.832107	-1.1301	2.33954e-80	7.9164e-79
ARMC10	0.500611	-1.13026	2.13244e-64	4.0308e-63
SF3B1	1.01331	-1.1305	7.33114e-60	1.12149e-58
CERS4	0.631295	-1.13095	1.90106e-61	3.11383e-60
ITPR2	1.09751	-1.13126	3.96327e-77	1.19969e-75
PYM1	0.499483	-1.13131	8.02994e-61	1.27834e-59
SHMT1	0.208808	-1.13149	8.19962e-32	3.47802e-31
AKIRIN1	0.359261	-1.13185	2.07342e-40	1.27087e-39
GOPC	0.36064	-1.13212	3.63752e-41	2.3025e-40
GRSF1	0.436833	-1.13297	5.93812e-47	4.90962e-46
WASHC1	0.343715	-1.13323	5.55167e-37	2.92338e-36
RETSAT	0.319327	-1.13334	1.65613e-49	1.5554e-48
GINM1	0.378451	-1.1334	9.60465e-48	8.28691e-47
CAP1	0.647216	-1.13389	3.70945e-57	5.01661e-56
YBX1	9.78387	-1.13393	1.42407e-144	2.07246e-142
SSUH2	0.605491	-1.13453	2.78426e-60	4.32771e-59
GPX7	0.522665	-1.13462	1.13945e-48	1.02563e-47
PUM2	0.420569	-1.13469	6.2698e-50	6.01909e-49
TXNIP	0.497022	-1.13522	1.51103e-25	5.05059e-25
EPHX2	0.564134	-1.13527	3.14254e-58	4.50952e-57
ANKRD65	0.29706	-1.13541	1.83825e-32	8.02281e-32
TMEM33	0.426599	-1.13573	2.59142e-49	2.39685e-48
DDAH2	0.94688	-1.13651	2.77723e-57	3.78076e-56
TOX4	0.42447	-1.13659	2.94968e-47	2.47361e-46
MAT2B	0.245494	-1.13682	5.21948e-32	2.23527e-31
CXCL2	0.281939	-1.13707	2.44559e-09	4.6792e-09
STARD4	0.333408	-1.13716	2.08704e-53	2.35562e-52
DUSP22	0.223388	-1.13731	8.73661e-36	4.36433e-35
TMEM9B	0.39274	-1.13762	3.00557e-51	3.07571e-50
BLVRB	2.05134	-1.13863	2.48711e-77	7.60234e-76
SLC9A3R2	1.34296	-1.13866	6.32649e-108	4.77243e-106
SERPINH1	0.533767	-1.1391	2.84599e-27	1.00889e-26
LPP	0.64155	-1.13927	1.56567e-56	2.06145e-55
KLF2	0.249864	-1.13937	1.18243e-18	3.11071e-18
RAF1	0.278405	-1.14007	3.58073e-42	2.37536e-41
PAWR	0.239421	-1.14021	2.72353e-31	1.13374e-30
TMEM140	0.227941	-1.14073	3.61673e-36	1.83628e-35
BCKDK	0.347303	-1.14073	6.87207e-53	7.55928e-52
IRF2	0.303886	-1.14073	1.08761e-36	5.63688e-36
PHACTR2	0.274042	-1.14074	3.58737e-36	1.82306e-35
CA12	0.135558	-1.14083	2.94794e-15	6.93347e-15
MAFB	0.217567	-1.14119	8.23848e-13	1.79114e-12
THUMPD3-AS1	0.866557	-1.1414	6.57302e-61	1.05354e-59
TSPAN7	0.178131	-1.14168	1.26032e-26	4.36613e-26
OTUD7B	0.16403	-1.1417	2.48744e-22	7.46187e-22
HHLA3	0.253907	-1.14202	1.03297e-39	6.12152e-39
CLYBL	0.163644	-1.14295	1.45626e-28	5.42304e-28
NR3C1	0.308384	-1.14324	3.01782e-42	2.01086e-41
ADSL	0.24237	-1.14324	7.69466e-33	3.40432e-32
TRIQK	0.241951	-1.14337	1.60552e-35	7.93354e-35
KEAP1	0.318585	-1.14455	1.28346e-42	8.69655e-42
TMEM38B	0.21648	-1.14522	2.01023e-27	7.171e-27
CENPN	0.1872	-1.14526	2.96298e-15	6.96786e-15
ARF3	0.327001	-1.14631	5.88381e-41	3.69028e-40
UGT2B15	0.14491	-1.14634	1.23951e-05	2.01999e-05
YY1AP1	0.171035	-1.14699	2.38264e-27	8.47924e-27
AC026979.2	0.183748	-1.14717	1.26096e-25	4.22592e-25
SLC5A6	0.320393	-1.14755	1.08253e-43	7.72665e-43
DDI2	0.268502	-1.1477	2.63064e-43	1.84246e-42
RHBDD2	0.707719	-1.14771	2.66722e-73	7.09749e-72
MLX	0.487046	-1.14782	7.1231e-67	1.47717e-65
SLC43A1	0.367598	-1.1482	6.53147e-62	1.09379e-60
PPP1R1A	0.127574	-1.14848	2.08453e-18	5.43266e-18
MAP3K11	0.496132	-1.1491	2.66284e-50	2.61124e-49
TBPL1	0.232396	-1.14931	7.89008e-31	3.22687e-30
ACAA2	1.10404	-1.14937	3.12209e-71	7.60634e-70
MASP1	0.251356	-1.14943	1.11972e-40	6.94339e-40
OSER1	0.233534	-1.14965	2.26743e-37	1.21538e-36
SNAP47	0.197574	-1.14972	1.40983e-28	5.25729e-28
CLTC	0.702651	-1.15009	5.59344e-70	1.30289e-68
ASH1L	0.431365	-1.15025	2.53837e-38	1.41121e-37
ZNF32	0.2665	-1.15025	8.28592e-42	5.39011e-41
SELENOM	0.402637	-1.15064	1.22178e-19	3.32488e-19
ATF1	0.259947	-1.15082	8.28942e-36	4.14849e-35
C1orf123	0.503514	-1.15154	1.58416e-58	2.29731e-57
PAFAH1B2	0.31205	-1.15186	4.91198e-40	2.96323e-39
MAFF	0.262979	-1.15268	1.26647e-24	4.09417e-24
OGA	0.289271	-1.15288	1.25376e-38	7.08282e-38
PITHD1	0.324103	-1.1529	1.38843e-35	6.87527e-35
PLXNB1	0.341681	-1.15433	2.68019e-51	2.74957e-50
VCP	0.783721	-1.15469	7.16517e-55	8.61969e-54
EXOSC5	0.337999	-1.15475	6.19083e-48	5.40097e-47
CHCHD3	0.397728	-1.15553	1.41022e-47	1.20223e-46
PHIP	0.411034	-1.15557	6.82903e-37	3.58225e-36
CTSB	2.34487	-1.1558	7.79243e-130	8.71745e-128
SRSF4	0.501034	-1.15593	6.10424e-45	4.6069e-44
NSRP1	0.650607	-1.15594	2.6392e-45	2.02339e-44
CDIP1	0.237558	-1.15621	2.45318e-36	1.25521e-35
MAZ	0.511587	-1.15635	2.94717e-47	2.47277e-46
SND1	0.448417	-1.15664	1.41295e-55	1.76564e-54
FOXA2	0.23441	-1.15667	1.62062e-30	6.52253e-30
MIA3	0.523381	-1.15688	5.07845e-55	6.15893e-54
RNF11	0.254141	-1.15706	3.93339e-35	1.91318e-34
COX11	0.386064	-1.15719	2.82543e-51	2.89496e-50
MPDU1	0.682214	-1.15725	1.71086e-61	2.81915e-60
RAD23B	0.563829	-1.15732	1.36555e-57	1.90148e-56
ZDHHC3	0.377008	-1.15745	6.21983e-48	5.42339e-47
PIR	0.18403	-1.1578	1.82723e-26	6.29031e-26
FAM120A	0.456371	-1.15814	9.37699e-54	1.0746e-52
UCHL5	0.180976	-1.1582	2.21915e-26	7.62195e-26
ATP6V1C1	0.248217	-1.15839	2.56657e-30	1.02246e-29
DENR	0.525868	-1.1588	1.89053e-54	2.23828e-53
RARS	0.316754	-1.15921	1.56385e-39	9.19138e-39
PBXIP1	0.253666	-1.15963	1.47728e-30	5.96024e-30
DYRK4	0.287825	-1.16008	8.47473e-45	6.36088e-44
GTF3A	1.81828	-1.16049	1.19205e-112	9.70458e-111
RNF103	0.206173	-1.16118	3.3718e-34	1.57258e-33
TTC1	0.460273	-1.16171	1.09881e-51	1.14512e-50
SMIM30	0.972781	-1.16241	2.1223e-80	7.19614e-79
KLF3	0.590993	-1.16332	2.41523e-52	2.59259e-51
UFL1	0.371044	-1.16337	2.08875e-51	2.15223e-50
SERTAD1	0.224288	-1.16364	2.49646e-18	6.48976e-18
KRR1	0.275208	-1.16375	8.29997e-42	5.39711e-41
ZNF24	0.261176	-1.16402	4.49736e-41	2.83259e-40
ZKSCAN1	0.658114	-1.1645	8.4473e-51	8.44987e-50
GMNN	0.352382	-1.16465	4.72409e-31	1.94852e-30
CTDSP1	0.6601	-1.16487	5.8807e-66	1.18806e-64
PRCP	0.424292	-1.16488	1.85637e-53	2.10248e-52
VAMP3	0.390637	-1.16527	1.66181e-48	1.48524e-47
STX8	0.31938	-1.16603	3.08509e-49	2.84067e-48
SNRNP70	0.914616	-1.16679	4.34392e-60	6.70129e-59
FMR1	0.242031	-1.16687	9.78583e-41	6.08653e-40
JMJD1C	0.477395	-1.16699	3.11295e-52	3.32635e-51
SH3GLB1	0.628349	-1.16724	3.78092e-62	6.46333e-61
MLXIPL	1.07713	-1.16725	1.22408e-75	3.49478e-74
OXLD1	0.47845	-1.16835	1.69378e-56	2.22478e-55
RBMX2	0.276045	-1.16869	4.86867e-42	3.21032e-41
PDK2	0.238766	-1.16919	2.06467e-32	8.98714e-32
BBX	0.373929	-1.16922	8.44233e-40	5.02476e-39
TCEA1	1.21939	-1.16963	3.96856e-77	1.19969e-75
SPOP	0.361048	-1.16965	1.98153e-45	1.52843e-44
AHNAK	0.471861	-1.17005	5.65855e-50	5.44499e-49
UBAC2	0.399677	-1.17048	3.64592e-53	4.06214e-52
RBBP6	0.40287	-1.17062	4.9703e-46	3.93154e-45
ARL4A	0.343237	-1.17087	6.67663e-23	2.04008e-22
TSPAN12	0.125357	-1.17089	2.87354e-13	6.34215e-13
PTBP1	0.640821	-1.17119	2.56381e-53	2.87795e-52
TAB3	0.210875	-1.17123	5.27868e-31	2.17346e-30
EIF2AK1	0.530484	-1.17157	5.63807e-59	8.33796e-58
USP14	0.346594	-1.17211	7.77815e-44	5.59544e-43
ACSS3	0.581334	-1.17285	1.34401e-67	2.8556e-66
UCHL3	0.558105	-1.17335	9.30028e-56	1.17739e-54
SPR	0.348591	-1.17347	3.99084e-55	4.85424e-54
TCAF1	0.499189	-1.17361	1.3015e-52	1.42119e-51
COMMD5	0.263637	-1.17382	8.48608e-45	6.3665e-44
MRRF	0.277923	-1.17383	1.21843e-42	8.2661e-42
AGXT2	0.149501	-1.17401	3.47354e-27	1.22738e-26
FOXN2	0.289802	-1.17421	3.9713e-45	3.02913e-44
PPP1R10	0.40941	-1.17477	2.38718e-45	1.83359e-44
NR2F1	0.303716	-1.17496	1.67501e-25	5.58847e-25
LASP1	0.365514	-1.17515	3.0277e-49	2.78939e-48
MVB12A	0.356684	-1.17557	1.40633e-42	9.48609e-42
UPF2	0.536489	-1.17571	9.79852e-49	8.84394e-48
DUSP14	0.203422	-1.17604	4.30111e-27	1.5159e-26
NT5DC1	0.275077	-1.17611	5.4057e-41	3.39689e-40
AC007952.4	0.263183	-1.17627	5.73053e-23	1.75425e-22
SLC35A1	0.154572	-1.17677	1.22267e-24	3.95961e-24
TEN1	0.446461	-1.17693	3.33528e-64	6.26842e-63
SLC39A14	0.944539	-1.17697	1.79353e-86	7.28261e-85
FZD5	0.226975	-1.17781	2.11293e-32	9.18509e-32
UGP2	1.01944	-1.17798	5.21284e-60	8.0267e-59
NDN	0.554459	-1.17816	4.65576e-51	4.71163e-50
EEF1G	0.229828	-1.17816	6.75515e-30	2.64875e-29
RRM2B	0.156975	-1.17843	5.6178e-24	1.77834e-23
INTS11	0.417722	-1.17845	6.12646e-47	5.06025e-46
SLC29A1	0.193404	-1.1792	1.09756e-28	4.1143e-28
MORN2	0.232719	-1.17932	3.45265e-31	1.43128e-30
TMEM248	0.396654	-1.17934	1.37582e-54	1.63833e-53
SF3A2	0.39346	-1.18055	4.12286e-41	2.60171e-40
CHIC2	0.247702	-1.1814	1.2979e-43	9.22785e-43
PHAX	0.333748	-1.18195	2.02262e-44	1.49291e-43
DDX1	0.859795	-1.18412	4.64161e-75	1.29815e-73
SMUG1	0.449078	-1.18482	2.47338e-66	5.05277e-65
RNPS1	0.772715	-1.18509	1.6704e-63	3.04206e-62
TACO1	0.38789	-1.18528	6.68382e-61	1.07026e-59
FAM104B	0.334008	-1.1854	1.64934e-51	1.70802e-50
LMBRD1	0.289335	-1.18564	2.37932e-42	1.59186e-41
CEBPZOS	0.568646	-1.18585	3.78352e-55	4.61231e-54
CRK	0.389483	-1.1859	7.25143e-47	5.94762e-46
MIR4458HG	0.425425	-1.18609	7.72803e-25	2.52208e-24
CLUH	0.3644	-1.18614	1.81233e-49	1.69629e-48
OGT	0.286897	-1.18661	3.68472e-39	2.13138e-38
WDR74	0.406881	-1.18697	1.66134e-52	1.80335e-51
SRRM2	1.65151	-1.18709	2.1783e-98	1.24816e-96
PPM1B	0.258787	-1.18814	2.41034e-38	1.3423e-37
CPEB4	0.410827	-1.18849	1.86481e-55	2.31562e-54
RB1CC1	0.452497	-1.18905	5.024e-49	4.58489e-48
STX5	0.33686	-1.18919	7.69697e-51	7.7228e-50
TIMM8A	0.360389	-1.19071	1.11161e-54	1.32948e-53
CRAT	0.342761	-1.19092	5.31917e-53	5.87467e-52
TSPYL1	0.357355	-1.19096	2.23786e-43	1.57541e-42
DHX15	0.363042	-1.19116	1.99578e-40	1.22556e-39
VPS26A	0.366641	-1.19121	1.62999e-39	9.56301e-39
LINC01806	0.116024	-1.19181	1.10874e-17	2.81986e-17
MRPS28	0.511687	-1.19186	1.06021e-59	1.61139e-58
PLVAP	0.186129	-1.19196	7.03628e-18	1.8018e-17
TM2D3	0.36338	-1.19197	2.71178e-54	3.17857e-53
GAS2	0.308685	-1.19221	5.54716e-49	5.05671e-48
LAMTOR3	0.246226	-1.19258	6.7307e-40	4.02496e-39
GSKIP	0.175292	-1.19262	3.70271e-28	1.35645e-27
DDA1	0.432476	-1.19284	1.32873e-55	1.66293e-54
AC020915.3	0.202342	-1.19308	9.31e-31	3.78968e-30
MAPRE1	0.246444	-1.19338	1.28565e-39	7.58342e-39
NIFK	0.881946	-1.19375	1.52532e-69	3.50825e-68
ORAI3	1.0198	-1.1941	3.09312e-125	3.21939e-123
TMEM177	0.350053	-1.19459	2.74741e-55	3.37424e-54
AZI2	0.327243	-1.19537	9.79185e-47	7.98349e-46
SULT1E1	0.356979	-1.19573	3.86877e-37	2.05497e-36
TKT	1.95301	-1.19593	3.48269e-112	2.80749e-110
GPI	0.53856	-1.196	3.40052e-60	5.26568e-59
SRRM1	1.00489	-1.19606	9.99852e-82	3.56672e-80
IGF2BP2	0.97167	-1.19661	9.51189e-77	2.83889e-75
MRPL53	0.230655	-1.19686	1.0646e-39	6.30438e-39
IP6K2	0.621537	-1.19695	1.43163e-60	2.25293e-59
RAB9A	0.242674	-1.19731	4.69422e-36	2.37163e-35
DNAJC7	0.571562	-1.19752	1.09679e-61	1.82373e-60
EXOSC1	0.33076	-1.19785	2.58847e-49	2.39546e-48
SIKE1	0.367009	-1.19805	2.3852e-53	2.68294e-52
RNF170	0.212613	-1.19822	9.35061e-34	4.28331e-33
TPT1	67.7915	-1.19849	7.18039e-308	5.13398e-305
WAC	0.39623	-1.19891	1.6464e-48	1.47227e-47
COMMD9	0.327018	-1.19902	1.10245e-44	8.23335e-44
ACP6	0.171757	-1.19905	1.4452e-25	4.83253e-25
SDHAF1	0.398438	-1.19949	2.4076e-58	3.46698e-57
UBE2D1	0.301465	-1.19966	4.32488e-42	2.86093e-41
TNIP1	0.491687	-1.19997	1.75787e-58	2.54249e-57
SHMT2	0.902226	-1.19999	2.84404e-82	1.03934e-80
RND2	0.135684	-1.20006	1.59546e-18	4.18191e-18
RNMT	0.496316	-1.20006	1.71182e-54	2.03109e-53
STEAP2	0.340185	-1.20019	3.6083e-49	3.3113e-48
C2orf68	0.26137	-1.20124	4.10196e-41	2.59051e-40
SEC23A	0.454844	-1.20174	1.96602e-49	1.837e-48
SLC2A8	0.352518	-1.20231	6.77869e-44	4.89357e-43
RAB3C	0.0644903	-1.20254	1.00751e-12	2.18265e-12
SF3B2	0.795489	-1.20273	1.0262e-65	2.05552e-64
ANKH	0.250002	-1.20284	1.03438e-34	4.95495e-34
ARRB2	0.244645	-1.20404	3.53676e-40	2.14699e-39
PKIG	0.345936	-1.20468	8.20098e-57	1.0938e-55
CNTLN	0.345345	-1.20553	2.54334e-57	3.47097e-56
GCGR	0.381775	-1.20603	7.76024e-63	1.37965e-61
C1orf122	0.626993	-1.20656	1.17449e-64	2.25111e-63
RAB5B	0.307919	-1.20657	2.80615e-48	2.47437e-47
QKI	0.30292	-1.20682	3.04366e-48	2.67949e-47
ATPAF2	0.238272	-1.20789	1.66452e-42	1.12093e-41
MED19	0.252428	-1.20834	5.05304e-40	3.0472e-39
ETNK2	0.221804	-1.20884	5.97106e-33	2.65174e-32
THRAP3	0.658464	-1.20912	1.80696e-61	2.97154e-60
LUC7L2	0.332623	-1.2094	4.62271e-38	2.54531e-37
PPP1R3C	0.193804	-1.20955	7.77174e-24	2.4498e-23
NUCB2	0.423594	-1.20981	9.27228e-45	6.94681e-44
DAAM1	0.429592	-1.21009	2.50443e-49	2.3203e-48
POLR2J3-1	0.267957	-1.21052	3.47791e-30	1.37851e-29
LARP7	0.499501	-1.21088	3.70801e-49	3.39901e-48
GCFC2	0.396191	-1.21109	9.40132e-60	1.43153e-58
SURF4	1.02694	-1.21125	3.17729e-91	1.50578e-89
RRNAD1	0.151281	-1.21151	8.32086e-27	2.90708e-26
ATAD1	0.259354	-1.2117	2.26287e-39	1.32007e-38
JPX	0.498454	-1.21177	5.25536e-62	8.88225e-61
PSMB8	0.548379	-1.21198	8.26043e-50	7.86128e-49
CREM	0.347287	-1.21231	4.13241e-49	3.78172e-48
STX10	0.442026	-1.2127	2.31139e-56	3.01912e-55
UBE2K	0.637493	-1.21295	1.88267e-69	4.31807e-68
PSPH	0.356472	-1.21297	5.18651e-44	3.75902e-43
BST1	0.229986	-1.21329	1.32231e-38	7.46237e-38
PMAIP1	0.218003	-1.21335	5.59049e-21	1.59444e-20
ACTR1B	0.370016	-1.21341	2.40572e-45	1.84697e-44
PPOX	0.151396	-1.21356	1.59688e-18	4.18498e-18
OPTN	0.474363	-1.21414	5.0156e-48	4.38965e-47
AC023043.1	0.163471	-1.21437	1.12853e-29	4.38843e-29
SRD5A3	0.267803	-1.21439	3.5863e-43	2.49268e-42
C5orf24	0.766859	-1.21442	1.35599e-72	3.51168e-71
TCF25	0.916919	-1.21468	1.52759e-80	5.22272e-79
RHOU	0.175995	-1.21483	1.7543e-24	5.64568e-24
ZC3H8	0.3947	-1.21501	3.88702e-52	4.13735e-51
UBE2E1	0.270921	-1.21509	5.50478e-42	3.62249e-41
TARBP1	0.162036	-1.21549	2.96719e-23	9.17553e-23
TRIB1	0.221823	-1.21619	5.08357e-31	2.09522e-30
ATG3	0.435388	-1.21636	2.16292e-57	2.97401e-56
ZDHHC20	0.281277	-1.217	2.63645e-36	1.34689e-35
CCPG1	0.256668	-1.21719	3.81764e-39	2.20594e-38
SKA2	0.399306	-1.21722	2.35847e-34	1.10973e-33
THNSL2	0.294934	-1.21724	5.53883e-50	5.33291e-49
PEA15	0.232962	-1.21735	5.96264e-31	2.45201e-30
NR4A2	0.234158	-1.21737	8.73433e-22	2.5599e-21
CRLS1	0.817395	-1.21741	2.93276e-82	1.06938e-80
FARSB	0.272082	-1.2175	4.11419e-40	2.49109e-39
TPM1	1.0349	-1.21757	1.47102e-62	2.57624e-61
WDR13	0.407422	-1.21798	8.49384e-51	8.49126e-50
XRN2	0.631014	-1.21816	2.96866e-66	6.04953e-65
ATRN	0.178298	-1.21833	5.25452e-32	2.24911e-31
ARF6	0.5823	-1.21837	4.33059e-58	6.18199e-57
ISG20L2	0.168778	-1.21856	8.79683e-30	3.43783e-29
AC008915.2	0.242632	-1.21857	6.95143e-47	5.71581e-46
HIST1H1C	3.43555	-1.21877	9.25866e-102	5.9476e-100
PAQR9-AS1	0.280835	-1.21879	6.06267e-47	5.01008e-46
CFAP298	0.294317	-1.21886	7.42405e-39	4.22013e-38
ANKRA2	0.220819	-1.21913	5.6892e-36	2.86376e-35
CSNK1E	0.251716	-1.21932	1.72625e-25	5.75708e-25
TF	10.7283	-1.21977	9.0316e-164	1.65027e-161
TMEM45A	0.310895	-1.21996	8.05959e-37	4.20896e-36
MAL2	0.388313	-1.22066	1.19544e-65	2.38292e-64
DNAJC21	0.324446	-1.22073	8.93266e-55	1.07146e-53
RWDD4	0.26396	-1.2209	5.38364e-38	2.95211e-37
DCTPP1	0.443462	-1.22106	5.26246e-54	6.09875e-53
ST20	0.221478	-1.22167	7.27969e-39	4.13951e-38
SUMF1	0.23684	-1.22213	8.58584e-34	3.93737e-33
FBXL5	0.279645	-1.22238	1.66604e-50	1.6475e-49
FOXA3	0.423184	-1.22259	1.13027e-62	1.99221e-61
TADA3	0.525371	-1.22317	4.75551e-57	6.40495e-56
BTG3	0.254703	-1.22334	5.60673e-26	1.90502e-25
GOLGA8B	0.259617	-1.22357	4.31081e-29	1.63986e-28
KBTBD3	0.155185	-1.22363	4.16491e-30	1.64644e-29
THRB	0.185628	-1.22381	1.22544e-29	4.75853e-29
ATP6V1H	0.245187	-1.22398	8.39072e-31	3.42735e-30
MOB2	0.18103	-1.22418	2.40379e-30	9.60408e-30
PLIN2	2.01429	-1.22429	9.21749e-77	2.75603e-75
RABAC1	1.24629	-1.22527	7.87265e-79	2.52863e-77
UCKL1	0.195677	-1.22545	1.73628e-29	6.69634e-29
DGAT2	0.378563	-1.22553	9.8489e-61	1.55886e-59
CAPN2	0.176133	-1.22567	2.2586e-24	7.24311e-24
TPMT	0.20837	-1.22574	1.24212e-31	5.23091e-31
GNPTG	0.325128	-1.22609	3.11982e-56	4.04617e-55
ZNF518A	0.418793	-1.22664	1.09118e-55	1.37085e-54
BSDC1	0.337098	-1.22668	4.93606e-37	2.60589e-36
ILVBL	0.495858	-1.2271	2.5611e-56	3.33999e-55
IGSF8	0.325791	-1.22724	3.87506e-44	2.82722e-43
SP3	0.316412	-1.22737	1.30204e-41	8.41007e-41
EMC10	0.849637	-1.22757	3.10179e-77	9.44611e-76
SLC25A37	0.855982	-1.22763	3.79525e-39	2.19377e-38
CLPTM1	0.458265	-1.22771	1.25988e-70	2.98542e-69
CTSH	0.614655	-1.22833	2.4875e-67	5.25795e-66
NUDT8	0.281497	-1.22891	1.40246e-47	1.19623e-46
ATF2	0.360657	-1.23004	2.06466e-46	1.6595e-45
ARG2	0.272581	-1.23039	1.36907e-22	4.14171e-22
ASXL1	0.363086	-1.23046	9.32066e-50	8.85375e-49
SKIV2L	0.215622	-1.23092	2.2834e-29	8.77348e-29
C6orf203	0.256959	-1.23097	3.29494e-41	2.09129e-40
STAP2	0.296503	-1.231	6.73608e-46	5.2775e-45
IK	0.572963	-1.23116	2.48484e-57	3.39678e-56
ERGIC1	0.375456	-1.23134	3.16139e-65	6.20395e-64
RALA	0.365649	-1.23135	2.22544e-55	2.74961e-54
CHTF8	0.28395	-1.23274	3.47886e-41	2.20462e-40
NSMCE2	0.212249	-1.23281	1.27683e-36	6.59675e-36
TSSC4	0.433425	-1.23287	9.11269e-59	1.33563e-57
CTDSP2	0.318638	-1.23344	2.53556e-47	2.13723e-46
STIP1	0.380894	-1.23371	3.05454e-43	2.13118e-42
ZC3H14	0.224488	-1.23372	2.25588e-36	1.15678e-35
SVBP	0.441224	-1.23441	4.25176e-51	4.3134e-50
NFKBIZ	0.305413	-1.23474	7.67203e-32	3.26096e-31
DNAJC1	0.353629	-1.23535	1.44161e-61	2.38503e-60
PHF20	0.299182	-1.23551	5.7303e-41	3.59675e-40
KISS1	0.147555	-1.23569	1.50894e-22	4.56149e-22
ELP6	0.278872	-1.2359	5.13399e-42	3.38391e-41
NUDT14	0.144085	-1.23622	3.1956e-21	9.19378e-21
RAB3GAP2	0.181109	-1.23632	2.34792e-30	9.38541e-30
PGP	0.446205	-1.23643	5.69856e-38	3.12168e-37
VSIG10	0.215398	-1.23676	1.6279e-36	8.38162e-36
ERO1B	0.188784	-1.23701	2.44173e-25	8.10541e-25
IRF3	0.329803	-1.2371	1.21487e-49	1.1449e-48
CNOT9	0.333809	-1.23723	5.93139e-43	4.0898e-42
ZNF511	0.503697	-1.23739	5.30217e-65	1.02581e-63
MALAT1	165.019	-1.23742	4.51146e-81	1.56521e-79
TTC32	0.208484	-1.23763	1.55049e-27	5.55266e-27
SCO1	0.293695	-1.23821	1.39244e-48	1.24857e-47
OGFR	0.356175	-1.23827	9.99623e-49	9.01744e-48
FOPNL	0.24341	-1.23896	3.847e-34	1.79116e-33
DRG2	0.244824	-1.23897	2.15498e-41	1.38108e-40
ABHD5	0.161982	-1.23948	8.28492e-26	2.79707e-25
TWISTNB	0.196709	-1.23966	5.74582e-31	2.36402e-30
AC040169.1	0.139619	-1.24015	9.64241e-26	3.24538e-25
BBIP1	0.285737	-1.24058	1.10451e-42	7.50566e-42
HINT3	0.172753	-1.24141	6.70699e-29	2.53613e-28
DDX3Y	0.290349	-1.24178	6.42433e-40	3.84874e-39
CTSD	3.9308	-1.24199	9.60137e-187	2.16294e-184
PSIP1	0.377601	-1.24206	8.8265e-40	5.24772e-39
HIST1H2BD	0.464666	-1.24338	6.10901e-53	6.73343e-52
IST1	0.331667	-1.24389	1.2131e-44	9.02278e-44
ARHGDIA	1.03526	-1.24483	2.17574e-82	7.96881e-81
EPRS	0.38146	-1.24528	7.51466e-49	6.80874e-48
LDLR	0.448182	-1.24576	4.15873e-58	5.94182e-57
CDKN1B	0.242782	-1.24613	2.77305e-34	1.29701e-33
LDHD	0.195836	-1.24613	7.20592e-32	3.06681e-31
NBEAL1	0.48564	-1.2465	7.95717e-69	1.76118e-67
EMD	0.27002	-1.24694	5.88151e-52	6.20009e-51
[truncated: 10,000 more rows]
