# Supplementary material for: The Cellular and Molecular Landscape of Synchronous Pediatric Sialoblastoma and Hepatoblastoma
Source: Front Oncol. 2022 Jul 4;12:893206. doi: 10.3389/fonc.2022.893206 (PMC9289541; doi:10.3389/fonc.2022.893206)
Supplement: Supplementary file 10 [file Table_9.xlsx]

## Sheet: Shared genes
Supplementary Table 9. Shared signatures genes of SBL and HB PT malignant cell , SBL PT tumor signature genes, and HB PT tumor signature genes.
SBL and HB PT shared signature genes
RBP1
PERP
MDK
DSP
NUPR1
KRT8
KRT18
SH3YL1
SNHG19
EPCAM
PTPRF
BEX3
TSHZ2
CALD1
TXN
MGST1
MZT2B
PPA1
EEF1B2
SDC1
FAM213A
ALKBH7
HINT1
SPATS2L
TNFRSF12A
MZT2A
PSMB5
TIMM13
ERRFI1
BEX2
HSBP1L1
ERBB3
NME1
EI24
TMEM205
PTMS
BAMBI
ATP5MC1
ATP5MC3
HSD17B2
PART1
DHCR7
LSR
EPHX2
ATP5PF
UQCRQ
NEAT1
NCL
H2AFJ
PXMP2
HDLBP
NDUFAF8
AHCY
STARD10
PCBD1
SDC4
S100A13
NDRG2
ECHDC2
PPP1R16A
GPX2
CYSTM1
SAT2
CISD1
GCSH
LDHA
CLU

## Sheet: SBL|up
	p_val	avg_log2FC	pct.1	pct.2	p_val_adj	Sample	gene
KRT17	0	4.82094	0.914	0.064	0	SBL_PT_tumor	KRT17
RBP1	0	4.24662	0.918	0.122	0	SBL_PT_tumor	RBP1
KRT14	0	3.84168	0.729	0.07	0	SBL_PT_tumor	KRT14
CALML3	0	3.72507	0.841	0.041	0	SBL_PT_tumor	CALML3
PERP	0	3.69849	0.898	0.08	0	SBL_PT_tumor	PERP
FXYD3	0	3.55855	0.848	0.051	0	SBL_PT_tumor	FXYD3
KRT19	0	3.39901	0.629	0.043	0	SBL_PT_tumor	KRT19
MDK	0	3.33321	0.95	0.201	0	SBL_PT_tumor	MDK
TACSTD2	0	3.25034	0.648	0.039	0	SBL_PT_tumor	TACSTD2
DKK4	0	3.12705	0.205	0.013	0	SBL_PT_tumor	DKK4
MGP	0	3.06086	0.715	0.099	0	SBL_PT_tumor	MGP
GMDS	0	3.0158	0.714	0.075	0	SBL_PT_tumor	GMDS
S100A2	0	2.92513	0.447	0.027	0	SBL_PT_tumor	S100A2
PITX1	0	2.76243	0.627	0.015	0	SBL_PT_tumor	PITX1
KRT15	0	2.75515	0.459	0.025	0	SBL_PT_tumor	KRT15
S100A14	0	2.6986	0.554	0.025	0	SBL_PT_tumor	S100A14
KRT23	0	2.67511	0.548	0.026	0	SBL_PT_tumor	KRT23
KRT5	0	2.66126	0.4	0.02	0	SBL_PT_tumor	KRT5
DSP	0	2.63469	0.607	0.028	0	SBL_PT_tumor	DSP
WFDC2	0	2.62998	0.253	0.023	0	SBL_PT_tumor	WFDC2
NUPR1	0	2.35726	0.717	0.172	0	SBL_PT_tumor	NUPR1
SFN	0	2.32476	0.435	0.019	0	SBL_PT_tumor	SFN
KLK5	0	2.3222	0.456	0.011	0	SBL_PT_tumor	KLK5
NFIB	0	2.3185	0.65	0.086	0	SBL_PT_tumor	NFIB
KRT8	0	2.27393	0.596	0.101	0	SBL_PT_tumor	KRT8
NACA	0	2.13858	1	0.891	0	SBL_PT_tumor	NACA
S100A16	0	2.10476	0.692	0.129	0	SBL_PT_tumor	S100A16
GAPDH	0	2.08028	1	0.865	0	SBL_PT_tumor	GAPDH
CITED4	0	2.06101	0.465	0.037	0	SBL_PT_tumor	CITED4
C9orf16	0	2.05804	0.907	0.486	0	SBL_PT_tumor	C9orf16
PPP1R1B	0	2.0268	0.434	0.013	0	SBL_PT_tumor	PPP1R1B
CLDN4	0	2.02233	0.338	0.018	0	SBL_PT_tumor	CLDN4
KRT18	0	2.00307	0.549	0.091	0	SBL_PT_tumor	KRT18
TUBB2B	0	1.97163	0.334	0.013	0	SBL_PT_tumor	TUBB2B
RAB25	0	1.969	0.435	0.011	0	SBL_PT_tumor	RAB25
SLC25A6	0	1.96738	0.999	0.746	0	SBL_PT_tumor	SLC25A6
FOXC1	0	1.95705	0.437	0.018	0	SBL_PT_tumor	FOXC1
TSTD1	0	1.94608	0.709	0.195	0	SBL_PT_tumor	TSTD1
CXADR	0	1.94236	0.419	0.031	0	SBL_PT_tumor	CXADR
BTF3	0	1.93713	1	0.816	0	SBL_PT_tumor	BTF3
SPINT2	0	1.92952	0.712	0.253	0	SBL_PT_tumor	SPINT2
CRNDE	0	1.91887	0.443	0.028	0	SBL_PT_tumor	CRNDE
EEF1A1	0	1.90181	1	0.989	0	SBL_PT_tumor	EEF1A1
SH3YL1	0	1.8899	0.464	0.056	0	SBL_PT_tumor	SH3YL1
CSTB	0	1.88467	0.97	0.588	0	SBL_PT_tumor	CSTB
ZFAS1	0	1.86053	0.976	0.596	0	SBL_PT_tumor	ZFAS1
SNHG19	0	1.82579	0.541	0.13	0	SBL_PT_tumor	SNHG19
FGF19	0	1.81381	0.184	0.006	0	SBL_PT_tumor	FGF19
TRIM29	0	1.78207	0.391	0.017	0	SBL_PT_tumor	TRIM29
EIF3L	0	1.76454	0.875	0.452	0	SBL_PT_tumor	EIF3L
RARRES1	0	1.75227	0.265	0.024	0	SBL_PT_tumor	RARRES1
CTNNB1	0	1.74203	0.504	0.189	0	SBL_PT_tumor	CTNNB1
SNHG7	0	1.73586	0.721	0.293	0	SBL_PT_tumor	SNHG7
ENTPD2	0	1.72885	0.334	0.01	0	SBL_PT_tumor	ENTPD2
EPCAM	0	1.71803	0.397	0.054	0	SBL_PT_tumor	EPCAM
DSC2	0	1.70637	0.389	0.035	0	SBL_PT_tumor	DSC2
SNHG8	0	1.69298	0.888	0.467	0	SBL_PT_tumor	SNHG8
CD24	0	1.67329	0.642	0.135	0	SBL_PT_tumor	CD24
APCDD1	0	1.66568	0.181	0.01	0	SBL_PT_tumor	APCDD1
PTPRF	0	1.65822	0.37	0.021	0	SBL_PT_tumor	PTPRF
TPM2	0	1.6539	0.518	0.094	0	SBL_PT_tumor	TPM2
UQCRH	0	1.64346	0.991	0.688	0	SBL_PT_tumor	UQCRH
PTN	0	1.64265	0.234	0.019	0	SBL_PT_tumor	PTN
PALMD	0	1.6285	0.395	0.049	0	SBL_PT_tumor	PALMD
RSL1D1	0	1.62771	0.692	0.302	0	SBL_PT_tumor	RSL1D1
MARCKSL1	0	1.62636	0.792	0.299	0	SBL_PT_tumor	MARCKSL1
ZG16B	0	1.62256	0.247	0.023	0	SBL_PT_tumor	ZG16B
ITGA2	0	1.62196	0.332	0.019	0	SBL_PT_tumor	ITGA2
CCND1	0	1.61863	0.439	0.123	0	SBL_PT_tumor	CCND1
ACTG1	0	1.61464	0.996	0.792	0	SBL_PT_tumor	ACTG1
KRT6B	0	1.60965	0.264	0.004	0	SBL_PT_tumor	KRT6B
PPP1R14B	0	1.6063	0.581	0.188	0	SBL_PT_tumor	PPP1R14B
TM4SF1	0	1.54243	0.58	0.128	0	SBL_PT_tumor	TM4SF1
TFAP2B	0	1.53748	0.3	0.005	0	SBL_PT_tumor	TFAP2B
TPD52L1	0	1.52836	0.326	0.018	0	SBL_PT_tumor	TPD52L1
TPT1	0	1.51512	1	0.986	0	SBL_PT_tumor	TPT1
MIA	0	1.51164	0.281	0.012	0	SBL_PT_tumor	MIA
SVIL	0	1.51094	0.365	0.05	0	SBL_PT_tumor	SVIL
S100A10	0	1.51085	0.778	0.416	0	SBL_PT_tumor	S100A10
EIF3E	0	1.50583	0.942	0.601	0	SBL_PT_tumor	EIF3E
NDUFS5	0	1.50418	0.93	0.586	0	SBL_PT_tumor	NDUFS5
DSTN	0	1.49807	0.708	0.305	0	SBL_PT_tumor	DSTN
TMEM54	0	1.49157	0.312	0.011	0	SBL_PT_tumor	TMEM54
EPB41L4A-AS1	0	1.48953	0.533	0.193	0	SBL_PT_tumor	EPB41L4A-AS1
S100A11	0	1.48263	0.979	0.655	0	SBL_PT_tumor	S100A11
MFGE8	0	1.47576	0.375	0.056	0	SBL_PT_tumor	MFGE8
EEF2	0	1.46838	0.978	0.711	0	SBL_PT_tumor	EEF2
BEX3	0	1.46717	0.643	0.245	0	SBL_PT_tumor	BEX3
EIF3H	0	1.46524	0.895	0.524	0	SBL_PT_tumor	EIF3H
CALML5	0	1.4639	0.171	0.007	0	SBL_PT_tumor	CALML5
TSHZ2	0	1.46372	0.321	0.026	0	SBL_PT_tumor	TSHZ2
CALD1	0	1.45619	0.675	0.153	0	SBL_PT_tumor	CALD1
LGALS7B	0	1.45592	0.253	0.008	0	SBL_PT_tumor	LGALS7B
PBX1	0	1.45267	0.342	0.041	0	SBL_PT_tumor	PBX1
TXN	0	1.45229	0.942	0.582	0	SBL_PT_tumor	TXN
COX4I1	0	1.44805	0.997	0.79	0	SBL_PT_tumor	COX4I1
FAM84A	0	1.44089	0.288	0.009	0	SBL_PT_tumor	FAM84A
FGFR1	0	1.43453	0.307	0.035	0	SBL_PT_tumor	FGFR1
PPDPF	0	1.43284	0.983	0.692	0	SBL_PT_tumor	PPDPF
SPINT1-AS1	0	1.43252	0.294	0.011	0	SBL_PT_tumor	SPINT1-AS1
PABPC1	0	1.43181	0.98	0.734	0	SBL_PT_tumor	PABPC1
HOOK2	0	1.42615	0.343	0.045	0	SBL_PT_tumor	HOOK2
CXCL14	0	1.42607	0.125	0.003	0	SBL_PT_tumor	CXCL14
CHI3L1	0	1.41856	0.203	0.012	0	SBL_PT_tumor	CHI3L1
CD9	0	1.41478	0.542	0.159	0	SBL_PT_tumor	CD9
IRX2	0	1.40111	0.274	0.005	0	SBL_PT_tumor	IRX2
HEBP2	0	1.40035	0.479	0.157	0	SBL_PT_tumor	HEBP2
ACTG2	0	1.39301	0.22	0.02	0	SBL_PT_tumor	ACTG2
FAM210B	0	1.38701	0.468	0.16	0	SBL_PT_tumor	FAM210B
DST	0	1.38679	0.293	0.092	0	SBL_PT_tumor	DST
MGST1	0	1.38425	0.523	0.179	0	SBL_PT_tumor	MGST1
OCIAD2	0	1.38184	0.489	0.14	0	SBL_PT_tumor	OCIAD2
ELF3	0	1.37985	0.224	0.012	0	SBL_PT_tumor	ELF3
POLR1D	0	1.37824	0.726	0.405	0	SBL_PT_tumor	POLR1D
THBS2	0	1.37738	0.264	0.017	0	SBL_PT_tumor	THBS2
IP6K2	0	1.37474	0.463	0.153	0	SBL_PT_tumor	IP6K2
FBXO32	0	1.37471	0.279	0.019	0	SBL_PT_tumor	FBXO32
CRABP2	0	1.37151	0.19	0.008	0	SBL_PT_tumor	CRABP2
ANXA1	0	1.36281	0.655	0.305	0	SBL_PT_tumor	ANXA1
KRT7	0	1.35964	0.182	0.009	0	SBL_PT_tumor	KRT7
KRT10	0	1.35649	0.648	0.301	0	SBL_PT_tumor	KRT10
CRLF1	0	1.35482	0.23	0.005	0	SBL_PT_tumor	CRLF1
ST8SIA6-AS1	0	1.35322	0.264	0.004	0	SBL_PT_tumor	ST8SIA6-AS1
BARX2	0	1.34944	0.256	0.005	0	SBL_PT_tumor	BARX2
IMPDH2	0	1.34529	0.485	0.203	0	SBL_PT_tumor	IMPDH2
NENF	0	1.33849	0.621	0.308	0	SBL_PT_tumor	NENF
ADAMTS18	0	1.33099	0.241	0.004	0	SBL_PT_tumor	ADAMTS18
MZT2B	0	1.32627	0.839	0.489	0	SBL_PT_tumor	MZT2B
ERGIC3	0	1.32144	0.584	0.298	0	SBL_PT_tumor	ERGIC3
ANXA2	0	1.31812	0.621	0.337	0	SBL_PT_tumor	ANXA2
RACK1	0	1.31728	1	0.916	0	SBL_PT_tumor	RACK1
DMKN	0	1.31015	0.267	0.02	0	SBL_PT_tumor	DMKN
TFAP2C	0	1.30911	0.227	0.006	0	SBL_PT_tumor	TFAP2C
TMEM134	0	1.3056	0.473	0.177	0	SBL_PT_tumor	TMEM134
SFRP1	0	1.30443	0.189	0.007	0	SBL_PT_tumor	SFRP1
NOP53	0	1.29667	0.93	0.617	0	SBL_PT_tumor	NOP53
CLDN10	0	1.29039	0.249	0.011	0	SBL_PT_tumor	CLDN10
MYL6B	0	1.29003	0.447	0.159	0	SBL_PT_tumor	MYL6B
CRACR2B	0	1.28459	0.275	0.03	0	SBL_PT_tumor	CRACR2B
EMP2	0	1.27857	0.324	0.07	0	SBL_PT_tumor	EMP2
SNRPD2	0	1.27793	0.928	0.619	0	SBL_PT_tumor	SNRPD2
PPA1	0	1.27516	0.577	0.265	0	SBL_PT_tumor	PPA1
CIRBP	0	1.2701	0.841	0.532	0	SBL_PT_tumor	CIRBP
TP53AIP1	0	1.26958	0.243	0.005	0	SBL_PT_tumor	TP53AIP1
PLP2	0	1.26803	0.582	0.24	0	SBL_PT_tumor	PLP2
DEFB1	0	1.26424	0.183	0.027	0	SBL_PT_tumor	DEFB1
C19orf48	0	1.26284	0.433	0.164	0	SBL_PT_tumor	C19orf48
MEIS2	0	1.24945	0.246	0.015	0	SBL_PT_tumor	MEIS2
C12orf57	0	1.2438	0.711	0.355	0	SBL_PT_tumor	C12orf57
NAP1L1	0	1.242	0.912	0.597	0	SBL_PT_tumor	NAP1L1
HMGN3	0	1.24114	0.686	0.395	0	SBL_PT_tumor	HMGN3
PDLIM4	0	1.24071	0.246	0.015	0	SBL_PT_tumor	PDLIM4
SOX9	0	1.23703	0.239	0.009	0	SBL_PT_tumor	SOX9
VSNL1	0	1.23679	0.242	0.013	0	SBL_PT_tumor	VSNL1
LMO4	0	1.23644	0.482	0.192	0	SBL_PT_tumor	LMO4
TUSC3	0	1.23216	0.261	0.018	0	SBL_PT_tumor	TUSC3
44811	0	1.2296	0.271	0.04	0	SBL_PT_tumor	44811
VDAC2	0	1.2275	0.616	0.343	0	SBL_PT_tumor	VDAC2
EEF1B2	0	1.20712	0.997	0.794	0	SBL_PT_tumor	EEF1B2
FHL2	0	1.20314	0.279	0.064	0	SBL_PT_tumor	FHL2
C5orf66-AS1	0	1.19992	0.229	0.007	0	SBL_PT_tumor	C5orf66-AS1
EIF3F	0	1.19759	0.834	0.524	0	SBL_PT_tumor	EIF3F
C5orf38	0	1.19585	0.229	0.006	0	SBL_PT_tumor	C5orf38
KCTD1	0	1.17753	0.224	0.007	0	SBL_PT_tumor	KCTD1
MEST	0	1.17287	0.262	0.054	0	SBL_PT_tumor	MEST
ATP5MC2	0	1.16933	0.991	0.785	0	SBL_PT_tumor	ATP5MC2
FOXP1	0	1.16102	0.508	0.219	0	SBL_PT_tumor	FOXP1
ST13	0	1.15856	0.744	0.466	0	SBL_PT_tumor	ST13
PLPP2	0	1.15672	0.219	0.008	0	SBL_PT_tumor	PLPP2
SYCE1L	0	1.1565	0.265	0.04	0	SBL_PT_tumor	SYCE1L
TMEM98	0	1.14986	0.26	0.032	0	SBL_PT_tumor	TMEM98
HRAS	0	1.14247	0.283	0.062	0	SBL_PT_tumor	HRAS
EEF1D	0	1.14234	0.994	0.836	0	SBL_PT_tumor	EEF1D
CRYAB	0	1.14135	0.217	0.023	0	SBL_PT_tumor	CRYAB
DUSP6	0	1.13977	0.429	0.163	0	SBL_PT_tumor	DUSP6
NPM3	0	1.13342	0.368	0.136	0	SBL_PT_tumor	NPM3
PRSS8	0	1.1257	0.214	0.008	0	SBL_PT_tumor	PRSS8
IGBP1	0	1.1246	0.476	0.235	0	SBL_PT_tumor	IGBP1
NPPC	0	1.11934	0.192	0.022	0	SBL_PT_tumor	NPPC
COL9A3	0	1.11849	0.223	0.012	0	SBL_PT_tumor	COL9A3
NSG1	0	1.11784	0.212	0.007	0	SBL_PT_tumor	NSG1
NFIA	0	1.11373	0.33	0.11	0	SBL_PT_tumor	NFIA
TMEM159	0	1.11356	0.251	0.04	0	SBL_PT_tumor	TMEM159
RHOC	0	1.11228	0.62	0.297	0	SBL_PT_tumor	RHOC
FBL	0	1.10912	0.511	0.253	0	SBL_PT_tumor	FBL
SDC1	0	1.10536	0.256	0.039	0	SBL_PT_tumor	SDC1
EGFR	0	1.10202	0.215	0.01	0	SBL_PT_tumor	EGFR
FAM213A	0	1.09599	0.362	0.132	0	SBL_PT_tumor	FAM213A
ST14	0	1.09222	0.218	0.022	0	SBL_PT_tumor	ST14
COX7C	0	1.0921	0.997	0.834	0	SBL_PT_tumor	COX7C
TSPO	0	1.08896	0.82	0.492	0	SBL_PT_tumor	TSPO
GTF2I	0	1.08761	0.454	0.203	0	SBL_PT_tumor	GTF2I
COMMD6	0	1.08634	0.951	0.706	0	SBL_PT_tumor	COMMD6
TMEM99	0	1.08592	0.25	0.044	0	SBL_PT_tumor	TMEM99
EDF1	0	1.08016	0.914	0.665	0	SBL_PT_tumor	EDF1
CDH1	0	1.07975	0.214	0.019	0	SBL_PT_tumor	CDH1
SNHG18	0	1.07712	0.216	0.019	0	SBL_PT_tumor	SNHG18
IRF2BP2	0	1.0763	0.436	0.207	0	SBL_PT_tumor	IRF2BP2
GRHL1	0	1.07613	0.206	0.009	0	SBL_PT_tumor	GRHL1
CCNB1IP1	0	1.07545	0.311	0.096	0	SBL_PT_tumor	CCNB1IP1
EHF	0	1.07468	0.182	0.005	0	SBL_PT_tumor	EHF
NFIX	0	1.07338	0.24	0.041	0	SBL_PT_tumor	NFIX
PPIA	0	1.07233	0.998	0.844	0	SBL_PT_tumor	PPIA
PHB2	0	1.07217	0.574	0.326	0	SBL_PT_tumor	PHB2
44813	0	1.06163	0.21	0.019	0	SBL_PT_tumor	44813
SSFA2	0	1.05939	0.291	0.088	0	SBL_PT_tumor	SSFA2
FAM200B	0	1.05709	0.389	0.153	0	SBL_PT_tumor	FAM200B
JUP	0	1.05656	0.288	0.071	0	SBL_PT_tumor	JUP
RAB13	0	1.0528	0.488	0.209	0	SBL_PT_tumor	RAB13
MIR4458HG	0	1.0523	0.298	0.09	0	SBL_PT_tumor	MIR4458HG
MRPS33	0	1.05108	0.443	0.213	0	SBL_PT_tumor	MRPS33
ARID5B	0	1.05007	0.387	0.125	0	SBL_PT_tumor	ARID5B
ALKBH7	0	1.04961	0.6	0.361	0	SBL_PT_tumor	ALKBH7
C6orf48	0	1.04948	0.789	0.507	0	SBL_PT_tumor	C6orf48
HMGN1	0	1.04882	0.884	0.581	0	SBL_PT_tumor	HMGN1
SLC12A2	0	1.04624	0.212	0.035	0	SBL_PT_tumor	SLC12A2
SOX15	0	1.04165	0.187	0.007	0	SBL_PT_tumor	SOX15
PTRHD1	0	1.04113	0.485	0.257	0	SBL_PT_tumor	PTRHD1
CCND2	0	1.03829	0.259	0.068	0	SBL_PT_tumor	CCND2
NDUFA4	0	1.03496	0.909	0.692	0	SBL_PT_tumor	NDUFA4
IRX3	0	1.02803	0.193	0.006	0	SBL_PT_tumor	IRX3
SSR2	0	1.02664	0.727	0.474	0	SBL_PT_tumor	SSR2
RHOV	0	1.02237	0.179	0.006	0	SBL_PT_tumor	RHOV
TMED3	0	1.02174	0.345	0.141	0	SBL_PT_tumor	TMED3
KCNQ1OT1	0	1.01977	0.171	0.035	0	SBL_PT_tumor	KCNQ1OT1
HINT1	0	1.01819	0.982	0.77	0	SBL_PT_tumor	HINT1
TPM1	0	1.01756	0.415	0.176	0	SBL_PT_tumor	TPM1
TFAP2A	0	1.01564	0.186	0.005	0	SBL_PT_tumor	TFAP2A
HSP90AB1	0	1.01479	0.888	0.637	0	SBL_PT_tumor	HSP90AB1
NBL1	0	1.01369	0.201	0.027	0	SBL_PT_tumor	NBL1
C11orf1	0	1.00876	0.25	0.064	0	SBL_PT_tumor	C11orf1
DSC3	0	1.00716	0.185	0.005	0	SBL_PT_tumor	DSC3
SPATS2L	0	1.00482	0.422	0.198	0	SBL_PT_tumor	SPATS2L
CD44	0	1.00279	0.494	0.238	0	SBL_PT_tumor	CD44
TNFRSF12A	0	1.00157	0.203	0.037	0	SBL_PT_tumor	TNFRSF12A
TMEM45A	0	1.00109	0.199	0.021	0	SBL_PT_tumor	TMEM45A
AQP3	0	1.00074	0.204	0.058	0	SBL_PT_tumor	AQP3
PPP1R14C	0	0.9958	0.179	0.004	0	SBL_PT_tumor	PPP1R14C
EIF3D	0	0.994523	0.579	0.354	0	SBL_PT_tumor	EIF3D
NOB1	0	0.99275	0.305	0.117	0	SBL_PT_tumor	NOB1
DDR1	0	0.987931	0.19	0.011	0	SBL_PT_tumor	DDR1
TMEM40	0	0.983375	0.179	0.006	0	SBL_PT_tumor	TMEM40
SPINT1	0	0.982898	0.199	0.025	0	SBL_PT_tumor	SPINT1
PFDN5	0	0.978496	0.994	0.853	0	SBL_PT_tumor	PFDN5
PALLD	0	0.9779	0.219	0.043	0	SBL_PT_tumor	PALLD
PHLDA2	0	0.974747	0.226	0.066	0	SBL_PT_tumor	PHLDA2
ATP5PO	0	0.973544	0.718	0.486	0	SBL_PT_tumor	ATP5PO
ISYNA1	0	0.973205	0.244	0.055	0	SBL_PT_tumor	ISYNA1
TOMM20	0	0.973169	0.616	0.385	0	SBL_PT_tumor	TOMM20
PDCD5	0	0.9727	0.452	0.239	0	SBL_PT_tumor	PDCD5
HIST3H2A	0	0.971883	0.262	0.089	0	SBL_PT_tumor	HIST3H2A
IRX1	0	0.969346	0.175	0.003	0	SBL_PT_tumor	IRX1
EIF4B	0	0.968058	0.502	0.284	0	SBL_PT_tumor	EIF4B
NET1	0	0.96553	0.228	0.061	0	SBL_PT_tumor	NET1
EBPL	0	0.964594	0.389	0.173	0	SBL_PT_tumor	EBPL
SMDT1	0	0.963783	0.718	0.486	0	SBL_PT_tumor	SMDT1
PLAT	0	0.963563	0.188	0.017	0	SBL_PT_tumor	PLAT
GSTP1	0	0.963553	0.877	0.627	0	SBL_PT_tumor	GSTP1
NDUFS4	0	0.963235	0.437	0.237	0	SBL_PT_tumor	NDUFS4
LRRC75A	0	0.960151	0.21	0.054	0	SBL_PT_tumor	LRRC75A
OLA1	0	0.958861	0.36	0.177	0	SBL_PT_tumor	OLA1
ENAH	0	0.958581	0.214	0.033	0	SBL_PT_tumor	ENAH
KLK7	0	0.955177	0.154	0.005	0	SBL_PT_tumor	KLK7
RNF43	0	0.950617	0.169	0.008	0	SBL_PT_tumor	RNF43
KLK6	0	0.946879	0.162	0.007	0	SBL_PT_tumor	KLK6
TINAGL1	0	0.946479	0.292	0.072	0	SBL_PT_tumor	TINAGL1
AFDN	0	0.944309	0.223	0.045	0	SBL_PT_tumor	AFDN
SOSTDC1	0	0.940782	0.163	0.003	0	SBL_PT_tumor	SOSTDC1
THBS1	0	0.936047	0.225	0.049	0	SBL_PT_tumor	THBS1
NSA2	0	0.933935	0.557	0.338	0	SBL_PT_tumor	NSA2
PFN2	0	0.931435	0.207	0.027	0	SBL_PT_tumor	PFN2
MZT2A	0	0.931041	0.625	0.369	0	SBL_PT_tumor	MZT2A
PIK3R1	0	0.928822	0.313	0.124	0	SBL_PT_tumor	PIK3R1
ATP5F1D	0	0.926199	0.87	0.645	0	SBL_PT_tumor	ATP5F1D
TINCR	0	0.922234	0.168	0.006	0	SBL_PT_tumor	TINCR
CHCHD10	0	0.922067	0.612	0.405	0	SBL_PT_tumor	CHCHD10
TTC3	0	0.921458	0.371	0.171	0	SBL_PT_tumor	TTC3
MALAT1	0	0.920781	1	0.975	0	SBL_PT_tumor	MALAT1
CUTA	0	0.919917	0.709	0.475	0	SBL_PT_tumor	CUTA
SIX1	0	0.919719	0.164	0.004	0	SBL_PT_tumor	SIX1
ATP5F1A	0	0.919159	0.561	0.354	0	SBL_PT_tumor	ATP5F1A
VCAN	0	0.91885	0.284	0.061	0	SBL_PT_tumor	VCAN
PHGDH	0	0.914569	0.206	0.036	0	SBL_PT_tumor	PHGDH
TCEAL4	0	0.913085	0.401	0.196	0	SBL_PT_tumor	TCEAL4
PSMB5	0	0.907347	0.476	0.282	0	SBL_PT_tumor	PSMB5
SNRPE	0	0.906867	0.727	0.464	0	SBL_PT_tumor	SNRPE
UBA52	0	0.905092	1	0.954	0	SBL_PT_tumor	UBA52
MYLK	0	0.904943	0.174	0.046	0	SBL_PT_tumor	MYLK
TIMM13	0	0.902352	0.635	0.412	0	SBL_PT_tumor	TIMM13
ERRFI1	0	0.902074	0.189	0.034	0	SBL_PT_tumor	ERRFI1
CFAP36	0	0.901343	0.219	0.059	0	SBL_PT_tumor	CFAP36
PAFAH1B3	0	0.900015	0.332	0.158	0	SBL_PT_tumor	PAFAH1B3
C19orf53	0	0.899223	0.762	0.531	0	SBL_PT_tumor	C19orf53
FBLN1	0	0.895169	0.162	0.022	0	SBL_PT_tumor	FBLN1
CPD	0	0.891047	0.228	0.059	0	SBL_PT_tumor	CPD
KLF5	0	0.890791	0.163	0.008	0	SBL_PT_tumor	KLF5
NDUFA4L2	0	0.886672	0.196	0.055	0	SBL_PT_tumor	NDUFA4L2
FERMT1	0	0.885034	0.159	0.008	0	SBL_PT_tumor	FERMT1
BEX2	0	0.884824	0.207	0.037	0	SBL_PT_tumor	BEX2
HDDC2	0	0.882577	0.312	0.133	0	SBL_PT_tumor	HDDC2
ZCRB1	0	0.88218	0.374	0.198	0	SBL_PT_tumor	ZCRB1
KLK11	0	0.882057	0.152	0.004	0	SBL_PT_tumor	KLK11
ATP5PB	0	0.881282	0.499	0.318	0	SBL_PT_tumor	ATP5PB
ID4	0	0.880065	0.18	0.024	0	SBL_PT_tumor	ID4
TMEM9	0	0.87756	0.245	0.098	0	SBL_PT_tumor	TMEM9
CD151	0	0.87697	0.357	0.164	0	SBL_PT_tumor	CD151
DSG2	0	0.875316	0.166	0.01	0	SBL_PT_tumor	DSG2
TMEM256	0	0.874223	0.53	0.345	0	SBL_PT_tumor	TMEM256
HSPB1	0	0.873743	0.742	0.63	0	SBL_PT_tumor	HSPB1
44806	0	0.872606	0.176	0.032	0	SBL_PT_tumor	44806
YWHAE	0	0.868883	0.604	0.407	0	SBL_PT_tumor	YWHAE
HSBP1L1	0	0.868447	0.22	0.066	0	SBL_PT_tumor	HSBP1L1
LYPD1	0	0.865962	0.112	0.007	0	SBL_PT_tumor	LYPD1
CIB2	0	0.864992	0.167	0.017	0	SBL_PT_tumor	CIB2
ERBB3	0	0.862537	0.166	0.015	0	SBL_PT_tumor	ERBB3
RTL8A	0	0.86148	0.265	0.1	0	SBL_PT_tumor	RTL8A
NUCKS1	0	0.861183	0.575	0.374	0	SBL_PT_tumor	NUCKS1
AL355338.1	0	0.858558	0.18	0.034	0	SBL_PT_tumor	AL355338.1
NME1	0	0.858471	0.41	0.233	0	SBL_PT_tumor	NME1
H1F0	0	0.858143	0.424	0.215	0	SBL_PT_tumor	H1F0
MFAP2	0	0.856319	0.162	0.012	0	SBL_PT_tumor	MFAP2
TIMM9	0	0.853505	0.322	0.161	0	SBL_PT_tumor	TIMM9
PKP1	0	0.851697	0.151	0.004	0	SBL_PT_tumor	PKP1
HES1	0	0.849267	0.444	0.202	0	SBL_PT_tumor	HES1
COX6A1	0	0.848822	0.826	0.636	0	SBL_PT_tumor	COX6A1
SMIM26	0	0.847205	0.586	0.393	0	SBL_PT_tumor	SMIM26
IRF6	0	0.846144	0.155	0.005	0	SBL_PT_tumor	IRF6
SAMM50	0	0.845216	0.251	0.11	0	SBL_PT_tumor	SAMM50
PNISR	0	0.843128	0.61	0.382	0	SBL_PT_tumor	PNISR
SERTAD4-AS1	0	0.841638	0.15	0.011	0	SBL_PT_tumor	SERTAD4-AS1
PYGB	0	0.841278	0.178	0.032	0	SBL_PT_tumor	PYGB
DYNLT1	0	0.838738	0.528	0.341	0	SBL_PT_tumor	DYNLT1
ZNF580	0	0.83872	0.289	0.127	0	SBL_PT_tumor	ZNF580
TRIP6	0	0.837097	0.198	0.055	0	SBL_PT_tumor	TRIP6
FZD7	0	0.835698	0.15	0.004	0	SBL_PT_tumor	FZD7
EI24	0	0.832594	0.337	0.175	0	SBL_PT_tumor	EI24
FLNB	0	0.831635	0.197	0.045	0	SBL_PT_tumor	FLNB
ELF5	0	0.831105	0.141	0.003	0	SBL_PT_tumor	ELF5
GOLGA4	0	0.827983	0.317	0.163	0	SBL_PT_tumor	GOLGA4
NT5C3B	0	0.827652	0.232	0.081	0	SBL_PT_tumor	NT5C3B
PRRG4	0	0.827395	0.167	0.023	0	SBL_PT_tumor	PRRG4
CDKN1A	0	0.82715	0.326	0.174	0	SBL_PT_tumor	CDKN1A
CLSTN1	0	0.826049	0.24	0.077	0	SBL_PT_tumor	CLSTN1
H1FX	0	0.825928	0.498	0.284	0	SBL_PT_tumor	H1FX
TMEM205	0	0.824138	0.368	0.2	0	SBL_PT_tumor	TMEM205
BRK1	0	0.822806	0.766	0.565	0	SBL_PT_tumor	BRK1
RAB4A	0	0.821406	0.323	0.172	0	SBL_PT_tumor	RAB4A
TXNDC17	0	0.820847	0.425	0.271	0	SBL_PT_tumor	TXNDC17
DAG1	0	0.819442	0.176	0.032	0	SBL_PT_tumor	DAG1
EFNA4	0	0.818668	0.178	0.031	0	SBL_PT_tumor	EFNA4
GGCT	0	0.817767	0.311	0.165	0	SBL_PT_tumor	GGCT
RHBDL1	0	0.817293	0.141	0.007	0	SBL_PT_tumor	RHBDL1
PITPNA-AS1	0	0.816853	0.214	0.065	0	SBL_PT_tumor	PITPNA-AS1
SLC25A3	0	0.816035	0.755	0.543	0	SBL_PT_tumor	SLC25A3
EIF4A1	0	0.815985	0.466	0.301	0	SBL_PT_tumor	EIF4A1
LYPD3	0	0.815861	0.142	0.014	0	SBL_PT_tumor	LYPD3
MRPS21	0	0.815075	0.662	0.467	0	SBL_PT_tumor	MRPS21
EIF3K	0	0.814734	0.851	0.643	0	SBL_PT_tumor	EIF3K
ESD	0	0.814403	0.457	0.29	0	SBL_PT_tumor	ESD
PHLDA3	0	0.814339	0.162	0.022	0	SBL_PT_tumor	PHLDA3
TBCA	0	0.814215	0.741	0.537	0	SBL_PT_tumor	TBCA
GATA3	0	0.812086	0.211	0.034	0	SBL_PT_tumor	GATA3
LMTK3	0	0.810488	0.138	0.006	0	SBL_PT_tumor	LMTK3
UXT	0	0.809793	0.679	0.47	0	SBL_PT_tumor	UXT
NBEAL1	0	0.809679	0.248	0.099	0	SBL_PT_tumor	NBEAL1
FAU	0	0.808058	1	0.952	0	SBL_PT_tumor	FAU
TCEAL9	0	0.807974	0.305	0.136	0	SBL_PT_tumor	TCEAL9
LMNA	0	0.807344	0.416	0.2	0	SBL_PT_tumor	LMNA
SET	0	0.806922	0.595	0.42	0	SBL_PT_tumor	SET
FNBP1L	0	0.806275	0.178	0.032	0	SBL_PT_tumor	FNBP1L
RAC3	0	0.804964	0.154	0.018	0	SBL_PT_tumor	RAC3
FARP1	0	0.80433	0.18	0.039	0	SBL_PT_tumor	FARP1
PAWR	0	0.802881	0.179	0.029	0	SBL_PT_tumor	PAWR
MPZL2	0	0.801776	0.162	0.022	0	SBL_PT_tumor	MPZL2
CDC42EP5	0	0.801626	0.172	0.03	0	SBL_PT_tumor	CDC42EP5
ZNF581	0	0.80113	0.281	0.134	0	SBL_PT_tumor	ZNF581
UQCRB	0	0.799527	0.884	0.68	0	SBL_PT_tumor	UQCRB
MMP24OS	0	0.797792	0.334	0.176	0	SBL_PT_tumor	MMP24OS
ERMP1	0	0.797498	0.154	0.019	0	SBL_PT_tumor	ERMP1
PTMS	0	0.796677	0.602	0.395	0	SBL_PT_tumor	PTMS
GABPB1-AS1	0	0.79606	0.236	0.077	0	SBL_PT_tumor	GABPB1-AS1
KRTCAP3	0	0.795279	0.147	0.011	0	SBL_PT_tumor	KRTCAP3
SOX4	0	0.795074	0.614	0.265	0	SBL_PT_tumor	SOX4
POLR2I	0	0.793169	0.487	0.314	0	SBL_PT_tumor	POLR2I
HIST1H2AE	0	0.792598	0.15	0.03	0	SBL_PT_tumor	HIST1H2AE
SEZ6L	0	0.792343	0.109	0.005	0	SBL_PT_tumor	SEZ6L
CAMTA1	0	0.792311	0.463	0.3	0	SBL_PT_tumor	CAMTA1
BAMBI	0	0.791914	0.122	0.017	0	SBL_PT_tumor	BAMBI
ALDH7A1	0	0.78795	0.172	0.037	0	SBL_PT_tumor	ALDH7A1
MTSS1	0	0.785575	0.276	0.121	0	SBL_PT_tumor	MTSS1
TP63	0	0.783491	0.138	0.005	0	SBL_PT_tumor	TP63
MRPL51	0	0.782772	0.58	0.388	0	SBL_PT_tumor	MRPL51
MEX3A	0	0.782074	0.146	0.01	0	SBL_PT_tumor	MEX3A
PHF14	0	0.781344	0.364	0.188	0	SBL_PT_tumor	PHF14
COPS9	0	0.781209	0.659	0.476	0	SBL_PT_tumor	COPS9
ITGA6	0	0.781182	0.22	0.058	0	SBL_PT_tumor	ITGA6
PNKD	0	0.780225	0.407	0.248	0	SBL_PT_tumor	PNKD
CNPY2	0	0.775609	0.427	0.266	0	SBL_PT_tumor	CNPY2
SYTL1	0	0.774479	0.227	0.062	0	SBL_PT_tumor	SYTL1
EIF3M	0	0.77357	0.465	0.301	0	SBL_PT_tumor	EIF3M
YBX3	0	0.772823	0.569	0.361	0	SBL_PT_tumor	YBX3
LIMA1	0	0.76964	0.235	0.087	0	SBL_PT_tumor	LIMA1
AHNAK	0	0.768994	0.335	0.157	0	SBL_PT_tumor	AHNAK
SELENOW	0	0.767562	0.563	0.344	0	SBL_PT_tumor	SELENOW
NTRK2	0	0.767012	0.127	0.004	0	SBL_PT_tumor	NTRK2
MEIS1	0	0.766847	0.142	0.013	0	SBL_PT_tumor	MEIS1
SEM1	0	0.765483	0.691	0.507	0	SBL_PT_tumor	SEM1
SAV1	0	0.765033	0.192	0.059	0	SBL_PT_tumor	SAV1
C16orf74	0	0.764821	0.203	0.042	0	SBL_PT_tumor	C16orf74
CCL28	0	0.764239	0.12	0.009	0	SBL_PT_tumor	CCL28
YWHAQ	0	0.763815	0.469	0.302	0	SBL_PT_tumor	YWHAQ
SEZ6L2	0	0.763492	0.137	0.005	0	SBL_PT_tumor	SEZ6L2
TMA7	0	0.761026	0.97	0.808	0	SBL_PT_tumor	TMA7
GPX4	0	0.760912	0.896	0.684	0	SBL_PT_tumor	GPX4
SPATS2	0	0.759341	0.191	0.058	0	SBL_PT_tumor	SPATS2
SF3B6	0	0.758518	0.598	0.422	0	SBL_PT_tumor	SF3B6
LAD1	0	0.757883	0.139	0.006	0	SBL_PT_tumor	LAD1
ZNF667-AS1	0	0.757381	0.176	0.045	0	SBL_PT_tumor	ZNF667-AS1
SOX10	0	0.757306	0.13	0.004	0	SBL_PT_tumor	SOX10
MIEN1	0	0.757024	0.408	0.26	0	SBL_PT_tumor	MIEN1
ATP5MC1	0	0.755551	0.543	0.366	0	SBL_PT_tumor	ATP5MC1
PNN	0	0.752051	0.41	0.237	0	SBL_PT_tumor	PNN
C2orf40	0	0.751385	0.141	0.011	0	SBL_PT_tumor	C2orf40
PYURF	0	0.750833	0.483	0.318	0	SBL_PT_tumor	PYURF
DNAJC4	0	0.749176	0.355	0.205	0	SBL_PT_tumor	DNAJC4
MCC	0	0.748075	0.145	0.018	0	SBL_PT_tumor	MCC
C8orf59	0	0.747499	0.502	0.336	0	SBL_PT_tumor	C8orf59
DPY30	0	0.747076	0.402	0.258	0	SBL_PT_tumor	DPY30
WEE1	0	0.746645	0.163	0.045	0	SBL_PT_tumor	WEE1
WWTR1	0	0.744201	0.185	0.041	0	SBL_PT_tumor	WWTR1
HMGA1	0	0.744176	0.557	0.307	0	SBL_PT_tumor	HMGA1
ZKSCAN1	0	0.74284	0.224	0.089	0	SBL_PT_tumor	ZKSCAN1
FGFR2	0	0.742034	0.13	0.005	0	SBL_PT_tumor	FGFR2
PDLIM1	0	0.74189	0.343	0.153	0	SBL_PT_tumor	PDLIM1
GSTO2	0	0.737675	0.133	0.006	0	SBL_PT_tumor	GSTO2
SPHK1	0	0.734869	0.154	0.042	0	SBL_PT_tumor	SPHK1
ATP5MC3	0	0.732619	0.793	0.602	0	SBL_PT_tumor	ATP5MC3
EFNA3	0	0.730276	0.134	0.011	0	SBL_PT_tumor	EFNA3
IFT22	0	0.730202	0.169	0.05	0	SBL_PT_tumor	IFT22
SMIM3	0	0.7294	0.216	0.071	0	SBL_PT_tumor	SMIM3
CTXN1	0	0.72796	0.124	0.005	0	SBL_PT_tumor	CTXN1
CCT3	0	0.727239	0.422	0.273	0	SBL_PT_tumor	CCT3
ATP5PD	0	0.727149	0.608	0.447	0	SBL_PT_tumor	ATP5PD
EIF3I	0	0.726361	0.455	0.31	0	SBL_PT_tumor	EIF3I
HSD17B2	0	0.720646	0.143	0.034	0	SBL_PT_tumor	HSD17B2
TOMM7	0	0.72026	0.95	0.766	0	SBL_PT_tumor	TOMM7
NEBL	0	0.720093	0.125	0.004	0	SBL_PT_tumor	NEBL
MDH2	0	0.718752	0.467	0.326	0	SBL_PT_tumor	MDH2
LINC02562	0	0.717283	0.123	0.002	0	SBL_PT_tumor	LINC02562
SRRM2	0	0.716954	0.544	0.37	0	SBL_PT_tumor	SRRM2
CHCHD2	0	0.714023	0.93	0.739	0	SBL_PT_tumor	CHCHD2
DMAC1	0	0.712676	0.407	0.253	0	SBL_PT_tumor	DMAC1
EIF4A2	0	0.712214	0.711	0.533	0	SBL_PT_tumor	EIF4A2
CX3CL1	0	0.712184	0.139	0.016	0	SBL_PT_tumor	CX3CL1
MIR200CHG	0	0.711558	0.122	0.005	0	SBL_PT_tumor	MIR200CHG
PART1	0	0.710802	0.132	0.012	0	SBL_PT_tumor	PART1
MRPL41	0	0.710388	0.497	0.35	0	SBL_PT_tumor	MRPL41
COX5A	0	0.709353	0.667	0.488	0	SBL_PT_tumor	COX5A
SNRPF	0	0.707738	0.625	0.435	0	SBL_PT_tumor	SNRPF
ACTN4	0	0.707206	0.339	0.184	0	SBL_PT_tumor	ACTN4
NNAT	0	0.706599	0.109	0.005	0	SBL_PT_tumor	NNAT
MT1X	0	0.706159	0.454	0.223	0	SBL_PT_tumor	MT1X
DHCR7	0	0.705743	0.172	0.048	0	SBL_PT_tumor	DHCR7
CIDEA	0	0.704612	0.12	0.007	0	SBL_PT_tumor	CIDEA
ENSA	0	0.702263	0.464	0.32	0	SBL_PT_tumor	ENSA
LGALS7	0	0.702187	0.114	0.004	0	SBL_PT_tumor	LGALS7
COX5B	0	0.699971	0.89	0.723	0	SBL_PT_tumor	COX5B
TAF1D	0	0.698904	0.424	0.258	0	SBL_PT_tumor	TAF1D
C3orf14	0	0.69832	0.144	0.031	0	SBL_PT_tumor	C3orf14
HNRNPA1	0	0.697758	0.966	0.777	0	SBL_PT_tumor	HNRNPA1
SUMO2	0	0.697112	0.897	0.702	0	SBL_PT_tumor	SUMO2
SNHG25	0	0.695328	0.524	0.347	0	SBL_PT_tumor	SNHG25
CACNB4	0	0.689352	0.119	0.005	0	SBL_PT_tumor	CACNB4
C19orf70	0	0.689186	0.483	0.342	0	SBL_PT_tumor	C19orf70
KIAA1324	0	0.687868	0.116	0.004	0	SBL_PT_tumor	KIAA1324
RSL24D1	0	0.686242	0.515	0.357	0	SBL_PT_tumor	RSL24D1
NECTIN1	0	0.685947	0.131	0.02	0	SBL_PT_tumor	NECTIN1
SERPINB5	0	0.682275	0.118	0.004	0	SBL_PT_tumor	SERPINB5
NUPR2	0	0.682188	0.119	0.006	0	SBL_PT_tumor	NUPR2
LSR	0	0.68201	0.144	0.023	0	SBL_PT_tumor	LSR
APRT	0	0.680907	0.67	0.498	0	SBL_PT_tumor	APRT
SLC25A5	0	0.680668	0.772	0.591	0	SBL_PT_tumor	SLC25A5
EPHX2	0	0.680347	0.134	0.017	0	SBL_PT_tumor	EPHX2
ERBB2	0	0.678051	0.125	0.011	0	SBL_PT_tumor	ERBB2
H3F3B	0	0.677735	0.995	0.876	0	SBL_PT_tumor	H3F3B
KLK8	0	0.675361	0.116	0.005	0	SBL_PT_tumor	KLK8
44805	0	0.67425	0.116	0.007	0	SBL_PT_tumor	44805
HNRNPC	0	0.672562	0.66	0.49	0	SBL_PT_tumor	HNRNPC
COX7A2	0	0.669425	0.845	0.672	0	SBL_PT_tumor	COX7A2
LSM5	0	0.667109	0.49	0.335	0	SBL_PT_tumor	LSM5
RTRAF	0	0.661719	0.557	0.405	0	SBL_PT_tumor	RTRAF
MOK	0	0.660305	0.125	0.017	0	SBL_PT_tumor	MOK
44626	0	0.659959	0.117	0.011	0	SBL_PT_tumor	44626
ANAPC11	0	0.658681	0.587	0.443	0	SBL_PT_tumor	ANAPC11
IL17RD	0	0.651656	0.109	0.003	0	SBL_PT_tumor	IL17RD
SORBS2	0	0.650743	0.143	0.032	0	SBL_PT_tumor	SORBS2
ATOX1	0	0.644585	0.668	0.488	0	SBL_PT_tumor	ATOX1
CDH3	0	0.643984	0.105	0.003	0	SBL_PT_tumor	CDH3
ZNF462	0	0.643405	0.118	0.015	0	SBL_PT_tumor	ZNF462
ANAPC16	0	0.643391	0.555	0.402	0	SBL_PT_tumor	ANAPC16
RAB38	0	0.642989	0.12	0.013	0	SBL_PT_tumor	RAB38
C1QTNF12	0	0.642778	0.108	0.007	0	SBL_PT_tumor	C1QTNF12
PPFIBP2	0	0.636168	0.123	0.021	0	SBL_PT_tumor	PPFIBP2
SOX11	0	0.63589	0.1	0.002	0	SBL_PT_tumor	SOX11
SYNE2	0	0.629654	0.24	0.087	0	SBL_PT_tumor	SYNE2
H3F3A	0	0.6285	0.998	0.908	0	SBL_PT_tumor	H3F3A
CSRP2	0	0.625708	0.139	0.031	0	SBL_PT_tumor	CSRP2
LARGE2	0	0.624967	0.11	0.005	0	SBL_PT_tumor	LARGE2
ATP5PF	0	0.62029	0.687	0.539	0	SBL_PT_tumor	ATP5PF
UQCRQ	0	0.619882	0.794	0.627	0	SBL_PT_tumor	UQCRQ
IL20RA	0	0.619414	0.103	0.003	0	SBL_PT_tumor	IL20RA
NDUFB7	0	0.618392	0.661	0.514	0	SBL_PT_tumor	NDUFB7
ADIRF	0	0.617326	0.199	0.044	0	SBL_PT_tumor	ADIRF
44627	0	0.616035	0.111	0.013	0	SBL_PT_tumor	44627
EIF3G	0	0.615134	0.615	0.479	0	SBL_PT_tumor	EIF3G
MORC4	0	0.609966	0.113	0.011	0	SBL_PT_tumor	MORC4
KIAA1522	0	0.609521	0.109	0.009	0	SBL_PT_tumor	KIAA1522
ETV4	0	0.606856	0.114	0.013	0	SBL_PT_tumor	ETV4
EIF1	0	0.606629	0.997	0.92	0	SBL_PT_tumor	EIF1
NAV2	0	0.606189	0.108	0.01	0	SBL_PT_tumor	NAV2
NEAT1	0	0.603932	0.757	0.583	0	SBL_PT_tumor	NEAT1
ZNF750	0	0.60104	0.1	0.003	0	SBL_PT_tumor	ZNF750
NCL	0	0.597994	0.642	0.49	0	SBL_PT_tumor	NCL
COX8A	0	0.592822	0.843	0.665	0	SBL_PT_tumor	COX8A
FAT1	0	0.588474	0.109	0.013	0	SBL_PT_tumor	FAT1
PATJ	0	0.586159	0.103	0.007	0	SBL_PT_tumor	PATJ
FGGY	4.96435e-305	0.612144	0.124	0.025	1.0512e-300	SBL_PT_tumor	FGGY
MANBAL	3.46924e-303	0.720914	0.19	0.067	7.34611e-299	SBL_PT_tumor	MANBAL
KIAA1217	1.01867e-302	0.590967	0.114	0.02	2.15703e-298	SBL_PT_tumor	KIAA1217
H2AFJ	1.31985e-300	0.659541	0.526	0.397	2.79479e-296	SBL_PT_tumor	H2AFJ
CREG1	1.7904e-296	0.66376	0.465	0.302	3.79117e-292	SBL_PT_tumor	CREG1
CNN2	6.6851e-296	0.718827	0.348	0.198	1.41557e-291	SBL_PT_tumor	CNN2
UFC1	1.91323e-294	0.630714	0.506	0.375	4.05128e-290	SBL_PT_tumor	UFC1
PXMP2	8.87224e-293	0.775888	0.235	0.104	1.8787e-288	SBL_PT_tumor	PXMP2
SUDS3	1.02302e-292	0.728785	0.249	0.113	2.16625e-288	SBL_PT_tumor	SUDS3
TATDN1	3.02156e-292	0.752	0.244	0.11	6.39815e-288	SBL_PT_tumor	TATDN1
GSTA4	4.63704e-292	0.626962	0.139	0.035	9.81893e-288	SBL_PT_tumor	GSTA4
MINCR	1.43747e-291	0.666274	0.152	0.043	3.04385e-287	SBL_PT_tumor	MINCR
AKAP1	4.24659e-291	0.611235	0.126	0.028	8.99215e-287	SBL_PT_tumor	AKAP1
SLC38A1	1.64872e-289	0.596488	0.196	0.069	3.49117e-285	SBL_PT_tumor	SLC38A1
CYHR1	5.64082e-289	0.729781	0.218	0.09	1.19444e-284	SBL_PT_tumor	CYHR1
SMAGP	1.18549e-288	0.65146	0.165	0.051	2.51028e-284	SBL_PT_tumor	SMAGP
SCPEP1	2.75306e-287	0.858859	0.276	0.144	5.82961e-283	SBL_PT_tumor	SCPEP1
RAB34	8.43685e-287	0.751189	0.235	0.105	1.7865e-282	SBL_PT_tumor	RAB34
BLCAP	8.77562e-286	0.729015	0.223	0.094	1.85824e-281	SBL_PT_tumor	BLCAP
USE1	1.04799e-285	0.729318	0.252	0.117	2.21911e-281	SBL_PT_tumor	USE1
APEX1	1.47914e-284	0.649075	0.454	0.312	3.13207e-280	SBL_PT_tumor	APEX1
EPHB6	3.48693e-284	0.592093	0.115	0.023	7.38358e-280	SBL_PT_tumor	EPHB6
CLCN3	6.75549e-284	0.737058	0.192	0.072	1.43047e-279	SBL_PT_tumor	CLCN3
HDLBP	4.77601e-283	0.739214	0.301	0.163	1.01132e-278	SBL_PT_tumor	HDLBP
ITGB5	4.7332e-281	0.659502	0.145	0.041	1.00226e-276	SBL_PT_tumor	ITGB5
COX7A1	2.58986e-280	0.623428	0.209	0.079	5.48404e-276	SBL_PT_tumor	COX7A1
NDUFAF8	1.07921e-279	0.654385	0.432	0.29	2.28523e-275	SBL_PT_tumor	NDUFAF8
AHCY	1.3852e-279	0.756275	0.292	0.157	2.93316e-275	SBL_PT_tumor	AHCY
STARD10	2.46485e-278	0.636232	0.196	0.074	5.21933e-274	SBL_PT_tumor	STARD10
MAP1LC3A	2.01651e-277	0.664117	0.249	0.113	4.26997e-273	SBL_PT_tumor	MAP1LC3A
PCBD1	7.35934e-277	0.669219	0.405	0.268	1.55834e-272	SBL_PT_tumor	PCBD1
SDC4	1.05083e-276	0.641805	0.125	0.029	2.22514e-272	SBL_PT_tumor	SDC4
MRPL43	4.59476e-276	0.716584	0.38	0.247	9.72941e-272	SBL_PT_tumor	MRPL43
NBDY	3.94042e-275	0.691556	0.378	0.24	8.34385e-271	SBL_PT_tumor	NBDY
ASPH	1.90913e-272	0.679766	0.181	0.066	4.04259e-268	SBL_PT_tumor	ASPH
CLIP1	4.21827e-272	0.670742	0.195	0.075	8.93219e-268	SBL_PT_tumor	CLIP1
FAM207A	8.74029e-271	0.740025	0.277	0.145	1.85076e-266	SBL_PT_tumor	FAM207A
HIST2H2BE	2.25013e-270	0.703093	0.203	0.08	4.76465e-266	SBL_PT_tumor	HIST2H2BE
COMT	3.26663e-268	0.707536	0.47	0.345	6.91709e-264	SBL_PT_tumor	COMT
HIST1H2BG	6.02632e-268	0.697002	0.167	0.055	1.27607e-263	SBL_PT_tumor	HIST1H2BG
ODF2L	8.33584e-268	0.641471	0.258	0.122	1.76511e-263	SBL_PT_tumor	ODF2L
MRPL36	3.19097e-265	0.69761	0.344	0.21	6.75689e-261	SBL_PT_tumor	MRPL36
JPT1	1.71853e-264	0.684937	0.512	0.389	3.639e-260	SBL_PT_tumor	JPT1
S100A13	1.97491e-264	0.654337	0.298	0.154	4.18187e-260	SBL_PT_tumor	S100A13
GNAS	2.62651e-262	0.590569	0.559	0.438	5.56164e-258	SBL_PT_tumor	GNAS
RCN2	4.30872e-261	0.730195	0.294	0.16	9.12372e-257	SBL_PT_tumor	RCN2
KNOP1	4.04209e-260	0.685742	0.211	0.09	8.55912e-256	SBL_PT_tumor	KNOP1
NDRG2	2.7129e-258	0.756168	0.201	0.084	5.74457e-254	SBL_PT_tumor	NDRG2
POLR2F	8.21406e-255	0.633937	0.448	0.322	1.73933e-250	SBL_PT_tumor	POLR2F
COMTD1	1.83671e-253	0.684977	0.204	0.086	3.88924e-249	SBL_PT_tumor	COMTD1
SMIM20	4.82363e-253	0.73411	0.259	0.136	1.0214e-248	SBL_PT_tumor	SMIM20
MORN2	6.54761e-253	0.666542	0.159	0.054	1.38646e-248	SBL_PT_tumor	MORN2
ECHDC2	1.025e-252	0.613346	0.155	0.051	2.17043e-248	SBL_PT_tumor	ECHDC2
PHPT1	1.1236e-247	0.588033	0.501	0.38	2.37923e-243	SBL_PT_tumor	PHPT1
MRPL45	2.06148e-247	0.723404	0.22	0.103	4.36518e-243	SBL_PT_tumor	MRPL45
PPP1CB	3.19652e-246	0.800014	0.406	0.282	6.76863e-242	SBL_PT_tumor	PPP1CB
PABPN1	6.77792e-246	0.680807	0.308	0.18	1.43523e-241	SBL_PT_tumor	PABPN1
COQ4	4.17153e-244	0.711165	0.241	0.12	8.83322e-240	SBL_PT_tumor	COQ4
TUBA1C	9.22591e-244	0.769047	0.291	0.165	1.95359e-239	SBL_PT_tumor	TUBA1C
KDM5B	5.57171e-243	0.586415	0.158	0.054	1.17981e-238	SBL_PT_tumor	KDM5B
CTNNBIP1	3.00814e-242	0.688683	0.227	0.108	6.36973e-238	SBL_PT_tumor	CTNNBIP1
PRPSAP1	4.92985e-242	0.687837	0.184	0.074	1.0439e-237	SBL_PT_tumor	PRPSAP1
PPP1R16A	5.56721e-241	0.657761	0.192	0.08	1.17886e-236	SBL_PT_tumor	PPP1R16A
GPX2	8.552e-239	0.991875	0.101	0.021	1.81089e-234	SBL_PT_tumor	GPX2
FAM217B	6.1697e-238	0.608726	0.144	0.046	1.30643e-233	SBL_PT_tumor	FAM217B
CBY1	8.75869e-238	0.61108	0.14	0.044	1.85465e-233	SBL_PT_tumor	CBY1
MRFAP1	1.92573e-237	0.610272	0.429	0.311	4.07774e-233	SBL_PT_tumor	MRFAP1
OSBPL1A	3.11532e-236	0.647089	0.16	0.058	6.5967e-232	SBL_PT_tumor	OSBPL1A
TXNL4A	3.22643e-236	0.68934	0.318	0.195	6.83197e-232	SBL_PT_tumor	TXNL4A
RALBP1	1.61175e-231	0.657144	0.358	0.234	3.41287e-227	SBL_PT_tumor	RALBP1
ARMCX6	4.80358e-231	0.703553	0.239	0.123	1.01716e-226	SBL_PT_tumor	ARMCX6
RGS12	2.8799e-230	0.59936	0.137	0.044	6.0982e-226	SBL_PT_tumor	RGS12
DFFA	1.88391e-229	0.64668	0.179	0.073	3.98917e-225	SBL_PT_tumor	DFFA
NFIC	2.30446e-228	0.680685	0.226	0.112	4.8797e-224	SBL_PT_tumor	NFIC
BCL7C	2.78168e-228	0.650363	0.256	0.135	5.8902e-224	SBL_PT_tumor	BCL7C
CYSTM1	8.27728e-228	0.669986	0.283	0.16	1.75271e-223	SBL_PT_tumor	CYSTM1
RPAIN	3.18706e-226	0.663707	0.304	0.182	6.7486e-222	SBL_PT_tumor	RPAIN
CTTN	4.12785e-226	0.638424	0.157	0.057	8.74072e-222	SBL_PT_tumor	CTTN
ZNF593	2.94357e-224	0.6471	0.3	0.179	6.23301e-220	SBL_PT_tumor	ZNF593
KCNK6	5.71831e-224	0.639657	0.173	0.07	1.21085e-219	SBL_PT_tumor	KCNK6
EIF2S3	6.60152e-224	0.751803	0.346	0.226	1.39787e-219	SBL_PT_tumor	EIF2S3
CDCA7	1.29413e-223	0.653011	0.171	0.068	2.74033e-219	SBL_PT_tumor	CDCA7
INSR	2.24307e-219	0.6926	0.198	0.088	4.7497e-215	SBL_PT_tumor	INSR
BCL11A	1.8672e-218	0.627087	0.227	0.11	3.95379e-214	SBL_PT_tumor	BCL11A
TMEM87A	2.16369e-217	0.607962	0.198	0.089	4.58162e-213	SBL_PT_tumor	TMEM87A
AKAP9	5.7046e-217	0.601378	0.364	0.241	1.20795e-212	SBL_PT_tumor	AKAP9
C1orf122	2.40193e-216	0.685728	0.256	0.14	5.08609e-212	SBL_PT_tumor	C1orf122
NDUFB5	2.7621e-214	0.634077	0.42	0.316	5.84875e-210	SBL_PT_tumor	NDUFB5
PPARG	4.81266e-214	0.588241	0.136	0.046	1.01908e-209	SBL_PT_tumor	PPARG
MAP3K13	2.71308e-213	0.705467	0.287	0.173	5.74495e-209	SBL_PT_tumor	MAP3K13
ECI1	1.9922e-209	0.660488	0.205	0.1	4.21847e-205	SBL_PT_tumor	ECI1
RCN1	2.72611e-208	0.638028	0.168	0.069	5.77254e-204	SBL_PT_tumor	RCN1
PFDN4	6.7408e-208	0.642701	0.348	0.233	1.42736e-203	SBL_PT_tumor	PFDN4
DNAJC19	4.40611e-206	0.606447	0.334	0.218	9.32993e-202	SBL_PT_tumor	DNAJC19
MRPL11	2.34578e-204	0.626537	0.358	0.247	4.9672e-200	SBL_PT_tumor	MRPL11
ARPC1A	3.33885e-204	0.669039	0.305	0.196	7.07002e-200	SBL_PT_tumor	ARPC1A
SLC39A4	6.62256e-204	0.62244	0.199	0.095	1.40233e-199	SBL_PT_tumor	SLC39A4
FAM162A	1.28347e-202	0.692615	0.284	0.174	2.71775e-198	SBL_PT_tumor	FAM162A
SAT2	9.37724e-202	0.59677	0.377	0.265	1.98563e-197	SBL_PT_tumor	SAT2
TUFM	7.90499e-201	0.587442	0.418	0.311	1.67388e-196	SBL_PT_tumor	TUFM
YBEY	2.15986e-200	0.626209	0.197	0.094	4.57351e-196	SBL_PT_tumor	YBEY
CSKMT	1.08497e-198	0.626868	0.188	0.087	2.29742e-194	SBL_PT_tumor	CSKMT
CISD1	1.64475e-198	0.648553	0.236	0.128	3.48275e-194	SBL_PT_tumor	CISD1
GADD45G	5.49788e-198	0.766492	0.139	0.05	1.16418e-193	SBL_PT_tumor	GADD45G
PTOV1	2.54547e-196	0.639287	0.233	0.127	5.39003e-192	SBL_PT_tumor	PTOV1
TCTEX1D2	1.33982e-195	0.589931	0.151	0.06	2.83707e-191	SBL_PT_tumor	TCTEX1D2
APPL1	1.84229e-195	0.619506	0.26	0.15	3.90104e-191	SBL_PT_tumor	APPL1
CAMLG	4.21919e-192	0.591332	0.326	0.213	8.93414e-188	SBL_PT_tumor	CAMLG
GCSH	1.32101e-190	0.608548	0.221	0.116	2.79725e-186	SBL_PT_tumor	GCSH
TEN1	4.48225e-190	0.622274	0.199	0.098	9.49117e-186	SBL_PT_tumor	TEN1
CPNE3	2.15408e-189	0.585049	0.224	0.118	4.56126e-185	SBL_PT_tumor	CPNE3
RBBP8	4.10563e-189	0.605981	0.135	0.05	8.69367e-185	SBL_PT_tumor	RBBP8
LETMD1	1.82931e-188	0.619525	0.2	0.099	3.87357e-184	SBL_PT_tumor	LETMD1
EIF2A	5.81502e-188	0.635341	0.297	0.188	1.23133e-183	SBL_PT_tumor	EIF2A
ABHD14B	9.93722e-188	0.632329	0.264	0.156	2.10421e-183	SBL_PT_tumor	ABHD14B
OXR1	1.33193e-187	0.589881	0.193	0.094	2.82037e-183	SBL_PT_tumor	OXR1
MRPL21	1.1555e-183	0.615547	0.323	0.219	2.44678e-179	SBL_PT_tumor	MRPL21
C1orf43	1.96957e-182	0.587094	0.399	0.304	4.17056e-178	SBL_PT_tumor	C1orf43
UQCRC2	5.01447e-180	0.613953	0.352	0.253	1.06181e-175	SBL_PT_tumor	UQCRC2
PCMTD1	1.18442e-178	0.60419	0.238	0.134	2.50802e-174	SBL_PT_tumor	PCMTD1
BACE2	5.69061e-178	0.617805	0.116	0.039	1.20499e-173	SBL_PT_tumor	BACE2
HSCB	6.07623e-178	0.585411	0.175	0.082	1.28664e-173	SBL_PT_tumor	HSCB
GANAB	1.27785e-175	0.637371	0.232	0.133	2.70585e-171	SBL_PT_tumor	GANAB
MRPS12	2.56145e-174	0.588115	0.312	0.21	5.42387e-170	SBL_PT_tumor	MRPS12
CCT6A	4.09904e-173	0.600677	0.329	0.227	8.67972e-169	SBL_PT_tumor	CCT6A
LYRM4	1.19375e-171	0.60507	0.3	0.198	2.52776e-167	SBL_PT_tumor	LYRM4
EIF4EBP1	2.0853e-168	0.599336	0.355	0.257	4.41563e-164	SBL_PT_tumor	EIF4EBP1
CTNND1	8.10667e-167	0.633641	0.212	0.118	1.71659e-162	SBL_PT_tumor	CTNND1
TPGS2	1.0633e-165	0.607631	0.254	0.156	2.25154e-161	SBL_PT_tumor	TPGS2
CHMP3	7.4692e-163	0.593426	0.273	0.174	1.5816e-158	SBL_PT_tumor	CHMP3
CCDC34	1.82719e-161	0.626187	0.199	0.107	3.86907e-157	SBL_PT_tumor	CCDC34
ZNHIT3	5.02245e-161	0.588922	0.258	0.161	1.0635e-156	SBL_PT_tumor	ZNHIT3
NIPSNAP2	3.18623e-154	0.597268	0.23	0.138	6.74683e-150	SBL_PT_tumor	NIPSNAP2
TMED4	2.38681e-149	0.585846	0.238	0.146	5.05407e-145	SBL_PT_tumor	TMED4
NDUFA10	5.07407e-148	0.587263	0.283	0.193	1.07443e-143	SBL_PT_tumor	NDUFA10
NUDT2	2.29494e-135	0.59765	0.218	0.135	4.85953e-131	SBL_PT_tumor	NUDT2
LDHA	6.04098e-133	0.610934	0.428	0.349	1.27918e-128	SBL_PT_tumor	LDHA
ILF2	1.24825e-132	0.61813	0.324	0.239	2.64316e-128	SBL_PT_tumor	ILF2
C1orf56	8.71458e-116	0.591087	0.186	0.108	1.84531e-111	SBL_PT_tumor	C1orf56
CLU	1.52846e-26	0.823848	0.129	0.099	3.23652e-22	SBL_PT_tumor	CLU

## Sheet: HB|up
	p_val	avg_log2FC	pct.1	pct.2	p_val_adj	Sample	gene
APOB	0	3.96262	0.892	0.27	0	HB_PT_tumor	APOB
AHSG	0	3.84826	0.998	0.741	0	HB_PT_tumor	AHSG
RBP4	0	3.76302	0.974	0.453	0	HB_PT_tumor	RBP4
ALB	0	3.62791	1	0.889	0	HB_PT_tumor	ALB
APOA1	0	3.61704	0.99	0.769	0	HB_PT_tumor	APOA1
APOA2	0	3.48856	1	0.903	0	HB_PT_tumor	APOA2
SERPINA1	0	3.46246	1	0.877	0	HB_PT_tumor	SERPINA1
APOC3	0	3.40635	0.943	0.446	0	HB_PT_tumor	APOC3
FABP1	0	3.37037	0.999	0.813	0	HB_PT_tumor	FABP1
AMBP	0	3.31582	0.973	0.42	0	HB_PT_tumor	AMBP
TTR	0	3.28466	0.966	0.436	0	HB_PT_tumor	TTR
APOH	0	3.19333	0.949	0.312	0	HB_PT_tumor	APOH
IGFBP2	0	3.17299	0.924	0.24	0	HB_PT_tumor	IGFBP2
TF	0	3.16902	0.842	0.127	0	HB_PT_tumor	TF
ORM1	0	3.14602	0.85	0.114	0	HB_PT_tumor	ORM1
DLK1	0	3.14171	0.895	0.242	0	HB_PT_tumor	DLK1
VTN	0	3.12022	0.94	0.235	0	HB_PT_tumor	VTN
APOM	0	3.11237	0.925	0.266	0	HB_PT_tumor	APOM
MEG3	0	3.06418	0.799	0.199	0	HB_PT_tumor	MEG3
SCD	0	3.04984	0.886	0.276	0	HB_PT_tumor	SCD
ASGR1	0	2.95582	0.895	0.179	0	HB_PT_tumor	ASGR1
SPINK1	0	2.95157	0.876	0.395	0	HB_PT_tumor	SPINK1
CYP2E1	0	2.89655	0.798	0.337	0	HB_PT_tumor	CYP2E1
FGL1	0	2.80581	0.9	0.143	0	HB_PT_tumor	FGL1
AFP	0	2.80523	0.663	0.101	0	HB_PT_tumor	AFP
HP	0	2.74329	0.475	0.068	0	HB_PT_tumor	HP
FGB	0	2.73051	0.882	0.208	0	HB_PT_tumor	FGB
APOC2	0	2.6912	0.851	0.045	0	HB_PT_tumor	APOC2
AGT	0	2.60352	0.847	0.171	0	HB_PT_tumor	AGT
ITIH1	0	2.5377	0.914	0.24	0	HB_PT_tumor	ITIH1
F2	0	2.53233	0.821	0.085	0	HB_PT_tumor	F2
FGG	0	2.51818	0.83	0.132	0	HB_PT_tumor	FGG
A1BG	0	2.45901	0.867	0.21	0	HB_PT_tumor	A1BG
FGA	0	2.42392	0.764	0.105	0	HB_PT_tumor	FGA
ANGPTL3	0	2.42307	0.776	0.034	0	HB_PT_tumor	ANGPTL3
GC	0	2.41281	0.824	0.094	0	HB_PT_tumor	GC
PEG10	0	2.39176	0.755	0.083	0	HB_PT_tumor	PEG10
APOC1	0	2.37122	0.999	0.854	0	HB_PT_tumor	APOC1
ITIH2	0	2.34721	0.824	0.057	0	HB_PT_tumor	ITIH2
ORM2	0	2.3253	0.736	0.051	0	HB_PT_tumor	ORM2
IGF2-1	0	2.30363	0.771	0.083	0	HB_PT_tumor	IGF2-1
TM4SF5	0	2.30151	0.836	0.078	0	HB_PT_tumor	TM4SF5
F10	0	2.29551	0.807	0.06	0	HB_PT_tumor	F10
AZGP1	0	2.26993	0.787	0.081	0	HB_PT_tumor	AZGP1
MT1E	0	2.25639	0.853	0.198	0	HB_PT_tumor	MT1E
ANGPTL8	0	2.24571	0.71	0.07	0	HB_PT_tumor	ANGPTL8
C3	0	2.22095	0.793	0.164	0	HB_PT_tumor	C3
ANG	0	2.21571	0.785	0.071	0	HB_PT_tumor	ANG
ALDOB	0	2.20245	0.633	0.071	0	HB_PT_tumor	ALDOB
PLG	0	2.18095	0.773	0.051	0	HB_PT_tumor	PLG
AGXT	0	2.17015	0.844	0.123	0	HB_PT_tumor	AGXT
MGST1	0	2.14266	0.863	0.179	0	HB_PT_tumor	MGST1
PROC	0	2.13527	0.791	0.071	0	HB_PT_tumor	PROC
FN1	0	2.1079	0.815	0.132	0	HB_PT_tumor	FN1
CPS1	0	2.1034	0.696	0.101	0	HB_PT_tumor	CPS1
MIR122HG	0	2.08488	0.669	0.028	0	HB_PT_tumor	MIR122HG
RARRES2	0	2.07481	0.858	0.18	0	HB_PT_tumor	RARRES2
RAMP1	0	2.07355	0.767	0.08	0	HB_PT_tumor	RAMP1
CLU	0	2.07187	0.763	0.099	0	HB_PT_tumor	CLU
KRT18	0	2.06586	0.791	0.091	0	HB_PT_tumor	KRT18
BEX1	0	2.06014	0.729	0.075	0	HB_PT_tumor	BEX1
GPC3	0	2.04277	0.8	0.149	0	HB_PT_tumor	GPC3
PCBD1	0	2.00703	0.881	0.268	0	HB_PT_tumor	PCBD1
NPW	0	1.98934	0.694	0.088	0	HB_PT_tumor	NPW
TFPI	0	1.98164	0.8	0.109	0	HB_PT_tumor	TFPI
GAMT	0	1.97943	0.824	0.17	0	HB_PT_tumor	GAMT
KNG1	0	1.95629	0.708	0.083	0	HB_PT_tumor	KNG1
PRAP1	0	1.95334	0.776	0.085	0	HB_PT_tumor	PRAP1
FASN	0	1.89009	0.709	0.093	0	HB_PT_tumor	FASN
MSMO1	0	1.87567	0.739	0.109	0	HB_PT_tumor	MSMO1
DBI	0	1.87349	0.966	0.644	0	HB_PT_tumor	DBI
SERPINA6	0	1.87115	0.729	0.069	0	HB_PT_tumor	SERPINA6
NEAT1	7.24157e-219	1.86876	0.807	0.583	1.53079e-214	HB_PT_tumor	NEAT1
ADI1	0	1.86173	0.889	0.341	0	HB_PT_tumor	ADI1
ITIH3	0	1.84843	0.67	0.045	0	HB_PT_tumor	ITIH3
SERPINF2	0	1.84018	0.762	0.095	0	HB_PT_tumor	SERPINF2
ASGR2	0	1.82599	0.77	0.075	0	HB_PT_tumor	ASGR2
SPP2	0	1.79646	0.648	0.05	0	HB_PT_tumor	SPP2
ASPSCR1	0	1.78824	0.562	0.117	0	HB_PT_tumor	ASPSCR1
HPD	0	1.78438	0.635	0.104	0	HB_PT_tumor	HPD
CYB5A	0	1.78304	0.869	0.286	0	HB_PT_tumor	CYB5A
KRT8	0	1.77245	0.768	0.101	0	HB_PT_tumor	KRT8
PEBP1	0	1.76678	0.937	0.473	0	HB_PT_tumor	PEBP1
NUPR1	0	1.76591	0.804	0.172	0	HB_PT_tumor	NUPR1
IGFBP1	0	1.7569	0.692	0.162	0	HB_PT_tumor	IGFBP1
FXYD2	0	1.74234	0.692	0.045	0	HB_PT_tumor	FXYD2
SERPINA5	0	1.73395	0.716	0.041	0	HB_PT_tumor	SERPINA5
ACSL4	0	1.72965	0.733	0.119	0	HB_PT_tumor	ACSL4
MPST	0	1.72513	0.865	0.275	0	HB_PT_tumor	MPST
RRBP1	0	1.72114	0.785	0.216	0	HB_PT_tumor	RRBP1
QPRT	0	1.68423	0.758	0.126	0	HB_PT_tumor	QPRT
PON2	0	1.68207	0.741	0.093	0	HB_PT_tumor	PON2
FXYD1	0	1.65785	0.613	0.055	0	HB_PT_tumor	FXYD1
HMGCS1	0	1.65329	0.667	0.113	0	HB_PT_tumor	HMGCS1
C8G	0	1.65012	0.605	0.053	0	HB_PT_tumor	C8G
FADS1	0	1.63815	0.696	0.121	0	HB_PT_tumor	FADS1
GLUD1	0	1.638	0.758	0.143	0	HB_PT_tumor	GLUD1
HSPD1	0	1.63283	0.897	0.389	0	HB_PT_tumor	HSPD1
MEG8	0	1.62041	0.547	0.015	0	HB_PT_tumor	MEG8
LECT2	0	1.60891	0.677	0.042	0	HB_PT_tumor	LECT2
MT1F	0	1.60209	0.599	0.088	0	HB_PT_tumor	MT1F
DDT	0	1.60194	0.918	0.496	0	HB_PT_tumor	DDT
TM7SF2	0	1.59708	0.699	0.09	0	HB_PT_tumor	TM7SF2
CCL20	0	1.59545	0.617	0.077	0	HB_PT_tumor	CCL20
BAAT	0	1.59133	0.538	0.017	0	HB_PT_tumor	BAAT
CPB2	0	1.55464	0.671	0.023	0	HB_PT_tumor	CPB2
FDPS	0	1.54982	0.795	0.3	0	HB_PT_tumor	FDPS
SNORC	0	1.53849	0.562	0.062	0	HB_PT_tumor	SNORC
SLC2A2	0	1.5329	0.645	0.024	0	HB_PT_tumor	SLC2A2
MGST2	0	1.52689	0.783	0.229	0	HB_PT_tumor	MGST2
CYP27A1	0	1.51174	0.66	0.047	0	HB_PT_tumor	CYP27A1
SMLR1	0	1.50643	0.653	0.031	0	HB_PT_tumor	SMLR1
HPN	0	1.50325	0.672	0.042	0	HB_PT_tumor	HPN
PAH	0	1.5	0.665	0.057	0	HB_PT_tumor	PAH
PRODH2	0	1.48555	0.645	0.036	0	HB_PT_tumor	PRODH2
EBP	0	1.48235	0.719	0.171	0	HB_PT_tumor	EBP
CFHR1	0	1.48194	0.633	0.077	0	HB_PT_tumor	CFHR1
AKR1C1	0	1.47505	0.543	0.032	0	HB_PT_tumor	AKR1C1
LIPC	0	1.47226	0.641	0.028	0	HB_PT_tumor	LIPC
PCSK1N	0	1.46902	0.562	0.022	0	HB_PT_tumor	PCSK1N
SERPINA4	0	1.46438	0.624	0.033	0	HB_PT_tumor	SERPINA4
TMEM176A	0	1.46018	0.838	0.283	0	HB_PT_tumor	TMEM176A
APOE	0	1.45431	0.997	0.841	0	HB_PT_tumor	APOE
PTMS	0	1.44744	0.893	0.395	0	HB_PT_tumor	PTMS
GCSH	0	1.44173	0.725	0.116	0	HB_PT_tumor	GCSH
BNIP3	0	1.43531	0.7	0.108	0	HB_PT_tumor	BNIP3
SERPINF1	0	1.43006	0.705	0.119	0	HB_PT_tumor	SERPINF1
CP	0	1.42824	0.447	0.013	0	HB_PT_tumor	CP
SERPINC1	0	1.42407	0.609	0.042	0	HB_PT_tumor	SERPINC1
DHCR24	0	1.41376	0.672	0.072	0	HB_PT_tumor	DHCR24
GDF15	0	1.40642	0.418	0.054	0	HB_PT_tumor	GDF15
AKR1C2	0	1.40376	0.503	0.025	0	HB_PT_tumor	AKR1C2
GPAM	0	1.39637	0.589	0.032	0	HB_PT_tumor	GPAM
SDC1	0	1.39449	0.623	0.039	0	HB_PT_tumor	SDC1
NEU4	0	1.37561	0.558	0.028	0	HB_PT_tumor	NEU4
MASP2	0	1.37193	0.642	0.044	0	HB_PT_tumor	MASP2
NOTUM	0	1.36181	0.414	0.016	0	HB_PT_tumor	NOTUM
CYP3A7	0	1.35707	0.541	0.064	0	HB_PT_tumor	CYP3A7
SERPIND1	0	1.35516	0.62	0.028	0	HB_PT_tumor	SERPIND1
A1CF	0	1.35491	0.605	0.018	0	HB_PT_tumor	A1CF
MT1G	0	1.33702	0.77	0.191	0	HB_PT_tumor	MT1G
GOLT1A	0	1.33687	0.593	0.029	0	HB_PT_tumor	GOLT1A
ODC1	0	1.33508	0.659	0.193	0	HB_PT_tumor	ODC1
S100A13	0	1.32663	0.72	0.154	0	HB_PT_tumor	S100A13
TM4SF4	0	1.31436	0.577	0.033	0	HB_PT_tumor	TM4SF4
ETFB	0	1.31349	0.826	0.305	0	HB_PT_tumor	ETFB
HMGCS2	0	1.31168	0.543	0.029	0	HB_PT_tumor	HMGCS2
DCXR	0	1.3089	0.832	0.333	0	HB_PT_tumor	DCXR
SQLE	0	1.30466	0.637	0.081	0	HB_PT_tumor	SQLE
TMEM97	0	1.28717	0.576	0.076	0	HB_PT_tumor	TMEM97
ADH1A	0	1.28439	0.568	0.039	0	HB_PT_tumor	ADH1A
PPP1R16A	0	1.28247	0.619	0.08	0	HB_PT_tumor	PPP1R16A
NR0B2	0	1.27699	0.53	0.032	0	HB_PT_tumor	NR0B2
SAT2	0	1.27036	0.793	0.265	0	HB_PT_tumor	SAT2
DUSP9	0	1.26827	0.476	0.028	0	HB_PT_tumor	DUSP9
STARD10	0	1.26366	0.644	0.074	0	HB_PT_tumor	STARD10
HINT1	0	1.24719	0.964	0.77	0	HB_PT_tumor	HINT1
TCEA3	0	1.24504	0.576	0.037	0	HB_PT_tumor	TCEA3
ACSL3	0	1.24476	0.63	0.115	0	HB_PT_tumor	ACSL3
SIGMAR1	0	1.2444	0.661	0.11	0	HB_PT_tumor	SIGMAR1
FST	0	1.24188	0.523	0.037	0	HB_PT_tumor	FST
LEAP2	0	1.24047	0.407	0.021	0	HB_PT_tumor	LEAP2
SERPINA11	0	1.23775	0.552	0.025	0	HB_PT_tumor	SERPINA11
AHCY	0	1.23261	0.667	0.157	0	HB_PT_tumor	AHCY
MTTP	0	1.22928	0.552	0.013	0	HB_PT_tumor	MTTP
GLTPD2	0	1.22119	0.551	0.015	0	HB_PT_tumor	GLTPD2
TST	0	1.21781	0.65	0.098	0	HB_PT_tumor	TST
MST1	0	1.21722	0.56	0.041	0	HB_PT_tumor	MST1
HYAL1	0	1.21578	0.552	0.021	0	HB_PT_tumor	HYAL1
MPC2	0	1.2031	0.844	0.332	0	HB_PT_tumor	MPC2
SERPING1	0	1.19104	0.702	0.151	0	HB_PT_tumor	SERPING1
MT2A	2.75922e-307	1.18896	0.926	0.548	5.83271e-303	HB_PT_tumor	MT2A
DHCR7	0	1.17923	0.575	0.048	0	HB_PT_tumor	DHCR7
MIF	0	1.17578	0.919	0.564	0	HB_PT_tumor	MIF
KHK	0	1.17388	0.606	0.056	0	HB_PT_tumor	KHK
GGH	0	1.16406	0.57	0.074	0	HB_PT_tumor	GGH
ADH6	0	1.15988	0.518	0.02	0	HB_PT_tumor	ADH6
ATF5	0	1.14986	0.543	0.102	0	HB_PT_tumor	ATF5
F12	0	1.14049	0.556	0.035	0	HB_PT_tumor	F12
SLC39A5	0	1.13672	0.532	0.021	0	HB_PT_tumor	SLC39A5
HSD17B11	0	1.13491	0.772	0.286	0	HB_PT_tumor	HSD17B11
C4BPB	0	1.13361	0.582	0.044	0	HB_PT_tumor	C4BPB
HSD17B2	0	1.1323	0.535	0.034	0	HB_PT_tumor	HSD17B2
SLC27A5	0	1.11938	0.597	0.068	0	HB_PT_tumor	SLC27A5
ARG1	0	1.11296	0.552	0.053	0	HB_PT_tumor	ARG1
C4BPA	0	1.10954	0.552	0.038	0	HB_PT_tumor	C4BPA
P4HB	0	1.10568	0.809	0.357	0	HB_PT_tumor	P4HB
NIPSNAP1	0	1.10187	0.551	0.062	0	HB_PT_tumor	NIPSNAP1
SLC13A5	0	1.0971	0.51	0.028	0	HB_PT_tumor	SLC13A5
ENO3	0	1.09441	0.494	0.029	0	HB_PT_tumor	ENO3
MSRB1	0	1.09202	0.663	0.128	0	HB_PT_tumor	MSRB1
ACAT2	0	1.09033	0.582	0.11	0	HB_PT_tumor	ACAT2
ALDH4A1	0	1.08995	0.535	0.042	0	HB_PT_tumor	ALDH4A1
GPX3	0	1.08904	0.694	0.133	0	HB_PT_tumor	GPX3
AMN	0	1.08883	0.572	0.036	0	HB_PT_tumor	AMN
CYP2D6	0	1.08428	0.451	0.024	0	HB_PT_tumor	CYP2D6
SERINC2	0	1.08334	0.537	0.043	0	HB_PT_tumor	SERINC2
RBP1	0	1.08261	0.559	0.122	0	HB_PT_tumor	RBP1
MMAB	0	1.07347	0.606	0.112	0	HB_PT_tumor	MMAB
NAT8	0	1.06196	0.469	0.015	0	HB_PT_tumor	NAT8
SEPHS2	0	1.06112	0.691	0.163	0	HB_PT_tumor	SEPHS2
MCRIP2	0	1.06102	0.667	0.145	0	HB_PT_tumor	MCRIP2
SULT2A1	0	1.05658	0.489	0.027	0	HB_PT_tumor	SULT2A1
HPX	0	1.05204	0.455	0.034	0	HB_PT_tumor	HPX
CISD3	0	1.04324	0.714	0.201	0	HB_PT_tumor	CISD3
FAM213A	0	1.04301	0.657	0.132	0	HB_PT_tumor	FAM213A
ASS1	0	1.04147	0.578	0.103	0	HB_PT_tumor	ASS1
ACADSB	0	1.03466	0.514	0.04	0	HB_PT_tumor	ACADSB
ERRFI1	0	1.03216	0.376	0.034	0	HB_PT_tumor	ERRFI1
GJB1	0	1.028	0.495	0.019	0	HB_PT_tumor	GJB1
GPX2	0	1.02679	0.292	0.021	0	HB_PT_tumor	GPX2
CYP3A5	0	1.02637	0.455	0.019	0	HB_PT_tumor	CYP3A5
TMEM176B	0	1.0242	0.834	0.316	0	HB_PT_tumor	TMEM176B
SOD1	1.1999e-284	1.02304	0.912	0.557	2.53647e-280	HB_PT_tumor	SOD1
NUDC	0	1.01904	0.753	0.28	0	HB_PT_tumor	NUDC
F5	0	1.01379	0.462	0.016	0	HB_PT_tumor	F5
AKR1C3	0	1.01213	0.488	0.069	0	HB_PT_tumor	AKR1C3
EML4	0	1.00944	0.671	0.153	0	HB_PT_tumor	EML4
FAM3B	0	1.00873	0.453	0.023	0	HB_PT_tumor	FAM3B
ARSE	0	1.0075	0.458	0.013	0	HB_PT_tumor	ARSE
COA3	0	1.00291	0.694	0.214	0	HB_PT_tumor	COA3
IDH1	0	1.00154	0.628	0.14	0	HB_PT_tumor	IDH1
EPCAM	0	0.997828	0.498	0.054	0	HB_PT_tumor	EPCAM
GCHFR	0	0.995514	0.643	0.137	0	HB_PT_tumor	GCHFR
ANPEP	0	0.995299	0.508	0.033	0	HB_PT_tumor	ANPEP
PGRMC1	0	0.993949	0.604	0.108	0	HB_PT_tumor	PGRMC1
EVA1A	0	0.991758	0.502	0.023	0	HB_PT_tumor	EVA1A
MLXIPL	0	0.990664	0.465	0.026	0	HB_PT_tumor	MLXIPL
SNRPN	0	0.988354	0.738	0.233	0	HB_PT_tumor	SNRPN
PDIA6	5.33965e-267	0.98804	0.762	0.33	1.12875e-262	HB_PT_tumor	PDIA6
FADS2	0	0.981143	0.545	0.083	0	HB_PT_tumor	FADS2
CAMK2N1	0	0.978696	0.485	0.03	0	HB_PT_tumor	CAMK2N1
ESPN	0	0.976869	0.448	0.021	0	HB_PT_tumor	ESPN
TMEM205	0	0.976069	0.703	0.2	0	HB_PT_tumor	TMEM205
HSD17B12	0	0.970387	0.574	0.117	0	HB_PT_tumor	HSD17B12
HNMT	0	0.969285	0.69	0.185	0	HB_PT_tumor	HNMT
CENPV	0	0.964679	0.485	0.046	0	HB_PT_tumor	CENPV
BEX3	0	0.962531	0.744	0.245	0	HB_PT_tumor	BEX3
UGT2B4	0	0.961113	0.479	0.018	0	HB_PT_tumor	UGT2B4
SPON2	0	0.960825	0.624	0.081	0	HB_PT_tumor	SPON2
ALDH2	0	0.956499	0.625	0.136	0	HB_PT_tumor	ALDH2
SERPINA7	0	0.946961	0.454	0.018	0	HB_PT_tumor	SERPINA7
CISD1	0	0.94577	0.616	0.128	0	HB_PT_tumor	CISD1
SLC39A14	0	0.944541	0.477	0.027	0	HB_PT_tumor	SLC39A14
ALDH6A1	0	0.939948	0.516	0.051	0	HB_PT_tumor	ALDH6A1
RGN	0	0.932616	0.455	0.024	0	HB_PT_tumor	RGN
TMEM150A	0	0.932219	0.513	0.061	0	HB_PT_tumor	TMEM150A
PXMP2	0	0.931434	0.567	0.104	0	HB_PT_tumor	PXMP2
ECH1	3.20243e-295	0.920415	0.76	0.295	6.76961e-291	HB_PT_tumor	ECH1
ADH4	0	0.919988	0.42	0.026	0	HB_PT_tumor	ADH4
CHST13	0	0.918915	0.43	0.02	0	HB_PT_tumor	CHST13
C5	0	0.908442	0.426	0.015	0	HB_PT_tumor	C5
SMIM1	0	0.90287	0.64	0.141	0	HB_PT_tumor	SMIM1
FMO5	0	0.901304	0.403	0.022	0	HB_PT_tumor	FMO5
CIDEB	0	0.90072	0.471	0.055	0	HB_PT_tumor	CIDEB
ACSM2B	0	0.897056	0.382	0.012	0	HB_PT_tumor	ACSM2B
PART1	0	0.896768	0.345	0.012	0	HB_PT_tumor	PART1
MRPS26	0	0.893512	0.668	0.199	0	HB_PT_tumor	MRPS26
FAM136A	0	0.892879	0.62	0.145	0	HB_PT_tumor	FAM136A
NR2F6	0	0.891543	0.467	0.039	0	HB_PT_tumor	NR2F6
CEBPA	0	0.891424	0.495	0.065	0	HB_PT_tumor	CEBPA
C2	0	0.891207	0.56	0.084	0	HB_PT_tumor	C2
ABCC6	0	0.887789	0.438	0.016	0	HB_PT_tumor	ABCC6
HDLBP	0	0.884886	0.622	0.163	0	HB_PT_tumor	HDLBP
SLC38A3	0	0.878932	0.432	0.019	0	HB_PT_tumor	SLC38A3
AK4	0	0.87241	0.441	0.024	0	HB_PT_tumor	AK4
MAT1A	0	0.871827	0.361	0.017	0	HB_PT_tumor	MAT1A
CFH	0	0.870292	0.439	0.067	0	HB_PT_tumor	CFH
FTCD	0	0.868013	0.389	0.022	0	HB_PT_tumor	FTCD
TDO2	0	0.867493	0.367	0.014	0	HB_PT_tumor	TDO2
RAB17	0	0.86677	0.418	0.015	0	HB_PT_tumor	RAB17
HSPE1	2.21253e-271	0.864705	0.927	0.597	4.67706e-267	HB_PT_tumor	HSPE1
CYP4A11	0	0.862267	0.367	0.012	0	HB_PT_tumor	CYP4A11
RIDA	0	0.853992	0.462	0.063	0	HB_PT_tumor	RIDA
AIG1	0	0.852799	0.626	0.153	0	HB_PT_tumor	AIG1
SLC7A2	0	0.85279	0.416	0.019	0	HB_PT_tumor	SLC7A2
SRARP	0	0.85177	0.304	0.009	0	HB_PT_tumor	SRARP
AKR1C4	0	0.850707	0.321	0.019	0	HB_PT_tumor	AKR1C4
ADH5	0	0.850598	0.584	0.142	0	HB_PT_tumor	ADH5
SDC2	0	0.850098	0.533	0.06	0	HB_PT_tumor	SDC2
HAAO	0	0.847979	0.459	0.047	0	HB_PT_tumor	HAAO
SORD	0	0.845622	0.471	0.054	0	HB_PT_tumor	SORD
CCL16	0	0.845266	0.424	0.011	0	HB_PT_tumor	CCL16
PRDX6	3.25524e-199	0.845266	0.836	0.471	6.88125e-195	HB_PT_tumor	PRDX6
PSTPIP1	0	0.844743	0.508	0.074	0	HB_PT_tumor	PSTPIP1
HMGCR	0	0.844628	0.403	0.038	0	HB_PT_tumor	HMGCR
MZT2B	2.39137e-222	0.842575	0.869	0.489	5.05511e-218	HB_PT_tumor	MZT2B
PGM1	0	0.838094	0.467	0.049	0	HB_PT_tumor	PGM1
TNFRSF12A	0	0.83773	0.304	0.037	0	HB_PT_tumor	TNFRSF12A
NDRG2	0	0.833005	0.474	0.084	0	HB_PT_tumor	NDRG2
PCYT2	0	0.830759	0.501	0.071	0	HB_PT_tumor	PCYT2
PDIA4	0	0.826917	0.607	0.163	0	HB_PT_tumor	PDIA4
ERG28	0	0.8246	0.583	0.137	0	HB_PT_tumor	ERG28
PEG3	0	0.822142	0.4	0.012	0	HB_PT_tumor	PEG3
ATP5MC3	2.83675e-196	0.821953	0.904	0.602	5.99661e-192	HB_PT_tumor	ATP5MC3
MT1A	0	0.816663	0.383	0.018	0	HB_PT_tumor	MT1A
MBNL3	0	0.814811	0.445	0.051	0	HB_PT_tumor	MBNL3
MDK	2.54909e-209	0.814413	0.562	0.201	5.38851e-205	HB_PT_tumor	MDK
SPATS2L	0	0.812385	0.665	0.198	0	HB_PT_tumor	SPATS2L
HSBP1L1	0	0.811506	0.466	0.066	0	HB_PT_tumor	HSBP1L1
LGALS3BP	0	0.808124	0.624	0.174	0	HB_PT_tumor	LGALS3BP
GOT1	0	0.805754	0.449	0.059	0	HB_PT_tumor	GOT1
PROX1	0	0.802268	0.384	0.015	0	HB_PT_tumor	PROX1
IDI1	5.56462e-279	0.795762	0.643	0.21	1.17631e-274	HB_PT_tumor	IDI1
SLC22A18	0	0.794269	0.451	0.059	0	HB_PT_tumor	SLC22A18
PON1	0	0.791892	0.354	0.013	0	HB_PT_tumor	PON1
SNHG19	0	0.789576	0.551	0.13	0	HB_PT_tumor	SNHG19
DNAJC12	0	0.787854	0.404	0.021	0	HB_PT_tumor	DNAJC12
TXN	6.35834e-203	0.785548	0.914	0.582	1.34409e-198	HB_PT_tumor	TXN
CDO1	0	0.784784	0.389	0.022	0	HB_PT_tumor	CDO1
TMEM141	7.40883e-296	0.783786	0.673	0.224	1.56615e-291	HB_PT_tumor	TMEM141
EEF1B2	1.00023e-211	0.782421	0.96	0.794	2.11438e-207	HB_PT_tumor	EEF1B2
TFR2	0	0.78054	0.426	0.048	0	HB_PT_tumor	TFR2
ADH1B	1.35241e-221	0.779413	0.142	0.014	2.85887e-217	HB_PT_tumor	ADH1B
TSHZ2	0	0.778874	0.368	0.026	0	HB_PT_tumor	TSHZ2
GALK1	0	0.777545	0.533	0.11	0	HB_PT_tumor	GALK1
AC026462.3	0	0.777357	0.373	0.016	0	HB_PT_tumor	AC026462.3
BEX2	0	0.776014	0.411	0.037	0	HB_PT_tumor	BEX2
FDFT1	3.14571e-303	0.776009	0.619	0.19	6.64972e-299	HB_PT_tumor	FDFT1
IGF2BP2	0	0.775155	0.437	0.051	0	HB_PT_tumor	IGF2BP2
FKBP2	2.7419e-237	0.77266	0.794	0.36	5.79611e-233	HB_PT_tumor	FKBP2
PERP	0	0.769714	0.525	0.08	0	HB_PT_tumor	PERP
POR	0	0.767729	0.51	0.09	0	HB_PT_tumor	POR
PDZK1	0	0.766618	0.386	0.016	0	HB_PT_tumor	PDZK1
SREBF1	0	0.765299	0.441	0.08	0	HB_PT_tumor	SREBF1
PSMB5	4.74691e-238	0.763111	0.709	0.282	1.00345e-233	HB_PT_tumor	PSMB5
CD302	1.0384e-245	0.761674	0.591	0.196	2.19508e-241	HB_PT_tumor	CD302
TIMM13	2.90337e-198	0.758732	0.8	0.412	6.13743e-194	HB_PT_tumor	TIMM13
ERBB3	0	0.75789	0.38	0.015	0	HB_PT_tumor	ERBB3
COA4	5.50141e-283	0.757335	0.65	0.219	1.16294e-278	HB_PT_tumor	COA4
PECR	0	0.748727	0.424	0.041	0	HB_PT_tumor	PECR
TSPAN6	0	0.748113	0.424	0.031	0	HB_PT_tumor	TSPAN6
FKBP11	0	0.74811	0.486	0.087	0	HB_PT_tumor	FKBP11
ENPP1	0	0.747581	0.362	0.013	0	HB_PT_tumor	ENPP1
LCAT	0	0.747236	0.395	0.029	0	HB_PT_tumor	LCAT
MVD	0	0.745671	0.478	0.102	0	HB_PT_tumor	MVD
LMAN1	0	0.745351	0.576	0.15	0	HB_PT_tumor	LMAN1
BHMT2	0	0.744494	0.372	0.01	0	HB_PT_tumor	BHMT2
SSUH2	0	0.742961	0.368	0.015	0	HB_PT_tumor	SSUH2
CKB	0	0.741285	0.391	0.046	0	HB_PT_tumor	CKB
ACAA1	1.62555e-302	0.741165	0.582	0.166	3.43625e-298	HB_PT_tumor	ACAA1
FTL	2.35526e-259	0.740072	1	0.999	4.97878e-255	HB_PT_tumor	FTL
UQCRQ	1.11924e-173	0.73954	0.912	0.627	2.36596e-169	HB_PT_tumor	UQCRQ
PRDX4	3.90719e-272	0.739145	0.567	0.173	8.25942e-268	HB_PT_tumor	PRDX4
LEPR	0	0.738066	0.385	0.042	0	HB_PT_tumor	LEPR
ACSM2A	0	0.735063	0.322	0.006	0	HB_PT_tumor	ACSM2A
HGD	0	0.732958	0.387	0.025	0	HB_PT_tumor	HGD
LDHA	6.69372e-207	0.73194	0.776	0.349	1.41499e-202	HB_PT_tumor	LDHA
PON3	0	0.73035	0.358	0.01	0	HB_PT_tumor	PON3
NKD1	0	0.729327	0.248	0.012	0	HB_PT_tumor	NKD1
MCFD2	0	0.7277	0.504	0.101	0	HB_PT_tumor	MCFD2
TMEM86B	0	0.724478	0.411	0.037	0	HB_PT_tumor	TMEM86B
F7	0	0.720435	0.377	0.014	0	HB_PT_tumor	F7
NADK2	0	0.718685	0.394	0.035	0	HB_PT_tumor	NADK2
PCK1	0	0.716352	0.186	0.013	0	HB_PT_tumor	PCK1
RBP5	0	0.715407	0.326	0.013	0	HB_PT_tumor	RBP5
CALD1	0	0.713057	0.766	0.153	0	HB_PT_tumor	CALD1
A2M	5.61983e-293	0.712611	0.792	0.31	1.18798e-288	HB_PT_tumor	A2M
GSTO1	1.68679e-173	0.710138	0.787	0.406	3.56569e-169	HB_PT_tumor	GSTO1
VIL1	0	0.70232	0.31	0.007	0	HB_PT_tumor	VIL1
SULT1A1	2.08371e-265	0.700954	0.661	0.221	4.40476e-261	HB_PT_tumor	SULT1A1
MZT2A	1.15963e-212	0.699068	0.795	0.369	2.45134e-208	HB_PT_tumor	MZT2A
LSR	0	0.692982	0.376	0.023	0	HB_PT_tumor	LSR
GCAT	0	0.692944	0.387	0.049	0	HB_PT_tumor	GCAT
CFL2	0	0.689597	0.42	0.057	0	HB_PT_tumor	CFL2
DSP	0	0.689348	0.37	0.028	0	HB_PT_tumor	DSP
ST6GAL1	0	0.68856	0.463	0.08	0	HB_PT_tumor	ST6GAL1
ACSS2	0	0.688151	0.348	0.049	0	HB_PT_tumor	ACSS2
KDELR1	3.67797e-221	0.685976	0.658	0.253	7.77485e-217	HB_PT_tumor	KDELR1
MAPK6	0	0.683132	0.459	0.077	0	HB_PT_tumor	MAPK6
CDH2	0	0.681442	0.286	0.007	0	HB_PT_tumor	CDH2
ACADVL	1.78657e-284	0.677558	0.575	0.168	3.77664e-280	HB_PT_tumor	ACADVL
SLC25A13	0	0.676938	0.414	0.055	0	HB_PT_tumor	SLC25A13
ACAA2	0	0.672734	0.469	0.104	0	HB_PT_tumor	ACAA2
CHPF	0	0.670106	0.372	0.026	0	HB_PT_tumor	CHPF
YIF1A	1.69502e-241	0.667773	0.574	0.19	3.5831e-237	HB_PT_tumor	YIF1A
SCML1	0	0.666553	0.397	0.049	0	HB_PT_tumor	SCML1
GATM	2.76289e-274	0.666095	0.363	0.075	5.84048e-270	HB_PT_tumor	GATM
ATP5MC1	4.34233e-178	0.665788	0.758	0.366	9.17925e-174	HB_PT_tumor	ATP5MC1
REEP6	0	0.664848	0.352	0.024	0	HB_PT_tumor	REEP6
CYSTM1	1.44239e-307	0.664204	0.58	0.16	3.04906e-303	HB_PT_tumor	CYSTM1
RDH11	0	0.662976	0.467	0.089	0	HB_PT_tumor	RDH11
MYDGF	1.161e-182	0.661741	0.73	0.343	2.45423e-178	HB_PT_tumor	MYDGF
SMIM37	5.27014e-231	0.661268	0.672	0.255	1.11405e-226	HB_PT_tumor	SMIM37
ISOC2	2.16724e-263	0.659897	0.605	0.193	4.58134e-259	HB_PT_tumor	ISOC2
CANX	1.91497e-206	0.659108	0.686	0.283	4.04806e-202	HB_PT_tumor	CANX
AC087482.1	0	0.65902	0.318	0.011	0	HB_PT_tumor	AC087482.1
ACSS3	0	0.658506	0.329	0.011	0	HB_PT_tumor	ACSS3
EPHX1	0	0.658317	0.471	0.089	0	HB_PT_tumor	EPHX1
BAMBI	0	0.657959	0.316	0.017	0	HB_PT_tumor	BAMBI
AGMAT	0	0.655872	0.329	0.014	0	HB_PT_tumor	AGMAT
SLIRP	1.49711e-170	0.655799	0.791	0.41	3.16474e-166	HB_PT_tumor	SLIRP
LRG1	0	0.653917	0.296	0.019	0	HB_PT_tumor	LRG1
C2orf72	0	0.653738	0.339	0.013	0	HB_PT_tumor	C2orf72
NDUFV3	5.65635e-251	0.653533	0.632	0.22	1.19569e-246	HB_PT_tumor	NDUFV3
ECHS1	2.44593e-209	0.650959	0.617	0.228	5.17044e-205	HB_PT_tumor	ECHS1
ALKBH7	2.29243e-191	0.650442	0.762	0.361	4.84597e-187	HB_PT_tumor	ALKBH7
H2AFJ	1.30256e-165	0.650381	0.781	0.397	2.75348e-161	HB_PT_tumor	H2AFJ
BMP4	0	0.650315	0.303	0.011	0	HB_PT_tumor	BMP4
PLIN2	1.20147e-174	0.648376	0.57	0.217	2.53978e-170	HB_PT_tumor	PLIN2
PTPRF	0	0.647947	0.333	0.021	0	HB_PT_tumor	PTPRF
ORAI3	0	0.647715	0.53	0.114	0	HB_PT_tumor	ORAI3
NME1	2.77296e-192	0.644633	0.616	0.233	5.86176e-188	HB_PT_tumor	NME1
TSPAN8	0	0.644033	0.248	0.005	0	HB_PT_tumor	TSPAN8
PPA1	2.9571e-196	0.6426	0.666	0.265	6.25102e-192	HB_PT_tumor	PPA1
CYP2C9	1.39038e-224	0.640808	0.147	0.015	2.93913e-220	HB_PT_tumor	CYP2C9
SLC25A47	0	0.640569	0.255	0.006	0	HB_PT_tumor	SLC25A47
SELENOP	0	0.639772	0.918	0.432	0	HB_PT_tumor	SELENOP
MEP1A	0	0.639474	0.316	0.007	0	HB_PT_tumor	MEP1A
STAU1	6.96606e-265	0.638318	0.6	0.188	1.47255e-260	HB_PT_tumor	STAU1
GLYCTK	0	0.637416	0.399	0.04	0	HB_PT_tumor	GLYCTK
METTL7A	0	0.636648	0.442	0.098	0	HB_PT_tumor	METTL7A
C8A	0	0.635668	0.322	0.007	0	HB_PT_tumor	C8A
SH3YL1	0	0.634868	0.405	0.056	0	HB_PT_tumor	SH3YL1
ASPDH	0	0.632607	0.281	0.011	0	HB_PT_tumor	ASPDH
PTGR1	0	0.63141	0.349	0.052	0	HB_PT_tumor	PTGR1
MPC1	2.33348e-214	0.62989	0.611	0.223	4.93274e-210	HB_PT_tumor	MPC1
COL18A1	0	0.629453	0.533	0.115	0	HB_PT_tumor	COL18A1
EI24	9.16562e-300	0.628448	0.603	0.175	1.93752e-295	HB_PT_tumor	EI24
PEMT	0	0.627562	0.422	0.059	0	HB_PT_tumor	PEMT
ECHDC2	0	0.624914	0.397	0.051	0	HB_PT_tumor	ECHDC2
CPN2	0	0.622674	0.31	0.007	0	HB_PT_tumor	CPN2
ONECUT2	0	0.622617	0.327	0.007	0	HB_PT_tumor	ONECUT2
SH2D4A	0	0.621826	0.3	0.01	0	HB_PT_tumor	SH2D4A
OSTC	5.50386e-173	0.614029	0.76	0.383	1.16346e-168	HB_PT_tumor	OSTC
EPHX2	0	0.613429	0.317	0.017	0	HB_PT_tumor	EPHX2
ALCAM	0	0.611532	0.386	0.048	0	HB_PT_tumor	ALCAM
SQSTM1	4.50274e-103	0.608947	0.692	0.359	9.51834e-99	HB_PT_tumor	SQSTM1
PCOLCE2	0	0.608508	0.319	0.01	0	HB_PT_tumor	PCOLCE2
C8B	0	0.608357	0.292	0.011	0	HB_PT_tumor	C8B
AK3	1.51794e-281	0.604586	0.469	0.118	3.20877e-277	HB_PT_tumor	AK3
ITPR2	0	0.604296	0.492	0.111	0	HB_PT_tumor	ITPR2
ATP5PF	2.80142e-133	0.602912	0.857	0.539	5.92192e-129	HB_PT_tumor	ATP5PF
FKBP10	0	0.602849	0.322	0.035	0	HB_PT_tumor	FKBP10
NDUFAF8	3.3878e-207	0.601065	0.711	0.29	7.16147e-203	HB_PT_tumor	NDUFAF8
GOT2	0	0.600059	0.42	0.082	0	HB_PT_tumor	GOT2
NPB	0	0.599885	0.289	0.021	0	HB_PT_tumor	NPB
NCL	1.51457e-121	0.599648	0.837	0.49	3.20165e-117	HB_PT_tumor	NCL
SDC4	0	0.599062	0.283	0.029	0	HB_PT_tumor	SDC4
NR1H4	0	0.598333	0.296	0.01	0	HB_PT_tumor	NR1H4
UGT3A1	0	0.597673	0.271	0.005	0	HB_PT_tumor	UGT3A1
LRP1	2.2219e-274	0.59738	0.485	0.126	4.69688e-270	HB_PT_tumor	LRP1
HSP90B1	1.9437e-132	0.594797	0.741	0.389	4.10879e-128	HB_PT_tumor	HSP90B1
ELOVL6	0	0.592422	0.334	0.028	0	HB_PT_tumor	ELOVL6
SLC2A4RG	0	0.591669	0.417	0.064	0	HB_PT_tumor	SLC2A4RG
ABAT	0	0.590785	0.317	0.019	0	HB_PT_tumor	ABAT
MRPL57	1.95963e-164	0.58808	0.782	0.393	4.14245e-160	HB_PT_tumor	MRPL57
SGCE	0	0.587573	0.319	0.024	0	HB_PT_tumor	SGCE
